# Supplementary material for: Differential usage of DNA modifications in neurons, astrocytes, and microglia
Source: Epigenetics Chromatin. 2023 Nov 13;16:45. doi: 10.1186/s13072-023-00522-6 (PMC10642035; doi:10.1186/s13072-023-00522-6)
Supplement: Supplementary file 4 — Additional file 4: MiSeq CEGXQC reports. Contains CEGXQC reports from the initial MiSeq run performed to assess library quality and conversion efficiency. BS and oxBS reports for each sample are found under the same tab in the following order: 389Input, 389Neg, 389Pos, 391Input, 391Neg, 391Pos, 392Input, 392Neg, 392Pos, 396Input, 396Neg, 396Pos. [file 13072_2023_522_MOESM4_ESM.xlsx]

## Sheet: 389Input
##FastQC	c0.2							##FastQC	c0.2
>>Basic Statistics	pass							>>Basic Statistics	pass
#Measure	Value							#Measure	Value
Filename	389InputBS_S1_L001_R1_001.fastq.gz							Filename	389InputoxBS_S13_L001_R1_001.fastq.gz
File type	Conventional base calls							File type	Conventional base calls
Encoding	Sanger / Illumina 1.9							Encoding	Sanger / Illumina 1.9
Total Sequences	251797							Total Sequences	326301
Sequences flagged as poor quality	0							Sequences flagged as poor quality	0
Sequence length	75							Sequence length	75
%GC	21							%GC	21
>>END_MODULE								>>END_MODULE
>>CEXG Control Coverage	pass							>>CEXG Control Coverage	pass
#Name	Sequence	Count						#Name	Sequence	Count
SQ6hmC FWD	TA5GATCA1GGCGAAT11GAT5GAATCAGT5AAGCG5TTTA1GAAGTG1GA5AGC1TTAG	0						SQ6hmC FWD	TA5GATCA1GGCGAAT11GAT5GAATCAGT5AAGCG5TTTA1GAAGTG1GA5AGC1TTAG	1
SQ6hmC REV	5TAAGG1TGT5GCACTT1GTAAAGCG1TTGA5TGATT5GAT1GGATTCG51GTGAT1GTA	0						SQ6hmC REV	5TAAGG1TGT5GCACTT1GTAAAGCG1TTGA5TGATT5GAT1GGATTCG51GTGAT1GTA	1
SQ3hmC FWD	TA5GATCA5GGCGAAT51GAT5GAATC5TTGTAGCG5TTTA1GAAGTGCGA5AGC1TTAG	2						SQ3hmC FWD	TA5GATCA5GGCGAAT51GAT5GAATC5TTGTAGCG5TTTA1GAAGTGCGA5AGC1TTAG	1
SQ3hmC REV	5TAAGGCTGT5GCACTT1GTAAAGCG5TA5AAGGATT5GAT1GGATTCG51GTGAT5GTA	2						SQ3hmC REV	5TAAGGCTGT5GCACTT1GTAAAGCG5TA5AAGGATT5GAT1GGATTCG51GTGAT5GTA	0
SQ1hmC FWD	TA5GATCA5GGCGAAT5CGAT5GAATCA5AGTGGCG5TTTA1GAAGTGCGA5AGC5TTAG	1						SQ1hmC FWD	TA5GATCA5GGCGAAT5CGAT5GAATCA5AGTGGCG5TTTA1GAAGTGCGA5AGC5TTAG	3
SQ1hmC REV	5TAAGGCTGT5GCACTT5GTAAAGCG55A5TGTGATT5GAT1GGATTCG5CGTGAT5GTA	0						SQ1hmC REV	5TAAGGCTGT5GCACTT5GTAAAGCG55A5TGTGATT5GAT1GGATTCG5CGTGAT5GTA	2
SQC FWD	TACGATCACGGCGAATCCGATCGAATC5AGAT5GCGCTTTACGAAGTGCGACAGCCTTAG	2						SQC FWD	TACGATCACGGCGAATCCGATCGAATC5AGAT5GCGCTTTACGAAGTGCGACAGCCTTAG	5
SQC REV	CTAAGGCTGTCGCACTTCGTAAAGCGCGAT5TGGATTCGATCGGATTCGCCGTGATCGTA	1						SQC REV	CTAAGGCTGTCGCACTTCGTAAAGCGCGAT5TGGATTCGATCGGATTCGCCGTGATCGTA	5
SQmC FWD	TA5GAT5A5GG5GAAT55GAT5GAAT5TAG5TTG5G5TTTA5GAAGTG5GA5AG55TTAG	0						SQmC FWD	TA5GAT5A5GG5GAAT55GAT5GAAT5TAG5TTG5G5TTTA5GAAGTG5GA5AG55TTAG	1
SQmC REV	5TAAGG5TGT5G5A5TT5GTAAAG5G5AAG5TAGATT5GAT5GGATT5G55GTGAT5GTA	1						SQmC REV	5TAAGG5TGT5G5A5TT5GTAAAG5G5AAG5TAGATT5GAT5GGATT5G55GTGAT5GTA	2
SQfC FWD	TACGATCA3GGCGAATCCGATCGAATCGTTT5GGCGCTTTACGAAGTGCGACAGCCTTAG	2						SQfC FWD	TACGATCA3GGCGAATCCGATCGAATCGTTT5GGCGCTTTACGAAGTGCGACAGCCTTAG	1
SQfC REV	CTAAGGCTGT3GCACTTCGTAAAGCGC5GAAA5GATTCGATCGGATTCGCCGTGATCGTA	1						SQfC REV	CTAAGGCTGT3GCACTTCGTAAAGCGC5GAAA5GATTCGATCGGATTCGCCGTGATCGTA	4
SY005_2x2_hmc_Q38_indexed FWD	CT5AC5CACAAC5ACAAACAATTTAAATA1GATTAAATAATATTAATATATTAT1GATTAAATAATAATTAATTAATATTTGATGTGATGGGTGGTATGG	0						SY005_2x2_hmc_Q38_indexed FWD	CT5AC5CACAAC5ACAAACAATTTAAATA1GATTAAATAATATTAATATATTAT1GATTAAATAATAATTAATTAATATTTGATGTGATGGGTGGTATGG	0
SY005_2x2_hmc_Q38_indexed REV	CCATA5CAC5CATCA5ATCAAATATTAATTAATTATTATTTAAT1GATAATATATTAATATTATTTAAT1GTATTTAAATTGTTTGTGGTTGTGGGTGAG	0						SY005_2x2_hmc_Q38_indexed REV	CCATA5CAC5CATCA5ATCAAATATTAATTAATTATTATTTAAT1GATAATATATTAATATTATTTAAT1GTATTTAAATTGTTTGTGGTTGTGGGTGAG	0
SY006_2x2_hmc_Q38B_indexed FWD	CT5AC5CACAAC5ACAAACAAATTTAATACGATTAAATAATATTAATATATTATCGATTAAATTAAATTTAATTAATATTTGATGTGATGGGTGGTATGG	0						SY006_2x2_hmc_Q38B_indexed FWD	CT5AC5CACAAC5ACAAACAAATTTAATACGATTAAATAATATTAATATATTATCGATTAAATTAAATTTAATTAATATTTGATGTGATGGGTGGTATGG	0
SY006_2x2_hmc_Q38B_indexed REV	CCATA5CAC5CATCA5ATCAAATATTAATTAAATTTAATTTAATCGATAATATATTAATATTATTTAATCGTATTAAATTTGTTTGTGGTTGTGGGTGAG	0						SY006_2x2_hmc_Q38B_indexed REV	CCATA5CAC5CATCA5ATCAAATATTAATTAAATTTAATTTAATCGATAATATATTAATATTATTTAATCGTATTAAATTTGTTTGTGGTTGTGGGTGAG	0
SY007_1x2_hmc_Q38_indexed FWD	CT5AC5CACAAC5ACAAACAATAATAATAAGATTAAATAATATTAATATATTAT1GATTAAATTATTATTAATTAATATTTGATGTGATGGGTGGTATGG	0						SY007_1x2_hmc_Q38_indexed FWD	CT5AC5CACAAC5ACAAACAATAATAATAAGATTAAATAATATTAATATATTAT1GATTAAATTATTATTAATTAATATTTGATGTGATGGGTGGTATGG	0
SY007_1x2_hmc_Q38_indexed REV	CCATA5CAC5CATCA5ATCAAATATTAATTAATAATAATTTAAT1GATAATATATTAATATTATTTAAT1TTATTATTATTGTTTGTGGTTGTGGGTGAG	0						SY007_1x2_hmc_Q38_indexed REV	CCATA5CAC5CATCA5ATCAAATATTAATTAATAATAATTTAAT1GATAATATATTAATATTATTTAAT1TTATTATTATTGTTTGTGGTTGTGGGTGAG	0
SY008_2x1_hmc_Q38_indexed FWD	CT5AC5CACAAC5ACAAACAAATAATATA1TATTAAATAATATTAATATATTAT1GATTAAATATTATTTAATTAATATTTGATGTGATGGGTGGTATGG	0						SY008_2x1_hmc_Q38_indexed FWD	CT5AC5CACAAC5ACAAACAAATAATATA1TATTAAATAATATTAATATATTAT1GATTAAATATTATTTAATTAATATTTGATGTGATGGGTGGTATGG	0
SY008_2x1_hmc_Q38_indexed REV	CCATA5CAC5CATCA5ATCAAATATTAATTAAATAATATTTAAT1GATAATATATTAATATTATTTAATAGTATATTATTTGTTTGTGGTTGTGGGTGAG	0						SY008_2x1_hmc_Q38_indexed REV	CCATA5CAC5CATCA5ATCAAATATTAATTAAATAATATTTAAT1GATAATATATTAATATTATTTAATAGTATATTATTTGTTTGTGGTTGTGGGTGAG	0
SY009_3x3_hmc_Q68 FWD	TCA5CAT5TACCATC5AACCATTTAAATA1GATTAAATAA1ATTAATATATTAT1GATTAAATAAGAATTAATTAATATTTGATGTGATGGGTGGTATGG	0						SY009_3x3_hmc_Q68 FWD	TCA5CAT5TACCATC5AACCATTTAAATA1GATTAAATAA1ATTAATATATTAT1GATTAAATAAGAATTAATTAATATTTGATGTGATGGGTGGTATGG	0
SY009_3x3_hmc_Q68 REV	CCATA5CAC5CATCA5ATCAAATATTAATTAATT1TTATTTAAT1GATAATATATTAATGTTATTTAAT1GTATTTAAATGGTTGGATGGTAGATGGTGA	0						SY009_3x3_hmc_Q68 REV	CCATA5CAC5CATCA5ATCAAATATTAATTAATT1TTATTTAAT1GATAATATATTAATGTTATTTAAT1GTATTTAAATGGTTGGATGGTAGATGGTGA	0
SY010_6x6_hmc_Q78 FWD	ATC5ACAT5ATTA5CCATCCATTTAAATA1GATTAA1GAA1ATTAATA1GTTAT1GATTAAATAAGA1GTAATTAATATTTGATGTGATGGGTGGTATGG	0						SY010_6x6_hmc_Q78 FWD	ATC5ACAT5ATTA5CCATCCATTTAAATA1GATTAA1GAA1ATTAATA1GTTAT1GATTAAATAAGA1GTAATTAATATTTGATGTGATGGGTGGTATGG	0
SY010_6x6_hmc_Q78 REV	CCATA5CAC5CATCA5ATCAAATATTAATTA1GT1TTATTTAAT1GATAA1GTATTAATGTT1GTTAAT1GTATTTAAATGGATGGGTAATGATGTGGAT	0						SY010_6x6_hmc_Q78 REV	CCATA5CAC5CATCA5ATCAAATATTAATTA1GT1TTATTTAAT1GATAA1GTATTAATGTT1GTTAAT1GTATTTAAATGGATGGGTAATGATGTGGAT	0
SY011_6x3_hmc_Q36 FWD	CT5AC5CACAAC5ACAAACAATTTAAATA1GATTAA1TAA1ATTAATA1ATTAT1GATTAAATAAGA1TTAATTAATATTGGTTGGATGGTAGATGGTGA	0						SY011_6x3_hmc_Q36 FWD	CT5AC5CACAAC5ACAAACAATTTAAATA1GATTAA1TAA1ATTAATA1ATTAT1GATTAAATAAGA1TTAATTAATATTGGTTGGATGGTAGATGGTGA	0
SY011_6x3_hmc_Q36 REV	TCA5CAT5TACCATC5AACCAATATTAATTAAGT1TTATTTAAT1GATAATGTATTAATGTTAGTTAAT1GTATTTAAATTGTTTGTGGTTGTGGGTGAG	0						SY011_6x3_hmc_Q36 REV	TCA5CAT5TACCATC5AACCAATATTAATTAAGT1TTATTTAAT1GATAATGTATTAATGTTAGTTAAT1GTATTTAAATTGTTTGTGGTTGTGGGTGAG	0
SY012_12x12_hmc_Q37 FWD	CT5AC5CACAAC5ACAAACAATTGA1GTA1G1GTAA1GAA1ATTAATA1GTTAT1GAT1AAG1AAGA1GTA1TT1GTAGTGGATGGGTAATGATGTGGAT	0						SY012_12x12_hmc_Q37 FWD	CT5AC5CACAAC5ACAAACAATTGA1GTA1G1GTAA1GAA1ATTAATA1GTTAT1GAT1AAG1AAGA1GTA1TT1GTAGTGGATGGGTAATGATGTGGAT	0
SY012_12x12_hmc_Q37 REV	ATC5ACAT5ATTA5CCATCCA1TA1GAAGTA1GT1TTG1TTGAT1GATAA1GTATTAATGTT1GTTA1G1GTA1GT1AATTGTTTGTGGTTGTGGGTGAG	0						SY012_12x12_hmc_Q37 REV	ATC5ACAT5ATTA5CCATCCA1TA1GAAGTA1GT1TTG1TTGAT1GATAA1GTATTAATGTT1GTTA1G1GTA1GT1AATTGTTTGTGGTTGTGGGTGAG	0
>>END_MODULE								>>END_MODULE
>>CEGX Conversion Summary	pass							>>CEGX Conversion Summary	pass
#Context	Conversion Mean	Conversion SD						#Context	Conversion Mean	Conversion SD
C	98.6486	8.16345						C	96.1905	18.7504
mC	5.81395	22.3854						mC	6.85446	22.1315
hmC	0	0						hmC	94.1176	24.2536
fC	50	70.7107						fC	100	0
>>END_MODULE								>>END_MODULE
>>CEGX Per Control Conversion	pass							>>CEGX Per Control Conversion	pass
#Control Name	Control Sequence	Context	Conversion					#Control Name	Control Sequence	Context			Conversion
SQ6hmC FWD	TA5GATCA1GGCGAAT11GAT5GAATCAGT5AAGCG5TTTA1GAAGTG1GA5AGC1TTAG	mC	NaN					SQ6hmC FWD	TA5GATCA1GGCGAAT11GAT5GAATCAGT5AAGCG5TTTA1GAAGTG1GA5AGC1TTAG	mC			100
SQ6hmC FWD	TA5GATCA1GGCGAAT11GAT5GAATCAGT5AAGCG5TTTA1GAAGTG1GA5AGC1TTAG	C	NaN					SQ6hmC FWD	TA5GATCA1GGCGAAT11GAT5GAATCAGT5AAGCG5TTTA1GAAGTG1GA5AGC1TTAG	C			100
SQ6hmC FWD	TA5GATCA1GGCGAAT11GAT5GAATCAGT5AAGCG5TTTA1GAAGTG1GA5AGC1TTAG	hmC	NaN					SQ6hmC FWD	TA5GATCA1GGCGAAT11GAT5GAATCAGT5AAGCG5TTTA1GAAGTG1GA5AGC1TTAG	hmC			100
SQ6hmC FWD	TA5GATCA1GGCGAAT11GAT5GAATCAGT5AAGCG5TTTA1GAAGTG1GA5AGC1TTAG	C	NaN					SQ6hmC FWD	TA5GATCA1GGCGAAT11GAT5GAATCAGT5AAGCG5TTTA1GAAGTG1GA5AGC1TTAG	C			100
SQ6hmC FWD	TA5GATCA1GGCGAAT11GAT5GAATCAGT5AAGCG5TTTA1GAAGTG1GA5AGC1TTAG	hmC	NaN					SQ6hmC FWD	TA5GATCA1GGCGAAT11GAT5GAATCAGT5AAGCG5TTTA1GAAGTG1GA5AGC1TTAG	hmC			0
SQ6hmC FWD	TA5GATCA1GGCGAAT11GAT5GAATCAGT5AAGCG5TTTA1GAAGTG1GA5AGC1TTAG	hmC	NaN					SQ6hmC FWD	TA5GATCA1GGCGAAT11GAT5GAATCAGT5AAGCG5TTTA1GAAGTG1GA5AGC1TTAG	hmC			100
SQ6hmC FWD	TA5GATCA1GGCGAAT11GAT5GAATCAGT5AAGCG5TTTA1GAAGTG1GA5AGC1TTAG	mC	NaN					SQ6hmC FWD	TA5GATCA1GGCGAAT11GAT5GAATCAGT5AAGCG5TTTA1GAAGTG1GA5AGC1TTAG	mC			0
SQ6hmC FWD	TA5GATCA1GGCGAAT11GAT5GAATCAGT5AAGCG5TTTA1GAAGTG1GA5AGC1TTAG	C	NaN					SQ6hmC FWD	TA5GATCA1GGCGAAT11GAT5GAATCAGT5AAGCG5TTTA1GAAGTG1GA5AGC1TTAG	C			100
SQ6hmC FWD	TA5GATCA1GGCGAAT11GAT5GAATCAGT5AAGCG5TTTA1GAAGTG1GA5AGC1TTAG	mC	NaN					SQ6hmC FWD	TA5GATCA1GGCGAAT11GAT5GAATCAGT5AAGCG5TTTA1GAAGTG1GA5AGC1TTAG	mC			0
SQ6hmC FWD	TA5GATCA1GGCGAAT11GAT5GAATCAGT5AAGCG5TTTA1GAAGTG1GA5AGC1TTAG	C	NaN					SQ6hmC FWD	TA5GATCA1GGCGAAT11GAT5GAATCAGT5AAGCG5TTTA1GAAGTG1GA5AGC1TTAG	C			100
SQ6hmC FWD	TA5GATCA1GGCGAAT11GAT5GAATCAGT5AAGCG5TTTA1GAAGTG1GA5AGC1TTAG	mC	NaN					SQ6hmC FWD	TA5GATCA1GGCGAAT11GAT5GAATCAGT5AAGCG5TTTA1GAAGTG1GA5AGC1TTAG	mC			0
SQ6hmC FWD	TA5GATCA1GGCGAAT11GAT5GAATCAGT5AAGCG5TTTA1GAAGTG1GA5AGC1TTAG	hmC	NaN					SQ6hmC FWD	TA5GATCA1GGCGAAT11GAT5GAATCAGT5AAGCG5TTTA1GAAGTG1GA5AGC1TTAG	hmC			100
SQ6hmC FWD	TA5GATCA1GGCGAAT11GAT5GAATCAGT5AAGCG5TTTA1GAAGTG1GA5AGC1TTAG	hmC	NaN					SQ6hmC FWD	TA5GATCA1GGCGAAT11GAT5GAATCAGT5AAGCG5TTTA1GAAGTG1GA5AGC1TTAG	hmC			100
SQ6hmC FWD	TA5GATCA1GGCGAAT11GAT5GAATCAGT5AAGCG5TTTA1GAAGTG1GA5AGC1TTAG	mC	NaN					SQ6hmC FWD	TA5GATCA1GGCGAAT11GAT5GAATCAGT5AAGCG5TTTA1GAAGTG1GA5AGC1TTAG	mC			0
SQ6hmC FWD	TA5GATCA1GGCGAAT11GAT5GAATCAGT5AAGCG5TTTA1GAAGTG1GA5AGC1TTAG	C	NaN					SQ6hmC FWD	TA5GATCA1GGCGAAT11GAT5GAATCAGT5AAGCG5TTTA1GAAGTG1GA5AGC1TTAG	C			100
SQ6hmC FWD	TA5GATCA1GGCGAAT11GAT5GAATCAGT5AAGCG5TTTA1GAAGTG1GA5AGC1TTAG	hmC	NaN					SQ6hmC FWD	TA5GATCA1GGCGAAT11GAT5GAATCAGT5AAGCG5TTTA1GAAGTG1GA5AGC1TTAG	hmC			100
SQ6hmC REV	5TAAGG1TGT5GCACTT1GTAAAGCG1TTGA5TGATT5GAT1GGATTCG51GTGAT1GTA	mC	NaN					SQ6hmC REV	5TAAGG1TGT5GCACTT1GTAAAGCG1TTGA5TGATT5GAT1GGATTCG51GTGAT1GTA	mC			0
SQ6hmC REV	5TAAGG1TGT5GCACTT1GTAAAGCG1TTGA5TGATT5GAT1GGATTCG51GTGAT1GTA	hmC	NaN					SQ6hmC REV	5TAAGG1TGT5GCACTT1GTAAAGCG1TTGA5TGATT5GAT1GGATTCG51GTGAT1GTA	hmC			100
SQ6hmC REV	5TAAGG1TGT5GCACTT1GTAAAGCG1TTGA5TGATT5GAT1GGATTCG51GTGAT1GTA	mC	NaN					SQ6hmC REV	5TAAGG1TGT5GCACTT1GTAAAGCG1TTGA5TGATT5GAT1GGATTCG51GTGAT1GTA	mC			100
SQ6hmC REV	5TAAGG1TGT5GCACTT1GTAAAGCG1TTGA5TGATT5GAT1GGATTCG51GTGAT1GTA	C	NaN					SQ6hmC REV	5TAAGG1TGT5GCACTT1GTAAAGCG1TTGA5TGATT5GAT1GGATTCG51GTGAT1GTA	C			100
SQ6hmC REV	5TAAGG1TGT5GCACTT1GTAAAGCG1TTGA5TGATT5GAT1GGATTCG51GTGAT1GTA	C	NaN					SQ6hmC REV	5TAAGG1TGT5GCACTT1GTAAAGCG1TTGA5TGATT5GAT1GGATTCG51GTGAT1GTA	C			100
SQ6hmC REV	5TAAGG1TGT5GCACTT1GTAAAGCG1TTGA5TGATT5GAT1GGATTCG51GTGAT1GTA	hmC	NaN					SQ6hmC REV	5TAAGG1TGT5GCACTT1GTAAAGCG1TTGA5TGATT5GAT1GGATTCG51GTGAT1GTA	hmC			100
SQ6hmC REV	5TAAGG1TGT5GCACTT1GTAAAGCG1TTGA5TGATT5GAT1GGATTCG51GTGAT1GTA	C	NaN					SQ6hmC REV	5TAAGG1TGT5GCACTT1GTAAAGCG1TTGA5TGATT5GAT1GGATTCG51GTGAT1GTA	C			100
SQ6hmC REV	5TAAGG1TGT5GCACTT1GTAAAGCG1TTGA5TGATT5GAT1GGATTCG51GTGAT1GTA	hmC	NaN					SQ6hmC REV	5TAAGG1TGT5GCACTT1GTAAAGCG1TTGA5TGATT5GAT1GGATTCG51GTGAT1GTA	hmC			100
SQ6hmC REV	5TAAGG1TGT5GCACTT1GTAAAGCG1TTGA5TGATT5GAT1GGATTCG51GTGAT1GTA	mC	NaN					SQ6hmC REV	5TAAGG1TGT5GCACTT1GTAAAGCG1TTGA5TGATT5GAT1GGATTCG51GTGAT1GTA	mC			0
SQ6hmC REV	5TAAGG1TGT5GCACTT1GTAAAGCG1TTGA5TGATT5GAT1GGATTCG51GTGAT1GTA	mC	NaN					SQ6hmC REV	5TAAGG1TGT5GCACTT1GTAAAGCG1TTGA5TGATT5GAT1GGATTCG51GTGAT1GTA	mC			0
SQ6hmC REV	5TAAGG1TGT5GCACTT1GTAAAGCG1TTGA5TGATT5GAT1GGATTCG51GTGAT1GTA	hmC	NaN					SQ6hmC REV	5TAAGG1TGT5GCACTT1GTAAAGCG1TTGA5TGATT5GAT1GGATTCG51GTGAT1GTA	hmC			100
SQ6hmC REV	5TAAGG1TGT5GCACTT1GTAAAGCG1TTGA5TGATT5GAT1GGATTCG51GTGAT1GTA	C	NaN					SQ6hmC REV	5TAAGG1TGT5GCACTT1GTAAAGCG1TTGA5TGATT5GAT1GGATTCG51GTGAT1GTA	C			100
SQ6hmC REV	5TAAGG1TGT5GCACTT1GTAAAGCG1TTGA5TGATT5GAT1GGATTCG51GTGAT1GTA	mC	NaN					SQ6hmC REV	5TAAGG1TGT5GCACTT1GTAAAGCG1TTGA5TGATT5GAT1GGATTCG51GTGAT1GTA	mC			0
SQ6hmC REV	5TAAGG1TGT5GCACTT1GTAAAGCG1TTGA5TGATT5GAT1GGATTCG51GTGAT1GTA	hmC	NaN					SQ6hmC REV	5TAAGG1TGT5GCACTT1GTAAAGCG1TTGA5TGATT5GAT1GGATTCG51GTGAT1GTA	hmC			100
SQ6hmC REV	5TAAGG1TGT5GCACTT1GTAAAGCG1TTGA5TGATT5GAT1GGATTCG51GTGAT1GTA	hmC	NaN					SQ6hmC REV	5TAAGG1TGT5GCACTT1GTAAAGCG1TTGA5TGATT5GAT1GGATTCG51GTGAT1GTA	hmC			100
SQ3hmC FWD	TA5GATCA5GGCGAAT51GAT5GAATC5TTGTAGCG5TTTA1GAAGTGCGA5AGC1TTAG	mC	0					SQ3hmC FWD	TA5GATCA5GGCGAAT51GAT5GAATC5TTGTAGCG5TTTA1GAAGTGCGA5AGC1TTAG	mC			0
SQ3hmC FWD	TA5GATCA5GGCGAAT51GAT5GAATC5TTGTAGCG5TTTA1GAAGTGCGA5AGC1TTAG	C	100					SQ3hmC FWD	TA5GATCA5GGCGAAT51GAT5GAATC5TTGTAGCG5TTTA1GAAGTGCGA5AGC1TTAG	C			100
SQ3hmC FWD	TA5GATCA5GGCGAAT51GAT5GAATC5TTGTAGCG5TTTA1GAAGTGCGA5AGC1TTAG	mC	0					SQ3hmC FWD	TA5GATCA5GGCGAAT51GAT5GAATC5TTGTAGCG5TTTA1GAAGTGCGA5AGC1TTAG	mC			0
SQ3hmC FWD	TA5GATCA5GGCGAAT51GAT5GAATC5TTGTAGCG5TTTA1GAAGTGCGA5AGC1TTAG	C	100					SQ3hmC FWD	TA5GATCA5GGCGAAT51GAT5GAATC5TTGTAGCG5TTTA1GAAGTGCGA5AGC1TTAG	C			100
SQ3hmC FWD	TA5GATCA5GGCGAAT51GAT5GAATC5TTGTAGCG5TTTA1GAAGTGCGA5AGC1TTAG	mC	0					SQ3hmC FWD	TA5GATCA5GGCGAAT51GAT5GAATC5TTGTAGCG5TTTA1GAAGTGCGA5AGC1TTAG	mC			0
SQ3hmC FWD	TA5GATCA5GGCGAAT51GAT5GAATC5TTGTAGCG5TTTA1GAAGTGCGA5AGC1TTAG	hmC	0					SQ3hmC FWD	TA5GATCA5GGCGAAT51GAT5GAATC5TTGTAGCG5TTTA1GAAGTGCGA5AGC1TTAG	hmC			100
SQ3hmC FWD	TA5GATCA5GGCGAAT51GAT5GAATC5TTGTAGCG5TTTA1GAAGTGCGA5AGC1TTAG	mC	0					SQ3hmC FWD	TA5GATCA5GGCGAAT51GAT5GAATC5TTGTAGCG5TTTA1GAAGTGCGA5AGC1TTAG	mC			0
SQ3hmC FWD	TA5GATCA5GGCGAAT51GAT5GAATC5TTGTAGCG5TTTA1GAAGTGCGA5AGC1TTAG	C	100					SQ3hmC FWD	TA5GATCA5GGCGAAT51GAT5GAATC5TTGTAGCG5TTTA1GAAGTGCGA5AGC1TTAG	C			100
SQ3hmC FWD	TA5GATCA5GGCGAAT51GAT5GAATC5TTGTAGCG5TTTA1GAAGTGCGA5AGC1TTAG	mC	0					SQ3hmC FWD	TA5GATCA5GGCGAAT51GAT5GAATC5TTGTAGCG5TTTA1GAAGTGCGA5AGC1TTAG	mC			0
SQ3hmC FWD	TA5GATCA5GGCGAAT51GAT5GAATC5TTGTAGCG5TTTA1GAAGTGCGA5AGC1TTAG	C	100					SQ3hmC FWD	TA5GATCA5GGCGAAT51GAT5GAATC5TTGTAGCG5TTTA1GAAGTGCGA5AGC1TTAG	C			100
SQ3hmC FWD	TA5GATCA5GGCGAAT51GAT5GAATC5TTGTAGCG5TTTA1GAAGTGCGA5AGC1TTAG	mC	0					SQ3hmC FWD	TA5GATCA5GGCGAAT51GAT5GAATC5TTGTAGCG5TTTA1GAAGTGCGA5AGC1TTAG	mC			100
SQ3hmC FWD	TA5GATCA5GGCGAAT51GAT5GAATC5TTGTAGCG5TTTA1GAAGTGCGA5AGC1TTAG	hmC	0					SQ3hmC FWD	TA5GATCA5GGCGAAT51GAT5GAATC5TTGTAGCG5TTTA1GAAGTGCGA5AGC1TTAG	hmC			100
SQ3hmC FWD	TA5GATCA5GGCGAAT51GAT5GAATC5TTGTAGCG5TTTA1GAAGTGCGA5AGC1TTAG	C	100					SQ3hmC FWD	TA5GATCA5GGCGAAT51GAT5GAATC5TTGTAGCG5TTTA1GAAGTGCGA5AGC1TTAG	C			100
SQ3hmC FWD	TA5GATCA5GGCGAAT51GAT5GAATC5TTGTAGCG5TTTA1GAAGTGCGA5AGC1TTAG	mC	0					SQ3hmC FWD	TA5GATCA5GGCGAAT51GAT5GAATC5TTGTAGCG5TTTA1GAAGTGCGA5AGC1TTAG	mC			0
SQ3hmC FWD	TA5GATCA5GGCGAAT51GAT5GAATC5TTGTAGCG5TTTA1GAAGTGCGA5AGC1TTAG	C	100					SQ3hmC FWD	TA5GATCA5GGCGAAT51GAT5GAATC5TTGTAGCG5TTTA1GAAGTGCGA5AGC1TTAG	C			100
SQ3hmC FWD	TA5GATCA5GGCGAAT51GAT5GAATC5TTGTAGCG5TTTA1GAAGTGCGA5AGC1TTAG	hmC	0					SQ3hmC FWD	TA5GATCA5GGCGAAT51GAT5GAATC5TTGTAGCG5TTTA1GAAGTGCGA5AGC1TTAG	hmC			100
SQ3hmC REV	5TAAGGCTGT5GCACTT1GTAAAGCG5TA5AAGGATT5GAT1GGATTCG51GTGAT5GTA	mC	50					SQ3hmC REV	5TAAGGCTGT5GCACTT1GTAAAGCG5TA5AAGGATT5GAT1GGATTCG51GTGAT5GTA	mC			NaN
SQ3hmC REV	5TAAGGCTGT5GCACTT1GTAAAGCG5TA5AAGGATT5GAT1GGATTCG51GTGAT5GTA	C	100					SQ3hmC REV	5TAAGGCTGT5GCACTT1GTAAAGCG5TA5AAGGATT5GAT1GGATTCG51GTGAT5GTA	C			NaN
SQ3hmC REV	5TAAGGCTGT5GCACTT1GTAAAGCG5TA5AAGGATT5GAT1GGATTCG51GTGAT5GTA	mC	0					SQ3hmC REV	5TAAGGCTGT5GCACTT1GTAAAGCG5TA5AAGGATT5GAT1GGATTCG51GTGAT5GTA	mC			NaN
SQ3hmC REV	5TAAGGCTGT5GCACTT1GTAAAGCG5TA5AAGGATT5GAT1GGATTCG51GTGAT5GTA	C	50					SQ3hmC REV	5TAAGGCTGT5GCACTT1GTAAAGCG5TA5AAGGATT5GAT1GGATTCG51GTGAT5GTA	C			NaN
SQ3hmC REV	5TAAGGCTGT5GCACTT1GTAAAGCG5TA5AAGGATT5GAT1GGATTCG51GTGAT5GTA	C	100					SQ3hmC REV	5TAAGGCTGT5GCACTT1GTAAAGCG5TA5AAGGATT5GAT1GGATTCG51GTGAT5GTA	C			NaN
SQ3hmC REV	5TAAGGCTGT5GCACTT1GTAAAGCG5TA5AAGGATT5GAT1GGATTCG51GTGAT5GTA	hmC	0					SQ3hmC REV	5TAAGGCTGT5GCACTT1GTAAAGCG5TA5AAGGATT5GAT1GGATTCG51GTGAT5GTA	hmC			NaN
SQ3hmC REV	5TAAGGCTGT5GCACTT1GTAAAGCG5TA5AAGGATT5GAT1GGATTCG51GTGAT5GTA	C	100					SQ3hmC REV	5TAAGGCTGT5GCACTT1GTAAAGCG5TA5AAGGATT5GAT1GGATTCG51GTGAT5GTA	C			NaN
SQ3hmC REV	5TAAGGCTGT5GCACTT1GTAAAGCG5TA5AAGGATT5GAT1GGATTCG51GTGAT5GTA	mC	0					SQ3hmC REV	5TAAGGCTGT5GCACTT1GTAAAGCG5TA5AAGGATT5GAT1GGATTCG51GTGAT5GTA	mC			NaN
SQ3hmC REV	5TAAGGCTGT5GCACTT1GTAAAGCG5TA5AAGGATT5GAT1GGATTCG51GTGAT5GTA	mC	0					SQ3hmC REV	5TAAGGCTGT5GCACTT1GTAAAGCG5TA5AAGGATT5GAT1GGATTCG51GTGAT5GTA	mC			NaN
SQ3hmC REV	5TAAGGCTGT5GCACTT1GTAAAGCG5TA5AAGGATT5GAT1GGATTCG51GTGAT5GTA	mC	0					SQ3hmC REV	5TAAGGCTGT5GCACTT1GTAAAGCG5TA5AAGGATT5GAT1GGATTCG51GTGAT5GTA	mC			NaN
SQ3hmC REV	5TAAGGCTGT5GCACTT1GTAAAGCG5TA5AAGGATT5GAT1GGATTCG51GTGAT5GTA	hmC	0					SQ3hmC REV	5TAAGGCTGT5GCACTT1GTAAAGCG5TA5AAGGATT5GAT1GGATTCG51GTGAT5GTA	hmC			NaN
SQ3hmC REV	5TAAGGCTGT5GCACTT1GTAAAGCG5TA5AAGGATT5GAT1GGATTCG51GTGAT5GTA	C	100					SQ3hmC REV	5TAAGGCTGT5GCACTT1GTAAAGCG5TA5AAGGATT5GAT1GGATTCG51GTGAT5GTA	C			NaN
SQ3hmC REV	5TAAGGCTGT5GCACTT1GTAAAGCG5TA5AAGGATT5GAT1GGATTCG51GTGAT5GTA	mC	0					SQ3hmC REV	5TAAGGCTGT5GCACTT1GTAAAGCG5TA5AAGGATT5GAT1GGATTCG51GTGAT5GTA	mC			NaN
SQ3hmC REV	5TAAGGCTGT5GCACTT1GTAAAGCG5TA5AAGGATT5GAT1GGATTCG51GTGAT5GTA	hmC	0					SQ3hmC REV	5TAAGGCTGT5GCACTT1GTAAAGCG5TA5AAGGATT5GAT1GGATTCG51GTGAT5GTA	hmC			NaN
SQ3hmC REV	5TAAGGCTGT5GCACTT1GTAAAGCG5TA5AAGGATT5GAT1GGATTCG51GTGAT5GTA	mC	0					SQ3hmC REV	5TAAGGCTGT5GCACTT1GTAAAGCG5TA5AAGGATT5GAT1GGATTCG51GTGAT5GTA	mC			NaN
SQ1hmC FWD	TA5GATCA5GGCGAAT5CGAT5GAATCA5AGTGGCG5TTTA1GAAGTGCGA5AGC5TTAG	mC	0					SQ1hmC FWD	TA5GATCA5GGCGAAT5CGAT5GAATCA5AGTGGCG5TTTA1GAAGTGCGA5AGC5TTAG	mC			33.3333
SQ1hmC FWD	TA5GATCA5GGCGAAT5CGAT5GAATCA5AGTGGCG5TTTA1GAAGTGCGA5AGC5TTAG	C	100					SQ1hmC FWD	TA5GATCA5GGCGAAT5CGAT5GAATCA5AGTGGCG5TTTA1GAAGTGCGA5AGC5TTAG	C			100
SQ1hmC FWD	TA5GATCA5GGCGAAT5CGAT5GAATCA5AGTGGCG5TTTA1GAAGTGCGA5AGC5TTAG	mC	100					SQ1hmC FWD	TA5GATCA5GGCGAAT5CGAT5GAATCA5AGTGGCG5TTTA1GAAGTGCGA5AGC5TTAG	mC			0
SQ1hmC FWD	TA5GATCA5GGCGAAT5CGAT5GAATCA5AGTGGCG5TTTA1GAAGTGCGA5AGC5TTAG	C	100					SQ1hmC FWD	TA5GATCA5GGCGAAT5CGAT5GAATCA5AGTGGCG5TTTA1GAAGTGCGA5AGC5TTAG	C			100
SQ1hmC FWD	TA5GATCA5GGCGAAT5CGAT5GAATCA5AGTGGCG5TTTA1GAAGTGCGA5AGC5TTAG	mC	0					SQ1hmC FWD	TA5GATCA5GGCGAAT5CGAT5GAATCA5AGTGGCG5TTTA1GAAGTGCGA5AGC5TTAG	mC			0
SQ1hmC FWD	TA5GATCA5GGCGAAT5CGAT5GAATCA5AGTGGCG5TTTA1GAAGTGCGA5AGC5TTAG	C	100					SQ1hmC FWD	TA5GATCA5GGCGAAT5CGAT5GAATCA5AGTGGCG5TTTA1GAAGTGCGA5AGC5TTAG	C			100
SQ1hmC FWD	TA5GATCA5GGCGAAT5CGAT5GAATCA5AGTGGCG5TTTA1GAAGTGCGA5AGC5TTAG	mC	0					SQ1hmC FWD	TA5GATCA5GGCGAAT5CGAT5GAATCA5AGTGGCG5TTTA1GAAGTGCGA5AGC5TTAG	mC			0
SQ1hmC FWD	TA5GATCA5GGCGAAT5CGAT5GAATCA5AGTGGCG5TTTA1GAAGTGCGA5AGC5TTAG	C	100					SQ1hmC FWD	TA5GATCA5GGCGAAT5CGAT5GAATCA5AGTGGCG5TTTA1GAAGTGCGA5AGC5TTAG	C			100
SQ1hmC FWD	TA5GATCA5GGCGAAT5CGAT5GAATCA5AGTGGCG5TTTA1GAAGTGCGA5AGC5TTAG	mC	0					SQ1hmC FWD	TA5GATCA5GGCGAAT5CGAT5GAATCA5AGTGGCG5TTTA1GAAGTGCGA5AGC5TTAG	mC			0
SQ1hmC FWD	TA5GATCA5GGCGAAT5CGAT5GAATCA5AGTGGCG5TTTA1GAAGTGCGA5AGC5TTAG	C	100					SQ1hmC FWD	TA5GATCA5GGCGAAT5CGAT5GAATCA5AGTGGCG5TTTA1GAAGTGCGA5AGC5TTAG	C			100
SQ1hmC FWD	TA5GATCA5GGCGAAT5CGAT5GAATCA5AGTGGCG5TTTA1GAAGTGCGA5AGC5TTAG	mC	0					SQ1hmC FWD	TA5GATCA5GGCGAAT5CGAT5GAATCA5AGTGGCG5TTTA1GAAGTGCGA5AGC5TTAG	mC			0
SQ1hmC FWD	TA5GATCA5GGCGAAT5CGAT5GAATCA5AGTGGCG5TTTA1GAAGTGCGA5AGC5TTAG	hmC	0					SQ1hmC FWD	TA5GATCA5GGCGAAT5CGAT5GAATCA5AGTGGCG5TTTA1GAAGTGCGA5AGC5TTAG	hmC			100
SQ1hmC FWD	TA5GATCA5GGCGAAT5CGAT5GAATCA5AGTGGCG5TTTA1GAAGTGCGA5AGC5TTAG	C	100					SQ1hmC FWD	TA5GATCA5GGCGAAT5CGAT5GAATCA5AGTGGCG5TTTA1GAAGTGCGA5AGC5TTAG	C			100
SQ1hmC FWD	TA5GATCA5GGCGAAT5CGAT5GAATCA5AGTGGCG5TTTA1GAAGTGCGA5AGC5TTAG	mC	0					SQ1hmC FWD	TA5GATCA5GGCGAAT5CGAT5GAATCA5AGTGGCG5TTTA1GAAGTGCGA5AGC5TTAG	mC			33.3333
SQ1hmC FWD	TA5GATCA5GGCGAAT5CGAT5GAATCA5AGTGGCG5TTTA1GAAGTGCGA5AGC5TTAG	C	100					SQ1hmC FWD	TA5GATCA5GGCGAAT5CGAT5GAATCA5AGTGGCG5TTTA1GAAGTGCGA5AGC5TTAG	C			100
SQ1hmC FWD	TA5GATCA5GGCGAAT5CGAT5GAATCA5AGTGGCG5TTTA1GAAGTGCGA5AGC5TTAG	mC	0					SQ1hmC FWD	TA5GATCA5GGCGAAT5CGAT5GAATCA5AGTGGCG5TTTA1GAAGTGCGA5AGC5TTAG	mC			0
SQ1hmC REV	5TAAGGCTGT5GCACTT5GTAAAGCG55A5TGTGATT5GAT1GGATTCG5CGTGAT5GTA	mC	NaN					SQ1hmC REV	5TAAGGCTGT5GCACTT5GTAAAGCG55A5TGTGATT5GAT1GGATTCG5CGTGAT5GTA	mC			0
SQ1hmC REV	5TAAGGCTGT5GCACTT5GTAAAGCG55A5TGTGATT5GAT1GGATTCG5CGTGAT5GTA	C	NaN					SQ1hmC REV	5TAAGGCTGT5GCACTT5GTAAAGCG55A5TGTGATT5GAT1GGATTCG5CGTGAT5GTA	C			100
SQ1hmC REV	5TAAGGCTGT5GCACTT5GTAAAGCG55A5TGTGATT5GAT1GGATTCG5CGTGAT5GTA	mC	NaN					SQ1hmC REV	5TAAGGCTGT5GCACTT5GTAAAGCG55A5TGTGATT5GAT1GGATTCG5CGTGAT5GTA	mC			50
SQ1hmC REV	5TAAGGCTGT5GCACTT5GTAAAGCG55A5TGTGATT5GAT1GGATTCG5CGTGAT5GTA	C	NaN					SQ1hmC REV	5TAAGGCTGT5GCACTT5GTAAAGCG55A5TGTGATT5GAT1GGATTCG5CGTGAT5GTA	C			100
SQ1hmC REV	5TAAGGCTGT5GCACTT5GTAAAGCG55A5TGTGATT5GAT1GGATTCG5CGTGAT5GTA	C	NaN					SQ1hmC REV	5TAAGGCTGT5GCACTT5GTAAAGCG55A5TGTGATT5GAT1GGATTCG5CGTGAT5GTA	C			100
SQ1hmC REV	5TAAGGCTGT5GCACTT5GTAAAGCG55A5TGTGATT5GAT1GGATTCG5CGTGAT5GTA	mC	NaN					SQ1hmC REV	5TAAGGCTGT5GCACTT5GTAAAGCG55A5TGTGATT5GAT1GGATTCG5CGTGAT5GTA	mC			0
SQ1hmC REV	5TAAGGCTGT5GCACTT5GTAAAGCG55A5TGTGATT5GAT1GGATTCG5CGTGAT5GTA	C	NaN					SQ1hmC REV	5TAAGGCTGT5GCACTT5GTAAAGCG55A5TGTGATT5GAT1GGATTCG5CGTGAT5GTA	C			100
SQ1hmC REV	5TAAGGCTGT5GCACTT5GTAAAGCG55A5TGTGATT5GAT1GGATTCG5CGTGAT5GTA	mC	NaN					SQ1hmC REV	5TAAGGCTGT5GCACTT5GTAAAGCG55A5TGTGATT5GAT1GGATTCG5CGTGAT5GTA	mC			0
SQ1hmC REV	5TAAGGCTGT5GCACTT5GTAAAGCG55A5TGTGATT5GAT1GGATTCG5CGTGAT5GTA	mC	NaN					SQ1hmC REV	5TAAGGCTGT5GCACTT5GTAAAGCG55A5TGTGATT5GAT1GGATTCG5CGTGAT5GTA	mC			0
SQ1hmC REV	5TAAGGCTGT5GCACTT5GTAAAGCG55A5TGTGATT5GAT1GGATTCG5CGTGAT5GTA	mC	NaN					SQ1hmC REV	5TAAGGCTGT5GCACTT5GTAAAGCG55A5TGTGATT5GAT1GGATTCG5CGTGAT5GTA	mC			0
SQ1hmC REV	5TAAGGCTGT5GCACTT5GTAAAGCG55A5TGTGATT5GAT1GGATTCG5CGTGAT5GTA	mC	NaN					SQ1hmC REV	5TAAGGCTGT5GCACTT5GTAAAGCG55A5TGTGATT5GAT1GGATTCG5CGTGAT5GTA	mC			0
SQ1hmC REV	5TAAGGCTGT5GCACTT5GTAAAGCG55A5TGTGATT5GAT1GGATTCG5CGTGAT5GTA	hmC	NaN					SQ1hmC REV	5TAAGGCTGT5GCACTT5GTAAAGCG55A5TGTGATT5GAT1GGATTCG5CGTGAT5GTA	hmC			100
SQ1hmC REV	5TAAGGCTGT5GCACTT5GTAAAGCG55A5TGTGATT5GAT1GGATTCG5CGTGAT5GTA	C	NaN					SQ1hmC REV	5TAAGGCTGT5GCACTT5GTAAAGCG55A5TGTGATT5GAT1GGATTCG5CGTGAT5GTA	C			100
SQ1hmC REV	5TAAGGCTGT5GCACTT5GTAAAGCG55A5TGTGATT5GAT1GGATTCG5CGTGAT5GTA	mC	NaN					SQ1hmC REV	5TAAGGCTGT5GCACTT5GTAAAGCG55A5TGTGATT5GAT1GGATTCG5CGTGAT5GTA	mC			0
SQ1hmC REV	5TAAGGCTGT5GCACTT5GTAAAGCG55A5TGTGATT5GAT1GGATTCG5CGTGAT5GTA	C	NaN					SQ1hmC REV	5TAAGGCTGT5GCACTT5GTAAAGCG55A5TGTGATT5GAT1GGATTCG5CGTGAT5GTA	C			100
SQ1hmC REV	5TAAGGCTGT5GCACTT5GTAAAGCG55A5TGTGATT5GAT1GGATTCG5CGTGAT5GTA	mC	NaN					SQ1hmC REV	5TAAGGCTGT5GCACTT5GTAAAGCG55A5TGTGATT5GAT1GGATTCG5CGTGAT5GTA	mC			0
SQC FWD	TACGATCACGGCGAATCCGATCGAATC5AGAT5GCGCTTTACGAAGTGCGACAGCCTTAG	C	100					SQC FWD	TACGATCACGGCGAATCCGATCGAATC5AGAT5GCGCTTTACGAAGTGCGACAGCCTTAG	C			100
SQC FWD	TACGATCACGGCGAATCCGATCGAATC5AGAT5GCGCTTTACGAAGTGCGACAGCCTTAG	C	100					SQC FWD	TACGATCACGGCGAATCCGATCGAATC5AGAT5GCGCTTTACGAAGTGCGACAGCCTTAG	C			100
SQC FWD	TACGATCACGGCGAATCCGATCGAATC5AGAT5GCGCTTTACGAAGTGCGACAGCCTTAG	C	100					SQC FWD	TACGATCACGGCGAATCCGATCGAATC5AGAT5GCGCTTTACGAAGTGCGACAGCCTTAG	C			100
SQC FWD	TACGATCACGGCGAATCCGATCGAATC5AGAT5GCGCTTTACGAAGTGCGACAGCCTTAG	C	100					SQC FWD	TACGATCACGGCGAATCCGATCGAATC5AGAT5GCGCTTTACGAAGTGCGACAGCCTTAG	C			100
SQC FWD	TACGATCACGGCGAATCCGATCGAATC5AGAT5GCGCTTTACGAAGTGCGACAGCCTTAG	C	100					SQC FWD	TACGATCACGGCGAATCCGATCGAATC5AGAT5GCGCTTTACGAAGTGCGACAGCCTTAG	C			100
SQC FWD	TACGATCACGGCGAATCCGATCGAATC5AGAT5GCGCTTTACGAAGTGCGACAGCCTTAG	C	100					SQC FWD	TACGATCACGGCGAATCCGATCGAATC5AGAT5GCGCTTTACGAAGTGCGACAGCCTTAG	C			100
SQC FWD	TACGATCACGGCGAATCCGATCGAATC5AGAT5GCGCTTTACGAAGTGCGACAGCCTTAG	C	100					SQC FWD	TACGATCACGGCGAATCCGATCGAATC5AGAT5GCGCTTTACGAAGTGCGACAGCCTTAG	C			100
SQC FWD	TACGATCACGGCGAATCCGATCGAATC5AGAT5GCGCTTTACGAAGTGCGACAGCCTTAG	C	100					SQC FWD	TACGATCACGGCGAATCCGATCGAATC5AGAT5GCGCTTTACGAAGTGCGACAGCCTTAG	C			100
SQC FWD	TACGATCACGGCGAATCCGATCGAATC5AGAT5GCGCTTTACGAAGTGCGACAGCCTTAG	mC	0					SQC FWD	TACGATCACGGCGAATCCGATCGAATC5AGAT5GCGCTTTACGAAGTGCGACAGCCTTAG	mC			20
SQC FWD	TACGATCACGGCGAATCCGATCGAATC5AGAT5GCGCTTTACGAAGTGCGACAGCCTTAG	mC	0					SQC FWD	TACGATCACGGCGAATCCGATCGAATC5AGAT5GCGCTTTACGAAGTGCGACAGCCTTAG	mC			0
SQC FWD	TACGATCACGGCGAATCCGATCGAATC5AGAT5GCGCTTTACGAAGTGCGACAGCCTTAG	C	100					SQC FWD	TACGATCACGGCGAATCCGATCGAATC5AGAT5GCGCTTTACGAAGTGCGACAGCCTTAG	C			100
SQC FWD	TACGATCACGGCGAATCCGATCGAATC5AGAT5GCGCTTTACGAAGTGCGACAGCCTTAG	C	100					SQC FWD	TACGATCACGGCGAATCCGATCGAATC5AGAT5GCGCTTTACGAAGTGCGACAGCCTTAG	C			100
SQC FWD	TACGATCACGGCGAATCCGATCGAATC5AGAT5GCGCTTTACGAAGTGCGACAGCCTTAG	C	100					SQC FWD	TACGATCACGGCGAATCCGATCGAATC5AGAT5GCGCTTTACGAAGTGCGACAGCCTTAG	C			100
SQC FWD	TACGATCACGGCGAATCCGATCGAATC5AGAT5GCGCTTTACGAAGTGCGACAGCCTTAG	C	50					SQC FWD	TACGATCACGGCGAATCCGATCGAATC5AGAT5GCGCTTTACGAAGTGCGACAGCCTTAG	C			100
SQC FWD	TACGATCACGGCGAATCCGATCGAATC5AGAT5GCGCTTTACGAAGTGCGACAGCCTTAG	C	100					SQC FWD	TACGATCACGGCGAATCCGATCGAATC5AGAT5GCGCTTTACGAAGTGCGACAGCCTTAG	C			100
SQC FWD	TACGATCACGGCGAATCCGATCGAATC5AGAT5GCGCTTTACGAAGTGCGACAGCCTTAG	C	100					SQC FWD	TACGATCACGGCGAATCCGATCGAATC5AGAT5GCGCTTTACGAAGTGCGACAGCCTTAG	C			100
SQC FWD	TACGATCACGGCGAATCCGATCGAATC5AGAT5GCGCTTTACGAAGTGCGACAGCCTTAG	C	100					SQC FWD	TACGATCACGGCGAATCCGATCGAATC5AGAT5GCGCTTTACGAAGTGCGACAGCCTTAG	C			100
SQC REV	CTAAGGCTGTCGCACTTCGTAAAGCGCGAT5TGGATTCGATCGGATTCGCCGTGATCGTA	C	100					SQC REV	CTAAGGCTGTCGCACTTCGTAAAGCGCGAT5TGGATTCGATCGGATTCGCCGTGATCGTA	C			100
SQC REV	CTAAGGCTGTCGCACTTCGTAAAGCGCGAT5TGGATTCGATCGGATTCGCCGTGATCGTA	C	100					SQC REV	CTAAGGCTGTCGCACTTCGTAAAGCGCGAT5TGGATTCGATCGGATTCGCCGTGATCGTA	C			100
SQC REV	CTAAGGCTGTCGCACTTCGTAAAGCGCGAT5TGGATTCGATCGGATTCGCCGTGATCGTA	C	100					SQC REV	CTAAGGCTGTCGCACTTCGTAAAGCGCGAT5TGGATTCGATCGGATTCGCCGTGATCGTA	C			100
SQC REV	CTAAGGCTGTCGCACTTCGTAAAGCGCGAT5TGGATTCGATCGGATTCGCCGTGATCGTA	C	100					SQC REV	CTAAGGCTGTCGCACTTCGTAAAGCGCGAT5TGGATTCGATCGGATTCGCCGTGATCGTA	C			100
SQC REV	CTAAGGCTGTCGCACTTCGTAAAGCGCGAT5TGGATTCGATCGGATTCGCCGTGATCGTA	C	100					SQC REV	CTAAGGCTGTCGCACTTCGTAAAGCGCGAT5TGGATTCGATCGGATTCGCCGTGATCGTA	C			100
SQC REV	CTAAGGCTGTCGCACTTCGTAAAGCGCGAT5TGGATTCGATCGGATTCGCCGTGATCGTA	C	100					SQC REV	CTAAGGCTGTCGCACTTCGTAAAGCGCGAT5TGGATTCGATCGGATTCGCCGTGATCGTA	C			100
SQC REV	CTAAGGCTGTCGCACTTCGTAAAGCGCGAT5TGGATTCGATCGGATTCGCCGTGATCGTA	C	100					SQC REV	CTAAGGCTGTCGCACTTCGTAAAGCGCGAT5TGGATTCGATCGGATTCGCCGTGATCGTA	C			100
SQC REV	CTAAGGCTGTCGCACTTCGTAAAGCGCGAT5TGGATTCGATCGGATTCGCCGTGATCGTA	C	100					SQC REV	CTAAGGCTGTCGCACTTCGTAAAGCGCGAT5TGGATTCGATCGGATTCGCCGTGATCGTA	C			100
SQC REV	CTAAGGCTGTCGCACTTCGTAAAGCGCGAT5TGGATTCGATCGGATTCGCCGTGATCGTA	mC	0					SQC REV	CTAAGGCTGTCGCACTTCGTAAAGCGCGAT5TGGATTCGATCGGATTCGCCGTGATCGTA	mC			0
SQC REV	CTAAGGCTGTCGCACTTCGTAAAGCGCGAT5TGGATTCGATCGGATTCGCCGTGATCGTA	C	100					SQC REV	CTAAGGCTGTCGCACTTCGTAAAGCGCGAT5TGGATTCGATCGGATTCGCCGTGATCGTA	C			100
SQC REV	CTAAGGCTGTCGCACTTCGTAAAGCGCGAT5TGGATTCGATCGGATTCGCCGTGATCGTA	C	100					SQC REV	CTAAGGCTGTCGCACTTCGTAAAGCGCGAT5TGGATTCGATCGGATTCGCCGTGATCGTA	C			100
SQC REV	CTAAGGCTGTCGCACTTCGTAAAGCGCGAT5TGGATTCGATCGGATTCGCCGTGATCGTA	C	100					SQC REV	CTAAGGCTGTCGCACTTCGTAAAGCGCGAT5TGGATTCGATCGGATTCGCCGTGATCGTA	C			100
SQC REV	CTAAGGCTGTCGCACTTCGTAAAGCGCGAT5TGGATTCGATCGGATTCGCCGTGATCGTA	C	100					SQC REV	CTAAGGCTGTCGCACTTCGTAAAGCGCGAT5TGGATTCGATCGGATTCGCCGTGATCGTA	C			80
SQC REV	CTAAGGCTGTCGCACTTCGTAAAGCGCGAT5TGGATTCGATCGGATTCGCCGTGATCGTA	C	100					SQC REV	CTAAGGCTGTCGCACTTCGTAAAGCGCGAT5TGGATTCGATCGGATTCGCCGTGATCGTA	C			100
SQC REV	CTAAGGCTGTCGCACTTCGTAAAGCGCGAT5TGGATTCGATCGGATTCGCCGTGATCGTA	C	100					SQC REV	CTAAGGCTGTCGCACTTCGTAAAGCGCGAT5TGGATTCGATCGGATTCGCCGTGATCGTA	C			100
SQmC FWD	TA5GAT5A5GG5GAAT55GAT5GAAT5TAG5TTG5G5TTTA5GAAGTG5GA5AG55TTAG	mC	NaN					SQmC FWD	TA5GAT5A5GG5GAAT55GAT5GAAT5TAG5TTG5G5TTTA5GAAGTG5GA5AG55TTAG	mC			0
SQmC FWD	TA5GAT5A5GG5GAAT55GAT5GAAT5TAG5TTG5G5TTTA5GAAGTG5GA5AG55TTAG	mC	NaN					SQmC FWD	TA5GAT5A5GG5GAAT55GAT5GAAT5TAG5TTG5G5TTTA5GAAGTG5GA5AG55TTAG	mC			0
SQmC FWD	TA5GAT5A5GG5GAAT55GAT5GAAT5TAG5TTG5G5TTTA5GAAGTG5GA5AG55TTAG	mC	NaN					SQmC FWD	TA5GAT5A5GG5GAAT55GAT5GAAT5TAG5TTG5G5TTTA5GAAGTG5GA5AG55TTAG	mC			0
SQmC FWD	TA5GAT5A5GG5GAAT55GAT5GAAT5TAG5TTG5G5TTTA5GAAGTG5GA5AG55TTAG	mC	NaN					SQmC FWD	TA5GAT5A5GG5GAAT55GAT5GAAT5TAG5TTG5G5TTTA5GAAGTG5GA5AG55TTAG	mC			0
SQmC FWD	TA5GAT5A5GG5GAAT55GAT5GAAT5TAG5TTG5G5TTTA5GAAGTG5GA5AG55TTAG	mC	NaN					SQmC FWD	TA5GAT5A5GG5GAAT55GAT5GAAT5TAG5TTG5G5TTTA5GAAGTG5GA5AG55TTAG	mC			0
SQmC FWD	TA5GAT5A5GG5GAAT55GAT5GAAT5TAG5TTG5G5TTTA5GAAGTG5GA5AG55TTAG	mC	NaN					SQmC FWD	TA5GAT5A5GG5GAAT55GAT5GAAT5TAG5TTG5G5TTTA5GAAGTG5GA5AG55TTAG	mC			0
SQmC FWD	TA5GAT5A5GG5GAAT55GAT5GAAT5TAG5TTG5G5TTTA5GAAGTG5GA5AG55TTAG	mC	NaN					SQmC FWD	TA5GAT5A5GG5GAAT55GAT5GAAT5TAG5TTG5G5TTTA5GAAGTG5GA5AG55TTAG	mC			0
SQmC FWD	TA5GAT5A5GG5GAAT55GAT5GAAT5TAG5TTG5G5TTTA5GAAGTG5GA5AG55TTAG	mC	NaN					SQmC FWD	TA5GAT5A5GG5GAAT55GAT5GAAT5TAG5TTG5G5TTTA5GAAGTG5GA5AG55TTAG	mC			0
SQmC FWD	TA5GAT5A5GG5GAAT55GAT5GAAT5TAG5TTG5G5TTTA5GAAGTG5GA5AG55TTAG	mC	NaN					SQmC FWD	TA5GAT5A5GG5GAAT55GAT5GAAT5TAG5TTG5G5TTTA5GAAGTG5GA5AG55TTAG	mC			0
SQmC FWD	TA5GAT5A5GG5GAAT55GAT5GAAT5TAG5TTG5G5TTTA5GAAGTG5GA5AG55TTAG	mC	NaN					SQmC FWD	TA5GAT5A5GG5GAAT55GAT5GAAT5TAG5TTG5G5TTTA5GAAGTG5GA5AG55TTAG	mC			0
SQmC FWD	TA5GAT5A5GG5GAAT55GAT5GAAT5TAG5TTG5G5TTTA5GAAGTG5GA5AG55TTAG	mC	NaN					SQmC FWD	TA5GAT5A5GG5GAAT55GAT5GAAT5TAG5TTG5G5TTTA5GAAGTG5GA5AG55TTAG	mC			0
SQmC FWD	TA5GAT5A5GG5GAAT55GAT5GAAT5TAG5TTG5G5TTTA5GAAGTG5GA5AG55TTAG	mC	NaN					SQmC FWD	TA5GAT5A5GG5GAAT55GAT5GAAT5TAG5TTG5G5TTTA5GAAGTG5GA5AG55TTAG	mC			0
SQmC FWD	TA5GAT5A5GG5GAAT55GAT5GAAT5TAG5TTG5G5TTTA5GAAGTG5GA5AG55TTAG	mC	NaN					SQmC FWD	TA5GAT5A5GG5GAAT55GAT5GAAT5TAG5TTG5G5TTTA5GAAGTG5GA5AG55TTAG	mC			0
SQmC FWD	TA5GAT5A5GG5GAAT55GAT5GAAT5TAG5TTG5G5TTTA5GAAGTG5GA5AG55TTAG	mC	NaN					SQmC FWD	TA5GAT5A5GG5GAAT55GAT5GAAT5TAG5TTG5G5TTTA5GAAGTG5GA5AG55TTAG	mC			0
SQmC FWD	TA5GAT5A5GG5GAAT55GAT5GAAT5TAG5TTG5G5TTTA5GAAGTG5GA5AG55TTAG	mC	NaN					SQmC FWD	TA5GAT5A5GG5GAAT55GAT5GAAT5TAG5TTG5G5TTTA5GAAGTG5GA5AG55TTAG	mC			0
SQmC FWD	TA5GAT5A5GG5GAAT55GAT5GAAT5TAG5TTG5G5TTTA5GAAGTG5GA5AG55TTAG	mC	NaN					SQmC FWD	TA5GAT5A5GG5GAAT55GAT5GAAT5TAG5TTG5G5TTTA5GAAGTG5GA5AG55TTAG	mC			0
SQmC REV	5TAAGG5TGT5G5A5TT5GTAAAG5G5AAG5TAGATT5GAT5GGATT5G55GTGAT5GTA	mC	0					SQmC REV	5TAAGG5TGT5G5A5TT5GTAAAG5G5AAG5TAGATT5GAT5GGATT5G55GTGAT5GTA	mC			0
SQmC REV	5TAAGG5TGT5G5A5TT5GTAAAG5G5AAG5TAGATT5GAT5GGATT5G55GTGAT5GTA	mC	0					SQmC REV	5TAAGG5TGT5G5A5TT5GTAAAG5G5AAG5TAGATT5GAT5GGATT5G55GTGAT5GTA	mC			0
SQmC REV	5TAAGG5TGT5G5A5TT5GTAAAG5G5AAG5TAGATT5GAT5GGATT5G55GTGAT5GTA	mC	0					SQmC REV	5TAAGG5TGT5G5A5TT5GTAAAG5G5AAG5TAGATT5GAT5GGATT5G55GTGAT5GTA	mC			50
SQmC REV	5TAAGG5TGT5G5A5TT5GTAAAG5G5AAG5TAGATT5GAT5GGATT5G55GTGAT5GTA	mC	0					SQmC REV	5TAAGG5TGT5G5A5TT5GTAAAG5G5AAG5TAGATT5GAT5GGATT5G55GTGAT5GTA	mC			0
SQmC REV	5TAAGG5TGT5G5A5TT5GTAAAG5G5AAG5TAGATT5GAT5GGATT5G55GTGAT5GTA	mC	0					SQmC REV	5TAAGG5TGT5G5A5TT5GTAAAG5G5AAG5TAGATT5GAT5GGATT5G55GTGAT5GTA	mC			0
SQmC REV	5TAAGG5TGT5G5A5TT5GTAAAG5G5AAG5TAGATT5GAT5GGATT5G55GTGAT5GTA	mC	0					SQmC REV	5TAAGG5TGT5G5A5TT5GTAAAG5G5AAG5TAGATT5GAT5GGATT5G55GTGAT5GTA	mC			0
SQmC REV	5TAAGG5TGT5G5A5TT5GTAAAG5G5AAG5TAGATT5GAT5GGATT5G55GTGAT5GTA	mC	0					SQmC REV	5TAAGG5TGT5G5A5TT5GTAAAG5G5AAG5TAGATT5GAT5GGATT5G55GTGAT5GTA	mC			0
SQmC REV	5TAAGG5TGT5G5A5TT5GTAAAG5G5AAG5TAGATT5GAT5GGATT5G55GTGAT5GTA	mC	0					SQmC REV	5TAAGG5TGT5G5A5TT5GTAAAG5G5AAG5TAGATT5GAT5GGATT5G55GTGAT5GTA	mC			0
SQmC REV	5TAAGG5TGT5G5A5TT5GTAAAG5G5AAG5TAGATT5GAT5GGATT5G55GTGAT5GTA	mC	0					SQmC REV	5TAAGG5TGT5G5A5TT5GTAAAG5G5AAG5TAGATT5GAT5GGATT5G55GTGAT5GTA	mC			0
SQmC REV	5TAAGG5TGT5G5A5TT5GTAAAG5G5AAG5TAGATT5GAT5GGATT5G55GTGAT5GTA	mC	0					SQmC REV	5TAAGG5TGT5G5A5TT5GTAAAG5G5AAG5TAGATT5GAT5GGATT5G55GTGAT5GTA	mC			0
SQmC REV	5TAAGG5TGT5G5A5TT5GTAAAG5G5AAG5TAGATT5GAT5GGATT5G55GTGAT5GTA	mC	0					SQmC REV	5TAAGG5TGT5G5A5TT5GTAAAG5G5AAG5TAGATT5GAT5GGATT5G55GTGAT5GTA	mC			0
SQmC REV	5TAAGG5TGT5G5A5TT5GTAAAG5G5AAG5TAGATT5GAT5GGATT5G55GTGAT5GTA	mC	100					SQmC REV	5TAAGG5TGT5G5A5TT5GTAAAG5G5AAG5TAGATT5GAT5GGATT5G55GTGAT5GTA	mC			0
SQmC REV	5TAAGG5TGT5G5A5TT5GTAAAG5G5AAG5TAGATT5GAT5GGATT5G55GTGAT5GTA	mC	0					SQmC REV	5TAAGG5TGT5G5A5TT5GTAAAG5G5AAG5TAGATT5GAT5GGATT5G55GTGAT5GTA	mC			0
SQmC REV	5TAAGG5TGT5G5A5TT5GTAAAG5G5AAG5TAGATT5GAT5GGATT5G55GTGAT5GTA	mC	0					SQmC REV	5TAAGG5TGT5G5A5TT5GTAAAG5G5AAG5TAGATT5GAT5GGATT5G55GTGAT5GTA	mC			0
SQmC REV	5TAAGG5TGT5G5A5TT5GTAAAG5G5AAG5TAGATT5GAT5GGATT5G55GTGAT5GTA	mC	0					SQmC REV	5TAAGG5TGT5G5A5TT5GTAAAG5G5AAG5TAGATT5GAT5GGATT5G55GTGAT5GTA	mC			0
SQfC FWD	TACGATCA3GGCGAATCCGATCGAATCGTTT5GGCGCTTTACGAAGTGCGACAGCCTTAG	C	100					SQfC FWD	TACGATCA3GGCGAATCCGATCGAATCGTTT5GGCGCTTTACGAAGTGCGACAGCCTTAG	C			100
SQfC FWD	TACGATCA3GGCGAATCCGATCGAATCGTTT5GGCGCTTTACGAAGTGCGACAGCCTTAG	C	100					SQfC FWD	TACGATCA3GGCGAATCCGATCGAATCGTTT5GGCGCTTTACGAAGTGCGACAGCCTTAG	C			100
SQfC FWD	TACGATCA3GGCGAATCCGATCGAATCGTTT5GGCGCTTTACGAAGTGCGACAGCCTTAG	fC	100					SQfC FWD	TACGATCA3GGCGAATCCGATCGAATCGTTT5GGCGCTTTACGAAGTGCGACAGCCTTAG	fC			100
SQfC FWD	TACGATCA3GGCGAATCCGATCGAATCGTTT5GGCGCTTTACGAAGTGCGACAGCCTTAG	C	100					SQfC FWD	TACGATCA3GGCGAATCCGATCGAATCGTTT5GGCGCTTTACGAAGTGCGACAGCCTTAG	C			100
SQfC FWD	TACGATCA3GGCGAATCCGATCGAATCGTTT5GGCGCTTTACGAAGTGCGACAGCCTTAG	C	100					SQfC FWD	TACGATCA3GGCGAATCCGATCGAATCGTTT5GGCGCTTTACGAAGTGCGACAGCCTTAG	C			100
SQfC FWD	TACGATCA3GGCGAATCCGATCGAATCGTTT5GGCGCTTTACGAAGTGCGACAGCCTTAG	C	100					SQfC FWD	TACGATCA3GGCGAATCCGATCGAATCGTTT5GGCGCTTTACGAAGTGCGACAGCCTTAG	C			100
SQfC FWD	TACGATCA3GGCGAATCCGATCGAATCGTTT5GGCGCTTTACGAAGTGCGACAGCCTTAG	C	100					SQfC FWD	TACGATCA3GGCGAATCCGATCGAATCGTTT5GGCGCTTTACGAAGTGCGACAGCCTTAG	C			100
SQfC FWD	TACGATCA3GGCGAATCCGATCGAATCGTTT5GGCGCTTTACGAAGTGCGACAGCCTTAG	C	100					SQfC FWD	TACGATCA3GGCGAATCCGATCGAATCGTTT5GGCGCTTTACGAAGTGCGACAGCCTTAG	C			100
SQfC FWD	TACGATCA3GGCGAATCCGATCGAATCGTTT5GGCGCTTTACGAAGTGCGACAGCCTTAG	mC	0					SQfC FWD	TACGATCA3GGCGAATCCGATCGAATCGTTT5GGCGCTTTACGAAGTGCGACAGCCTTAG	mC			0
SQfC FWD	TACGATCA3GGCGAATCCGATCGAATCGTTT5GGCGCTTTACGAAGTGCGACAGCCTTAG	C	100					SQfC FWD	TACGATCA3GGCGAATCCGATCGAATCGTTT5GGCGCTTTACGAAGTGCGACAGCCTTAG	C			100
SQfC FWD	TACGATCA3GGCGAATCCGATCGAATCGTTT5GGCGCTTTACGAAGTGCGACAGCCTTAG	C	100					SQfC FWD	TACGATCA3GGCGAATCCGATCGAATCGTTT5GGCGCTTTACGAAGTGCGACAGCCTTAG	C			100
SQfC FWD	TACGATCA3GGCGAATCCGATCGAATCGTTT5GGCGCTTTACGAAGTGCGACAGCCTTAG	C	100					SQfC FWD	TACGATCA3GGCGAATCCGATCGAATCGTTT5GGCGCTTTACGAAGTGCGACAGCCTTAG	C			100
SQfC FWD	TACGATCA3GGCGAATCCGATCGAATCGTTT5GGCGCTTTACGAAGTGCGACAGCCTTAG	C	100					SQfC FWD	TACGATCA3GGCGAATCCGATCGAATCGTTT5GGCGCTTTACGAAGTGCGACAGCCTTAG	C			100
SQfC FWD	TACGATCA3GGCGAATCCGATCGAATCGTTT5GGCGCTTTACGAAGTGCGACAGCCTTAG	C	100					SQfC FWD	TACGATCA3GGCGAATCCGATCGAATCGTTT5GGCGCTTTACGAAGTGCGACAGCCTTAG	C			0
SQfC FWD	TACGATCA3GGCGAATCCGATCGAATCGTTT5GGCGCTTTACGAAGTGCGACAGCCTTAG	C	100					SQfC FWD	TACGATCA3GGCGAATCCGATCGAATCGTTT5GGCGCTTTACGAAGTGCGACAGCCTTAG	C			0
SQfC FWD	TACGATCA3GGCGAATCCGATCGAATCGTTT5GGCGCTTTACGAAGTGCGACAGCCTTAG	C	100					SQfC FWD	TACGATCA3GGCGAATCCGATCGAATCGTTT5GGCGCTTTACGAAGTGCGACAGCCTTAG	C			0
SQfC REV	CTAAGGCTGT3GCACTTCGTAAAGCGC5GAAA5GATTCGATCGGATTCGCCGTGATCGTA	C	100					SQfC REV	CTAAGGCTGT3GCACTTCGTAAAGCGC5GAAA5GATTCGATCGGATTCGCCGTGATCGTA	C			100
SQfC REV	CTAAGGCTGT3GCACTTCGTAAAGCGC5GAAA5GATTCGATCGGATTCGCCGTGATCGTA	C	100					SQfC REV	CTAAGGCTGT3GCACTTCGTAAAGCGC5GAAA5GATTCGATCGGATTCGCCGTGATCGTA	C			100
SQfC REV	CTAAGGCTGT3GCACTTCGTAAAGCGC5GAAA5GATTCGATCGGATTCGCCGTGATCGTA	fC	0					SQfC REV	CTAAGGCTGT3GCACTTCGTAAAGCGC5GAAA5GATTCGATCGGATTCGCCGTGATCGTA	fC			100
SQfC REV	CTAAGGCTGT3GCACTTCGTAAAGCGC5GAAA5GATTCGATCGGATTCGCCGTGATCGTA	C	100					SQfC REV	CTAAGGCTGT3GCACTTCGTAAAGCGC5GAAA5GATTCGATCGGATTCGCCGTGATCGTA	C			100
SQfC REV	CTAAGGCTGT3GCACTTCGTAAAGCGC5GAAA5GATTCGATCGGATTCGCCGTGATCGTA	C	100					SQfC REV	CTAAGGCTGT3GCACTTCGTAAAGCGC5GAAA5GATTCGATCGGATTCGCCGTGATCGTA	C			100
SQfC REV	CTAAGGCTGT3GCACTTCGTAAAGCGC5GAAA5GATTCGATCGGATTCGCCGTGATCGTA	C	100					SQfC REV	CTAAGGCTGT3GCACTTCGTAAAGCGC5GAAA5GATTCGATCGGATTCGCCGTGATCGTA	C			100
SQfC REV	CTAAGGCTGT3GCACTTCGTAAAGCGC5GAAA5GATTCGATCGGATTCGCCGTGATCGTA	C	100					SQfC REV	CTAAGGCTGT3GCACTTCGTAAAGCGC5GAAA5GATTCGATCGGATTCGCCGTGATCGTA	C			100
SQfC REV	CTAAGGCTGT3GCACTTCGTAAAGCGC5GAAA5GATTCGATCGGATTCGCCGTGATCGTA	C	100					SQfC REV	CTAAGGCTGT3GCACTTCGTAAAGCGC5GAAA5GATTCGATCGGATTCGCCGTGATCGTA	C			100
SQfC REV	CTAAGGCTGT3GCACTTCGTAAAGCGC5GAAA5GATTCGATCGGATTCGCCGTGATCGTA	mC	0					SQfC REV	CTAAGGCTGT3GCACTTCGTAAAGCGC5GAAA5GATTCGATCGGATTCGCCGTGATCGTA	mC			0
SQfC REV	CTAAGGCTGT3GCACTTCGTAAAGCGC5GAAA5GATTCGATCGGATTCGCCGTGATCGTA	mC	0					SQfC REV	CTAAGGCTGT3GCACTTCGTAAAGCGC5GAAA5GATTCGATCGGATTCGCCGTGATCGTA	mC			0
SQfC REV	CTAAGGCTGT3GCACTTCGTAAAGCGC5GAAA5GATTCGATCGGATTCGCCGTGATCGTA	C	100					SQfC REV	CTAAGGCTGT3GCACTTCGTAAAGCGC5GAAA5GATTCGATCGGATTCGCCGTGATCGTA	C			100
SQfC REV	CTAAGGCTGT3GCACTTCGTAAAGCGC5GAAA5GATTCGATCGGATTCGCCGTGATCGTA	C	100					SQfC REV	CTAAGGCTGT3GCACTTCGTAAAGCGC5GAAA5GATTCGATCGGATTCGCCGTGATCGTA	C			100
SQfC REV	CTAAGGCTGT3GCACTTCGTAAAGCGC5GAAA5GATTCGATCGGATTCGCCGTGATCGTA	C	100					SQfC REV	CTAAGGCTGT3GCACTTCGTAAAGCGC5GAAA5GATTCGATCGGATTCGCCGTGATCGTA	C			100
SQfC REV	CTAAGGCTGT3GCACTTCGTAAAGCGC5GAAA5GATTCGATCGGATTCGCCGTGATCGTA	C	100					SQfC REV	CTAAGGCTGT3GCACTTCGTAAAGCGC5GAAA5GATTCGATCGGATTCGCCGTGATCGTA	C			100
SQfC REV	CTAAGGCTGT3GCACTTCGTAAAGCGC5GAAA5GATTCGATCGGATTCGCCGTGATCGTA	C	100					SQfC REV	CTAAGGCTGT3GCACTTCGTAAAGCGC5GAAA5GATTCGATCGGATTCGCCGTGATCGTA	C			100
SQfC REV	CTAAGGCTGT3GCACTTCGTAAAGCGC5GAAA5GATTCGATCGGATTCGCCGTGATCGTA	C	100					SQfC REV	CTAAGGCTGT3GCACTTCGTAAAGCGC5GAAA5GATTCGATCGGATTCGCCGTGATCGTA	C			100
SY005_2x2_hmc_Q38_indexed FWD	CT5AC5CACAAC5ACAAACAATTTAAATA1GATTAAATAATATTAATATATTAT1GATTAAATAATAATTAATTAATATTTGATGTGATGGGTGGTATGG	C	NaN					SY005_2x2_hmc_Q38_indexed FWD	CT5AC5CACAAC5ACAAACAATTTAAATA1GATTAAATAATATTAATATATTAT1GATTAAATAATAATTAATTAATATTTGATGTGATGGGTGGTATGG	C			NaN
SY005_2x2_hmc_Q38_indexed FWD	CT5AC5CACAAC5ACAAACAATTTAAATA1GATTAAATAATATTAATATATTAT1GATTAAATAATAATTAATTAATATTTGATGTGATGGGTGGTATGG	mC	NaN					SY005_2x2_hmc_Q38_indexed FWD	CT5AC5CACAAC5ACAAACAATTTAAATA1GATTAAATAATATTAATATATTAT1GATTAAATAATAATTAATTAATATTTGATGTGATGGGTGGTATGG	mC			NaN
SY005_2x2_hmc_Q38_indexed FWD	CT5AC5CACAAC5ACAAACAATTTAAATA1GATTAAATAATATTAATATATTAT1GATTAAATAATAATTAATTAATATTTGATGTGATGGGTGGTATGG	C	NaN					SY005_2x2_hmc_Q38_indexed FWD	CT5AC5CACAAC5ACAAACAATTTAAATA1GATTAAATAATATTAATATATTAT1GATTAAATAATAATTAATTAATATTTGATGTGATGGGTGGTATGG	C			NaN
SY005_2x2_hmc_Q38_indexed FWD	CT5AC5CACAAC5ACAAACAATTTAAATA1GATTAAATAATATTAATATATTAT1GATTAAATAATAATTAATTAATATTTGATGTGATGGGTGGTATGG	mC	NaN					SY005_2x2_hmc_Q38_indexed FWD	CT5AC5CACAAC5ACAAACAATTTAAATA1GATTAAATAATATTAATATATTAT1GATTAAATAATAATTAATTAATATTTGATGTGATGGGTGGTATGG	mC			NaN
SY005_2x2_hmc_Q38_indexed FWD	CT5AC5CACAAC5ACAAACAATTTAAATA1GATTAAATAATATTAATATATTAT1GATTAAATAATAATTAATTAATATTTGATGTGATGGGTGGTATGG	C	NaN					SY005_2x2_hmc_Q38_indexed FWD	CT5AC5CACAAC5ACAAACAATTTAAATA1GATTAAATAATATTAATATATTAT1GATTAAATAATAATTAATTAATATTTGATGTGATGGGTGGTATGG	C			NaN
SY005_2x2_hmc_Q38_indexed FWD	CT5AC5CACAAC5ACAAACAATTTAAATA1GATTAAATAATATTAATATATTAT1GATTAAATAATAATTAATTAATATTTGATGTGATGGGTGGTATGG	C	NaN					SY005_2x2_hmc_Q38_indexed FWD	CT5AC5CACAAC5ACAAACAATTTAAATA1GATTAAATAATATTAATATATTAT1GATTAAATAATAATTAATTAATATTTGATGTGATGGGTGGTATGG	C			NaN
SY005_2x2_hmc_Q38_indexed FWD	CT5AC5CACAAC5ACAAACAATTTAAATA1GATTAAATAATATTAATATATTAT1GATTAAATAATAATTAATTAATATTTGATGTGATGGGTGGTATGG	C	NaN					SY005_2x2_hmc_Q38_indexed FWD	CT5AC5CACAAC5ACAAACAATTTAAATA1GATTAAATAATATTAATATATTAT1GATTAAATAATAATTAATTAATATTTGATGTGATGGGTGGTATGG	C			NaN
SY005_2x2_hmc_Q38_indexed FWD	CT5AC5CACAAC5ACAAACAATTTAAATA1GATTAAATAATATTAATATATTAT1GATTAAATAATAATTAATTAATATTTGATGTGATGGGTGGTATGG	mC	NaN					SY005_2x2_hmc_Q38_indexed FWD	CT5AC5CACAAC5ACAAACAATTTAAATA1GATTAAATAATATTAATATATTAT1GATTAAATAATAATTAATTAATATTTGATGTGATGGGTGGTATGG	mC			NaN
SY005_2x2_hmc_Q38_indexed FWD	CT5AC5CACAAC5ACAAACAATTTAAATA1GATTAAATAATATTAATATATTAT1GATTAAATAATAATTAATTAATATTTGATGTGATGGGTGGTATGG	C	NaN					SY005_2x2_hmc_Q38_indexed FWD	CT5AC5CACAAC5ACAAACAATTTAAATA1GATTAAATAATATTAATATATTAT1GATTAAATAATAATTAATTAATATTTGATGTGATGGGTGGTATGG	C			NaN
SY005_2x2_hmc_Q38_indexed FWD	CT5AC5CACAAC5ACAAACAATTTAAATA1GATTAAATAATATTAATATATTAT1GATTAAATAATAATTAATTAATATTTGATGTGATGGGTGGTATGG	C	NaN					SY005_2x2_hmc_Q38_indexed FWD	CT5AC5CACAAC5ACAAACAATTTAAATA1GATTAAATAATATTAATATATTAT1GATTAAATAATAATTAATTAATATTTGATGTGATGGGTGGTATGG	C			NaN
SY005_2x2_hmc_Q38_indexed FWD	CT5AC5CACAAC5ACAAACAATTTAAATA1GATTAAATAATATTAATATATTAT1GATTAAATAATAATTAATTAATATTTGATGTGATGGGTGGTATGG	hmC	NaN					SY005_2x2_hmc_Q38_indexed FWD	CT5AC5CACAAC5ACAAACAATTTAAATA1GATTAAATAATATTAATATATTAT1GATTAAATAATAATTAATTAATATTTGATGTGATGGGTGGTATGG	hmC			NaN
SY005_2x2_hmc_Q38_indexed FWD	CT5AC5CACAAC5ACAAACAATTTAAATA1GATTAAATAATATTAATATATTAT1GATTAAATAATAATTAATTAATATTTGATGTGATGGGTGGTATGG	hmC	NaN					SY005_2x2_hmc_Q38_indexed FWD	CT5AC5CACAAC5ACAAACAATTTAAATA1GATTAAATAATATTAATATATTAT1GATTAAATAATAATTAATTAATATTTGATGTGATGGGTGGTATGG	hmC			NaN
SY005_2x2_hmc_Q38_indexed REV	CCATA5CAC5CATCA5ATCAAATATTAATTAATTATTATTTAAT1GATAATATATTAATATTATTTAAT1GTATTTAAATTGTTTGTGGTTGTGGGTGAG	C	NaN					SY005_2x2_hmc_Q38_indexed REV	CCATA5CAC5CATCA5ATCAAATATTAATTAATTATTATTTAAT1GATAATATATTAATATTATTTAAT1GTATTTAAATTGTTTGTGGTTGTGGGTGAG	C			NaN
SY005_2x2_hmc_Q38_indexed REV	CCATA5CAC5CATCA5ATCAAATATTAATTAATTATTATTTAAT1GATAATATATTAATATTATTTAAT1GTATTTAAATTGTTTGTGGTTGTGGGTGAG	C	NaN					SY005_2x2_hmc_Q38_indexed REV	CCATA5CAC5CATCA5ATCAAATATTAATTAATTATTATTTAAT1GATAATATATTAATATTATTTAAT1GTATTTAAATTGTTTGTGGTTGTGGGTGAG	C			NaN
SY005_2x2_hmc_Q38_indexed REV	CCATA5CAC5CATCA5ATCAAATATTAATTAATTATTATTTAAT1GATAATATATTAATATTATTTAAT1GTATTTAAATTGTTTGTGGTTGTGGGTGAG	mC	NaN					SY005_2x2_hmc_Q38_indexed REV	CCATA5CAC5CATCA5ATCAAATATTAATTAATTATTATTTAAT1GATAATATATTAATATTATTTAAT1GTATTTAAATTGTTTGTGGTTGTGGGTGAG	mC			NaN
SY005_2x2_hmc_Q38_indexed REV	CCATA5CAC5CATCA5ATCAAATATTAATTAATTATTATTTAAT1GATAATATATTAATATTATTTAAT1GTATTTAAATTGTTTGTGGTTGTGGGTGAG	C	NaN					SY005_2x2_hmc_Q38_indexed REV	CCATA5CAC5CATCA5ATCAAATATTAATTAATTATTATTTAAT1GATAATATATTAATATTATTTAAT1GTATTTAAATTGTTTGTGGTTGTGGGTGAG	C			NaN
SY005_2x2_hmc_Q38_indexed REV	CCATA5CAC5CATCA5ATCAAATATTAATTAATTATTATTTAAT1GATAATATATTAATATTATTTAAT1GTATTTAAATTGTTTGTGGTTGTGGGTGAG	C	NaN					SY005_2x2_hmc_Q38_indexed REV	CCATA5CAC5CATCA5ATCAAATATTAATTAATTATTATTTAAT1GATAATATATTAATATTATTTAAT1GTATTTAAATTGTTTGTGGTTGTGGGTGAG	C			NaN
SY005_2x2_hmc_Q38_indexed REV	CCATA5CAC5CATCA5ATCAAATATTAATTAATTATTATTTAAT1GATAATATATTAATATTATTTAAT1GTATTTAAATTGTTTGTGGTTGTGGGTGAG	mC	NaN					SY005_2x2_hmc_Q38_indexed REV	CCATA5CAC5CATCA5ATCAAATATTAATTAATTATTATTTAAT1GATAATATATTAATATTATTTAAT1GTATTTAAATTGTTTGTGGTTGTGGGTGAG	mC			NaN
SY005_2x2_hmc_Q38_indexed REV	CCATA5CAC5CATCA5ATCAAATATTAATTAATTATTATTTAAT1GATAATATATTAATATTATTTAAT1GTATTTAAATTGTTTGTGGTTGTGGGTGAG	C	NaN					SY005_2x2_hmc_Q38_indexed REV	CCATA5CAC5CATCA5ATCAAATATTAATTAATTATTATTTAAT1GATAATATATTAATATTATTTAAT1GTATTTAAATTGTTTGTGGTTGTGGGTGAG	C			NaN
SY005_2x2_hmc_Q38_indexed REV	CCATA5CAC5CATCA5ATCAAATATTAATTAATTATTATTTAAT1GATAATATATTAATATTATTTAAT1GTATTTAAATTGTTTGTGGTTGTGGGTGAG	C	NaN					SY005_2x2_hmc_Q38_indexed REV	CCATA5CAC5CATCA5ATCAAATATTAATTAATTATTATTTAAT1GATAATATATTAATATTATTTAAT1GTATTTAAATTGTTTGTGGTTGTGGGTGAG	C			NaN
SY005_2x2_hmc_Q38_indexed REV	CCATA5CAC5CATCA5ATCAAATATTAATTAATTATTATTTAAT1GATAATATATTAATATTATTTAAT1GTATTTAAATTGTTTGTGGTTGTGGGTGAG	mC	NaN					SY005_2x2_hmc_Q38_indexed REV	CCATA5CAC5CATCA5ATCAAATATTAATTAATTATTATTTAAT1GATAATATATTAATATTATTTAAT1GTATTTAAATTGTTTGTGGTTGTGGGTGAG	mC			NaN
SY005_2x2_hmc_Q38_indexed REV	CCATA5CAC5CATCA5ATCAAATATTAATTAATTATTATTTAAT1GATAATATATTAATATTATTTAAT1GTATTTAAATTGTTTGTGGTTGTGGGTGAG	C	NaN					SY005_2x2_hmc_Q38_indexed REV	CCATA5CAC5CATCA5ATCAAATATTAATTAATTATTATTTAAT1GATAATATATTAATATTATTTAAT1GTATTTAAATTGTTTGTGGTTGTGGGTGAG	C			NaN
SY005_2x2_hmc_Q38_indexed REV	CCATA5CAC5CATCA5ATCAAATATTAATTAATTATTATTTAAT1GATAATATATTAATATTATTTAAT1GTATTTAAATTGTTTGTGGTTGTGGGTGAG	hmC	NaN					SY005_2x2_hmc_Q38_indexed REV	CCATA5CAC5CATCA5ATCAAATATTAATTAATTATTATTTAAT1GATAATATATTAATATTATTTAAT1GTATTTAAATTGTTTGTGGTTGTGGGTGAG	hmC			NaN
SY005_2x2_hmc_Q38_indexed REV	CCATA5CAC5CATCA5ATCAAATATTAATTAATTATTATTTAAT1GATAATATATTAATATTATTTAAT1GTATTTAAATTGTTTGTGGTTGTGGGTGAG	hmC	NaN					SY005_2x2_hmc_Q38_indexed REV	CCATA5CAC5CATCA5ATCAAATATTAATTAATTATTATTTAAT1GATAATATATTAATATTATTTAAT1GTATTTAAATTGTTTGTGGTTGTGGGTGAG	hmC			NaN
SY006_2x2_hmc_Q38B_indexed FWD	CT5AC5CACAAC5ACAAACAAATTTAATACGATTAAATAATATTAATATATTATCGATTAAATTAAATTTAATTAATATTTGATGTGATGGGTGGTATGG	C	NaN					SY006_2x2_hmc_Q38B_indexed FWD	CT5AC5CACAAC5ACAAACAAATTTAATACGATTAAATAATATTAATATATTATCGATTAAATTAAATTTAATTAATATTTGATGTGATGGGTGGTATGG	C			NaN
SY006_2x2_hmc_Q38B_indexed FWD	CT5AC5CACAAC5ACAAACAAATTTAATACGATTAAATAATATTAATATATTATCGATTAAATTAAATTTAATTAATATTTGATGTGATGGGTGGTATGG	mC	NaN					SY006_2x2_hmc_Q38B_indexed FWD	CT5AC5CACAAC5ACAAACAAATTTAATACGATTAAATAATATTAATATATTATCGATTAAATTAAATTTAATTAATATTTGATGTGATGGGTGGTATGG	mC			NaN
SY006_2x2_hmc_Q38B_indexed FWD	CT5AC5CACAAC5ACAAACAAATTTAATACGATTAAATAATATTAATATATTATCGATTAAATTAAATTTAATTAATATTTGATGTGATGGGTGGTATGG	C	NaN					SY006_2x2_hmc_Q38B_indexed FWD	CT5AC5CACAAC5ACAAACAAATTTAATACGATTAAATAATATTAATATATTATCGATTAAATTAAATTTAATTAATATTTGATGTGATGGGTGGTATGG	C			NaN
SY006_2x2_hmc_Q38B_indexed FWD	CT5AC5CACAAC5ACAAACAAATTTAATACGATTAAATAATATTAATATATTATCGATTAAATTAAATTTAATTAATATTTGATGTGATGGGTGGTATGG	mC	NaN					SY006_2x2_hmc_Q38B_indexed FWD	CT5AC5CACAAC5ACAAACAAATTTAATACGATTAAATAATATTAATATATTATCGATTAAATTAAATTTAATTAATATTTGATGTGATGGGTGGTATGG	mC			NaN
SY006_2x2_hmc_Q38B_indexed FWD	CT5AC5CACAAC5ACAAACAAATTTAATACGATTAAATAATATTAATATATTATCGATTAAATTAAATTTAATTAATATTTGATGTGATGGGTGGTATGG	C	NaN					SY006_2x2_hmc_Q38B_indexed FWD	CT5AC5CACAAC5ACAAACAAATTTAATACGATTAAATAATATTAATATATTATCGATTAAATTAAATTTAATTAATATTTGATGTGATGGGTGGTATGG	C			NaN
SY006_2x2_hmc_Q38B_indexed FWD	CT5AC5CACAAC5ACAAACAAATTTAATACGATTAAATAATATTAATATATTATCGATTAAATTAAATTTAATTAATATTTGATGTGATGGGTGGTATGG	C	NaN					SY006_2x2_hmc_Q38B_indexed FWD	CT5AC5CACAAC5ACAAACAAATTTAATACGATTAAATAATATTAATATATTATCGATTAAATTAAATTTAATTAATATTTGATGTGATGGGTGGTATGG	C			NaN
SY006_2x2_hmc_Q38B_indexed FWD	CT5AC5CACAAC5ACAAACAAATTTAATACGATTAAATAATATTAATATATTATCGATTAAATTAAATTTAATTAATATTTGATGTGATGGGTGGTATGG	C	NaN					SY006_2x2_hmc_Q38B_indexed FWD	CT5AC5CACAAC5ACAAACAAATTTAATACGATTAAATAATATTAATATATTATCGATTAAATTAAATTTAATTAATATTTGATGTGATGGGTGGTATGG	C			NaN
SY006_2x2_hmc_Q38B_indexed FWD	CT5AC5CACAAC5ACAAACAAATTTAATACGATTAAATAATATTAATATATTATCGATTAAATTAAATTTAATTAATATTTGATGTGATGGGTGGTATGG	mC	NaN					SY006_2x2_hmc_Q38B_indexed FWD	CT5AC5CACAAC5ACAAACAAATTTAATACGATTAAATAATATTAATATATTATCGATTAAATTAAATTTAATTAATATTTGATGTGATGGGTGGTATGG	mC			NaN
SY006_2x2_hmc_Q38B_indexed FWD	CT5AC5CACAAC5ACAAACAAATTTAATACGATTAAATAATATTAATATATTATCGATTAAATTAAATTTAATTAATATTTGATGTGATGGGTGGTATGG	C	NaN					SY006_2x2_hmc_Q38B_indexed FWD	CT5AC5CACAAC5ACAAACAAATTTAATACGATTAAATAATATTAATATATTATCGATTAAATTAAATTTAATTAATATTTGATGTGATGGGTGGTATGG	C			NaN
SY006_2x2_hmc_Q38B_indexed FWD	CT5AC5CACAAC5ACAAACAAATTTAATACGATTAAATAATATTAATATATTATCGATTAAATTAAATTTAATTAATATTTGATGTGATGGGTGGTATGG	C	NaN					SY006_2x2_hmc_Q38B_indexed FWD	CT5AC5CACAAC5ACAAACAAATTTAATACGATTAAATAATATTAATATATTATCGATTAAATTAAATTTAATTAATATTTGATGTGATGGGTGGTATGG	C			NaN
SY006_2x2_hmc_Q38B_indexed FWD	CT5AC5CACAAC5ACAAACAAATTTAATACGATTAAATAATATTAATATATTATCGATTAAATTAAATTTAATTAATATTTGATGTGATGGGTGGTATGG	C	NaN					SY006_2x2_hmc_Q38B_indexed FWD	CT5AC5CACAAC5ACAAACAAATTTAATACGATTAAATAATATTAATATATTATCGATTAAATTAAATTTAATTAATATTTGATGTGATGGGTGGTATGG	C			NaN
SY006_2x2_hmc_Q38B_indexed FWD	CT5AC5CACAAC5ACAAACAAATTTAATACGATTAAATAATATTAATATATTATCGATTAAATTAAATTTAATTAATATTTGATGTGATGGGTGGTATGG	C	NaN					SY006_2x2_hmc_Q38B_indexed FWD	CT5AC5CACAAC5ACAAACAAATTTAATACGATTAAATAATATTAATATATTATCGATTAAATTAAATTTAATTAATATTTGATGTGATGGGTGGTATGG	C			NaN
SY006_2x2_hmc_Q38B_indexed REV	CCATA5CAC5CATCA5ATCAAATATTAATTAAATTTAATTTAATCGATAATATATTAATATTATTTAATCGTATTAAATTTGTTTGTGGTTGTGGGTGAG	C	NaN					SY006_2x2_hmc_Q38B_indexed REV	CCATA5CAC5CATCA5ATCAAATATTAATTAAATTTAATTTAATCGATAATATATTAATATTATTTAATCGTATTAAATTTGTTTGTGGTTGTGGGTGAG	C			NaN
SY006_2x2_hmc_Q38B_indexed REV	CCATA5CAC5CATCA5ATCAAATATTAATTAAATTTAATTTAATCGATAATATATTAATATTATTTAATCGTATTAAATTTGTTTGTGGTTGTGGGTGAG	C	NaN					SY006_2x2_hmc_Q38B_indexed REV	CCATA5CAC5CATCA5ATCAAATATTAATTAAATTTAATTTAATCGATAATATATTAATATTATTTAATCGTATTAAATTTGTTTGTGGTTGTGGGTGAG	C			NaN
SY006_2x2_hmc_Q38B_indexed REV	CCATA5CAC5CATCA5ATCAAATATTAATTAAATTTAATTTAATCGATAATATATTAATATTATTTAATCGTATTAAATTTGTTTGTGGTTGTGGGTGAG	mC	NaN					SY006_2x2_hmc_Q38B_indexed REV	CCATA5CAC5CATCA5ATCAAATATTAATTAAATTTAATTTAATCGATAATATATTAATATTATTTAATCGTATTAAATTTGTTTGTGGTTGTGGGTGAG	mC			NaN
SY006_2x2_hmc_Q38B_indexed REV	CCATA5CAC5CATCA5ATCAAATATTAATTAAATTTAATTTAATCGATAATATATTAATATTATTTAATCGTATTAAATTTGTTTGTGGTTGTGGGTGAG	C	NaN					SY006_2x2_hmc_Q38B_indexed REV	CCATA5CAC5CATCA5ATCAAATATTAATTAAATTTAATTTAATCGATAATATATTAATATTATTTAATCGTATTAAATTTGTTTGTGGTTGTGGGTGAG	C			NaN
SY006_2x2_hmc_Q38B_indexed REV	CCATA5CAC5CATCA5ATCAAATATTAATTAAATTTAATTTAATCGATAATATATTAATATTATTTAATCGTATTAAATTTGTTTGTGGTTGTGGGTGAG	C	NaN					SY006_2x2_hmc_Q38B_indexed REV	CCATA5CAC5CATCA5ATCAAATATTAATTAAATTTAATTTAATCGATAATATATTAATATTATTTAATCGTATTAAATTTGTTTGTGGTTGTGGGTGAG	C			NaN
SY006_2x2_hmc_Q38B_indexed REV	CCATA5CAC5CATCA5ATCAAATATTAATTAAATTTAATTTAATCGATAATATATTAATATTATTTAATCGTATTAAATTTGTTTGTGGTTGTGGGTGAG	mC	NaN					SY006_2x2_hmc_Q38B_indexed REV	CCATA5CAC5CATCA5ATCAAATATTAATTAAATTTAATTTAATCGATAATATATTAATATTATTTAATCGTATTAAATTTGTTTGTGGTTGTGGGTGAG	mC			NaN
SY006_2x2_hmc_Q38B_indexed REV	CCATA5CAC5CATCA5ATCAAATATTAATTAAATTTAATTTAATCGATAATATATTAATATTATTTAATCGTATTAAATTTGTTTGTGGTTGTGGGTGAG	C	NaN					SY006_2x2_hmc_Q38B_indexed REV	CCATA5CAC5CATCA5ATCAAATATTAATTAAATTTAATTTAATCGATAATATATTAATATTATTTAATCGTATTAAATTTGTTTGTGGTTGTGGGTGAG	C			NaN
SY006_2x2_hmc_Q38B_indexed REV	CCATA5CAC5CATCA5ATCAAATATTAATTAAATTTAATTTAATCGATAATATATTAATATTATTTAATCGTATTAAATTTGTTTGTGGTTGTGGGTGAG	C	NaN					SY006_2x2_hmc_Q38B_indexed REV	CCATA5CAC5CATCA5ATCAAATATTAATTAAATTTAATTTAATCGATAATATATTAATATTATTTAATCGTATTAAATTTGTTTGTGGTTGTGGGTGAG	C			NaN
SY006_2x2_hmc_Q38B_indexed REV	CCATA5CAC5CATCA5ATCAAATATTAATTAAATTTAATTTAATCGATAATATATTAATATTATTTAATCGTATTAAATTTGTTTGTGGTTGTGGGTGAG	mC	NaN					SY006_2x2_hmc_Q38B_indexed REV	CCATA5CAC5CATCA5ATCAAATATTAATTAAATTTAATTTAATCGATAATATATTAATATTATTTAATCGTATTAAATTTGTTTGTGGTTGTGGGTGAG	mC			NaN
SY006_2x2_hmc_Q38B_indexed REV	CCATA5CAC5CATCA5ATCAAATATTAATTAAATTTAATTTAATCGATAATATATTAATATTATTTAATCGTATTAAATTTGTTTGTGGTTGTGGGTGAG	C	NaN					SY006_2x2_hmc_Q38B_indexed REV	CCATA5CAC5CATCA5ATCAAATATTAATTAAATTTAATTTAATCGATAATATATTAATATTATTTAATCGTATTAAATTTGTTTGTGGTTGTGGGTGAG	C			NaN
SY006_2x2_hmc_Q38B_indexed REV	CCATA5CAC5CATCA5ATCAAATATTAATTAAATTTAATTTAATCGATAATATATTAATATTATTTAATCGTATTAAATTTGTTTGTGGTTGTGGGTGAG	C	NaN					SY006_2x2_hmc_Q38B_indexed REV	CCATA5CAC5CATCA5ATCAAATATTAATTAAATTTAATTTAATCGATAATATATTAATATTATTTAATCGTATTAAATTTGTTTGTGGTTGTGGGTGAG	C			NaN
SY006_2x2_hmc_Q38B_indexed REV	CCATA5CAC5CATCA5ATCAAATATTAATTAAATTTAATTTAATCGATAATATATTAATATTATTTAATCGTATTAAATTTGTTTGTGGTTGTGGGTGAG	C	NaN					SY006_2x2_hmc_Q38B_indexed REV	CCATA5CAC5CATCA5ATCAAATATTAATTAAATTTAATTTAATCGATAATATATTAATATTATTTAATCGTATTAAATTTGTTTGTGGTTGTGGGTGAG	C			NaN
SY007_1x2_hmc_Q38_indexed FWD	CT5AC5CACAAC5ACAAACAATAATAATAAGATTAAATAATATTAATATATTAT1GATTAAATTATTATTAATTAATATTTGATGTGATGGGTGGTATGG	C	NaN					SY007_1x2_hmc_Q38_indexed FWD	CT5AC5CACAAC5ACAAACAATAATAATAAGATTAAATAATATTAATATATTAT1GATTAAATTATTATTAATTAATATTTGATGTGATGGGTGGTATGG	C			NaN
SY007_1x2_hmc_Q38_indexed FWD	CT5AC5CACAAC5ACAAACAATAATAATAAGATTAAATAATATTAATATATTAT1GATTAAATTATTATTAATTAATATTTGATGTGATGGGTGGTATGG	mC	NaN					SY007_1x2_hmc_Q38_indexed FWD	CT5AC5CACAAC5ACAAACAATAATAATAAGATTAAATAATATTAATATATTAT1GATTAAATTATTATTAATTAATATTTGATGTGATGGGTGGTATGG	mC			NaN
SY007_1x2_hmc_Q38_indexed FWD	CT5AC5CACAAC5ACAAACAATAATAATAAGATTAAATAATATTAATATATTAT1GATTAAATTATTATTAATTAATATTTGATGTGATGGGTGGTATGG	C	NaN					SY007_1x2_hmc_Q38_indexed FWD	CT5AC5CACAAC5ACAAACAATAATAATAAGATTAAATAATATTAATATATTAT1GATTAAATTATTATTAATTAATATTTGATGTGATGGGTGGTATGG	C			NaN
SY007_1x2_hmc_Q38_indexed FWD	CT5AC5CACAAC5ACAAACAATAATAATAAGATTAAATAATATTAATATATTAT1GATTAAATTATTATTAATTAATATTTGATGTGATGGGTGGTATGG	mC	NaN					SY007_1x2_hmc_Q38_indexed FWD	CT5AC5CACAAC5ACAAACAATAATAATAAGATTAAATAATATTAATATATTAT1GATTAAATTATTATTAATTAATATTTGATGTGATGGGTGGTATGG	mC			NaN
SY007_1x2_hmc_Q38_indexed FWD	CT5AC5CACAAC5ACAAACAATAATAATAAGATTAAATAATATTAATATATTAT1GATTAAATTATTATTAATTAATATTTGATGTGATGGGTGGTATGG	C	NaN					SY007_1x2_hmc_Q38_indexed FWD	CT5AC5CACAAC5ACAAACAATAATAATAAGATTAAATAATATTAATATATTAT1GATTAAATTATTATTAATTAATATTTGATGTGATGGGTGGTATGG	C			NaN
SY007_1x2_hmc_Q38_indexed FWD	CT5AC5CACAAC5ACAAACAATAATAATAAGATTAAATAATATTAATATATTAT1GATTAAATTATTATTAATTAATATTTGATGTGATGGGTGGTATGG	C	NaN					SY007_1x2_hmc_Q38_indexed FWD	CT5AC5CACAAC5ACAAACAATAATAATAAGATTAAATAATATTAATATATTAT1GATTAAATTATTATTAATTAATATTTGATGTGATGGGTGGTATGG	C			NaN
SY007_1x2_hmc_Q38_indexed FWD	CT5AC5CACAAC5ACAAACAATAATAATAAGATTAAATAATATTAATATATTAT1GATTAAATTATTATTAATTAATATTTGATGTGATGGGTGGTATGG	C	NaN					SY007_1x2_hmc_Q38_indexed FWD	CT5AC5CACAAC5ACAAACAATAATAATAAGATTAAATAATATTAATATATTAT1GATTAAATTATTATTAATTAATATTTGATGTGATGGGTGGTATGG	C			NaN
SY007_1x2_hmc_Q38_indexed FWD	CT5AC5CACAAC5ACAAACAATAATAATAAGATTAAATAATATTAATATATTAT1GATTAAATTATTATTAATTAATATTTGATGTGATGGGTGGTATGG	mC	NaN					SY007_1x2_hmc_Q38_indexed FWD	CT5AC5CACAAC5ACAAACAATAATAATAAGATTAAATAATATTAATATATTAT1GATTAAATTATTATTAATTAATATTTGATGTGATGGGTGGTATGG	mC			NaN
SY007_1x2_hmc_Q38_indexed FWD	CT5AC5CACAAC5ACAAACAATAATAATAAGATTAAATAATATTAATATATTAT1GATTAAATTATTATTAATTAATATTTGATGTGATGGGTGGTATGG	C	NaN					SY007_1x2_hmc_Q38_indexed FWD	CT5AC5CACAAC5ACAAACAATAATAATAAGATTAAATAATATTAATATATTAT1GATTAAATTATTATTAATTAATATTTGATGTGATGGGTGGTATGG	C			NaN
SY007_1x2_hmc_Q38_indexed FWD	CT5AC5CACAAC5ACAAACAATAATAATAAGATTAAATAATATTAATATATTAT1GATTAAATTATTATTAATTAATATTTGATGTGATGGGTGGTATGG	C	NaN					SY007_1x2_hmc_Q38_indexed FWD	CT5AC5CACAAC5ACAAACAATAATAATAAGATTAAATAATATTAATATATTAT1GATTAAATTATTATTAATTAATATTTGATGTGATGGGTGGTATGG	C			NaN
SY007_1x2_hmc_Q38_indexed FWD	CT5AC5CACAAC5ACAAACAATAATAATAAGATTAAATAATATTAATATATTAT1GATTAAATTATTATTAATTAATATTTGATGTGATGGGTGGTATGG	hmC	NaN					SY007_1x2_hmc_Q38_indexed FWD	CT5AC5CACAAC5ACAAACAATAATAATAAGATTAAATAATATTAATATATTAT1GATTAAATTATTATTAATTAATATTTGATGTGATGGGTGGTATGG	hmC			NaN
SY007_1x2_hmc_Q38_indexed REV	CCATA5CAC5CATCA5ATCAAATATTAATTAATAATAATTTAAT1GATAATATATTAATATTATTTAAT1TTATTATTATTGTTTGTGGTTGTGGGTGAG	C	NaN					SY007_1x2_hmc_Q38_indexed REV	CCATA5CAC5CATCA5ATCAAATATTAATTAATAATAATTTAAT1GATAATATATTAATATTATTTAAT1TTATTATTATTGTTTGTGGTTGTGGGTGAG	C			NaN
SY007_1x2_hmc_Q38_indexed REV	CCATA5CAC5CATCA5ATCAAATATTAATTAATAATAATTTAAT1GATAATATATTAATATTATTTAAT1TTATTATTATTGTTTGTGGTTGTGGGTGAG	C	NaN					SY007_1x2_hmc_Q38_indexed REV	CCATA5CAC5CATCA5ATCAAATATTAATTAATAATAATTTAAT1GATAATATATTAATATTATTTAAT1TTATTATTATTGTTTGTGGTTGTGGGTGAG	C			NaN
SY007_1x2_hmc_Q38_indexed REV	CCATA5CAC5CATCA5ATCAAATATTAATTAATAATAATTTAAT1GATAATATATTAATATTATTTAAT1TTATTATTATTGTTTGTGGTTGTGGGTGAG	mC	NaN					SY007_1x2_hmc_Q38_indexed REV	CCATA5CAC5CATCA5ATCAAATATTAATTAATAATAATTTAAT1GATAATATATTAATATTATTTAAT1TTATTATTATTGTTTGTGGTTGTGGGTGAG	mC			NaN
SY007_1x2_hmc_Q38_indexed REV	CCATA5CAC5CATCA5ATCAAATATTAATTAATAATAATTTAAT1GATAATATATTAATATTATTTAAT1TTATTATTATTGTTTGTGGTTGTGGGTGAG	C	NaN					SY007_1x2_hmc_Q38_indexed REV	CCATA5CAC5CATCA5ATCAAATATTAATTAATAATAATTTAAT1GATAATATATTAATATTATTTAAT1TTATTATTATTGTTTGTGGTTGTGGGTGAG	C			NaN
SY007_1x2_hmc_Q38_indexed REV	CCATA5CAC5CATCA5ATCAAATATTAATTAATAATAATTTAAT1GATAATATATTAATATTATTTAAT1TTATTATTATTGTTTGTGGTTGTGGGTGAG	C	NaN					SY007_1x2_hmc_Q38_indexed REV	CCATA5CAC5CATCA5ATCAAATATTAATTAATAATAATTTAAT1GATAATATATTAATATTATTTAAT1TTATTATTATTGTTTGTGGTTGTGGGTGAG	C			NaN
SY007_1x2_hmc_Q38_indexed REV	CCATA5CAC5CATCA5ATCAAATATTAATTAATAATAATTTAAT1GATAATATATTAATATTATTTAAT1TTATTATTATTGTTTGTGGTTGTGGGTGAG	mC	NaN					SY007_1x2_hmc_Q38_indexed REV	CCATA5CAC5CATCA5ATCAAATATTAATTAATAATAATTTAAT1GATAATATATTAATATTATTTAAT1TTATTATTATTGTTTGTGGTTGTGGGTGAG	mC			NaN
SY007_1x2_hmc_Q38_indexed REV	CCATA5CAC5CATCA5ATCAAATATTAATTAATAATAATTTAAT1GATAATATATTAATATTATTTAAT1TTATTATTATTGTTTGTGGTTGTGGGTGAG	C	NaN					SY007_1x2_hmc_Q38_indexed REV	CCATA5CAC5CATCA5ATCAAATATTAATTAATAATAATTTAAT1GATAATATATTAATATTATTTAAT1TTATTATTATTGTTTGTGGTTGTGGGTGAG	C			NaN
SY007_1x2_hmc_Q38_indexed REV	CCATA5CAC5CATCA5ATCAAATATTAATTAATAATAATTTAAT1GATAATATATTAATATTATTTAAT1TTATTATTATTGTTTGTGGTTGTGGGTGAG	C	NaN					SY007_1x2_hmc_Q38_indexed REV	CCATA5CAC5CATCA5ATCAAATATTAATTAATAATAATTTAAT1GATAATATATTAATATTATTTAAT1TTATTATTATTGTTTGTGGTTGTGGGTGAG	C			NaN
SY007_1x2_hmc_Q38_indexed REV	CCATA5CAC5CATCA5ATCAAATATTAATTAATAATAATTTAAT1GATAATATATTAATATTATTTAAT1TTATTATTATTGTTTGTGGTTGTGGGTGAG	mC	NaN					SY007_1x2_hmc_Q38_indexed REV	CCATA5CAC5CATCA5ATCAAATATTAATTAATAATAATTTAAT1GATAATATATTAATATTATTTAAT1TTATTATTATTGTTTGTGGTTGTGGGTGAG	mC			NaN
SY007_1x2_hmc_Q38_indexed REV	CCATA5CAC5CATCA5ATCAAATATTAATTAATAATAATTTAAT1GATAATATATTAATATTATTTAAT1TTATTATTATTGTTTGTGGTTGTGGGTGAG	C	NaN					SY007_1x2_hmc_Q38_indexed REV	CCATA5CAC5CATCA5ATCAAATATTAATTAATAATAATTTAAT1GATAATATATTAATATTATTTAAT1TTATTATTATTGTTTGTGGTTGTGGGTGAG	C			NaN
SY007_1x2_hmc_Q38_indexed REV	CCATA5CAC5CATCA5ATCAAATATTAATTAATAATAATTTAAT1GATAATATATTAATATTATTTAAT1TTATTATTATTGTTTGTGGTTGTGGGTGAG	hmC	NaN					SY007_1x2_hmc_Q38_indexed REV	CCATA5CAC5CATCA5ATCAAATATTAATTAATAATAATTTAAT1GATAATATATTAATATTATTTAAT1TTATTATTATTGTTTGTGGTTGTGGGTGAG	hmC			NaN
SY007_1x2_hmc_Q38_indexed REV	CCATA5CAC5CATCA5ATCAAATATTAATTAATAATAATTTAAT1GATAATATATTAATATTATTTAAT1TTATTATTATTGTTTGTGGTTGTGGGTGAG	hmC	NaN					SY007_1x2_hmc_Q38_indexed REV	CCATA5CAC5CATCA5ATCAAATATTAATTAATAATAATTTAAT1GATAATATATTAATATTATTTAAT1TTATTATTATTGTTTGTGGTTGTGGGTGAG	hmC			NaN
SY008_2x1_hmc_Q38_indexed FWD	CT5AC5CACAAC5ACAAACAAATAATATA1TATTAAATAATATTAATATATTAT1GATTAAATATTATTTAATTAATATTTGATGTGATGGGTGGTATGG	C	NaN					SY008_2x1_hmc_Q38_indexed FWD	CT5AC5CACAAC5ACAAACAAATAATATA1TATTAAATAATATTAATATATTAT1GATTAAATATTATTTAATTAATATTTGATGTGATGGGTGGTATGG	C			NaN
SY008_2x1_hmc_Q38_indexed FWD	CT5AC5CACAAC5ACAAACAAATAATATA1TATTAAATAATATTAATATATTAT1GATTAAATATTATTTAATTAATATTTGATGTGATGGGTGGTATGG	mC	NaN					SY008_2x1_hmc_Q38_indexed FWD	CT5AC5CACAAC5ACAAACAAATAATATA1TATTAAATAATATTAATATATTAT1GATTAAATATTATTTAATTAATATTTGATGTGATGGGTGGTATGG	mC			NaN
SY008_2x1_hmc_Q38_indexed FWD	CT5AC5CACAAC5ACAAACAAATAATATA1TATTAAATAATATTAATATATTAT1GATTAAATATTATTTAATTAATATTTGATGTGATGGGTGGTATGG	C	NaN					SY008_2x1_hmc_Q38_indexed FWD	CT5AC5CACAAC5ACAAACAAATAATATA1TATTAAATAATATTAATATATTAT1GATTAAATATTATTTAATTAATATTTGATGTGATGGGTGGTATGG	C			NaN
SY008_2x1_hmc_Q38_indexed FWD	CT5AC5CACAAC5ACAAACAAATAATATA1TATTAAATAATATTAATATATTAT1GATTAAATATTATTTAATTAATATTTGATGTGATGGGTGGTATGG	mC	NaN					SY008_2x1_hmc_Q38_indexed FWD	CT5AC5CACAAC5ACAAACAAATAATATA1TATTAAATAATATTAATATATTAT1GATTAAATATTATTTAATTAATATTTGATGTGATGGGTGGTATGG	mC			NaN
SY008_2x1_hmc_Q38_indexed FWD	CT5AC5CACAAC5ACAAACAAATAATATA1TATTAAATAATATTAATATATTAT1GATTAAATATTATTTAATTAATATTTGATGTGATGGGTGGTATGG	C	NaN					SY008_2x1_hmc_Q38_indexed FWD	CT5AC5CACAAC5ACAAACAAATAATATA1TATTAAATAATATTAATATATTAT1GATTAAATATTATTTAATTAATATTTGATGTGATGGGTGGTATGG	C			NaN
SY008_2x1_hmc_Q38_indexed FWD	CT5AC5CACAAC5ACAAACAAATAATATA1TATTAAATAATATTAATATATTAT1GATTAAATATTATTTAATTAATATTTGATGTGATGGGTGGTATGG	C	NaN					SY008_2x1_hmc_Q38_indexed FWD	CT5AC5CACAAC5ACAAACAAATAATATA1TATTAAATAATATTAATATATTAT1GATTAAATATTATTTAATTAATATTTGATGTGATGGGTGGTATGG	C			NaN
SY008_2x1_hmc_Q38_indexed FWD	CT5AC5CACAAC5ACAAACAAATAATATA1TATTAAATAATATTAATATATTAT1GATTAAATATTATTTAATTAATATTTGATGTGATGGGTGGTATGG	C	NaN					SY008_2x1_hmc_Q38_indexed FWD	CT5AC5CACAAC5ACAAACAAATAATATA1TATTAAATAATATTAATATATTAT1GATTAAATATTATTTAATTAATATTTGATGTGATGGGTGGTATGG	C			NaN
SY008_2x1_hmc_Q38_indexed FWD	CT5AC5CACAAC5ACAAACAAATAATATA1TATTAAATAATATTAATATATTAT1GATTAAATATTATTTAATTAATATTTGATGTGATGGGTGGTATGG	mC	NaN					SY008_2x1_hmc_Q38_indexed FWD	CT5AC5CACAAC5ACAAACAAATAATATA1TATTAAATAATATTAATATATTAT1GATTAAATATTATTTAATTAATATTTGATGTGATGGGTGGTATGG	mC			NaN
SY008_2x1_hmc_Q38_indexed FWD	CT5AC5CACAAC5ACAAACAAATAATATA1TATTAAATAATATTAATATATTAT1GATTAAATATTATTTAATTAATATTTGATGTGATGGGTGGTATGG	C	NaN					SY008_2x1_hmc_Q38_indexed FWD	CT5AC5CACAAC5ACAAACAAATAATATA1TATTAAATAATATTAATATATTAT1GATTAAATATTATTTAATTAATATTTGATGTGATGGGTGGTATGG	C			NaN
SY008_2x1_hmc_Q38_indexed FWD	CT5AC5CACAAC5ACAAACAAATAATATA1TATTAAATAATATTAATATATTAT1GATTAAATATTATTTAATTAATATTTGATGTGATGGGTGGTATGG	C	NaN					SY008_2x1_hmc_Q38_indexed FWD	CT5AC5CACAAC5ACAAACAAATAATATA1TATTAAATAATATTAATATATTAT1GATTAAATATTATTTAATTAATATTTGATGTGATGGGTGGTATGG	C			NaN
SY008_2x1_hmc_Q38_indexed FWD	CT5AC5CACAAC5ACAAACAAATAATATA1TATTAAATAATATTAATATATTAT1GATTAAATATTATTTAATTAATATTTGATGTGATGGGTGGTATGG	hmC	NaN					SY008_2x1_hmc_Q38_indexed FWD	CT5AC5CACAAC5ACAAACAAATAATATA1TATTAAATAATATTAATATATTAT1GATTAAATATTATTTAATTAATATTTGATGTGATGGGTGGTATGG	hmC			NaN
SY008_2x1_hmc_Q38_indexed FWD	CT5AC5CACAAC5ACAAACAAATAATATA1TATTAAATAATATTAATATATTAT1GATTAAATATTATTTAATTAATATTTGATGTGATGGGTGGTATGG	hmC	NaN					SY008_2x1_hmc_Q38_indexed FWD	CT5AC5CACAAC5ACAAACAAATAATATA1TATTAAATAATATTAATATATTAT1GATTAAATATTATTTAATTAATATTTGATGTGATGGGTGGTATGG	hmC			NaN
SY008_2x1_hmc_Q38_indexed REV	CCATA5CAC5CATCA5ATCAAATATTAATTAAATAATATTTAAT1GATAATATATTAATATTATTTAATAGTATATTATTTGTTTGTGGTTGTGGGTGAG	C	NaN					SY008_2x1_hmc_Q38_indexed REV	CCATA5CAC5CATCA5ATCAAATATTAATTAAATAATATTTAAT1GATAATATATTAATATTATTTAATAGTATATTATTTGTTTGTGGTTGTGGGTGAG	C			NaN
SY008_2x1_hmc_Q38_indexed REV	CCATA5CAC5CATCA5ATCAAATATTAATTAAATAATATTTAAT1GATAATATATTAATATTATTTAATAGTATATTATTTGTTTGTGGTTGTGGGTGAG	C	NaN					SY008_2x1_hmc_Q38_indexed REV	CCATA5CAC5CATCA5ATCAAATATTAATTAAATAATATTTAAT1GATAATATATTAATATTATTTAATAGTATATTATTTGTTTGTGGTTGTGGGTGAG	C			NaN
SY008_2x1_hmc_Q38_indexed REV	CCATA5CAC5CATCA5ATCAAATATTAATTAAATAATATTTAAT1GATAATATATTAATATTATTTAATAGTATATTATTTGTTTGTGGTTGTGGGTGAG	mC	NaN					SY008_2x1_hmc_Q38_indexed REV	CCATA5CAC5CATCA5ATCAAATATTAATTAAATAATATTTAAT1GATAATATATTAATATTATTTAATAGTATATTATTTGTTTGTGGTTGTGGGTGAG	mC			NaN
SY008_2x1_hmc_Q38_indexed REV	CCATA5CAC5CATCA5ATCAAATATTAATTAAATAATATTTAAT1GATAATATATTAATATTATTTAATAGTATATTATTTGTTTGTGGTTGTGGGTGAG	C	NaN					SY008_2x1_hmc_Q38_indexed REV	CCATA5CAC5CATCA5ATCAAATATTAATTAAATAATATTTAAT1GATAATATATTAATATTATTTAATAGTATATTATTTGTTTGTGGTTGTGGGTGAG	C			NaN
SY008_2x1_hmc_Q38_indexed REV	CCATA5CAC5CATCA5ATCAAATATTAATTAAATAATATTTAAT1GATAATATATTAATATTATTTAATAGTATATTATTTGTTTGTGGTTGTGGGTGAG	C	NaN					SY008_2x1_hmc_Q38_indexed REV	CCATA5CAC5CATCA5ATCAAATATTAATTAAATAATATTTAAT1GATAATATATTAATATTATTTAATAGTATATTATTTGTTTGTGGTTGTGGGTGAG	C			NaN
SY008_2x1_hmc_Q38_indexed REV	CCATA5CAC5CATCA5ATCAAATATTAATTAAATAATATTTAAT1GATAATATATTAATATTATTTAATAGTATATTATTTGTTTGTGGTTGTGGGTGAG	mC	NaN					SY008_2x1_hmc_Q38_indexed REV	CCATA5CAC5CATCA5ATCAAATATTAATTAAATAATATTTAAT1GATAATATATTAATATTATTTAATAGTATATTATTTGTTTGTGGTTGTGGGTGAG	mC			NaN
SY008_2x1_hmc_Q38_indexed REV	CCATA5CAC5CATCA5ATCAAATATTAATTAAATAATATTTAAT1GATAATATATTAATATTATTTAATAGTATATTATTTGTTTGTGGTTGTGGGTGAG	C	NaN					SY008_2x1_hmc_Q38_indexed REV	CCATA5CAC5CATCA5ATCAAATATTAATTAAATAATATTTAAT1GATAATATATTAATATTATTTAATAGTATATTATTTGTTTGTGGTTGTGGGTGAG	C			NaN
SY008_2x1_hmc_Q38_indexed REV	CCATA5CAC5CATCA5ATCAAATATTAATTAAATAATATTTAAT1GATAATATATTAATATTATTTAATAGTATATTATTTGTTTGTGGTTGTGGGTGAG	C	NaN					SY008_2x1_hmc_Q38_indexed REV	CCATA5CAC5CATCA5ATCAAATATTAATTAAATAATATTTAAT1GATAATATATTAATATTATTTAATAGTATATTATTTGTTTGTGGTTGTGGGTGAG	C			NaN
SY008_2x1_hmc_Q38_indexed REV	CCATA5CAC5CATCA5ATCAAATATTAATTAAATAATATTTAAT1GATAATATATTAATATTATTTAATAGTATATTATTTGTTTGTGGTTGTGGGTGAG	mC	NaN					SY008_2x1_hmc_Q38_indexed REV	CCATA5CAC5CATCA5ATCAAATATTAATTAAATAATATTTAAT1GATAATATATTAATATTATTTAATAGTATATTATTTGTTTGTGGTTGTGGGTGAG	mC			NaN
SY008_2x1_hmc_Q38_indexed REV	CCATA5CAC5CATCA5ATCAAATATTAATTAAATAATATTTAAT1GATAATATATTAATATTATTTAATAGTATATTATTTGTTTGTGGTTGTGGGTGAG	C	NaN					SY008_2x1_hmc_Q38_indexed REV	CCATA5CAC5CATCA5ATCAAATATTAATTAAATAATATTTAAT1GATAATATATTAATATTATTTAATAGTATATTATTTGTTTGTGGTTGTGGGTGAG	C			NaN
SY008_2x1_hmc_Q38_indexed REV	CCATA5CAC5CATCA5ATCAAATATTAATTAAATAATATTTAAT1GATAATATATTAATATTATTTAATAGTATATTATTTGTTTGTGGTTGTGGGTGAG	hmC	NaN					SY008_2x1_hmc_Q38_indexed REV	CCATA5CAC5CATCA5ATCAAATATTAATTAAATAATATTTAAT1GATAATATATTAATATTATTTAATAGTATATTATTTGTTTGTGGTTGTGGGTGAG	hmC			NaN
SY009_3x3_hmc_Q68 FWD	TCA5CAT5TACCATC5AACCATTTAAATA1GATTAAATAA1ATTAATATATTAT1GATTAAATAAGAATTAATTAATATTTGATGTGATGGGTGGTATGG	C	NaN					SY009_3x3_hmc_Q68 FWD	TCA5CAT5TACCATC5AACCATTTAAATA1GATTAAATAA1ATTAATATATTAT1GATTAAATAAGAATTAATTAATATTTGATGTGATGGGTGGTATGG	C			NaN
SY009_3x3_hmc_Q68 FWD	TCA5CAT5TACCATC5AACCATTTAAATA1GATTAAATAA1ATTAATATATTAT1GATTAAATAAGAATTAATTAATATTTGATGTGATGGGTGGTATGG	mC	NaN					SY009_3x3_hmc_Q68 FWD	TCA5CAT5TACCATC5AACCATTTAAATA1GATTAAATAA1ATTAATATATTAT1GATTAAATAAGAATTAATTAATATTTGATGTGATGGGTGGTATGG	mC			NaN
SY009_3x3_hmc_Q68 FWD	TCA5CAT5TACCATC5AACCATTTAAATA1GATTAAATAA1ATTAATATATTAT1GATTAAATAAGAATTAATTAATATTTGATGTGATGGGTGGTATGG	C	NaN					SY009_3x3_hmc_Q68 FWD	TCA5CAT5TACCATC5AACCATTTAAATA1GATTAAATAA1ATTAATATATTAT1GATTAAATAAGAATTAATTAATATTTGATGTGATGGGTGGTATGG	C			NaN
SY009_3x3_hmc_Q68 FWD	TCA5CAT5TACCATC5AACCATTTAAATA1GATTAAATAA1ATTAATATATTAT1GATTAAATAAGAATTAATTAATATTTGATGTGATGGGTGGTATGG	mC	NaN					SY009_3x3_hmc_Q68 FWD	TCA5CAT5TACCATC5AACCATTTAAATA1GATTAAATAA1ATTAATATATTAT1GATTAAATAAGAATTAATTAATATTTGATGTGATGGGTGGTATGG	mC			NaN
SY009_3x3_hmc_Q68 FWD	TCA5CAT5TACCATC5AACCATTTAAATA1GATTAAATAA1ATTAATATATTAT1GATTAAATAAGAATTAATTAATATTTGATGTGATGGGTGGTATGG	C	NaN					SY009_3x3_hmc_Q68 FWD	TCA5CAT5TACCATC5AACCATTTAAATA1GATTAAATAA1ATTAATATATTAT1GATTAAATAAGAATTAATTAATATTTGATGTGATGGGTGGTATGG	C			NaN
SY009_3x3_hmc_Q68 FWD	TCA5CAT5TACCATC5AACCATTTAAATA1GATTAAATAA1ATTAATATATTAT1GATTAAATAAGAATTAATTAATATTTGATGTGATGGGTGGTATGG	C	NaN					SY009_3x3_hmc_Q68 FWD	TCA5CAT5TACCATC5AACCATTTAAATA1GATTAAATAA1ATTAATATATTAT1GATTAAATAAGAATTAATTAATATTTGATGTGATGGGTGGTATGG	C			NaN
SY009_3x3_hmc_Q68 FWD	TCA5CAT5TACCATC5AACCATTTAAATA1GATTAAATAA1ATTAATATATTAT1GATTAAATAAGAATTAATTAATATTTGATGTGATGGGTGGTATGG	C	NaN					SY009_3x3_hmc_Q68 FWD	TCA5CAT5TACCATC5AACCATTTAAATA1GATTAAATAA1ATTAATATATTAT1GATTAAATAAGAATTAATTAATATTTGATGTGATGGGTGGTATGG	C			NaN
SY009_3x3_hmc_Q68 FWD	TCA5CAT5TACCATC5AACCATTTAAATA1GATTAAATAA1ATTAATATATTAT1GATTAAATAAGAATTAATTAATATTTGATGTGATGGGTGGTATGG	mC	NaN					SY009_3x3_hmc_Q68 FWD	TCA5CAT5TACCATC5AACCATTTAAATA1GATTAAATAA1ATTAATATATTAT1GATTAAATAAGAATTAATTAATATTTGATGTGATGGGTGGTATGG	mC			NaN
SY009_3x3_hmc_Q68 FWD	TCA5CAT5TACCATC5AACCATTTAAATA1GATTAAATAA1ATTAATATATTAT1GATTAAATAAGAATTAATTAATATTTGATGTGATGGGTGGTATGG	C	NaN					SY009_3x3_hmc_Q68 FWD	TCA5CAT5TACCATC5AACCATTTAAATA1GATTAAATAA1ATTAATATATTAT1GATTAAATAAGAATTAATTAATATTTGATGTGATGGGTGGTATGG	C			NaN
SY009_3x3_hmc_Q68 FWD	TCA5CAT5TACCATC5AACCATTTAAATA1GATTAAATAA1ATTAATATATTAT1GATTAAATAAGAATTAATTAATATTTGATGTGATGGGTGGTATGG	C	NaN					SY009_3x3_hmc_Q68 FWD	TCA5CAT5TACCATC5AACCATTTAAATA1GATTAAATAA1ATTAATATATTAT1GATTAAATAAGAATTAATTAATATTTGATGTGATGGGTGGTATGG	C			NaN
SY009_3x3_hmc_Q68 FWD	TCA5CAT5TACCATC5AACCATTTAAATA1GATTAAATAA1ATTAATATATTAT1GATTAAATAAGAATTAATTAATATTTGATGTGATGGGTGGTATGG	hmC	NaN					SY009_3x3_hmc_Q68 FWD	TCA5CAT5TACCATC5AACCATTTAAATA1GATTAAATAA1ATTAATATATTAT1GATTAAATAAGAATTAATTAATATTTGATGTGATGGGTGGTATGG	hmC			NaN
SY009_3x3_hmc_Q68 FWD	TCA5CAT5TACCATC5AACCATTTAAATA1GATTAAATAA1ATTAATATATTAT1GATTAAATAAGAATTAATTAATATTTGATGTGATGGGTGGTATGG	hmC	NaN					SY009_3x3_hmc_Q68 FWD	TCA5CAT5TACCATC5AACCATTTAAATA1GATTAAATAA1ATTAATATATTAT1GATTAAATAAGAATTAATTAATATTTGATGTGATGGGTGGTATGG	hmC			NaN
SY009_3x3_hmc_Q68 FWD	TCA5CAT5TACCATC5AACCATTTAAATA1GATTAAATAA1ATTAATATATTAT1GATTAAATAAGAATTAATTAATATTTGATGTGATGGGTGGTATGG	hmC	NaN					SY009_3x3_hmc_Q68 FWD	TCA5CAT5TACCATC5AACCATTTAAATA1GATTAAATAA1ATTAATATATTAT1GATTAAATAAGAATTAATTAATATTTGATGTGATGGGTGGTATGG	hmC			NaN
SY009_3x3_hmc_Q68 REV	CCATA5CAC5CATCA5ATCAAATATTAATTAATT1TTATTTAAT1GATAATATATTAATGTTATTTAAT1GTATTTAAATGGTTGGATGGTAGATGGTGA	C	NaN					SY009_3x3_hmc_Q68 REV	CCATA5CAC5CATCA5ATCAAATATTAATTAATT1TTATTTAAT1GATAATATATTAATGTTATTTAAT1GTATTTAAATGGTTGGATGGTAGATGGTGA	C			NaN
SY009_3x3_hmc_Q68 REV	CCATA5CAC5CATCA5ATCAAATATTAATTAATT1TTATTTAAT1GATAATATATTAATGTTATTTAAT1GTATTTAAATGGTTGGATGGTAGATGGTGA	C	NaN					SY009_3x3_hmc_Q68 REV	CCATA5CAC5CATCA5ATCAAATATTAATTAATT1TTATTTAAT1GATAATATATTAATGTTATTTAAT1GTATTTAAATGGTTGGATGGTAGATGGTGA	C			NaN
SY009_3x3_hmc_Q68 REV	CCATA5CAC5CATCA5ATCAAATATTAATTAATT1TTATTTAAT1GATAATATATTAATGTTATTTAAT1GTATTTAAATGGTTGGATGGTAGATGGTGA	mC	NaN					SY009_3x3_hmc_Q68 REV	CCATA5CAC5CATCA5ATCAAATATTAATTAATT1TTATTTAAT1GATAATATATTAATGTTATTTAAT1GTATTTAAATGGTTGGATGGTAGATGGTGA	mC			NaN
SY009_3x3_hmc_Q68 REV	CCATA5CAC5CATCA5ATCAAATATTAATTAATT1TTATTTAAT1GATAATATATTAATGTTATTTAAT1GTATTTAAATGGTTGGATGGTAGATGGTGA	C	NaN					SY009_3x3_hmc_Q68 REV	CCATA5CAC5CATCA5ATCAAATATTAATTAATT1TTATTTAAT1GATAATATATTAATGTTATTTAAT1GTATTTAAATGGTTGGATGGTAGATGGTGA	C			NaN
SY009_3x3_hmc_Q68 REV	CCATA5CAC5CATCA5ATCAAATATTAATTAATT1TTATTTAAT1GATAATATATTAATGTTATTTAAT1GTATTTAAATGGTTGGATGGTAGATGGTGA	C	NaN					SY009_3x3_hmc_Q68 REV	CCATA5CAC5CATCA5ATCAAATATTAATTAATT1TTATTTAAT1GATAATATATTAATGTTATTTAAT1GTATTTAAATGGTTGGATGGTAGATGGTGA	C			NaN
SY009_3x3_hmc_Q68 REV	CCATA5CAC5CATCA5ATCAAATATTAATTAATT1TTATTTAAT1GATAATATATTAATGTTATTTAAT1GTATTTAAATGGTTGGATGGTAGATGGTGA	mC	NaN					SY009_3x3_hmc_Q68 REV	CCATA5CAC5CATCA5ATCAAATATTAATTAATT1TTATTTAAT1GATAATATATTAATGTTATTTAAT1GTATTTAAATGGTTGGATGGTAGATGGTGA	mC			NaN
SY009_3x3_hmc_Q68 REV	CCATA5CAC5CATCA5ATCAAATATTAATTAATT1TTATTTAAT1GATAATATATTAATGTTATTTAAT1GTATTTAAATGGTTGGATGGTAGATGGTGA	C	NaN					SY009_3x3_hmc_Q68 REV	CCATA5CAC5CATCA5ATCAAATATTAATTAATT1TTATTTAAT1GATAATATATTAATGTTATTTAAT1GTATTTAAATGGTTGGATGGTAGATGGTGA	C			NaN
SY009_3x3_hmc_Q68 REV	CCATA5CAC5CATCA5ATCAAATATTAATTAATT1TTATTTAAT1GATAATATATTAATGTTATTTAAT1GTATTTAAATGGTTGGATGGTAGATGGTGA	C	NaN					SY009_3x3_hmc_Q68 REV	CCATA5CAC5CATCA5ATCAAATATTAATTAATT1TTATTTAAT1GATAATATATTAATGTTATTTAAT1GTATTTAAATGGTTGGATGGTAGATGGTGA	C			NaN
SY009_3x3_hmc_Q68 REV	CCATA5CAC5CATCA5ATCAAATATTAATTAATT1TTATTTAAT1GATAATATATTAATGTTATTTAAT1GTATTTAAATGGTTGGATGGTAGATGGTGA	mC	NaN					SY009_3x3_hmc_Q68 REV	CCATA5CAC5CATCA5ATCAAATATTAATTAATT1TTATTTAAT1GATAATATATTAATGTTATTTAAT1GTATTTAAATGGTTGGATGGTAGATGGTGA	mC			NaN
SY009_3x3_hmc_Q68 REV	CCATA5CAC5CATCA5ATCAAATATTAATTAATT1TTATTTAAT1GATAATATATTAATGTTATTTAAT1GTATTTAAATGGTTGGATGGTAGATGGTGA	C	NaN					SY009_3x3_hmc_Q68 REV	CCATA5CAC5CATCA5ATCAAATATTAATTAATT1TTATTTAAT1GATAATATATTAATGTTATTTAAT1GTATTTAAATGGTTGGATGGTAGATGGTGA	C			NaN
SY009_3x3_hmc_Q68 REV	CCATA5CAC5CATCA5ATCAAATATTAATTAATT1TTATTTAAT1GATAATATATTAATGTTATTTAAT1GTATTTAAATGGTTGGATGGTAGATGGTGA	hmC	NaN					SY009_3x3_hmc_Q68 REV	CCATA5CAC5CATCA5ATCAAATATTAATTAATT1TTATTTAAT1GATAATATATTAATGTTATTTAAT1GTATTTAAATGGTTGGATGGTAGATGGTGA	hmC			NaN
SY009_3x3_hmc_Q68 REV	CCATA5CAC5CATCA5ATCAAATATTAATTAATT1TTATTTAAT1GATAATATATTAATGTTATTTAAT1GTATTTAAATGGTTGGATGGTAGATGGTGA	hmC	NaN					SY009_3x3_hmc_Q68 REV	CCATA5CAC5CATCA5ATCAAATATTAATTAATT1TTATTTAAT1GATAATATATTAATGTTATTTAAT1GTATTTAAATGGTTGGATGGTAGATGGTGA	hmC			NaN
SY009_3x3_hmc_Q68 REV	CCATA5CAC5CATCA5ATCAAATATTAATTAATT1TTATTTAAT1GATAATATATTAATGTTATTTAAT1GTATTTAAATGGTTGGATGGTAGATGGTGA	hmC	NaN					SY009_3x3_hmc_Q68 REV	CCATA5CAC5CATCA5ATCAAATATTAATTAATT1TTATTTAAT1GATAATATATTAATGTTATTTAAT1GTATTTAAATGGTTGGATGGTAGATGGTGA	hmC			NaN
SY010_6x6_hmc_Q78 FWD	ATC5ACAT5ATTA5CCATCCATTTAAATA1GATTAA1GAA1ATTAATA1GTTAT1GATTAAATAAGA1GTAATTAATATTTGATGTGATGGGTGGTATGG	C	NaN					SY010_6x6_hmc_Q78 FWD	ATC5ACAT5ATTA5CCATCCATTTAAATA1GATTAA1GAA1ATTAATA1GTTAT1GATTAAATAAGA1GTAATTAATATTTGATGTGATGGGTGGTATGG	C			NaN
SY010_6x6_hmc_Q78 FWD	ATC5ACAT5ATTA5CCATCCATTTAAATA1GATTAA1GAA1ATTAATA1GTTAT1GATTAAATAAGA1GTAATTAATATTTGATGTGATGGGTGGTATGG	mC	NaN					SY010_6x6_hmc_Q78 FWD	ATC5ACAT5ATTA5CCATCCATTTAAATA1GATTAA1GAA1ATTAATA1GTTAT1GATTAAATAAGA1GTAATTAATATTTGATGTGATGGGTGGTATGG	mC			NaN
SY010_6x6_hmc_Q78 FWD	ATC5ACAT5ATTA5CCATCCATTTAAATA1GATTAA1GAA1ATTAATA1GTTAT1GATTAAATAAGA1GTAATTAATATTTGATGTGATGGGTGGTATGG	C	NaN					SY010_6x6_hmc_Q78 FWD	ATC5ACAT5ATTA5CCATCCATTTAAATA1GATTAA1GAA1ATTAATA1GTTAT1GATTAAATAAGA1GTAATTAATATTTGATGTGATGGGTGGTATGG	C			NaN
SY010_6x6_hmc_Q78 FWD	ATC5ACAT5ATTA5CCATCCATTTAAATA1GATTAA1GAA1ATTAATA1GTTAT1GATTAAATAAGA1GTAATTAATATTTGATGTGATGGGTGGTATGG	mC	NaN					SY010_6x6_hmc_Q78 FWD	ATC5ACAT5ATTA5CCATCCATTTAAATA1GATTAA1GAA1ATTAATA1GTTAT1GATTAAATAAGA1GTAATTAATATTTGATGTGATGGGTGGTATGG	mC			NaN
SY010_6x6_hmc_Q78 FWD	ATC5ACAT5ATTA5CCATCCATTTAAATA1GATTAA1GAA1ATTAATA1GTTAT1GATTAAATAAGA1GTAATTAATATTTGATGTGATGGGTGGTATGG	mC	NaN					SY010_6x6_hmc_Q78 FWD	ATC5ACAT5ATTA5CCATCCATTTAAATA1GATTAA1GAA1ATTAATA1GTTAT1GATTAAATAAGA1GTAATTAATATTTGATGTGATGGGTGGTATGG	mC			NaN
SY010_6x6_hmc_Q78 FWD	ATC5ACAT5ATTA5CCATCCATTTAAATA1GATTAA1GAA1ATTAATA1GTTAT1GATTAAATAAGA1GTAATTAATATTTGATGTGATGGGTGGTATGG	C	NaN					SY010_6x6_hmc_Q78 FWD	ATC5ACAT5ATTA5CCATCCATTTAAATA1GATTAA1GAA1ATTAATA1GTTAT1GATTAAATAAGA1GTAATTAATATTTGATGTGATGGGTGGTATGG	C			NaN
SY010_6x6_hmc_Q78 FWD	ATC5ACAT5ATTA5CCATCCATTTAAATA1GATTAA1GAA1ATTAATA1GTTAT1GATTAAATAAGA1GTAATTAATATTTGATGTGATGGGTGGTATGG	C	NaN					SY010_6x6_hmc_Q78 FWD	ATC5ACAT5ATTA5CCATCCATTTAAATA1GATTAA1GAA1ATTAATA1GTTAT1GATTAAATAAGA1GTAATTAATATTTGATGTGATGGGTGGTATGG	C			NaN
SY010_6x6_hmc_Q78 FWD	ATC5ACAT5ATTA5CCATCCATTTAAATA1GATTAA1GAA1ATTAATA1GTTAT1GATTAAATAAGA1GTAATTAATATTTGATGTGATGGGTGGTATGG	C	NaN					SY010_6x6_hmc_Q78 FWD	ATC5ACAT5ATTA5CCATCCATTTAAATA1GATTAA1GAA1ATTAATA1GTTAT1GATTAAATAAGA1GTAATTAATATTTGATGTGATGGGTGGTATGG	C			NaN
SY010_6x6_hmc_Q78 FWD	ATC5ACAT5ATTA5CCATCCATTTAAATA1GATTAA1GAA1ATTAATA1GTTAT1GATTAAATAAGA1GTAATTAATATTTGATGTGATGGGTGGTATGG	C	NaN					SY010_6x6_hmc_Q78 FWD	ATC5ACAT5ATTA5CCATCCATTTAAATA1GATTAA1GAA1ATTAATA1GTTAT1GATTAAATAAGA1GTAATTAATATTTGATGTGATGGGTGGTATGG	C			NaN
SY010_6x6_hmc_Q78 FWD	ATC5ACAT5ATTA5CCATCCATTTAAATA1GATTAA1GAA1ATTAATA1GTTAT1GATTAAATAAGA1GTAATTAATATTTGATGTGATGGGTGGTATGG	hmC	NaN					SY010_6x6_hmc_Q78 FWD	ATC5ACAT5ATTA5CCATCCATTTAAATA1GATTAA1GAA1ATTAATA1GTTAT1GATTAAATAAGA1GTAATTAATATTTGATGTGATGGGTGGTATGG	hmC			NaN
SY010_6x6_hmc_Q78 FWD	ATC5ACAT5ATTA5CCATCCATTTAAATA1GATTAA1GAA1ATTAATA1GTTAT1GATTAAATAAGA1GTAATTAATATTTGATGTGATGGGTGGTATGG	hmC	NaN					SY010_6x6_hmc_Q78 FWD	ATC5ACAT5ATTA5CCATCCATTTAAATA1GATTAA1GAA1ATTAATA1GTTAT1GATTAAATAAGA1GTAATTAATATTTGATGTGATGGGTGGTATGG	hmC			NaN
SY010_6x6_hmc_Q78 FWD	ATC5ACAT5ATTA5CCATCCATTTAAATA1GATTAA1GAA1ATTAATA1GTTAT1GATTAAATAAGA1GTAATTAATATTTGATGTGATGGGTGGTATGG	hmC	NaN					SY010_6x6_hmc_Q78 FWD	ATC5ACAT5ATTA5CCATCCATTTAAATA1GATTAA1GAA1ATTAATA1GTTAT1GATTAAATAAGA1GTAATTAATATTTGATGTGATGGGTGGTATGG	hmC			NaN
SY010_6x6_hmc_Q78 FWD	ATC5ACAT5ATTA5CCATCCATTTAAATA1GATTAA1GAA1ATTAATA1GTTAT1GATTAAATAAGA1GTAATTAATATTTGATGTGATGGGTGGTATGG	hmC	NaN					SY010_6x6_hmc_Q78 FWD	ATC5ACAT5ATTA5CCATCCATTTAAATA1GATTAA1GAA1ATTAATA1GTTAT1GATTAAATAAGA1GTAATTAATATTTGATGTGATGGGTGGTATGG	hmC			NaN
SY010_6x6_hmc_Q78 FWD	ATC5ACAT5ATTA5CCATCCATTTAAATA1GATTAA1GAA1ATTAATA1GTTAT1GATTAAATAAGA1GTAATTAATATTTGATGTGATGGGTGGTATGG	hmC	NaN					SY010_6x6_hmc_Q78 FWD	ATC5ACAT5ATTA5CCATCCATTTAAATA1GATTAA1GAA1ATTAATA1GTTAT1GATTAAATAAGA1GTAATTAATATTTGATGTGATGGGTGGTATGG	hmC			NaN
SY010_6x6_hmc_Q78 FWD	ATC5ACAT5ATTA5CCATCCATTTAAATA1GATTAA1GAA1ATTAATA1GTTAT1GATTAAATAAGA1GTAATTAATATTTGATGTGATGGGTGGTATGG	hmC	NaN					SY010_6x6_hmc_Q78 FWD	ATC5ACAT5ATTA5CCATCCATTTAAATA1GATTAA1GAA1ATTAATA1GTTAT1GATTAAATAAGA1GTAATTAATATTTGATGTGATGGGTGGTATGG	hmC			NaN
SY010_6x6_hmc_Q78 REV	CCATA5CAC5CATCA5ATCAAATATTAATTA1GT1TTATTTAAT1GATAA1GTATTAATGTT1GTTAAT1GTATTTAAATGGATGGGTAATGATGTGGAT	C	NaN					SY010_6x6_hmc_Q78 REV	CCATA5CAC5CATCA5ATCAAATATTAATTA1GT1TTATTTAAT1GATAA1GTATTAATGTT1GTTAAT1GTATTTAAATGGATGGGTAATGATGTGGAT	C			NaN
SY010_6x6_hmc_Q78 REV	CCATA5CAC5CATCA5ATCAAATATTAATTA1GT1TTATTTAAT1GATAA1GTATTAATGTT1GTTAAT1GTATTTAAATGGATGGGTAATGATGTGGAT	C	NaN					SY010_6x6_hmc_Q78 REV	CCATA5CAC5CATCA5ATCAAATATTAATTA1GT1TTATTTAAT1GATAA1GTATTAATGTT1GTTAAT1GTATTTAAATGGATGGGTAATGATGTGGAT	C			NaN
SY010_6x6_hmc_Q78 REV	CCATA5CAC5CATCA5ATCAAATATTAATTA1GT1TTATTTAAT1GATAA1GTATTAATGTT1GTTAAT1GTATTTAAATGGATGGGTAATGATGTGGAT	mC	NaN					SY010_6x6_hmc_Q78 REV	CCATA5CAC5CATCA5ATCAAATATTAATTA1GT1TTATTTAAT1GATAA1GTATTAATGTT1GTTAAT1GTATTTAAATGGATGGGTAATGATGTGGAT	mC			NaN
SY010_6x6_hmc_Q78 REV	CCATA5CAC5CATCA5ATCAAATATTAATTA1GT1TTATTTAAT1GATAA1GTATTAATGTT1GTTAAT1GTATTTAAATGGATGGGTAATGATGTGGAT	C	NaN					SY010_6x6_hmc_Q78 REV	CCATA5CAC5CATCA5ATCAAATATTAATTA1GT1TTATTTAAT1GATAA1GTATTAATGTT1GTTAAT1GTATTTAAATGGATGGGTAATGATGTGGAT	C			NaN
SY010_6x6_hmc_Q78 REV	CCATA5CAC5CATCA5ATCAAATATTAATTA1GT1TTATTTAAT1GATAA1GTATTAATGTT1GTTAAT1GTATTTAAATGGATGGGTAATGATGTGGAT	C	NaN					SY010_6x6_hmc_Q78 REV	CCATA5CAC5CATCA5ATCAAATATTAATTA1GT1TTATTTAAT1GATAA1GTATTAATGTT1GTTAAT1GTATTTAAATGGATGGGTAATGATGTGGAT	C			NaN
SY010_6x6_hmc_Q78 REV	CCATA5CAC5CATCA5ATCAAATATTAATTA1GT1TTATTTAAT1GATAA1GTATTAATGTT1GTTAAT1GTATTTAAATGGATGGGTAATGATGTGGAT	mC	NaN					SY010_6x6_hmc_Q78 REV	CCATA5CAC5CATCA5ATCAAATATTAATTA1GT1TTATTTAAT1GATAA1GTATTAATGTT1GTTAAT1GTATTTAAATGGATGGGTAATGATGTGGAT	mC			NaN
SY010_6x6_hmc_Q78 REV	CCATA5CAC5CATCA5ATCAAATATTAATTA1GT1TTATTTAAT1GATAA1GTATTAATGTT1GTTAAT1GTATTTAAATGGATGGGTAATGATGTGGAT	C	NaN					SY010_6x6_hmc_Q78 REV	CCATA5CAC5CATCA5ATCAAATATTAATTA1GT1TTATTTAAT1GATAA1GTATTAATGTT1GTTAAT1GTATTTAAATGGATGGGTAATGATGTGGAT	C			NaN
SY010_6x6_hmc_Q78 REV	CCATA5CAC5CATCA5ATCAAATATTAATTA1GT1TTATTTAAT1GATAA1GTATTAATGTT1GTTAAT1GTATTTAAATGGATGGGTAATGATGTGGAT	C	NaN					SY010_6x6_hmc_Q78 REV	CCATA5CAC5CATCA5ATCAAATATTAATTA1GT1TTATTTAAT1GATAA1GTATTAATGTT1GTTAAT1GTATTTAAATGGATGGGTAATGATGTGGAT	C			NaN
SY010_6x6_hmc_Q78 REV	CCATA5CAC5CATCA5ATCAAATATTAATTA1GT1TTATTTAAT1GATAA1GTATTAATGTT1GTTAAT1GTATTTAAATGGATGGGTAATGATGTGGAT	mC	NaN					SY010_6x6_hmc_Q78 REV	CCATA5CAC5CATCA5ATCAAATATTAATTA1GT1TTATTTAAT1GATAA1GTATTAATGTT1GTTAAT1GTATTTAAATGGATGGGTAATGATGTGGAT	mC			NaN
SY010_6x6_hmc_Q78 REV	CCATA5CAC5CATCA5ATCAAATATTAATTA1GT1TTATTTAAT1GATAA1GTATTAATGTT1GTTAAT1GTATTTAAATGGATGGGTAATGATGTGGAT	C	NaN					SY010_6x6_hmc_Q78 REV	CCATA5CAC5CATCA5ATCAAATATTAATTA1GT1TTATTTAAT1GATAA1GTATTAATGTT1GTTAAT1GTATTTAAATGGATGGGTAATGATGTGGAT	C			NaN
SY010_6x6_hmc_Q78 REV	CCATA5CAC5CATCA5ATCAAATATTAATTA1GT1TTATTTAAT1GATAA1GTATTAATGTT1GTTAAT1GTATTTAAATGGATGGGTAATGATGTGGAT	hmC	NaN					SY010_6x6_hmc_Q78 REV	CCATA5CAC5CATCA5ATCAAATATTAATTA1GT1TTATTTAAT1GATAA1GTATTAATGTT1GTTAAT1GTATTTAAATGGATGGGTAATGATGTGGAT	hmC			NaN
SY010_6x6_hmc_Q78 REV	CCATA5CAC5CATCA5ATCAAATATTAATTA1GT1TTATTTAAT1GATAA1GTATTAATGTT1GTTAAT1GTATTTAAATGGATGGGTAATGATGTGGAT	hmC	NaN					SY010_6x6_hmc_Q78 REV	CCATA5CAC5CATCA5ATCAAATATTAATTA1GT1TTATTTAAT1GATAA1GTATTAATGTT1GTTAAT1GTATTTAAATGGATGGGTAATGATGTGGAT	hmC			NaN
SY010_6x6_hmc_Q78 REV	CCATA5CAC5CATCA5ATCAAATATTAATTA1GT1TTATTTAAT1GATAA1GTATTAATGTT1GTTAAT1GTATTTAAATGGATGGGTAATGATGTGGAT	hmC	NaN					SY010_6x6_hmc_Q78 REV	CCATA5CAC5CATCA5ATCAAATATTAATTA1GT1TTATTTAAT1GATAA1GTATTAATGTT1GTTAAT1GTATTTAAATGGATGGGTAATGATGTGGAT	hmC			NaN
SY010_6x6_hmc_Q78 REV	CCATA5CAC5CATCA5ATCAAATATTAATTA1GT1TTATTTAAT1GATAA1GTATTAATGTT1GTTAAT1GTATTTAAATGGATGGGTAATGATGTGGAT	hmC	NaN					SY010_6x6_hmc_Q78 REV	CCATA5CAC5CATCA5ATCAAATATTAATTA1GT1TTATTTAAT1GATAA1GTATTAATGTT1GTTAAT1GTATTTAAATGGATGGGTAATGATGTGGAT	hmC			NaN
SY010_6x6_hmc_Q78 REV	CCATA5CAC5CATCA5ATCAAATATTAATTA1GT1TTATTTAAT1GATAA1GTATTAATGTT1GTTAAT1GTATTTAAATGGATGGGTAATGATGTGGAT	hmC	NaN					SY010_6x6_hmc_Q78 REV	CCATA5CAC5CATCA5ATCAAATATTAATTA1GT1TTATTTAAT1GATAA1GTATTAATGTT1GTTAAT1GTATTTAAATGGATGGGTAATGATGTGGAT	hmC			NaN
SY010_6x6_hmc_Q78 REV	CCATA5CAC5CATCA5ATCAAATATTAATTA1GT1TTATTTAAT1GATAA1GTATTAATGTT1GTTAAT1GTATTTAAATGGATGGGTAATGATGTGGAT	hmC	NaN					SY010_6x6_hmc_Q78 REV	CCATA5CAC5CATCA5ATCAAATATTAATTA1GT1TTATTTAAT1GATAA1GTATTAATGTT1GTTAAT1GTATTTAAATGGATGGGTAATGATGTGGAT	hmC			NaN
SY011_6x3_hmc_Q36 FWD	CT5AC5CACAAC5ACAAACAATTTAAATA1GATTAA1TAA1ATTAATA1ATTAT1GATTAAATAAGA1TTAATTAATATTGGTTGGATGGTAGATGGTGA	C	NaN					SY011_6x3_hmc_Q36 FWD	CT5AC5CACAAC5ACAAACAATTTAAATA1GATTAA1TAA1ATTAATA1ATTAT1GATTAAATAAGA1TTAATTAATATTGGTTGGATGGTAGATGGTGA	C			NaN
SY011_6x3_hmc_Q36 FWD	CT5AC5CACAAC5ACAAACAATTTAAATA1GATTAA1TAA1ATTAATA1ATTAT1GATTAAATAAGA1TTAATTAATATTGGTTGGATGGTAGATGGTGA	mC	NaN					SY011_6x3_hmc_Q36 FWD	CT5AC5CACAAC5ACAAACAATTTAAATA1GATTAA1TAA1ATTAATA1ATTAT1GATTAAATAAGA1TTAATTAATATTGGTTGGATGGTAGATGGTGA	mC			NaN
SY011_6x3_hmc_Q36 FWD	CT5AC5CACAAC5ACAAACAATTTAAATA1GATTAA1TAA1ATTAATA1ATTAT1GATTAAATAAGA1TTAATTAATATTGGTTGGATGGTAGATGGTGA	C	NaN					SY011_6x3_hmc_Q36 FWD	CT5AC5CACAAC5ACAAACAATTTAAATA1GATTAA1TAA1ATTAATA1ATTAT1GATTAAATAAGA1TTAATTAATATTGGTTGGATGGTAGATGGTGA	C			NaN
SY011_6x3_hmc_Q36 FWD	CT5AC5CACAAC5ACAAACAATTTAAATA1GATTAA1TAA1ATTAATA1ATTAT1GATTAAATAAGA1TTAATTAATATTGGTTGGATGGTAGATGGTGA	mC	NaN					SY011_6x3_hmc_Q36 FWD	CT5AC5CACAAC5ACAAACAATTTAAATA1GATTAA1TAA1ATTAATA1ATTAT1GATTAAATAAGA1TTAATTAATATTGGTTGGATGGTAGATGGTGA	mC			NaN
SY011_6x3_hmc_Q36 FWD	CT5AC5CACAAC5ACAAACAATTTAAATA1GATTAA1TAA1ATTAATA1ATTAT1GATTAAATAAGA1TTAATTAATATTGGTTGGATGGTAGATGGTGA	C	NaN					SY011_6x3_hmc_Q36 FWD	CT5AC5CACAAC5ACAAACAATTTAAATA1GATTAA1TAA1ATTAATA1ATTAT1GATTAAATAAGA1TTAATTAATATTGGTTGGATGGTAGATGGTGA	C			NaN
SY011_6x3_hmc_Q36 FWD	CT5AC5CACAAC5ACAAACAATTTAAATA1GATTAA1TAA1ATTAATA1ATTAT1GATTAAATAAGA1TTAATTAATATTGGTTGGATGGTAGATGGTGA	C	NaN					SY011_6x3_hmc_Q36 FWD	CT5AC5CACAAC5ACAAACAATTTAAATA1GATTAA1TAA1ATTAATA1ATTAT1GATTAAATAAGA1TTAATTAATATTGGTTGGATGGTAGATGGTGA	C			NaN
SY011_6x3_hmc_Q36 FWD	CT5AC5CACAAC5ACAAACAATTTAAATA1GATTAA1TAA1ATTAATA1ATTAT1GATTAAATAAGA1TTAATTAATATTGGTTGGATGGTAGATGGTGA	C	NaN					SY011_6x3_hmc_Q36 FWD	CT5AC5CACAAC5ACAAACAATTTAAATA1GATTAA1TAA1ATTAATA1ATTAT1GATTAAATAAGA1TTAATTAATATTGGTTGGATGGTAGATGGTGA	C			NaN
SY011_6x3_hmc_Q36 FWD	CT5AC5CACAAC5ACAAACAATTTAAATA1GATTAA1TAA1ATTAATA1ATTAT1GATTAAATAAGA1TTAATTAATATTGGTTGGATGGTAGATGGTGA	mC	NaN					SY011_6x3_hmc_Q36 FWD	CT5AC5CACAAC5ACAAACAATTTAAATA1GATTAA1TAA1ATTAATA1ATTAT1GATTAAATAAGA1TTAATTAATATTGGTTGGATGGTAGATGGTGA	mC			NaN
SY011_6x3_hmc_Q36 FWD	CT5AC5CACAAC5ACAAACAATTTAAATA1GATTAA1TAA1ATTAATA1ATTAT1GATTAAATAAGA1TTAATTAATATTGGTTGGATGGTAGATGGTGA	C	NaN					SY011_6x3_hmc_Q36 FWD	CT5AC5CACAAC5ACAAACAATTTAAATA1GATTAA1TAA1ATTAATA1ATTAT1GATTAAATAAGA1TTAATTAATATTGGTTGGATGGTAGATGGTGA	C			NaN
SY011_6x3_hmc_Q36 FWD	CT5AC5CACAAC5ACAAACAATTTAAATA1GATTAA1TAA1ATTAATA1ATTAT1GATTAAATAAGA1TTAATTAATATTGGTTGGATGGTAGATGGTGA	C	NaN					SY011_6x3_hmc_Q36 FWD	CT5AC5CACAAC5ACAAACAATTTAAATA1GATTAA1TAA1ATTAATA1ATTAT1GATTAAATAAGA1TTAATTAATATTGGTTGGATGGTAGATGGTGA	C			NaN
SY011_6x3_hmc_Q36 FWD	CT5AC5CACAAC5ACAAACAATTTAAATA1GATTAA1TAA1ATTAATA1ATTAT1GATTAAATAAGA1TTAATTAATATTGGTTGGATGGTAGATGGTGA	hmC	NaN					SY011_6x3_hmc_Q36 FWD	CT5AC5CACAAC5ACAAACAATTTAAATA1GATTAA1TAA1ATTAATA1ATTAT1GATTAAATAAGA1TTAATTAATATTGGTTGGATGGTAGATGGTGA	hmC			NaN
SY011_6x3_hmc_Q36 FWD	CT5AC5CACAAC5ACAAACAATTTAAATA1GATTAA1TAA1ATTAATA1ATTAT1GATTAAATAAGA1TTAATTAATATTGGTTGGATGGTAGATGGTGA	hmC	NaN					SY011_6x3_hmc_Q36 FWD	CT5AC5CACAAC5ACAAACAATTTAAATA1GATTAA1TAA1ATTAATA1ATTAT1GATTAAATAAGA1TTAATTAATATTGGTTGGATGGTAGATGGTGA	hmC			NaN
SY011_6x3_hmc_Q36 FWD	CT5AC5CACAAC5ACAAACAATTTAAATA1GATTAA1TAA1ATTAATA1ATTAT1GATTAAATAAGA1TTAATTAATATTGGTTGGATGGTAGATGGTGA	hmC	NaN					SY011_6x3_hmc_Q36 FWD	CT5AC5CACAAC5ACAAACAATTTAAATA1GATTAA1TAA1ATTAATA1ATTAT1GATTAAATAAGA1TTAATTAATATTGGTTGGATGGTAGATGGTGA	hmC			NaN
SY011_6x3_hmc_Q36 FWD	CT5AC5CACAAC5ACAAACAATTTAAATA1GATTAA1TAA1ATTAATA1ATTAT1GATTAAATAAGA1TTAATTAATATTGGTTGGATGGTAGATGGTGA	hmC	NaN					SY011_6x3_hmc_Q36 FWD	CT5AC5CACAAC5ACAAACAATTTAAATA1GATTAA1TAA1ATTAATA1ATTAT1GATTAAATAAGA1TTAATTAATATTGGTTGGATGGTAGATGGTGA	hmC			NaN
SY011_6x3_hmc_Q36 FWD	CT5AC5CACAAC5ACAAACAATTTAAATA1GATTAA1TAA1ATTAATA1ATTAT1GATTAAATAAGA1TTAATTAATATTGGTTGGATGGTAGATGGTGA	hmC	NaN					SY011_6x3_hmc_Q36 FWD	CT5AC5CACAAC5ACAAACAATTTAAATA1GATTAA1TAA1ATTAATA1ATTAT1GATTAAATAAGA1TTAATTAATATTGGTTGGATGGTAGATGGTGA	hmC			NaN
SY011_6x3_hmc_Q36 FWD	CT5AC5CACAAC5ACAAACAATTTAAATA1GATTAA1TAA1ATTAATA1ATTAT1GATTAAATAAGA1TTAATTAATATTGGTTGGATGGTAGATGGTGA	hmC	NaN					SY011_6x3_hmc_Q36 FWD	CT5AC5CACAAC5ACAAACAATTTAAATA1GATTAA1TAA1ATTAATA1ATTAT1GATTAAATAAGA1TTAATTAATATTGGTTGGATGGTAGATGGTGA	hmC			NaN
SY011_6x3_hmc_Q36 REV	TCA5CAT5TACCATC5AACCAATATTAATTAAGT1TTATTTAAT1GATAATGTATTAATGTTAGTTAAT1GTATTTAAATTGTTTGTGGTTGTGGGTGAG	C	NaN					SY011_6x3_hmc_Q36 REV	TCA5CAT5TACCATC5AACCAATATTAATTAAGT1TTATTTAAT1GATAATGTATTAATGTTAGTTAAT1GTATTTAAATTGTTTGTGGTTGTGGGTGAG	C			NaN
SY011_6x3_hmc_Q36 REV	TCA5CAT5TACCATC5AACCAATATTAATTAAGT1TTATTTAAT1GATAATGTATTAATGTTAGTTAAT1GTATTTAAATTGTTTGTGGTTGTGGGTGAG	mC	NaN					SY011_6x3_hmc_Q36 REV	TCA5CAT5TACCATC5AACCAATATTAATTAAGT1TTATTTAAT1GATAATGTATTAATGTTAGTTAAT1GTATTTAAATTGTTTGTGGTTGTGGGTGAG	mC			NaN
SY011_6x3_hmc_Q36 REV	TCA5CAT5TACCATC5AACCAATATTAATTAAGT1TTATTTAAT1GATAATGTATTAATGTTAGTTAAT1GTATTTAAATTGTTTGTGGTTGTGGGTGAG	C	NaN					SY011_6x3_hmc_Q36 REV	TCA5CAT5TACCATC5AACCAATATTAATTAAGT1TTATTTAAT1GATAATGTATTAATGTTAGTTAAT1GTATTTAAATTGTTTGTGGTTGTGGGTGAG	C			NaN
SY011_6x3_hmc_Q36 REV	TCA5CAT5TACCATC5AACCAATATTAATTAAGT1TTATTTAAT1GATAATGTATTAATGTTAGTTAAT1GTATTTAAATTGTTTGTGGTTGTGGGTGAG	mC	NaN					SY011_6x3_hmc_Q36 REV	TCA5CAT5TACCATC5AACCAATATTAATTAAGT1TTATTTAAT1GATAATGTATTAATGTTAGTTAAT1GTATTTAAATTGTTTGTGGTTGTGGGTGAG	mC			NaN
SY011_6x3_hmc_Q36 REV	TCA5CAT5TACCATC5AACCAATATTAATTAAGT1TTATTTAAT1GATAATGTATTAATGTTAGTTAAT1GTATTTAAATTGTTTGTGGTTGTGGGTGAG	C	NaN					SY011_6x3_hmc_Q36 REV	TCA5CAT5TACCATC5AACCAATATTAATTAAGT1TTATTTAAT1GATAATGTATTAATGTTAGTTAAT1GTATTTAAATTGTTTGTGGTTGTGGGTGAG	C			NaN
SY011_6x3_hmc_Q36 REV	TCA5CAT5TACCATC5AACCAATATTAATTAAGT1TTATTTAAT1GATAATGTATTAATGTTAGTTAAT1GTATTTAAATTGTTTGTGGTTGTGGGTGAG	C	NaN					SY011_6x3_hmc_Q36 REV	TCA5CAT5TACCATC5AACCAATATTAATTAAGT1TTATTTAAT1GATAATGTATTAATGTTAGTTAAT1GTATTTAAATTGTTTGTGGTTGTGGGTGAG	C			NaN
SY011_6x3_hmc_Q36 REV	TCA5CAT5TACCATC5AACCAATATTAATTAAGT1TTATTTAAT1GATAATGTATTAATGTTAGTTAAT1GTATTTAAATTGTTTGTGGTTGTGGGTGAG	C	NaN					SY011_6x3_hmc_Q36 REV	TCA5CAT5TACCATC5AACCAATATTAATTAAGT1TTATTTAAT1GATAATGTATTAATGTTAGTTAAT1GTATTTAAATTGTTTGTGGTTGTGGGTGAG	C			NaN
SY011_6x3_hmc_Q36 REV	TCA5CAT5TACCATC5AACCAATATTAATTAAGT1TTATTTAAT1GATAATGTATTAATGTTAGTTAAT1GTATTTAAATTGTTTGTGGTTGTGGGTGAG	mC	NaN					SY011_6x3_hmc_Q36 REV	TCA5CAT5TACCATC5AACCAATATTAATTAAGT1TTATTTAAT1GATAATGTATTAATGTTAGTTAAT1GTATTTAAATTGTTTGTGGTTGTGGGTGAG	mC			NaN
SY011_6x3_hmc_Q36 REV	TCA5CAT5TACCATC5AACCAATATTAATTAAGT1TTATTTAAT1GATAATGTATTAATGTTAGTTAAT1GTATTTAAATTGTTTGTGGTTGTGGGTGAG	C	NaN					SY011_6x3_hmc_Q36 REV	TCA5CAT5TACCATC5AACCAATATTAATTAAGT1TTATTTAAT1GATAATGTATTAATGTTAGTTAAT1GTATTTAAATTGTTTGTGGTTGTGGGTGAG	C			NaN
SY011_6x3_hmc_Q36 REV	TCA5CAT5TACCATC5AACCAATATTAATTAAGT1TTATTTAAT1GATAATGTATTAATGTTAGTTAAT1GTATTTAAATTGTTTGTGGTTGTGGGTGAG	C	NaN					SY011_6x3_hmc_Q36 REV	TCA5CAT5TACCATC5AACCAATATTAATTAAGT1TTATTTAAT1GATAATGTATTAATGTTAGTTAAT1GTATTTAAATTGTTTGTGGTTGTGGGTGAG	C			NaN
SY011_6x3_hmc_Q36 REV	TCA5CAT5TACCATC5AACCAATATTAATTAAGT1TTATTTAAT1GATAATGTATTAATGTTAGTTAAT1GTATTTAAATTGTTTGTGGTTGTGGGTGAG	hmC	NaN					SY011_6x3_hmc_Q36 REV	TCA5CAT5TACCATC5AACCAATATTAATTAAGT1TTATTTAAT1GATAATGTATTAATGTTAGTTAAT1GTATTTAAATTGTTTGTGGTTGTGGGTGAG	hmC			NaN
SY011_6x3_hmc_Q36 REV	TCA5CAT5TACCATC5AACCAATATTAATTAAGT1TTATTTAAT1GATAATGTATTAATGTTAGTTAAT1GTATTTAAATTGTTTGTGGTTGTGGGTGAG	hmC	NaN					SY011_6x3_hmc_Q36 REV	TCA5CAT5TACCATC5AACCAATATTAATTAAGT1TTATTTAAT1GATAATGTATTAATGTTAGTTAAT1GTATTTAAATTGTTTGTGGTTGTGGGTGAG	hmC			NaN
SY011_6x3_hmc_Q36 REV	TCA5CAT5TACCATC5AACCAATATTAATTAAGT1TTATTTAAT1GATAATGTATTAATGTTAGTTAAT1GTATTTAAATTGTTTGTGGTTGTGGGTGAG	hmC	NaN					SY011_6x3_hmc_Q36 REV	TCA5CAT5TACCATC5AACCAATATTAATTAAGT1TTATTTAAT1GATAATGTATTAATGTTAGTTAAT1GTATTTAAATTGTTTGTGGTTGTGGGTGAG	hmC			NaN
SY012_12x12_hmc_Q37 FWD	CT5AC5CACAAC5ACAAACAATTGA1GTA1G1GTAA1GAA1ATTAATA1GTTAT1GAT1AAG1AAGA1GTA1TT1GTAGTGGATGGGTAATGATGTGGAT	C	NaN					SY012_12x12_hmc_Q37 FWD	CT5AC5CACAAC5ACAAACAATTGA1GTA1G1GTAA1GAA1ATTAATA1GTTAT1GAT1AAG1AAGA1GTA1TT1GTAGTGGATGGGTAATGATGTGGAT	C			NaN
SY012_12x12_hmc_Q37 FWD	CT5AC5CACAAC5ACAAACAATTGA1GTA1G1GTAA1GAA1ATTAATA1GTTAT1GAT1AAG1AAGA1GTA1TT1GTAGTGGATGGGTAATGATGTGGAT	mC	NaN					SY012_12x12_hmc_Q37 FWD	CT5AC5CACAAC5ACAAACAATTGA1GTA1G1GTAA1GAA1ATTAATA1GTTAT1GAT1AAG1AAGA1GTA1TT1GTAGTGGATGGGTAATGATGTGGAT	mC			NaN
SY012_12x12_hmc_Q37 FWD	CT5AC5CACAAC5ACAAACAATTGA1GTA1G1GTAA1GAA1ATTAATA1GTTAT1GAT1AAG1AAGA1GTA1TT1GTAGTGGATGGGTAATGATGTGGAT	C	NaN					SY012_12x12_hmc_Q37 FWD	CT5AC5CACAAC5ACAAACAATTGA1GTA1G1GTAA1GAA1ATTAATA1GTTAT1GAT1AAG1AAGA1GTA1TT1GTAGTGGATGGGTAATGATGTGGAT	C			NaN
SY012_12x12_hmc_Q37 FWD	CT5AC5CACAAC5ACAAACAATTGA1GTA1G1GTAA1GAA1ATTAATA1GTTAT1GAT1AAG1AAGA1GTA1TT1GTAGTGGATGGGTAATGATGTGGAT	mC	NaN					SY012_12x12_hmc_Q37 FWD	CT5AC5CACAAC5ACAAACAATTGA1GTA1G1GTAA1GAA1ATTAATA1GTTAT1GAT1AAG1AAGA1GTA1TT1GTAGTGGATGGGTAATGATGTGGAT	mC			NaN
SY012_12x12_hmc_Q37 FWD	CT5AC5CACAAC5ACAAACAATTGA1GTA1G1GTAA1GAA1ATTAATA1GTTAT1GAT1AAG1AAGA1GTA1TT1GTAGTGGATGGGTAATGATGTGGAT	C	NaN					SY012_12x12_hmc_Q37 FWD	CT5AC5CACAAC5ACAAACAATTGA1GTA1G1GTAA1GAA1ATTAATA1GTTAT1GAT1AAG1AAGA1GTA1TT1GTAGTGGATGGGTAATGATGTGGAT	C			NaN
SY012_12x12_hmc_Q37 FWD	CT5AC5CACAAC5ACAAACAATTGA1GTA1G1GTAA1GAA1ATTAATA1GTTAT1GAT1AAG1AAGA1GTA1TT1GTAGTGGATGGGTAATGATGTGGAT	C	NaN					SY012_12x12_hmc_Q37 FWD	CT5AC5CACAAC5ACAAACAATTGA1GTA1G1GTAA1GAA1ATTAATA1GTTAT1GAT1AAG1AAGA1GTA1TT1GTAGTGGATGGGTAATGATGTGGAT	C			NaN
SY012_12x12_hmc_Q37 FWD	CT5AC5CACAAC5ACAAACAATTGA1GTA1G1GTAA1GAA1ATTAATA1GTTAT1GAT1AAG1AAGA1GTA1TT1GTAGTGGATGGGTAATGATGTGGAT	C	NaN					SY012_12x12_hmc_Q37 FWD	CT5AC5CACAAC5ACAAACAATTGA1GTA1G1GTAA1GAA1ATTAATA1GTTAT1GAT1AAG1AAGA1GTA1TT1GTAGTGGATGGGTAATGATGTGGAT	C			NaN
SY012_12x12_hmc_Q37 FWD	CT5AC5CACAAC5ACAAACAATTGA1GTA1G1GTAA1GAA1ATTAATA1GTTAT1GAT1AAG1AAGA1GTA1TT1GTAGTGGATGGGTAATGATGTGGAT	mC	NaN					SY012_12x12_hmc_Q37 FWD	CT5AC5CACAAC5ACAAACAATTGA1GTA1G1GTAA1GAA1ATTAATA1GTTAT1GAT1AAG1AAGA1GTA1TT1GTAGTGGATGGGTAATGATGTGGAT	mC			NaN
SY012_12x12_hmc_Q37 FWD	CT5AC5CACAAC5ACAAACAATTGA1GTA1G1GTAA1GAA1ATTAATA1GTTAT1GAT1AAG1AAGA1GTA1TT1GTAGTGGATGGGTAATGATGTGGAT	C	NaN					SY012_12x12_hmc_Q37 FWD	CT5AC5CACAAC5ACAAACAATTGA1GTA1G1GTAA1GAA1ATTAATA1GTTAT1GAT1AAG1AAGA1GTA1TT1GTAGTGGATGGGTAATGATGTGGAT	C			NaN
SY012_12x12_hmc_Q37 FWD	CT5AC5CACAAC5ACAAACAATTGA1GTA1G1GTAA1GAA1ATTAATA1GTTAT1GAT1AAG1AAGA1GTA1TT1GTAGTGGATGGGTAATGATGTGGAT	C	NaN					SY012_12x12_hmc_Q37 FWD	CT5AC5CACAAC5ACAAACAATTGA1GTA1G1GTAA1GAA1ATTAATA1GTTAT1GAT1AAG1AAGA1GTA1TT1GTAGTGGATGGGTAATGATGTGGAT	C			NaN
SY012_12x12_hmc_Q37 FWD	CT5AC5CACAAC5ACAAACAATTGA1GTA1G1GTAA1GAA1ATTAATA1GTTAT1GAT1AAG1AAGA1GTA1TT1GTAGTGGATGGGTAATGATGTGGAT	hmC	NaN					SY012_12x12_hmc_Q37 FWD	CT5AC5CACAAC5ACAAACAATTGA1GTA1G1GTAA1GAA1ATTAATA1GTTAT1GAT1AAG1AAGA1GTA1TT1GTAGTGGATGGGTAATGATGTGGAT	hmC			NaN
SY012_12x12_hmc_Q37 FWD	CT5AC5CACAAC5ACAAACAATTGA1GTA1G1GTAA1GAA1ATTAATA1GTTAT1GAT1AAG1AAGA1GTA1TT1GTAGTGGATGGGTAATGATGTGGAT	hmC	NaN					SY012_12x12_hmc_Q37 FWD	CT5AC5CACAAC5ACAAACAATTGA1GTA1G1GTAA1GAA1ATTAATA1GTTAT1GAT1AAG1AAGA1GTA1TT1GTAGTGGATGGGTAATGATGTGGAT	hmC			NaN
SY012_12x12_hmc_Q37 FWD	CT5AC5CACAAC5ACAAACAATTGA1GTA1G1GTAA1GAA1ATTAATA1GTTAT1GAT1AAG1AAGA1GTA1TT1GTAGTGGATGGGTAATGATGTGGAT	hmC	NaN					SY012_12x12_hmc_Q37 FWD	CT5AC5CACAAC5ACAAACAATTGA1GTA1G1GTAA1GAA1ATTAATA1GTTAT1GAT1AAG1AAGA1GTA1TT1GTAGTGGATGGGTAATGATGTGGAT	hmC			NaN
SY012_12x12_hmc_Q37 FWD	CT5AC5CACAAC5ACAAACAATTGA1GTA1G1GTAA1GAA1ATTAATA1GTTAT1GAT1AAG1AAGA1GTA1TT1GTAGTGGATGGGTAATGATGTGGAT	hmC	NaN					SY012_12x12_hmc_Q37 FWD	CT5AC5CACAAC5ACAAACAATTGA1GTA1G1GTAA1GAA1ATTAATA1GTTAT1GAT1AAG1AAGA1GTA1TT1GTAGTGGATGGGTAATGATGTGGAT	hmC			NaN
SY012_12x12_hmc_Q37 FWD	CT5AC5CACAAC5ACAAACAATTGA1GTA1G1GTAA1GAA1ATTAATA1GTTAT1GAT1AAG1AAGA1GTA1TT1GTAGTGGATGGGTAATGATGTGGAT	hmC	NaN					SY012_12x12_hmc_Q37 FWD	CT5AC5CACAAC5ACAAACAATTGA1GTA1G1GTAA1GAA1ATTAATA1GTTAT1GAT1AAG1AAGA1GTA1TT1GTAGTGGATGGGTAATGATGTGGAT	hmC			NaN
SY012_12x12_hmc_Q37 FWD	CT5AC5CACAAC5ACAAACAATTGA1GTA1G1GTAA1GAA1ATTAATA1GTTAT1GAT1AAG1AAGA1GTA1TT1GTAGTGGATGGGTAATGATGTGGAT	hmC	NaN					SY012_12x12_hmc_Q37 FWD	CT5AC5CACAAC5ACAAACAATTGA1GTA1G1GTAA1GAA1ATTAATA1GTTAT1GAT1AAG1AAGA1GTA1TT1GTAGTGGATGGGTAATGATGTGGAT	hmC			NaN
SY012_12x12_hmc_Q37 FWD	CT5AC5CACAAC5ACAAACAATTGA1GTA1G1GTAA1GAA1ATTAATA1GTTAT1GAT1AAG1AAGA1GTA1TT1GTAGTGGATGGGTAATGATGTGGAT	hmC	NaN					SY012_12x12_hmc_Q37 FWD	CT5AC5CACAAC5ACAAACAATTGA1GTA1G1GTAA1GAA1ATTAATA1GTTAT1GAT1AAG1AAGA1GTA1TT1GTAGTGGATGGGTAATGATGTGGAT	hmC			NaN
SY012_12x12_hmc_Q37 FWD	CT5AC5CACAAC5ACAAACAATTGA1GTA1G1GTAA1GAA1ATTAATA1GTTAT1GAT1AAG1AAGA1GTA1TT1GTAGTGGATGGGTAATGATGTGGAT	hmC	NaN					SY012_12x12_hmc_Q37 FWD	CT5AC5CACAAC5ACAAACAATTGA1GTA1G1GTAA1GAA1ATTAATA1GTTAT1GAT1AAG1AAGA1GTA1TT1GTAGTGGATGGGTAATGATGTGGAT	hmC			NaN
SY012_12x12_hmc_Q37 FWD	CT5AC5CACAAC5ACAAACAATTGA1GTA1G1GTAA1GAA1ATTAATA1GTTAT1GAT1AAG1AAGA1GTA1TT1GTAGTGGATGGGTAATGATGTGGAT	hmC	NaN					SY012_12x12_hmc_Q37 FWD	CT5AC5CACAAC5ACAAACAATTGA1GTA1G1GTAA1GAA1ATTAATA1GTTAT1GAT1AAG1AAGA1GTA1TT1GTAGTGGATGGGTAATGATGTGGAT	hmC			NaN
SY012_12x12_hmc_Q37 FWD	CT5AC5CACAAC5ACAAACAATTGA1GTA1G1GTAA1GAA1ATTAATA1GTTAT1GAT1AAG1AAGA1GTA1TT1GTAGTGGATGGGTAATGATGTGGAT	hmC	NaN					SY012_12x12_hmc_Q37 FWD	CT5AC5CACAAC5ACAAACAATTGA1GTA1G1GTAA1GAA1ATTAATA1GTTAT1GAT1AAG1AAGA1GTA1TT1GTAGTGGATGGGTAATGATGTGGAT	hmC			NaN
SY012_12x12_hmc_Q37 FWD	CT5AC5CACAAC5ACAAACAATTGA1GTA1G1GTAA1GAA1ATTAATA1GTTAT1GAT1AAG1AAGA1GTA1TT1GTAGTGGATGGGTAATGATGTGGAT	hmC	NaN					SY012_12x12_hmc_Q37 FWD	CT5AC5CACAAC5ACAAACAATTGA1GTA1G1GTAA1GAA1ATTAATA1GTTAT1GAT1AAG1AAGA1GTA1TT1GTAGTGGATGGGTAATGATGTGGAT	hmC			NaN
SY012_12x12_hmc_Q37 FWD	CT5AC5CACAAC5ACAAACAATTGA1GTA1G1GTAA1GAA1ATTAATA1GTTAT1GAT1AAG1AAGA1GTA1TT1GTAGTGGATGGGTAATGATGTGGAT	hmC	NaN					SY012_12x12_hmc_Q37 FWD	CT5AC5CACAAC5ACAAACAATTGA1GTA1G1GTAA1GAA1ATTAATA1GTTAT1GAT1AAG1AAGA1GTA1TT1GTAGTGGATGGGTAATGATGTGGAT	hmC			NaN
SY012_12x12_hmc_Q37 REV	ATC5ACAT5ATTA5CCATCCA1TA1GAAGTA1GT1TTG1TTGAT1GATAA1GTATTAATGTT1GTTA1G1GTA1GT1AATTGTTTGTGGTTGTGGGTGAG	C	NaN					SY012_12x12_hmc_Q37 REV	ATC5ACAT5ATTA5CCATCCA1TA1GAAGTA1GT1TTG1TTGAT1GATAA1GTATTAATGTT1GTTA1G1GTA1GT1AATTGTTTGTGGTTGTGGGTGAG	C			NaN
SY012_12x12_hmc_Q37 REV	ATC5ACAT5ATTA5CCATCCA1TA1GAAGTA1GT1TTG1TTGAT1GATAA1GTATTAATGTT1GTTA1G1GTA1GT1AATTGTTTGTGGTTGTGGGTGAG	mC	NaN					SY012_12x12_hmc_Q37 REV	ATC5ACAT5ATTA5CCATCCA1TA1GAAGTA1GT1TTG1TTGAT1GATAA1GTATTAATGTT1GTTA1G1GTA1GT1AATTGTTTGTGGTTGTGGGTGAG	mC			NaN
SY012_12x12_hmc_Q37 REV	ATC5ACAT5ATTA5CCATCCA1TA1GAAGTA1GT1TTG1TTGAT1GATAA1GTATTAATGTT1GTTA1G1GTA1GT1AATTGTTTGTGGTTGTGGGTGAG	C	NaN					SY012_12x12_hmc_Q37 REV	ATC5ACAT5ATTA5CCATCCA1TA1GAAGTA1GT1TTG1TTGAT1GATAA1GTATTAATGTT1GTTA1G1GTA1GT1AATTGTTTGTGGTTGTGGGTGAG	C			NaN
SY012_12x12_hmc_Q37 REV	ATC5ACAT5ATTA5CCATCCA1TA1GAAGTA1GT1TTG1TTGAT1GATAA1GTATTAATGTT1GTTA1G1GTA1GT1AATTGTTTGTGGTTGTGGGTGAG	mC	NaN					SY012_12x12_hmc_Q37 REV	ATC5ACAT5ATTA5CCATCCA1TA1GAAGTA1GT1TTG1TTGAT1GATAA1GTATTAATGTT1GTTA1G1GTA1GT1AATTGTTTGTGGTTGTGGGTGAG	mC			NaN
SY012_12x12_hmc_Q37 REV	ATC5ACAT5ATTA5CCATCCA1TA1GAAGTA1GT1TTG1TTGAT1GATAA1GTATTAATGTT1GTTA1G1GTA1GT1AATTGTTTGTGGTTGTGGGTGAG	mC	NaN					SY012_12x12_hmc_Q37 REV	ATC5ACAT5ATTA5CCATCCA1TA1GAAGTA1GT1TTG1TTGAT1GATAA1GTATTAATGTT1GTTA1G1GTA1GT1AATTGTTTGTGGTTGTGGGTGAG	mC			NaN
SY012_12x12_hmc_Q37 REV	ATC5ACAT5ATTA5CCATCCA1TA1GAAGTA1GT1TTG1TTGAT1GATAA1GTATTAATGTT1GTTA1G1GTA1GT1AATTGTTTGTGGTTGTGGGTGAG	C	NaN					SY012_12x12_hmc_Q37 REV	ATC5ACAT5ATTA5CCATCCA1TA1GAAGTA1GT1TTG1TTGAT1GATAA1GTATTAATGTT1GTTA1G1GTA1GT1AATTGTTTGTGGTTGTGGGTGAG	C			NaN
SY012_12x12_hmc_Q37 REV	ATC5ACAT5ATTA5CCATCCA1TA1GAAGTA1GT1TTG1TTGAT1GATAA1GTATTAATGTT1GTTA1G1GTA1GT1AATTGTTTGTGGTTGTGGGTGAG	C	NaN					SY012_12x12_hmc_Q37 REV	ATC5ACAT5ATTA5CCATCCA1TA1GAAGTA1GT1TTG1TTGAT1GATAA1GTATTAATGTT1GTTA1G1GTA1GT1AATTGTTTGTGGTTGTGGGTGAG	C			NaN
SY012_12x12_hmc_Q37 REV	ATC5ACAT5ATTA5CCATCCA1TA1GAAGTA1GT1TTG1TTGAT1GATAA1GTATTAATGTT1GTTA1G1GTA1GT1AATTGTTTGTGGTTGTGGGTGAG	C	NaN					SY012_12x12_hmc_Q37 REV	ATC5ACAT5ATTA5CCATCCA1TA1GAAGTA1GT1TTG1TTGAT1GATAA1GTATTAATGTT1GTTA1G1GTA1GT1AATTGTTTGTGGTTGTGGGTGAG	C			NaN
SY012_12x12_hmc_Q37 REV	ATC5ACAT5ATTA5CCATCCA1TA1GAAGTA1GT1TTG1TTGAT1GATAA1GTATTAATGTT1GTTA1G1GTA1GT1AATTGTTTGTGGTTGTGGGTGAG	C	NaN					SY012_12x12_hmc_Q37 REV	ATC5ACAT5ATTA5CCATCCA1TA1GAAGTA1GT1TTG1TTGAT1GATAA1GTATTAATGTT1GTTA1G1GTA1GT1AATTGTTTGTGGTTGTGGGTGAG	C			NaN
SY012_12x12_hmc_Q37 REV	ATC5ACAT5ATTA5CCATCCA1TA1GAAGTA1GT1TTG1TTGAT1GATAA1GTATTAATGTT1GTTA1G1GTA1GT1AATTGTTTGTGGTTGTGGGTGAG	hmC	NaN					SY012_12x12_hmc_Q37 REV	ATC5ACAT5ATTA5CCATCCA1TA1GAAGTA1GT1TTG1TTGAT1GATAA1GTATTAATGTT1GTTA1G1GTA1GT1AATTGTTTGTGGTTGTGGGTGAG	hmC			NaN
SY012_12x12_hmc_Q37 REV	ATC5ACAT5ATTA5CCATCCA1TA1GAAGTA1GT1TTG1TTGAT1GATAA1GTATTAATGTT1GTTA1G1GTA1GT1AATTGTTTGTGGTTGTGGGTGAG	hmC	NaN					SY012_12x12_hmc_Q37 REV	ATC5ACAT5ATTA5CCATCCA1TA1GAAGTA1GT1TTG1TTGAT1GATAA1GTATTAATGTT1GTTA1G1GTA1GT1AATTGTTTGTGGTTGTGGGTGAG	hmC			NaN
SY012_12x12_hmc_Q37 REV	ATC5ACAT5ATTA5CCATCCA1TA1GAAGTA1GT1TTG1TTGAT1GATAA1GTATTAATGTT1GTTA1G1GTA1GT1AATTGTTTGTGGTTGTGGGTGAG	hmC	NaN					SY012_12x12_hmc_Q37 REV	ATC5ACAT5ATTA5CCATCCA1TA1GAAGTA1GT1TTG1TTGAT1GATAA1GTATTAATGTT1GTTA1G1GTA1GT1AATTGTTTGTGGTTGTGGGTGAG	hmC			NaN
SY012_12x12_hmc_Q37 REV	ATC5ACAT5ATTA5CCATCCA1TA1GAAGTA1GT1TTG1TTGAT1GATAA1GTATTAATGTT1GTTA1G1GTA1GT1AATTGTTTGTGGTTGTGGGTGAG	hmC	NaN					SY012_12x12_hmc_Q37 REV	ATC5ACAT5ATTA5CCATCCA1TA1GAAGTA1GT1TTG1TTGAT1GATAA1GTATTAATGTT1GTTA1G1GTA1GT1AATTGTTTGTGGTTGTGGGTGAG	hmC			NaN
SY012_12x12_hmc_Q37 REV	ATC5ACAT5ATTA5CCATCCA1TA1GAAGTA1GT1TTG1TTGAT1GATAA1GTATTAATGTT1GTTA1G1GTA1GT1AATTGTTTGTGGTTGTGGGTGAG	hmC	NaN					SY012_12x12_hmc_Q37 REV	ATC5ACAT5ATTA5CCATCCA1TA1GAAGTA1GT1TTG1TTGAT1GATAA1GTATTAATGTT1GTTA1G1GTA1GT1AATTGTTTGTGGTTGTGGGTGAG	hmC			NaN
SY012_12x12_hmc_Q37 REV	ATC5ACAT5ATTA5CCATCCA1TA1GAAGTA1GT1TTG1TTGAT1GATAA1GTATTAATGTT1GTTA1G1GTA1GT1AATTGTTTGTGGTTGTGGGTGAG	hmC	NaN					SY012_12x12_hmc_Q37 REV	ATC5ACAT5ATTA5CCATCCA1TA1GAAGTA1GT1TTG1TTGAT1GATAA1GTATTAATGTT1GTTA1G1GTA1GT1AATTGTTTGTGGTTGTGGGTGAG	hmC			NaN
SY012_12x12_hmc_Q37 REV	ATC5ACAT5ATTA5CCATCCA1TA1GAAGTA1GT1TTG1TTGAT1GATAA1GTATTAATGTT1GTTA1G1GTA1GT1AATTGTTTGTGGTTGTGGGTGAG	hmC	NaN					SY012_12x12_hmc_Q37 REV	ATC5ACAT5ATTA5CCATCCA1TA1GAAGTA1GT1TTG1TTGAT1GATAA1GTATTAATGTT1GTTA1G1GTA1GT1AATTGTTTGTGGTTGTGGGTGAG	hmC			NaN
SY012_12x12_hmc_Q37 REV	ATC5ACAT5ATTA5CCATCCA1TA1GAAGTA1GT1TTG1TTGAT1GATAA1GTATTAATGTT1GTTA1G1GTA1GT1AATTGTTTGTGGTTGTGGGTGAG	hmC	NaN					SY012_12x12_hmc_Q37 REV	ATC5ACAT5ATTA5CCATCCA1TA1GAAGTA1GT1TTG1TTGAT1GATAA1GTATTAATGTT1GTTA1G1GTA1GT1AATTGTTTGTGGTTGTGGGTGAG	hmC			NaN
SY012_12x12_hmc_Q37 REV	ATC5ACAT5ATTA5CCATCCA1TA1GAAGTA1GT1TTG1TTGAT1GATAA1GTATTAATGTT1GTTA1G1GTA1GT1AATTGTTTGTGGTTGTGGGTGAG	hmC	NaN					SY012_12x12_hmc_Q37 REV	ATC5ACAT5ATTA5CCATCCA1TA1GAAGTA1GT1TTG1TTGAT1GATAA1GTATTAATGTT1GTTA1G1GTA1GT1AATTGTTTGTGGTTGTGGGTGAG	hmC			NaN
SY012_12x12_hmc_Q37 REV	ATC5ACAT5ATTA5CCATCCA1TA1GAAGTA1GT1TTG1TTGAT1GATAA1GTATTAATGTT1GTTA1G1GTA1GT1AATTGTTTGTGGTTGTGGGTGAG	hmC	NaN					SY012_12x12_hmc_Q37 REV	ATC5ACAT5ATTA5CCATCCA1TA1GAAGTA1GT1TTG1TTGAT1GATAA1GTATTAATGTT1GTTA1G1GTA1GT1AATTGTTTGTGGTTGTGGGTGAG	hmC			NaN
SY012_12x12_hmc_Q37 REV	ATC5ACAT5ATTA5CCATCCA1TA1GAAGTA1GT1TTG1TTGAT1GATAA1GTATTAATGTT1GTTA1G1GTA1GT1AATTGTTTGTGGTTGTGGGTGAG	hmC	NaN					SY012_12x12_hmc_Q37 REV	ATC5ACAT5ATTA5CCATCCA1TA1GAAGTA1GT1TTG1TTGAT1GATAA1GTATTAATGTT1GTTA1G1GTA1GT1AATTGTTTGTGGTTGTGGGTGAG	hmC			NaN
SY012_12x12_hmc_Q37 REV	ATC5ACAT5ATTA5CCATCCA1TA1GAAGTA1GT1TTG1TTGAT1GATAA1GTATTAATGTT1GTTA1G1GTA1GT1AATTGTTTGTGGTTGTGGGTGAG	hmC	NaN					SY012_12x12_hmc_Q37 REV	ATC5ACAT5ATTA5CCATCCA1TA1GAAGTA1GT1TTG1TTGAT1GATAA1GTATTAATGTT1GTTA1G1GTA1GT1AATTGTTTGTGGTTGTGGGTGAG	hmC			NaN
>>END_MODULE								>>END_MODULE
>>Per base sequence quality	pass							>>Per base sequence quality	pass
#Base	Mean	Median	Lower Quartile	Upper Quartile	10th Percentile	90th Percentile		#Base	Mean	Median			Lower Quartile	Upper Quartile	10th Percentile	90th Percentile
1	33.8477	34	34	34	34	34		1	33.8571	34			34	34	34	34
2	33.8736	34	34	34	34	34		2	33.8832	34			34	34	34	34
3	33.8818	34	34	34	34	34		3	33.8922	34			34	34	34	34
4	33.878	34	34	34	34	34		4	33.8914	34			34	34	34	34
5	33.8832	34	34	34	34	34		5	33.8991	34			34	34	34	34
6	37.7385	38	38	38	38	38		6	37.7509	38			38	38	38	38
7	37.7332	38	38	38	38	38		7	37.7482	38			38	38	38	38
8	37.6446	38	38	38	37	38		8	37.6556	38			38	38	37	38
9	37.6098	38	38	38	37	38		9	37.6231	38			38	38	37	38
10	37.611	38	38	38	37	38		10	37.6286	38			38	38	37	38
11	37.581	38	38	38	37	38		11	37.6072	38			38	38	37	38
12	37.5692	38	38	38	37	38		12	37.5893	38			38	38	37	38
13	37.5701	38	38	38	37	38		13	37.5912	38			38	38	37	38
14	37.5329	38	38	38	37	38		14	37.5512	38			38	38	37	38
15	37.5579	38	38	38	37	38		15	37.5763	38			38	38	37	38
16	37.5392	38	38	38	37	38		16	37.5635	38			38	38	37	38
17	37.5087	38	38	38	37	38		17	37.5293	38			38	38	37	38
18	37.5213	38	38	38	37	38		18	37.5325	38			38	38	37	38
19	37.5147	38	38	38	37	38		19	37.5283	38			38	38	37	38
20	37.4804	38	38	38	37	38		20	37.4997	38			38	38	37	38
21	37.454	38	38	38	37	38		21	37.4639	38			38	38	37	38
22	37.4662	38	38	38	37	38		22	37.4804	38			38	38	37	38
23	37.4721	38	38	38	37	38		23	37.4829	38			38	38	37	38
24	37.4569	38	38	38	37	38		24	37.4728	38			38	38	37	38
25	37.4212	38	38	38	37	38		25	37.4282	38			38	38	37	38
26	37.4043	38	38	38	37	38		26	37.4188	38			38	38	37	38
27	37.3781	38	38	38	37	38		27	37.3899	38			38	38	37	38
28	37.3493	38	38	38	37	38		28	37.3491	38			38	38	37	38
29	37.3073	38	38	38	37	38		29	37.3101	38			38	38	37	38
30	37.3273	38	38	38	37	38		30	37.3275	38			38	38	37	38
31	37.3235	38	38	38	37	38		31	37.3257	38			38	38	37	38
32	37.3033	38	38	38	37	38		32	37.3039	38			38	38	37	38
33	37.2409	38	38	38	37	38		33	37.2449	38			38	38	37	38
34	37.2553	38	38	38	37	38		34	37.2548	38			38	38	37	38
35	37.2321	38	38	38	37	38		35	37.2417	38			38	38	37	38
36	37.2389	38	38	38	37	38		36	37.2496	38			38	38	37	38
37	37.1603	38	38	38	37	38		37	37.1456	38			38	38	37	38
38	37.214	38	38	38	37	38		38	37.2101	38			38	38	37	38
39	37.166	38	38	38	37	38		39	37.1461	38			38	38	37	38
40	37.1739	38	38	38	37	38		40	37.1686	38			38	38	37	38
41	37.1347	38	38	38	37	38		41	37.1353	38			38	38	37	38
42	37.103	38	38	38	37	38		42	37.1032	38			38	38	37	38
43	37.1051	38	38	38	37	38		43	37.0974	38			38	38	37	38
44	37.1027	38	38	38	37	38		44	37.0928	38			38	38	37	38
45	37.0821	38	38	38	37	38		45	37.0564	38			38	38	36	38
46	37.0642	38	38	38	37	38		46	37.048	38			38	38	36	38
47	37.0682	38	38	38	37	38		47	37.0673	38			38	38	37	38
48	37.0542	38	38	38	37	38		48	37.0352	38			38	38	36	38
49	36.986	38	38	38	36	38		49	36.9672	38			38	38	36	38
50	37.025	38	38	38	36	38		50	37.0058	38			38	38	36	38
51	37.0063	38	38	38	36	38		51	36.9903	38			38	38	36	38
52	37.0085	38	38	38	36	38		52	36.9838	38			38	38	36	38
53	36.9543	38	38	38	36	38		53	36.9384	38			38	38	36	38
54	36.974	38	38	38	36	38		54	36.9489	38			38	38	36	38
55	36.9638	38	38	38	36	38		55	36.9566	38			38	38	36	38
56	36.9542	38	38	38	36	38		56	36.9213	38			38	38	36	38
57	36.8652	38	38	38	36	38		57	36.8421	38			38	38	36	38
58	36.8991	38	38	38	36	38		58	36.8808	38			38	38	36	38
59	36.9255	38	38	38	36	38		59	36.9009	38			38	38	36	38
60	36.8544	38	38	38	36	38		60	36.8238	38			38	38	36	38
61	36.8182	38	38	38	36	38		61	36.7881	38			38	38	36	38
62	36.8671	38	38	38	36	38		62	36.835	38			38	38	36	38
63	36.8613	38	38	38	36	38		63	36.8346	38			38	38	36	38
64	36.8375	38	38	38	36	38		64	36.8083	38			38	38	36	38
65	36.7929	38	37	38	36	38		65	36.7566	38			37	38	36	38
66	36.8024	38	37	38	36	38		66	36.7688	38			37	38	36	38
67	36.8321	38	38	38	36	38		67	36.7947	38			38	38	36	38
68	36.7983	38	37	38	36	38		68	36.7562	38			38	38	36	38
69	36.7521	38	37	38	36	38		69	36.7141	38			37	38	36	38
70	36.7402	38	37	38	36	38		70	36.7057	38			37	38	36	38
71	36.7659	38	37	38	36	38		71	36.7325	38			37	38	36	38
72	36.7323	38	37	38	36	38		72	36.6918	38			37	38	36	38
73	36.6837	38	37	38	36	38		73	36.6438	38			37	38	35	38
74	36.7159	38	37	38	36	38		74	36.6714	38			37	38	36	38
75	36.2679	38	37	38	34	38		75	36.2156	38			37	38	34	38
>>END_MODULE								>>END_MODULE
>>Per tile sequence quality	pass							>>Per tile sequence quality	pass
#Tile	Base	Mean						#Tile	Base	Mean
1101	1	0.0223384						1101	1	0.0179542
1101	2	-0.0220578						1101	2	0.0332791
1101	3	0.0598434						1101	3	0.0613219
1101	4	0.0593688						1101	4	0.0624606
1101	5	0.069614						1101	5	0.0837175
1101	6	0.0935761						1101	6	0.0740237
1101	7	0.0514912						1101	7	0.0358814
1101	8	0.122511						1101	8	0.0858338
1101	9	0.0717746						1101	9	0.0897288
1101	10	0.038455						1101	10	0.0871734
1101	11	0.202255						1101	11	0.093402
1101	12	0.116813						1101	12	0.100866
1101	13	0.0208815						1101	13	0.0682478
1101	14	-0.0958265						1101	14	0.0610851
1101	15	0.104841						1101	15	0.209015
1101	16	0.158342						1101	16	0.172765
1101	17	0.0969785						1101	17	0.208771
1101	18	0.175539						1101	18	0.000540309
1101	19	0.142144						1101	19	0.11389
1101	20	0.085324						1101	20	0.187561
1101	21	0.152313						1101	21	0.203164
1101	22	0.133388						1101	22	0.223002
1101	23	0.0497305						1101	23	0.0562307
1101	24	0.0818489						1101	24	0.0841447
1101	25	0.0938079						1101	25	0.172708
1101	26	-0.0740136						1101	26	0.176055
1101	27	0.0937996						1101	27	0.17135
1101	28	0.202268						1101	28	0.247967
1101	29	0.242171						1101	29	0.300278
1101	30	0.156151						1101	30	0.256816
1101	31	0.0994463						1101	31	0.2525
1101	32	0.11378						1101	32	0.176982
1101	33	0.1243						1101	33	0.186789
1101	34	0.147096						1101	34	0.211999
1101	35	0.17218						1101	35	0.305913
1101	36	0.0854529						1101	36	0.212056
1101	37	0.160156						1101	37	0.293514
1101	38	0.0828942						1101	38	0.256377
1101	39	-0.0129474						1101	39	0.176366
1101	40	0.18976						1101	40	0.304782
1101	41	0.295028						1101	41	0.295607
1101	42	0.10989						1101	42	0.275906
1101	43	0.197686						1101	43	0.220642
1101	44	0.182218						1101	44	0.275598
1101	45	-0.0392127						1101	45	0.335174
1101	46	0.0931612						1101	46	0.318681
1101	47	0.163771						1101	47	0.215429
1101	48	0.25878						1101	48	0.268557
1101	49	0.267855						1101	49	0.302086
1101	50	0.341902						1101	50	0.252435
1101	51	0.214889						1101	51	0.278331
1101	52	0.107253						1101	52	0.19885
1101	53	0.27205						1101	53	0.311107
1101	54	0.187558						1101	54	0.261324
1101	55	0.288547						1101	55	0.275965
1101	56	0.332924						1101	56	0.320321
1101	57	0.222597						1101	57	0.398931
1101	58	0.293606						1101	58	0.32001
1101	59	0.0766098						1101	59	0.42839
1101	60	0.119697						1101	60	0.292964
1101	61	0.0954429						1101	61	0.410654
1101	62	0.211915						1101	62	0.320998
1101	63	0.153216						1101	63	0.335981
1101	64	0.0326228						1101	64	0.357204
1101	65	0.129498						1101	65	0.274714
1101	66	0.0495719						1101	66	0.344734
1101	67	0.221895						1101	67	0.30706
1101	68	0.130901						1101	68	0.299247
1101	69	0.158153						1101	69	0.347688
1101	70	-0.146932						1101	70	0.340736
1101	71	0.0932977						1101	71	0.217308
1101	72	0.0811096						1101	72	0.253222
1101	73	0.103074						1101	73	0.27833
1101	74	0.0905612						1101	74	0.291236
1101	75	0.0862632						1101	75	-0.106605
1102	1	0.0165372						1102	1	-0.0333317
1102	2	0.0219401						1102	2	-0.0695357
1102	3	0.0131753						1102	3	-0.0533495
1102	4	-0.042064						1102	4	-0.0444519
1102	5	-0.06991						1102	5	-0.039308
1102	6	0.0088212						1102	6	-0.118167
1102	7	0.0256959						1102	7	-0.0310413
1102	8	0.0551106						1102	8	0.0463102
1102	9	-0.00378327						1102	9	-0.158078
1102	10	-0.0419717						1102	10	-0.0254938
1102	11	-0.0350864						1102	11	0.0776511
1102	12	-0.0649215						1102	12	0.00406383
1102	13	-0.0894103						1102	13	-0.0102387
1102	14	-0.0440743						1102	14	-0.0660679
1102	15	0.0932731						1102	15	0.0141409
1102	16	0.0942341						1102	16	0.0881368
1102	17	0.0695122						1102	17	0.10667
1102	18	-0.0239352						1102	18	0.00760464
1102	19	0.0664888						1102	19	0.0161753
1102	20	0.0730175						1102	20	0.0347404
1102	21	0.188805						1102	21	-0.173026
1102	22	0.0316753						1102	22	-0.0426004
1102	23	0.160147						1102	23	0.096037
1102	24	0.175687						1102	24	-0.0523349
1102	25	0.173746						1102	25	0.0135568
1102	26	0.0243141						1102	26	-0.0260974
1102	27	0.223924						1102	27	0.0316659
1102	28	0.138261						1102	28	-0.0636129
1102	29	0.105595						1102	29	0.0349541
1102	30	-0.0807294						1102	30	-0.258816
1102	31	-0.0448991						1102	31	-0.172749
1102	32	-0.0453381						1102	32	-0.00274151
1102	33	-0.151572						1102	33	-0.141548
1102	34	-0.0363721						1102	34	-0.333671
1102	35	0.115337						1102	35	-0.0776196
1102	36	-0.00718769						1102	36	-0.0850623
1102	37	0.0453247						1102	37	-0.0658844
1102	38	0.0903987						1102	38	-0.0890758
1102	39	0.147441						1102	39	0.05976
1102	40	-0.00905993						1102	40	-0.0698756
1102	41	0.00409339						1102	41	0.018932
1102	42	0.0910802						1102	42	-0.0659051
1102	43	0.0261864						1102	43	0.164361
1102	44	0.00401048						1102	44	-0.0293493
1102	45	-0.030442						1102	45	-0.0698591
1102	46	0.0185874						1102	46	0.207865
1102	47	0.181534						1102	47	0.0320787
1102	48	0.247804						1102	48	0.132623
1102	49	0.0888095						1102	49	0.157059
1102	50	0.0358092						1102	50	0.0123369
1102	51	-0.0531074						1102	51	0.136782
1102	52	-0.326519						1102	52	-0.0807567
1102	53	0.00366524						1102	53	-0.110129
1102	54	0.00232416						1102	54	-0.278582
1102	55	0.0303543						1102	55	-0.0488603
1102	56	-0.0452511						1102	56	-0.173934
1102	57	0.0607809						1102	57	0.0824452
1102	58	0.164556						1102	58	-0.0331021
1102	59	0.282609						1102	59	0.0728222
1102	60	0.08006						1102	60	-0.185843
1102	61	-0.0472401						1102	61	0.0388195
1102	62	-0.210665						1102	62	-0.180827
1102	63	0.0773565						1102	63	0.0715443
1102	64	0.0583966						1102	64	-0.322232
1102	65	-0.0855624						1102	65	0.0765506
1102	66	-0.0911429						1102	66	-0.110895
1102	67	0.0227005						1102	67	0.195564
1102	68	-0.0521325						1102	68	-0.274541
1102	69	-0.0596485						1102	69	-0.0682795
1102	70	-0.114055						1102	70	-0.24158
1102	71	-0.152466						1102	71	0.0440083
1102	72	-0.296888						1102	72	-0.233755
1102	73	-0.278018						1102	73	-0.12455
1102	74	-0.252636						1102	74	-0.285395
1102	75	0.0619645						1102	75	-0.124305
1103	1	0.0483585						1103	1	-0.0686647
1103	2	0.0173701						1103	2	0.00858207
1103	3	-0.0310522						1103	3	0.0484479
1103	4	-0.00783159						1103	4	-0.00829474
1103	5	0.0096572						1103	5	-0.014115
1103	6	0.0506718						1103	6	0.0158338
1103	7	0.0751667						1103	7	0.0293303
1103	8	0.0727131						1103	8	0.127656
1103	9	-0.033311						1103	9	0.0819287
1103	10	0.129563						1103	10	0.0179631
1103	11	0.112649						1103	11	-0.0582137
1103	12	-0.0560956						1103	12	-0.096181
1103	13	-0.0586428						1103	13	-0.0438155
1103	14	0.0174073						1103	14	0.00403896
1103	15	0.119092						1103	15	0.0754151
1103	16	-0.0336903						1103	16	-0.0259224
1103	17	0.0204325						1103	17	-0.0109995
1103	18	-0.244902						1103	18	-0.0331933
1103	19	0.0164066						1103	19	0.0533529
1103	20	-0.0337134						1103	20	-0.040591
1103	21	-0.11124						1103	21	-0.09393
1103	22	-0.0934554						1103	22	-0.00314905
1103	23	-0.132362						1103	23	0.0936161
1103	24	-0.0238681						1103	24	0.129288
1103	25	-0.0102289						1103	25	0.0660768
1103	26	0.10603						1103	26	0.0849889
1103	27	0.0887215						1103	27	0.058414
1103	28	0.114344						1103	28	0.0264109
1103	29	0.117428						1103	29	0.251328
1103	30	0.076028						1103	30	0.174859
1103	31	0.0962779						1103	31	0.169468
1103	32	-0.0603157						1103	32	-0.0575329
1103	33	-0.270436						1103	33	-0.255377
1103	34	-0.147656						1103	34	0.13156
1103	35	0.063115						1103	35	0.168804
1103	36	-0.209996						1103	36	-0.0667764
1103	37	0.0545503						1103	37	0.0338625
1103	38	-0.0652793						1103	38	0.0221503
1103	39	0.081558						1103	39	0.259953
1103	40	-0.131294						1103	40	0.0891979
1103	41	0.12102						1103	41	-0.0185473
1103	42	-0.0447295						1103	42	0.0925184
1103	43	0.0935312						1103	43	0.18495
1103	44	0.225524						1103	44	-0.00774966
1103	45	-0.00875468						1103	45	-0.0511122
1103	46	0.0566461						1103	46	0.155752
1103	47	0.209053						1103	47	0.289771
1103	48	0.194685						1103	48	0.128564
1103	49	0.0123994						1103	49	0.318409
1103	50	-0.00709094						1103	50	0.276929
1103	51	0.0172214						1103	51	0.262448
1103	52	-0.00264812						1103	52	0.10259
1103	53	0.0875053						1103	53	0.321975
1103	54	0.0213203						1103	54	0.120882
1103	55	0.104013						1103	55	0.278225
1103	56	0.0390785						1103	56	0.205742
1103	57	0.157063						1103	57	0.181576
1103	58	-0.0819047						1103	58	0.14984
1103	59	0.111923						1103	59	0.0943949
1103	60	-0.0095664						1103	60	0.10379
1103	61	0.0506179						1103	61	0.109081
1103	62	-0.0257669						1103	62	0.156935
1103	63	0.141303						1103	63	0.20062
1103	64	0.136579						1103	64	0.012589
1103	65	0.165248						1103	65	0.301478
1103	66	-0.0318972						1103	66	0.106588
1103	67	-0.0271209						1103	67	0.201694
1103	68	0.00762621						1103	68	0.224637
1103	69	0.0334278						1103	69	0.276029
1103	70	0.0252095						1103	70	0.290211
1103	71	0.0543527						1103	71	0.393056
1103	72	-0.0634366						1103	72	0.0738371
1103	73	0.126848						1103	73	0.154825
1103	74	0.271483						1103	74	0.0203112
1103	75	0.115845						1103	75	-0.134485
1104	1	-0.116328						1104	1	-0.0946084
1104	2	0.00997416						1104	2	0.0488936
1104	3	0.0288869						1104	3	-0.014626
1104	4	-0.0571313						1104	4	-0.066729
1104	5	-0.061751						1104	5	-0.00153183
1104	6	0.0502816						1104	6	0.0732125
1104	7	0.0322725						1104	7	0.00120021
1104	8	0.11827						1104	8	-0.0569818
1104	9	0.0401616						1104	9	0.0596446
1104	10	0.0586023						1104	10	0.011373
1104	11	0.116387						1104	11	0.0786448
1104	12	0.0806368						1104	12	-0.0223667
1104	13	0.0764969						1104	13	-0.0101348
1104	14	0.16837						1104	14	0.0221332
1104	15	0.103908						1104	15	-0.0422221
1104	16	0.013052						1104	16	0.037751
1104	17	-0.0452841						1104	17	-0.0138261
1104	18	0.0881358						1104	18	-0.0670298
1104	19	0.0405773						1104	19	-0.0262555
1104	20	0.0993726						1104	20	-0.0654298
1104	21	0.0974713						1104	21	-0.119619
1104	22	0.116111						1104	22	0.0485196
1104	23	0.0717589						1104	23	-0.113643
1104	24	0.158657						1104	24	0.149516
1104	25	0.0357781						1104	25	0.00791204
1104	26	0.0751102						1104	26	0.0556216
1104	27	0.106369						1104	27	0.00815188
1104	28	0.0624997						1104	28	0.0839886
1104	29	0.195561						1104	29	-0.016863
1104	30	0.174711						1104	30	0.0367535
1104	31	0.263066						1104	31	0.107959
1104	32	0.163637						1104	32	0.10709
1104	33	0.0496772						1104	33	0.224209
1104	34	0.172489						1104	34	0.256944
1104	35	0.106179						1104	35	0.108731
1104	36	0.107017						1104	36	0.0814133
1104	37	0.210467						1104	37	0.180953
1104	38	0.111736						1104	38	0.0137175
1104	39	0.235728						1104	39	0.0722363
1104	40	0.0919598						1104	40	-0.114722
1104	41	0.155882						1104	41	0.0477228
1104	42	0.173114						1104	42	0.0952325
1104	43	0.154782						1104	43	-0.040143
1104	44	0.113591						1104	44	0.128561
1104	45	0.182287						1104	45	0.0964942
1104	46	0.18186						1104	46	0.116346
1104	47	0.103713						1104	47	0.0812299
1104	48	-0.107965						1104	48	-0.0738714
1104	49	0.055656						1104	49	-0.015389
1104	50	-0.0134279						1104	50	0.00980916
1104	51	0.048713						1104	51	0.166297
1104	52	-0.0726886						1104	52	-0.380366
1104	53	0.143382						1104	53	0.0326239
1104	54	-0.0151727						1104	54	0.0485024
1104	55	-0.0584333						1104	55	0.122178
1104	56	-0.0236325						1104	56	-0.0908436
1104	57	0.0707884						1104	57	0.108321
1104	58	0.0643096						1104	58	0.119836
1104	59	0.0474135						1104	59	0.0667851
1104	60	-0.0220816						1104	60	0.199577
1104	61	-0.259046						1104	61	0.142778
1104	62	0.0852727						1104	62	0.138171
1104	63	0.158701						1104	63	-0.0769165
1104	64	0.0246515						1104	64	-0.152123
1104	65	0.104336						1104	65	-0.0115857
1104	66	-0.0264478						1104	66	-0.171484
1104	67	0.225953						1104	67	-0.0878399
1104	68	0.0082972						1104	68	-0.354471
1104	69	0.0181386						1104	69	-0.191107
1104	70	-0.0655654						1104	70	-0.0116313
1104	71	-0.109837						1104	71	-0.0401077
1104	72	-0.202416						1104	72	-0.21605
1104	73	-0.154611						1104	73	-0.258384
1104	74	0.117051						1104	74	-0.321503
1104	75	-0.0563514						1104	75	-0.306768
1105	1	0.0558696						1105	1	-0.0573096
1105	2	0.0469508						1105	2	-0.0257818
1105	3	-0.00583564						1105	3	-0.0315779
1105	4	-0.0370354						1105	4	0.0107452
1105	5	0.0318893						1105	5	0.00825707
1105	6	-0.0857746						1105	6	-0.0495358
1105	7	-0.0671988						1105	7	0.100763
1105	8	0.0334296						1105	8	0.096748
1105	9	0.139387						1105	9	0.0210915
1105	10	0.0873291						1105	10	0.0884348
1105	11	0.126356						1105	11	0.0790905
1105	12	-0.0127252						1105	12	0.0500952
1105	13	0.0611809						1105	13	0.0534579
1105	14	0.066619						1105	14	0.0345554
1105	15	0.0239762						1105	15	0.0446434
1105	16	0.040595						1105	16	0.0657979
1105	17	0.0476113						1105	17	0.0440443
1105	18	-0.101189						1105	18	0.0697037
1105	19	0.0214811						1105	19	0.10388
1105	20	-0.11084						1105	20	-0.0110692
1105	21	0.0735737						1105	21	0.0469132
1105	22	0.1104						1105	22	0.0608307
1105	23	0.0627171						1105	23	0.102982
1105	24	-0.059825						1105	24	0.0730124
1105	25	0.149441						1105	25	0.219059
1105	26	0.146426						1105	26	0.152301
1105	27	0.0894795						1105	27	0.162498
1105	28	0.0475027						1105	28	0.027107
1105	29	-0.00524163						1105	29	0.105003
1105	30	0.122498						1105	30	0.144294
1105	31	0.176532						1105	31	0.147807
1105	32	-0.00188638						1105	32	0.103507
1105	33	0.0163139						1105	33	0.0071767
1105	34	0.169796						1105	34	0.0944708
1105	35	0.140612						1105	35	0.0816236
1105	36	0.0090827						1105	36	0.144391
1105	37	0.205674						1105	37	0.183855
1105	38	0.107995						1105	38	-0.00365537
1105	39	0.0473511						1105	39	0.146073
1105	40	-0.00640902						1105	40	0.124522
1105	41	0.170643						1105	41	0.0859056
1105	42	0.191972						1105	42	0.112335
1105	43	0.179943						1105	43	-0.0155726
1105	44	0.0249914						1105	44	0.179057
1105	45	0.0322832						1105	45	0.0701312
1105	46	0.0726428						1105	46	0.00984718
1105	47	-0.0266767						1105	47	-0.129916
1105	48	0.110508						1105	48	0.127305
1105	49	0.0976416						1105	49	0.24249
1105	50	0.131079						1105	50	0.092029
1105	51	0.15539						1105	51	0.0864626
1105	52	-0.0364933						1105	52	0.0458071
1105	53	0.212393						1105	53	-0.0186651
1105	54	0.169837						1105	54	0.0529493
1105	55	-0.0916853						1105	55	-0.0256676
1105	56	-0.115348						1105	56	0.0521553
1105	57	-0.0209275						1105	57	0.0714529
1105	58	-0.134579						1105	58	0.0497163
1105	59	0.0368646						1105	59	0.177867
1105	60	-0.215191						1105	60	0.00267921
1105	61	0.0332026						1105	61	0.19709
1105	62	0.146528						1105	62	0.158082
1105	63	0.00305869						1105	63	0.139418
1105	64	-0.189872						1105	64	-0.0772906
1105	65	-0.106782						1105	65	-0.0011067
1105	66	-0.1654						1105	66	-0.103476
1105	67	-0.0826611						1105	67	0.0115306
1105	68	-0.143576						1105	68	0.0712161
1105	69	0.00576169						1105	69	0.239363
1105	70	-0.0171366						1105	70	0.105576
1105	71	-0.0336617						1105	71	0.122652
1105	72	-0.112973						1105	72	-0.0537818
1105	73	0.0550904						1105	73	0.18178
1105	74	-0.0961817						1105	74	0.00511866
1105	75	-0.139173						1105	75	0.164652
1106	1	-0.117119						1106	1	0.0619605
1106	2	-0.140744						1106	2	-0.0104979
1106	3	-0.0490067						1106	3	0.0388741
1106	4	-0.112137						1106	4	0.0568882
1106	5	-0.0880397						1106	5	0.0173673
1106	6	-0.103523						1106	6	0.0809692
1106	7	-0.0609614						1106	7	0.0687405
1106	8	-0.115675						1106	8	0.0748727
1106	9	-0.0428141						1106	9	0.111438
1106	10	-0.0302334						1106	10	0.0413747
1106	11	0.0429044						1106	11	0.101596
1106	12	-0.0469544						1106	12	0.105709
1106	13	-0.110134						1106	13	0.0326311
1106	14	0.102015						1106	14	0.146999
1106	15	-0.00955997						1106	15	0.0348901
1106	16	0.0392089						1106	16	0.113437
1106	17	-0.0367701						1106	17	0.173073
1106	18	0.0328542						1106	18	0.178798
1106	19	-0.0487353						1106	19	0.189665
1106	20	-0.0489234						1106	20	0.0608029
1106	21	-0.0215244						1106	21	0.0899144
1106	22	-0.0208038						1106	22	0.164837
1106	23	0.00142566						1106	23	0.103989
1106	24	-0.0492435						1106	24	0.171269
1106	25	0.0225145						1106	25	0.155187
1106	26	0.0700909						1106	26	0.155157
1106	27	-0.0136307						1106	27	0.14037
1106	28	-0.000147771						1106	28	0.2203
1106	29	-0.0421416						1106	29	0.225368
1106	30	0.0418182						1106	30	0.188694
1106	31	0.01257						1106	31	0.0977686
1106	32	0.0394591						1106	32	0.215836
1106	33	0.0568988						1106	33	0.286445
1106	34	-0.00721523						1106	34	0.212647
1106	35	0.027005						1106	35	0.207474
1106	36	0.0206784						1106	36	0.185691
1106	37	0.0775303						1106	37	0.285171
1106	38	0.0152461						1106	38	0.231142
1106	39	0.131225						1106	39	0.0781727
1106	40	0.0966843						1106	40	0.199653
1106	41	0.0601633						1106	41	0.172535
1106	42	-0.00841637						1106	42	0.0190242
1106	43	-0.0301484						1106	43	-0.0271703
1106	44	-0.0907962						1106	44	0.0491134
1106	45	-0.157609						1106	45	0.0197765
1106	46	-0.088581						1106	46	0.0449681
1106	47	-0.0338099						1106	47	0.160059
1106	48	-0.173248						1106	48	-0.0320856
1106	49	-0.0660501						1106	49	0.140968
1106	50	-0.110182						1106	50	0.0418608
1106	51	-0.0959627						1106	51	0.0294827
1106	52	-0.0805941						1106	52	0.0389578
1106	53	-0.0336181						1106	53	0.0397638
1106	54	0.0354723						1106	54	0.059736
1106	55	-0.163626						1106	55	0.0676445
1106	56	0.0316428						1106	56	0.018646
1106	57	0.00681083						1106	57	0.229957
1106	58	-0.201043						1106	58	-0.0963915
1106	59	-0.196519						1106	59	0.0433591
1106	60	-0.140343						1106	60	0.120762
1106	61	-0.0705331						1106	61	0.281092
1106	62	-0.179892						1106	62	0.210613
1106	63	-0.117462						1106	63	0.0680892
1106	64	-0.0470056						1106	64	0.0184563
1106	65	0.00766991						1106	65	0.158857
1106	66	-0.0509985						1106	66	0.0937946
1106	67	-0.0904028						1106	67	-0.0529643
1106	68	-0.115787						1106	68	0.0585274
1106	69	-0.0252221						1106	69	0.141799
1106	70	-0.0243881						1106	70	-0.0811278
1106	71	-0.0914034						1106	71	0.0284238
1106	72	0.0908132						1106	72	0.122841
1106	73	0.0959288						1106	73	0.10635
1106	74	-0.139725						1106	74	0.107964
1106	75	-0.194515						1106	75	0.140748
1107	1	-0.102574						1107	1	0.0457543
1107	2	-0.0336875						1107	2	-0.0343993
1107	3	-0.00418798						1107	3	0.0102751
1107	4	-0.0646851						1107	4	0.0674418
1107	5	-0.00174421						1107	5	0.0319956
1107	6	-0.0720404						1107	6	-0.0820904
1107	7	-0.0329347						1107	7	-0.0224298
1107	8	-0.027765						1107	8	0.0359724
1107	9	0.0472601						1107	9	-0.119875
1107	10	0.0349408						1107	10	-0.00777938
1107	11	-0.106673						1107	11	0.0682432
1107	12	-0.0987039						1107	12	-0.00699726
1107	13	0.071989						1107	13	-0.0321114
1107	14	-0.123668						1107	14	0.0687722
1107	15	-0.0737974						1107	15	-0.0219205
1107	16	-0.0732968						1107	16	-0.0556223
1107	17	0.080584						1107	17	0.142747
1107	18	-0.0210409						1107	18	0.0135951
1107	19	0.00451428						1107	19	-0.0212268
1107	20	-0.106977						1107	20	-0.0714401
1107	21	-0.0182204						1107	21	0.0767417
1107	22	-0.0813511						1107	22	0.0135242
1107	23	-0.0775783						1107	23	-0.187935
1107	24	0.0262033						1107	24	-0.000928108
1107	25	0.183826						1107	25	-0.0148709
1107	26	-0.0320915						1107	26	0.0480087
1107	27	-0.00521254						1107	27	0.0610336
1107	28	-0.00592654						1107	28	-0.0479827
1107	29	0.0134182						1107	29	0.0626812
1107	30	-0.167439						1107	30	-0.00195379
1107	31	-0.423332						1107	31	-0.0784057
1107	32	-0.187388						1107	32	-0.114285
1107	33	0.105452						1107	33	0.0891824
1107	34	-0.0614078						1107	34	0.01512
1107	35	0.0387334						1107	35	0.00862871
1107	36	-0.152805						1107	36	-0.133311
1107	37	0.0215528						1107	37	0.05076
1107	38	-0.124527						1107	38	0.0619489
1107	39	-0.111572						1107	39	0.110136
1107	40	-0.13446						1107	40	-0.106622
1107	41	-0.132302						1107	41	-0.0135986
1107	42	0.0153507						1107	42	0.0655579
1107	43	-0.0261165						1107	43	0.212945
1107	44	0.104049						1107	44	0.0786004
1107	45	-0.210206						1107	45	0.201809
1107	46	0.0166395						1107	46	-0.00667894
1107	47	-0.0796286						1107	47	-0.034986
1107	48	-0.190749						1107	48	-0.0543267
1107	49	0.0930592						1107	49	0.182268
1107	50	0.0779482						1107	50	-0.00522371
1107	51	-0.0357761						1107	51	-0.118501
1107	52	0.0986302						1107	52	-0.144379
1107	53	0.112244						1107	53	-0.0811843
1107	54	0.0330418						1107	54	-0.0190376
1107	55	0.0891085						1107	55	0.0354148
1107	56	0.128622						1107	56	-0.0988452
1107	57	-0.0647687						1107	57	0.0317214
1107	58	-0.0637515						1107	58	-0.261754
1107	59	-0.142232						1107	59	-0.279734
1107	60	-0.150021						1107	60	-0.253684
1107	61	-0.00912491						1107	61	-0.103604
1107	62	-0.294018						1107	62	-0.319894
1107	63	0.023811						1107	63	-0.164963
1107	64	0.185076						1107	64	-0.0878197
1107	65	0.207889						1107	65	-0.00680462
1107	66	0.0950279						1107	66	-0.198517
1107	67	-0.124822						1107	67	-0.2503
1107	68	-0.194481						1107	68	-0.276268
1107	69	0.107399						1107	69	-0.0876799
1107	70	0.0140632						1107	70	-0.220453
1107	71	-0.202181						1107	71	-0.286297
1107	72	-0.0918796						1107	72	0.0297931
1107	73	0.0554964						1107	73	-0.0163257
1107	74	0.131947						1107	74	-0.303722
1107	75	-0.318553						1107	75	-0.268561
1108	1	-0.0124614						1108	1	0.0274477
1108	2	-0.0375126						1108	2	-0.0195251
1108	3	0.0263516						1108	3	-0.0091757
1108	4	-0.00339442						1108	4	-0.0721463
1108	5	0.0290467						1108	5	0.00453567
1108	6	0.0517601						1108	6	0.052921
1108	7	-0.0172554						1108	7	-0.0830705
1108	8	0.00897294						1108	8	0.0359724
1108	9	-0.00541064						1108	9	0.0506056
1108	10	0.0856089						1108	10	-0.0100677
1108	11	0.0756491						1108	11	0.0602341
1108	12	0.129099						1108	12	0.0204627
1108	13	0.0947988						1108	13	0.155532
1108	14	0.0490852						1108	14	0.13971
1108	15	-0.133314						1108	15	-0.0539571
1108	16	0.0551939						1108	16	-0.000702348
1108	17	0.095461						1108	17	0.0569343
1108	18	-0.0367119						1108	18	0.0341901
1108	19	-0.0564685						1108	19	-0.00978516
1108	20	-0.0776754						1108	20	0.0898871
1108	21	-0.132913						1108	21	-0.0765764
1108	22	0.0658499						1108	22	-0.00478248
1108	23	0.0108416						1108	23	0.0157262
1108	24	0.0318885						1108	24	-0.0318206
1108	25	-0.0192608						1108	25	0.0732298
1108	26	0.0580064						1108	26	0.178443
1108	27	0.174799						1108	27	0.0450153
1108	28	-0.0596174						1108	28	0.190004
1108	29	0.0887019						1108	29	0.0523837
1108	30	-0.0021645						1108	30	0.179968
1108	31	0.00726767						1108	31	0.0669032
1108	32	0.0582336						1108	32	0.0275915
1108	33	0.0873007						1108	33	-0.0309549
1108	34	-0.00345623						1108	34	-0.148496
1108	35	0.120687						1108	35	-0.0302729
1108	36	-0.0310847						1108	36	0.041746
1108	37	0.174117						1108	37	0.0622016
1108	38	0.157512						1108	38	0.0161823
1108	39	0.0534055						1108	39	-0.0900928
1108	40	0.155842						1108	40	0.048984
1108	41	0.0445043						1108	41	0.0745021
1108	42	0.120835						1108	42	-0.0522911
1108	43	0.0945565						1108	43	0.116835
1108	44	0.0743537						1108	44	0.0923304
1108	45	0.10241						1108	45	0.0370497
1108	46	-0.0598864						1108	46	-0.042148
1108	47	-0.178269						1108	47	-0.0292651
1108	48	0.0173932						1108	48	0.020044
1108	49	-0.0971264						1108	49	-0.0408438
1108	50	0.0286123						1108	50	-0.0578553
1108	51	-0.0426993						1108	51	-0.0418417
1108	52	0.196604						1108	52	0.0512734
1108	53	0.230608						1108	53	0.101882
1108	54	0.00535114						1108	54	0.0805047
1108	55	0.0774051						1108	55	0.0388473
1108	56	0.118641						1108	56	-0.0324836
1108	57	0.096086						1108	57	0.0351539
1108	58	-0.238844						1108	58	-0.108436
1108	59	0.0507608						1108	59	-0.243121
1108	60	-0.0654071						1108	60	-0.0660407
1108	61	0.102639						1108	61	-0.0360981
1108	62	-0.0164493						1108	62	0.0164907
1108	63	0.0441135						1108	63	0.0192479
1108	64	0.0599619						1108	64	0.0162993
1108	65	0.0731244						1108	65	-0.0411296
1108	66	-0.120634						1108	66	-0.0841005
1108	67	-0.0497753						1108	67	0.0140022
1108	68	-0.0793671						1108	68	-0.00395639
1108	69	0.0207529						1108	69	0.0438991
1108	70	-0.0268538						1108	70	-0.0499728
1108	71	-0.240505						1108	71	-0.279432
1108	72	0.0862549						1108	72	0.0240723
1108	73	-0.0707215						1108	73	0.0271526
1108	74	-0.179672						1108	74	0.0658434
1108	75	0.0558277						1108	75	-0.382977
1109	1	0.0869546						1109	1	-0.0624673
1109	2	0.0486672						1109	2	-0.00710167
1109	3	0.0751675						1109	3	-0.0332382
1109	4	0.086632						1109	4	-0.00487562
1109	5	0.098152						1109	5	0.034793
1109	6	0.0472253						1109	6	0.0544756
1109	7	0.106801						1109	7	0.061441
1109	8	0.0754427						1109	8	0.0315893
1109	9	0.151885						1109	9	0.145238
1109	10	0.105873						1109	10	0.123502
1109	11	0.241627						1109	11	0.0956785
1109	12	0.195335						1109	12	0.0666592
1109	13	0.15168						1109	13	0.0814635
1109	14	0.185137						1109	14	0.0898698
1109	15	0.127836						1109	15	0.0530347
1109	16	0.14599						1109	16	0.0401824
1109	17	0.194105						1109	17	0.0341367
1109	18	0.0647373						1109	18	0.0308524
1109	19	0.134225						1109	19	0.0565167
1109	20	0.0112445						1109	20	0.0318477
1109	21	0.212835						1109	21	0.0837015
1109	22	0.16441						1109	22	0.138959
1109	23	-0.00191981						1109	23	-0.00529083
1109	24	-0.0170529						1109	24	0.0975649
1109	25	0.191718						1109	25	-0.103083
1109	26	0.254724						1109	26	0.0716777
1109	27	0.054332						1109	27	0.101874
1109	28	0.140214						1109	28	0.148273
1109	29	0.196246						1109	29	0.0462149
1109	30	0.0493392						1109	30	0.00814109
1109	31	0.0782701						1109	31	0.0140145
1109	32	0.13352						1109	32	-0.00211397
1109	33	0.13861						1109	33	0.135536
1109	34	0.0863652						1109	34	-0.173967
1109	35	0.271464						1109	35	-0.0770759
1109	36	0.213641						1109	36	0.0248536
1109	37	0.249995						1109	37	0.0482431
1109	38	0.214015						1109	38	0.0294019
1109	39	0.303285						1109	39	0.16281
1109	40	0.189477						1109	40	0.10639
1109	41	0.353031						1109	41	0.130882
1109	42	0.276197						1109	42	0.0313862
1109	43	0.162857						1109	43	-0.0936187
1109	44	0.237127						1109	44	0.151207
1109	45	0.0978688						1109	45	-0.124849
1109	46	0.163146						1109	46	-0.0646132
1109	47	-0.0253872						1109	47	-0.0745045
1109	48	0.111517						1109	48	0.0141869
1109	49	0.0166428						1109	49	0.131416
1109	50	0.0850901						1109	50	-0.0422266
1109	51	0.28095						1109	51	0.0599254
1109	52	0.278812						1109	52	0.100109
1109	53	0.412682						1109	53	0.164193
1109	54	-0.0109766						1109	54	-0.046869
1109	55	0.124211						1109	55	-0.0380195
1109	56	0.194458						1109	56	0.10843
1109	57	0.246357						1109	57	0.029498
1109	58	0.31332						1109	58	0.0819504
1109	59	0.0853552						1109	59	0.0243603
1109	60	0.22141						1109	60	0.0314601
1109	61	0.175944						1109	61	0.191891
1109	62	0.111303						1109	62	0.0791483
1109	63	-0.0288112						1109	63	0.152198
1109	64	0.077986						1109	64	0.154054
1109	65	0.143338						1109	65	-0.00454096
1109	66	0.0951614						1109	66	0.222827
1109	67	0.224636						1109	67	0.0635116
1109	68	0.228371						1109	68	0.159633
1109	69	0.163283						1109	69	0.039225
1109	70	0.272444						1109	70	0.0731541
1109	71	0.145923						1109	71	-0.0364669
1109	72	-0.0811118						1109	72	0.103803
1109	73	0.154142						1109	73	0.102661
1109	74	0.20105						1109	74	0.166949
1109	75	0.0348522						1109	75	0.00772563
1110	1	-0.0591525						1110	1	0.0325524
1110	2	0.0232611						1110	2	-0.0283264
1110	3	-0.0354705						1110	3	-0.00178263
1110	4	-0.0151954						1110	4	0.0172159
1110	5	-0.0183251						1110	5	-0.0030921
1110	6	0.037417						1110	6	0.0668564
1110	7	-0.0500174						1110	7	0.0112497
1110	8	-0.102545						1110	8	-0.0765958
1110	9	-0.104003						1110	9	-0.0187484
1110	10	-0.0191857						1110	10	-0.0169914
1110	11	-0.0905915						1110	11	0.0394044
1110	12	-0.206317						1110	12	-0.0365402
1110	13	-0.0232967						1110	13	0.0326072
1110	14	-0.0901037						1110	14	0.0749037
1110	15	0.0174723						1110	15	0.100681
1110	16	-0.0881822						1110	16	0.0739031
1110	17	0.0263235						1110	17	0.0731873
1110	18	-0.0313524						1110	18	-0.0582819
1110	19	0.0281886						1110	19	0.150985
1110	20	-0.0160403						1110	20	-0.0556859
1110	21	-0.0773663						1110	21	0.0291268
1110	22	0.121567						1110	22	0.134512
1110	23	0.0208042						1110	23	0.0173398
1110	24	-0.119597						1110	24	0.0463347
1110	25	0.0781364						1110	25	0.130145
1110	26	-0.0486097						1110	26	0.0754979
1110	27	0.0342296						1110	27	0.0154137
1110	28	-0.161061						1110	28	0.0457801
1110	29	0.0909184						1110	29	0.210689
1110	30	0.0318454						1110	30	0.187655
1110	31	0.0226402						1110	31	0.0997613
1110	32	0.00153994						1110	32	-0.0439042
1110	33	0.0344244						1110	33	0.0400126
1110	34	0.142477						1110	34	-0.128927
1110	35	-0.0517598						1110	35	0.0867253
1110	36	0.0492087						1110	36	0.245554
1110	37	-0.0293967						1110	37	0.14998
1110	38	0.0451773						1110	38	0.0881474
1110	39	-0.0288985						1110	39	0.12325
1110	40	-0.0326197						1110	40	0.118455
1110	41	-0.00858212						1110	41	0.142096
1110	42	0.0745636						1110	42	0.170762
1110	43	-0.193656						1110	43	0.151805
1110	44	-0.200102						1110	44	0.126098
1110	45	-0.0161184						1110	45	0.109425
1110	46	0.0109907						1110	46	0.197188
1110	47	-0.0118603						1110	47	0.127339
1110	48	-0.25156						1110	48	0.10084
1110	49	0.0168177						1110	49	-0.0848795
1110	50	0.0724378						1110	50	-0.0739909
1110	51	0.157133						1110	51	0.138936
1110	52	-0.0954316						1110	52	0.0948396
1110	53	-0.114262						1110	53	0.0580224
1110	54	-0.242303						1110	54	-0.00055497
1110	55	0.0907586						1110	55	0.092271
1110	56	-0.330583						1110	56	0.128902
1110	57	-0.0520676						1110	57	0.139214
1110	58	-0.0568678						1110	58	0.314847
1110	59	0.100141						1110	59	0.212521
1110	60	-0.10235						1110	60	-0.0434801
1110	61	0.0388358						1110	61	0.198133
1110	62	-0.0213487						1110	62	0.131259
1110	63	0.0190641						1110	63	0.324388
1110	64	-0.160918						1110	64	0.203003
1110	65	-0.0173733						1110	65	0.32603
1110	66	-0.10848						1110	66	0.126484
1110	67	-0.215633						1110	67	0.180463
1110	68	-0.00268307						1110	68	0.205602
1110	69	0.0378461						1110	69	0.261496
1110	70	-0.198649						1110	70	0.199895
1110	71	0.0425707						1110	71	0.315122
1110	72	-0.000108163						1110	72	0.341094
1110	73	0.134212						1110	73	0.364153
1110	74	0.0608788						1110	74	0.404545
1110	75	-0.17576						1110	75	0.15657
1111	1	0.0102239						1111	1	0.0739832
1111	2	0.0841969						1111	2	0.0291802
1111	3	0.0141211						1111	3	0.0603616
1111	4	0.0915108						1111	4	-0.00184005
1111	5	0.077928						1111	5	-0.065049
1111	6	0.120019						1111	6	0.0506446
1111	7	-0.000642503						1111	7	-0.00211921
1111	8	-0.213673						1111	8	-0.119986
1111	9	-0.052302						1111	9	0.0739734
1111	10	0.12257						1111	10	0.0314619
1111	11	0.0778531						1111	11	-0.0635754
1111	12	-0.0671988						1111	12	-0.022032
1111	13	0.0656192						1111	13	0.0275142
1111	14	0.0548984						1111	14	0.0206159
1111	15	0.0212338						1111	15	-0.012908
1111	16	0.134956						1111	16	0.107288
1111	17	0.147669						1111	17	-0.0329188
1111	18	0.153867						1111	18	0.0684992
1111	19	0.17728						1111	19	0.0645105
1111	20	-0.0550329						1111	20	-0.12766
1111	21	-0.163416						1111	21	-0.0857864
1111	22	0.113632						1111	22	0.0900423
1111	23	0.0575766						1111	23	0.0301237
1111	24	-0.0451015						1111	24	0.00632792
1111	25	-0.0409887						1111	25	-0.123111
1111	26	0.113376						1111	26	0.0793646
1111	27	0.120702						1111	27	0.0554603
1111	28	-0.169623						1111	28	-0.109549
1111	29	0.0834927						1111	29	-0.0629913
1111	30	0.0928563						1111	30	-0.10494
1111	31	-0.000490441						1111	31	0.056378
1111	32	0.101072						1111	32	0.0984204
1111	33	0.115651						1111	33	0.0760001
1111	34	0.0696461						1111	34	-0.113611
1111	35	0.0284677						1111	35	0.0282783
1111	36	0.123855						1111	36	0.0122228
1111	37	0.0681589						1111	37	-0.0679172
1111	38	0.103278						1111	38	0.116259
1111	39	0.184244						1111	39	0.129858
1111	40	-0.023164						1111	40	0.10309
1111	41	0.0449412						1111	41	0.0353187
1111	42	0.0642123						1111	42	-0.0785279
1111	43	0.0982171						1111	43	-0.012041
1111	44	0.112476						1111	44	-0.0897103
1111	45	0.108701						1111	45	0.119273
1111	46	-0.01304						1111	46	0.0163689
1111	47	0.00912531						1111	47	0.013194
1111	48	-0.127957						1111	48	-0.109859
1111	49	-0.309733						1111	49	0.0241235
1111	50	-0.00172401						1111	50	-0.00785437
1111	51	-0.088494						1111	51	0.0462261
1111	52	-0.11197						1111	52	-0.298574
1111	53	-0.208297						1111	53	0.0421287
1111	54	-0.0580868						1111	54	0.0933407
1111	55	-0.0762022						1111	55	0.129526
1111	56	-0.0613209						1111	56	-0.0794549
1111	57	-0.103537						1111	57	-0.22345
1111	58	-0.213068						1111	58	-0.101802
1111	59	-0.00591932						1111	59	-0.0795923
1111	60	-0.454429						1111	60	-0.369097
1111	61	-0.0455512						1111	61	-0.117027
1111	62	-0.182054						1111	62	0.0569302
1111	63	-0.242967						1111	63	-0.0622327
1111	64	-0.200016						1111	64	-0.0354528
1111	65	-0.135426						1111	65	-0.129272
1111	66	0.166551						1111	66	0.0750292
1111	67	-0.14878						1111	67	0.0161246
1111	68	0.0731306						1111	68	0.0483842
1111	69	0.0282754						1111	69	0.216115
1111	70	0.0797721						1111	70	0.0550125
1111	71	-0.208339						1111	71	0.0682146
1111	72	-0.0725915						1111	72	0.101631
1111	73	-0.0813519						1111	73	0.128646
1111	74	-0.0796387						1111	74	0.0468771
1111	75	-0.146376						1111	75	0.136167
1112	1	-0.0406114						1112	1	-0.056324
1112	2	0.00761147						1112	2	0.00386899
1112	3	0.0209153						1112	3	0.0232362
1112	4	-0.0555968						1112	4	-0.00640241
1112	5	-0.061672						1112	5	-0.0121212
1112	6	0.0765508						1112	6	0.0287555
1112	7	-0.00170368						1112	7	0.0266364
1112	8	-0.0785162						1112	8	0.0806443
1112	9	0.0257848						1112	9	0.0532875
1112	10	0.116137						1112	10	0.127209
1112	11	0.0671401						1112	11	-0.00437606
1112	12	-0.0202075						1112	12	-0.0244777
1112	13	-0.0330704						1112	13	0.0427727
1112	14	-0.0186752						1112	14	0.104624
1112	15	0.085314						1112	15	0.0495312
1112	16	0.166518						1112	16	0.0035407
1112	17	0.0680055						1112	17	0.14767
1112	18	0.0706024						1112	18	0.112491
1112	19	0.0873039						1112	19	0.170112
1112	20	-0.0239461						1112	20	-0.0255589
1112	21	0.165915						1112	21	0.206342
1112	22	0.104293						1112	22	0.145648
1112	23	0.0215406						1112	23	0.153529
1112	24	0.078255						1112	24	0.0573357
1112	25	0.0304273						1112	25	0.0425875
1112	26	0.135955						1112	26	0.139354
1112	27	-0.0277794						1112	27	0.0772917
1112	28	0.0551704						1112	28	0.1158
1112	29	0.156657						1112	29	0.148749
1112	30	0.137316						1112	30	0.109432
1112	31	-0.137272						1112	31	0.0595196
1112	32	-0.134809						1112	32	0.145769
1112	33	-0.0461408						1112	33	0.140167
1112	34	0.0174502						1112	34	0.244156
1112	35	-0.127363						1112	35	0.21266
1112	36	-0.125069						1112	36	0.150999
1112	37	-0.0652546						1112	37	0.217394
1112	38	-0.0924367						1112	38	0.097306
1112	39	0.0598835						1112	39	0.131878
1112	40	0.0105911						1112	40	0.314571
1112	41	-0.0282008						1112	41	0.334457
1112	42	0.0151999						1112	42	0.187845
1112	43	-0.0732139						1112	43	0.181977
1112	44	0.122758						1112	44	0.227131
1112	45	0.1052						1112	45	0.229121
1112	46	-0.244478						1112	46	0.193751
1112	47	-0.216003						1112	47	0.251011
1112	48	-0.0483068						1112	48	0.250008
1112	49	-0.150513						1112	49	0.333228
1112	50	0.0279053						1112	50	0.25244
1112	51	-0.0724222						1112	51	0.145374
1112	52	-0.143475						1112	52	0.0148425
1112	53	-0.0433301						1112	53	0.0596731
1112	54	-0.0901555						1112	54	0.234123
1112	55	0.00250997						1112	55	0.275932
1112	56	-0.0782689						1112	56	0.124298
1112	57	0.0190846						1112	57	0.164518
1112	58	0.07725						1112	58	0.177428
1112	59	-0.0788676						1112	59	0.182295
1112	60	-0.228737						1112	60	0.214238
1112	61	-0.189158						1112	61	0.247571
1112	62	0.0130624						1112	62	0.0525801
1112	63	-0.188635						1112	63	0.211327
1112	64	-0.0525126						1112	64	0.362288
1112	65	-0.0502101						1112	65	0.217728
1112	66	0.127419						1112	66	0.324069
1112	67	-0.153663						1112	67	0.297515
1112	68	0.135996						1112	68	0.219521
1112	69	0.0019925						1112	69	0.166992
1112	70	0.00411582						1112	70	0.276239
1112	71	0.0726088						1112	71	0.0500844
1112	72	0.034724						1112	72	0.145122
1112	73	-0.165506						1112	73	0.187109
1112	74	-0.0408859						1112	74	0.104779
1112	75	-0.0897812						1112	75	0.138311
1113	1	-0.00664873						1113	1	0.0207975
1113	2	-0.0361299						1113	2	0.0125451
1113	3	-0.011156						1113	3	0.0192679
1113	4	-0.0260372						1113	4	0.0430209
1113	5	-0.00136581						1113	5	0.0169092
1113	6	-0.000768954						1113	6	0.0653153
1113	7	-0.0510912						1113	7	-0.0159816
1113	8	-0.0251657						1113	8	0.0914644
1113	9	-0.124471						1113	9	-0.005518
1113	10	-0.0327725						1113	10	0.135658
1113	11	-0.0831285						1113	11	0.147543
1113	12	0.0858774						1113	12	0.146996
1113	13	-0.120253						1113	13	0.0610681
1113	14	0.0904024						1113	14	0.0967084
1113	15	-0.089862						1113	15	0.102894
1113	16	-0.052642						1113	16	-0.0229721
1113	17	0.0730333						1113	17	0.0367587
1113	18	0.0316699						1113	18	0.10927
1113	19	0.0366155						1113	19	-0.0031402
1113	20	-0.00558011						1113	20	0.0922583
1113	21	0.132819						1113	21	0.059178
1113	22	0.0858799						1113	22	0.0881977
1113	23	0.0984074						1113	23	0.0960171
1113	24	0.105264						1113	24	0.120553
1113	25	-0.00246404						1113	25	0.0418273
1113	26	0.110245						1113	26	-0.00119561
1113	27	0.147377						1113	27	0.0459731
1113	28	0.0340973						1113	28	-0.0253557
1113	29	0.11646						1113	29	0.125372
1113	30	0.028294						1113	30	0.116814
1113	31	0.246046						1113	31	0.149814
1113	32	0.0537807						1113	32	0.0840386
1113	33	0.0750384						1113	33	0.0743756
1113	34	0.0711872						1113	34	0.147173
1113	35	0.12284						1113	35	0.0480506
1113	36	0.00800398						1113	36	-0.0698929
1113	37	0.0194953						1113	37	0.155127
1113	38	-0.00187538						1113	38	0.271914
1113	39	0.0273227						1113	39	0.238782
1113	40	0.0322311						1113	40	0.169983
1113	41	-0.0195728						1113	41	0.0870594
1113	42	0.24931						1113	42	0.249292
1113	43	0.0262395						1113	43	0.211842
1113	44	-0.0533179						1113	44	0.188922
1113	45	0.00240634						1113	45	0.00774665
1113	46	0.0134704						1113	46	0.18217
1113	47	0.0140541						1113	47	0.237936
1113	48	0.106895						1113	48	0.160057
1113	49	0.07515						1113	49	0.148169
1113	50	-0.00442144						1113	50	0.126645
1113	51	-0.0255057						1113	51	0.134559
1113	52	0.0177634						1113	52	0.0524434
1113	53	-0.0534995						1113	53	0.00895361
1113	54	0.179395						1113	54	0.238526
1113	55	0.0845398						1113	55	0.195409
1113	56	0.173718						1113	56	0.141313
1113	57	0.28278						1113	57	0.268698
1113	58	0.157809						1113	58	0.300469
1113	59	-0.0596128						1113	59	0.11976
1113	60	0.0529534						1113	60	0.240194
1113	61	-0.0860873						1113	61	0.133194
1113	62	0.0381307						1113	62	0.0817806
1113	63	0.122234						1113	63	0.0685842
1113	64	0.154226						1113	64	0.201758
1113	65	-0.0981828						1113	65	0.17402
1113	66	-0.0174435						1113	66	0.226343
1113	67	-0.0857874						1113	67	0.13087
1113	68	-0.12454						1113	68	0.195175
1113	69	-0.375433						1113	69	0.043547
1113	70	-0.0907219						1113	70	0.135022
1113	71	-0.0648261						1113	71	0.127569
1113	72	0.0818938						1113	72	0.136294
1113	73	-0.251162						1113	73	-0.188227
1113	74	-0.182466						1113	74	0.025078
1113	75	-0.119367						1113	75	0.273954
1114	1	-0.0387006						1114	1	0.0371311
1114	2	-0.0653418						1114	2	0.09686
1114	3	-0.0391313						1114	3	0.0295714
1114	4	-0.0323597						1114	4	0.00269462
1114	5	-0.0625677						1114	5	0.0250161
1114	6	0.0213144						1114	6	0.0564894
1114	7	-0.0154265						1114	7	0.0112718
1114	8	0.0295834						1114	8	-0.0159279
1114	9	-0.0437958						1114	9	0.0574972
1114	10	0.0835584						1114	10	0.134598
1114	11	-0.0398959						1114	11	-0.0454367
1114	12	-0.00612641						1114	12	0.0451615
1114	13	-0.0506215						1114	13	0.0498955
1114	14	-0.0465786						1114	14	0.0646471
1114	15	-0.0636181						1114	15	0.0741161
1114	16	-0.0279947						1114	16	0.0720913
1114	17	0.0977998						1114	17	0.00542427
1114	18	0.0950779						1114	18	0.035871
1114	19	0.111112						1114	19	0.0620295
1114	20	0.121852						1114	20	0.102525
1114	21	0.18021						1114	21	0.206299
1114	22	0.039359						1114	22	0.249243
1114	23	-0.0169209						1114	23	0.147897
1114	24	0.0971132						1114	24	0.0467046
1114	25	-0.00753439						1114	25	0.0978393
1114	26	0.0373765						1114	26	0.162962
1114	27	-0.189178						1114	27	0.0836998
1114	28	-0.0587568						1114	28	0.0585325
1114	29	0.151583						1114	29	0.0968743
1114	30	0.00726396						1114	30	0.226817
1114	31	-0.0336865						1114	31	0.114122
1114	32	0.268928						1114	32	0.226254
1114	33	0.0827543						1114	33	0.197022
1114	34	0.145136						1114	34	0.0470154
1114	35	0.138274						1114	35	-0.002749
1114	36	0.0711868						1114	36	0.0557543
1114	37	-0.0634433						1114	37	0.152749
1114	38	0.0294124						1114	38	0.155764
1114	39	0.0953903						1114	39	0.200259
1114	40	0.143591						1114	40	0.148
1114	41	0.0955303						1114	41	0.181428
1114	42	0.0920478						1114	42	0.247593
1114	43	0.168706						1114	43	0.220468
1114	44	-0.120182						1114	44	0.144042
1114	45	-0.0698284						1114	45	0.269129
1114	46	0.103337						1114	46	0.0818959
1114	47	-0.011556						1114	47	0.164787
1114	48	0.10093						1114	48	0.174111
1114	49	-0.104395						1114	49	0.0166295
1114	50	-0.0844561						1114	50	0.206816
1114	51	-0.207921						1114	51	0.126485
1114	52	-0.0671494						1114	52	0.116406
1114	53	0.0456129						1114	53	0.0183234
1114	54	0.152755						1114	54	0.145072
1114	55	-0.067628						1114	55	0.062595
1114	56	-0.0119548						1114	56	0.132296
1114	57	0.178997						1114	57	0.168821
1114	58	-0.00332002						1114	58	0.15151
1114	59	0.0932749						1114	59	0.1193
1114	60	0.0842434						1114	60	0.249364
1114	61	-0.00748372						1114	61	0.211886
1114	62	-0.000983364						1114	62	-0.112234
1114	63	-0.0757498						1114	63	0.0734739
1114	64	-0.0130625						1114	64	0.335371
1114	65	-0.0976572						1114	65	0.144216
1114	66	0.0171413						1114	66	0.274283
1114	67	-0.050836						1114	67	-0.00866002
1114	68	-0.384413						1114	68	-0.20832
1114	69	-0.278778						1114	69	-0.0224958
1114	70	-0.168268						1114	70	0.0649245
1114	71	-0.023179						1114	71	0.159818
1114	72	0.120511						1114	72	0.0871625
1114	73	-0.407504						1114	73	-0.0862423
1114	74	-0.161114						1114	74	0.0688177
1114	75	-0.162288						1114	75	0.204227
1115	1	0.0525762						1115	1	0.0282069
1115	2	0.00350239						1115	2	0.00411739
1115	3	0.0249058						1115	3	0.0541967
1115	4	-0.0116568						1115	4	0.00306331
1115	5	0.0226871						1115	5	0.0159906
1115	6	0.0306397						1115	6	-0.0112876
1115	7	0.0570439						1115	7	-0.0122677
1115	8	0.100918						1115	8	0.0978449
1115	9	0.0972592						1115	9	-0.0469165
1115	10	0.169841						1115	10	0.121503
1115	11	-0.0138958						1115	11	0.0662469
1115	12	0.0855048						1115	12	0.186789
1115	13	-0.151878						1115	13	-0.00687342
1115	14	0.023241						1115	14	0.0868293
1115	15	0.028476						1115	15	0.0799314
1115	16	0.15096						1115	16	0.105822
1115	17	0.151724						1115	17	0.146264
1115	18	0.0680166						1115	18	0.0803098
1115	19	-0.0284396						1115	19	0.0913181
1115	20	0.132318						1115	20	0.14799
1115	21	0.163605						1115	21	0.106477
1115	22	-0.0408155						1115	22	0.110956
1115	23	0.0889059						1115	23	0.16077
1115	24	0.297924						1115	24	0.152823
1115	25	0.141965						1115	25	0.195865
1115	26	0.108772						1115	26	0.187679
1115	27	0.0817303						1115	27	0.0902404
1115	28	-0.114738						1115	28	0.122084
1115	29	-0.276931						1115	29	0.190637
1115	30	-0.0311479						1115	30	0.151887
1115	31	0.197622						1115	31	0.220556
1115	32	0.185116						1115	32	0.136316
1115	33	0.00817723						1115	33	0.168889
1115	34	0.100036						1115	34	0.310617
1115	35	-0.0531709						1115	35	0.09631
1115	36	-0.097284						1115	36	0.123215
1115	37	0.0060354						1115	37	0.201673
1115	38	-0.149244						1115	38	0.152285
1115	39	-0.285407						1115	39	0.142308
1115	40	0.0286738						1115	40	0.0970628
1115	41	-0.204101						1115	41	0.0145011
1115	42	0.0981894						1115	42	0.180285
1115	43	0.0630532						1115	43	0.26465
1115	44	-0.0289888						1115	44	0.0690542
1115	45	-0.0296576						1115	45	0.138076
1115	46	-0.101521						1115	46	0.101289
1115	47	-0.290564						1115	47	-0.13744
1115	48	-0.0528593						1115	48	0.0864879
1115	49	-0.283426						1115	49	-0.172287
1115	50	-0.0722316						1115	50	0.11695
1115	51	-0.30538						1115	51	-0.0454679
1115	52	-0.146118						1115	52	0.126632
1115	53	-0.426204						1115	53	-0.280742
1115	54	-0.161169						1115	54	0.205065
1115	55	-0.203133						1115	55	0.00812739
1115	56	-0.105961						1115	56	0.255262
1115	57	-0.375313						1115	57	0.105057
1115	58	-0.188181						1115	58	0.226871
1115	59	-0.266165						1115	59	0.191282
1115	60	-0.237003						1115	60	0.285173
1115	61	-0.356169						1115	61	0.157422
1115	62	-0.234997						1115	62	0.0860273
1115	63	-0.289738						1115	63	0.0251227
1115	64	-0.236394						1115	64	0.112199
1115	65	-0.382971						1115	65	0.217768
1115	66	-0.155247						1115	66	0.0271303
1115	67	-0.113288						1115	67	0.285727
1115	68	-0.155561						1115	68	0.057948
1115	69	-0.21067						1115	69	0.0343555
1115	70	-0.0545089						1115	70	0.177124
1115	71	-0.0229713						1115	71	0.0918583
1115	72	0.105026						1115	72	0.186666
1115	73	-0.616044						1115	73	-0.432621
1115	74	-0.21485						1115	74	0.0593978
1115	75	-0.292035						1115	75	-0.135963
1116	1	0.0525762						1116	1	0.0497891
1116	2	0.0618856						1116	2	0.0268219
1116	3	-0.0544355						1116	3	0.0176987
1116	4	0.0572055						1116	4	0.0659831
1116	5	-0.010247						1116	5	-0.00153059
1116	6	0.0411187						1116	6	0.0140053
1116	7	-0.00283631						1116	7	0.0365942
1116	8	0.126367						1116	8	0.0653701
1116	9	0.128696						1116	9	0.0548227
1116	10	0.114451						1116	10	-0.0274677
1116	11	0.122332						1116	11	-0.0683772
1116	12	0.112451						1116	12	0.0412875
1116	13	0.116086						1116	13	0.0929505
1116	14	0.181924						1116	14	0.170099
1116	15	0.179674						1116	15	0.0480816
1116	16	0.182397						1116	16	0.032219
1116	17	0.226574						1116	17	0.0817156
1116	18	0.187777						1116	18	0.0537526
1116	19	0.137728						1116	19	0.0904236
1116	20	0.183216						1116	20	0.147085
1116	21	0.0348629						1116	21	0.084155
1116	22	0.23164						1116	22	0.100527
1116	23	0.145792						1116	23	0.138578
1116	24	0.170679						1116	24	0.150768
1116	25	0.0162167						1116	25	0.0506803
1116	26	0.170149						1116	26	0.0270837
1116	27	0.0667603						1116	27	0.0662716
1116	28	0.0604121						1116	28	-0.0256439
1116	29	0.0299556						1116	29	0.137779
1116	30	0.212864						1116	30	0.102294
1116	31	0.266485						1116	31	-0.0209779
1116	32	0.186613						1116	32	0.0474891
1116	33	0.310572						1116	33	0.207867
1116	34	0.242251						1116	34	0.0972174
1116	35	0.145931						1116	35	-0.0392464
1116	36	0.339842						1116	36	0.123036
1116	37	0.208131						1116	37	0.115904
1116	38	0.159139						1116	38	0.0933011
1116	39	0.204114						1116	39	0.112526
1116	40	0.235261						1116	40	0.161821
1116	41	0.267456						1116	41	0.189846
1116	42	0.268848						1116	42	0.164678
1116	43	0.212754						1116	43	0.227471
1116	44	0.191071						1116	44	0.198119
1116	45	0.0990849						1116	45	-0.0376266
1116	46	0.126024						1116	46	0.190743
1116	47	0.37261						1116	47	0.160802
1116	48	0.0040269						1116	48	0.131841
1116	49	0.295916						1116	49	0.284462
1116	50	0.221182						1116	50	0.249515
1116	51	0.178153						1116	51	0.0261662
1116	52	0.166756						1116	52	0.141126
1116	53	0.0423593						1116	53	0.190263
1116	54	0.225059						1116	54	0.215718
1116	55	-0.0399593						1116	55	0.186637
1116	56	0.13356						1116	56	0.0155315
1116	57	0.233969						1116	57	0.213011
1116	58	0.275891						1116	58	0.126358
1116	59	0.244314						1116	59	0.154677
1116	60	0.21659						1116	60	0.150132
1116	61	0.383352						1116	61	0.16762
1116	62	0.220093						1116	62	0.182504
1116	63	0.0695434						1116	63	0.171596
1116	64	0.227678						1116	64	0.152446
1116	65	0.28619						1116	65	0.188306
1116	66	0.084274						1116	66	0.0739637
1116	67	0.228029						1116	67	-0.116268
1116	68	0.179769						1116	68	-0.132851
1116	69	0.443521						1116	69	-0.0968743
1116	70	0.128126						1116	70	0.125123
1116	71	0.255472						1116	71	0.206361
1116	72	0.160415						1116	72	0.220982
1116	73	0.412399						1116	73	0.270842
1116	74	0.207305						1116	74	0.335246
1116	75	-0.030059						1116	75	0.251071
1117	1	0.035635						1117	1	0.0344304
1117	2	0.0633299						1117	2	0.0461351
1117	3	0.00625251						1117	3	0.0235853
1117	4	0.0543739						1117	4	-0.00322506
1117	5	0.0307033						1117	5	0.0178203
1117	6	0.0105684						1117	6	-0.0243574
1117	7	0.0804078						1117	7	0.0641479
1117	8	0.0886392						1117	8	0.0495181
1117	9	0.0609755						1117	9	0.0738421
1117	10	0.143996						1117	10	0.080137
1117	11	0.103797						1117	11	0.00359151
1117	12	0.0912294						1117	12	-0.00670546
1117	13	0.0827653						1117	13	-0.0189778
1117	14	0.277513						1117	14	0.125138
1117	15	0.105842						1117	15	0.0895703
1117	16	0.141591						1117	16	0.0503346
1117	17	0.0753368						1117	17	0.0438801
1117	18	0.111658						1117	18	0.0271894
1117	19	0.147421						1117	19	0.0313203
1117	20	0.160805						1117	20	0.171758
1117	21	0.00755677						1117	21	0.14156
1117	22	0.0925629						1117	22	0.128762
1117	23	0.028872						1117	23	0.154377
1117	24	0.0430644						1117	24	0.133052
1117	25	-0.0736782						1117	25	0.162134
1117	26	0.105164						1117	26	0.0659134
1117	27	-0.0790991						1117	27	0.00216674
1117	28	0.131417						1117	28	0.151128
1117	29	0.250498						1117	29	0.149748
1117	30	-0.0694291						1117	30	0.0271085
1117	31	0.286481						1117	31	0.16823
1117	32	0.162845						1117	32	0.0284848
1117	33	0.263243						1117	33	0.15386
1117	34	0.247656						1117	34	0.15994
1117	35	0.277329						1117	35	0.0575078
1117	36	0.150591						1117	36	0.112912
1117	37	0.178147						1117	37	0.0737149
1117	38	0.187622						1117	38	0.0252793
1117	39	0.117068						1117	39	0.136362
1117	40	0.0457818						1117	40	0.176419
1117	41	-0.0751217						1117	41	0.202244
1117	42	0.131036						1117	42	0.232048
1117	43	0.162857						1117	43	0.23761
1117	44	0.18874						1117	44	0.293419
1117	45	0.135992						1117	45	0.274401
1117	46	0.16168						1117	46	0.271717
1117	47	0.216548						1117	47	0.0998309
1117	48	-0.0395092						1117	48	0.134745
1117	49	0.12808						1117	49	0.0533105
1117	50	0.137876						1117	50	0.223125
1117	51	0.213502						1117	51	0.266745
1117	52	0.347727						1117	52	0.185578
1117	53	0.266054						1117	53	0.273809
1117	54	0.34093						1117	54	0.362811
1117	55	0.138874						1117	55	0.343994
1117	56	0.251643						1117	56	0.160215
1117	57	0.161313						1117	57	0.274423
1117	58	0.15203						1117	58	0.310964
1117	59	0.248112						1117	59	0.225083
1117	60	0.412026						1117	60	0.390809
1117	61	0.266854						1117	61	0.0582072
1117	62	0.268194						1117	62	0.257467
1117	63	0.0752943						1117	63	0.209658
1117	64	-0.0246533						1117	64	0.103425
1117	65	0.152136						1117	65	-0.101102
1117	66	0.218329						1117	66	0.0902451
1117	67	0.55748						1117	67	0.192551
1117	68	0.254764						1117	68	0.284706
1117	69	0.268855						1117	69	0.183024
1117	70	0.240186						1117	70	0.324827
1117	71	-0.0285642						1117	71	0.378933
1117	72	0.0787123						1117	72	0.201262
1117	73	0.333027						1117	73	0.177274
1117	74	0.259701						1117	74	0.311846
1117	75	0.20494						1117	75	0.133192
1118	1	0.0341304						1118	1	0.0364716
1118	2	-0.0706536						1118	2	-0.021986
1118	3	0.0162232						1118	3	-8.07305e-05
1118	4	-0.00412836						1118	4	0.0143967
1118	5	0.0550138						1118	5	-0.00363839
1118	6	-0.0763116						1118	6	-0.0829124
1118	7	0.0303929						1118	7	-0.0173736
1118	8	0.0309147						1118	8	-0.0266066
1118	9	0.0547746						1118	9	-0.112939
1118	10	0.0775252						1118	10	-0.0625065
1118	11	0.0786365						1118	11	-0.0451915
1118	12	0.0807317						1118	12	-0.136082
1118	13	0.0881417						1118	13	0.0501923
1118	14	0.137847						1118	14	0.0126168
1118	15	0.00681934						1118	15	-0.0417188
1118	16	0.144069						1118	16	0.0559249
1118	17	0.0295593						1118	17	0.0787318
1118	18	0.036215						1118	18	-0.0143266
1118	19	0.0525766						1118	19	0.0530171
1118	20	0.156274						1118	20	0.0604737
1118	21	-0.0280461						1118	21	-0.0058234
1118	22	0.0541338						1118	22	0.0290807
1118	23	0.101251						1118	23	0.0688703
1118	24	0.113875						1118	24	0.110036
1118	25	0.0438788						1118	25	0.0551286
1118	26	0.0149685						1118	26	0.0595492
1118	27	0.0346202						1118	27	0.159617
1118	28	0.0882955						1118	28	0.020317
1118	29	-0.0196278						1118	29	-0.0160632
1118	30	0.0174679						1118	30	0.00976946
1118	31	0.0228024						1118	31	0.00772377
1118	32	0.0991793						1118	32	0.152113
1118	33	0.155487						1118	33	0.131699
1118	34	0.222695						1118	34	0.123387
1118	35	0.140911						1118	35	0.0984038
1118	36	0.146103						1118	36	0.0899404
1118	37	0.105866						1118	37	-0.0089624
1118	38	0.0478923						1118	38	0.156521
1118	39	0.190446						1118	39	0.19176
1118	40	0.266012						1118	40	0.191221
1118	41	-0.000456363						1118	41	-0.0755179
1118	42	0.109662						1118	42	0.0562219
1118	43	0.188255						1118	43	0.0584774
1118	44	0.022647						1118	44	0.123908
1118	45	0.333221						1118	45	0.134022
1118	46	0.111219						1118	46	0.190483
1118	47	0.0767973						1118	47	0.160953
1118	48	0.190858						1118	48	0.161241
1118	49	0.252416						1118	49	0.224171
1118	50	0.322639						1118	50	0.151763
1118	51	0.297653						1118	51	0.263732
1118	52	0.198566						1118	52	0.188852
1118	53	0.132661						1118	53	0.116941
1118	54	0.092194						1118	54	0.0983927
1118	55	0.320207						1118	55	0.191975
1118	56	0.101233						1118	56	0.381686
1118	57	0.34348						1118	57	0.442104
1118	58	0.296346						1118	58	0.378172
1118	59	0.115637						1118	59	0.382826
1118	60	0.0642421						1118	60	0.188497
1118	61	0.0400866						1118	61	0.237109
1118	62	0.350705						1118	62	0.272373
1118	63	0.160049						1118	63	0.188336
1118	64	0.152732						1118	64	0.188634
1118	65	0.126423						1118	65	0.0996002
1118	66	0.400563						1118	66	0.350058
1118	67	0.221516						1118	67	0.200778
1118	68	0.136625						1118	68	0.162884
1118	69	0.108873						1118	69	0.381514
1118	70	0.263256						1118	70	0.261445
1118	71	0.165443						1118	71	0.0977411
1118	72	-0.00623824						1118	72	0.152642
1118	73	0.115619						1118	73	0.180247
1118	74	0.182889						1118	74	0.175929
1118	75	0.359996						1118	75	0.0946695
1119	1	0.0239048						1119	1	0.0084647
1119	2	-0.0378431						1119	2	0.0410419
1119	3	-0.0245393						1119	3	0.0130186
1119	4	0.0631716						1119	4	0.0886318
1119	5	-0.0206163						1119	5	-0.0360873
1119	6	0.00323701						1119	6	0.0285732
1119	7	-0.0105013						1119	7	0.0642598
1119	8	0.0681113						1119	8	0.0914644
1119	9	-0.0665905						1119	9	0.0703895
1119	10	0.0442896						1119	10	0.08875
1119	11	0.19324						1119	11	0.0683119
1119	12	0.101493						1119	12	0.124935
1119	13	0.185405						1119	13	0.132737
1119	14	0.204199						1119	14	0.158337
1119	15	0.0633198						1119	15	0.0972735
1119	16	-0.0358281						1119	16	0.08287
1119	17	-0.0214374						1119	17	0.0378547
1119	18	0.0647373						1119	18	0.114594
1119	19	0.157685						1119	19	0.0798513
1119	20	0.153473						1119	20	0.143943
1119	21	0.0178207						1119	21	-0.0158899
1119	22	0.158545						1119	22	0.00355721
1119	23	-0.0737673						1119	23	-0.0376732
1119	24	0.0577272						1119	24	0.0168624
1119	25	0.141864						1119	25	0.130591
1119	26	0.0479788						1119	26	0.191685
1119	27	0.192162						1119	27	0.303017
1119	28	0.264848						1119	28	0.163357
1119	29	0.0965395						1119	29	0.057891
1119	30	0.0977263						1119	30	0.227131
1119	31	0.11786						1119	31	0.0873049
1119	32	0.139385						1119	32	0.00196725
1119	33	0.0843577						1119	33	-0.0730754
1119	34	0.254987						1119	34	0.127464
1119	35	0.160027						1119	35	0.25797
1119	36	0.175518						1119	36	0.0862006
1119	37	0.173748						1119	37	0.107958
1119	38	0.0453932						1119	38	0.219485
1119	39	0.215309						1119	39	0.254669
1119	40	0.286251						1119	40	0.105323
1119	41	0.0231188						1119	41	-0.083207
1119	42	0.236608						1119	42	0.117663
1119	43	0.293355						1119	43	0.276573
1119	44	0.17701						1119	44	0.10767
1119	45	0.291417						1119	45	0.114438
1119	46	0.475463						1119	46	0.266489
1119	47	0.330918						1119	47	0.229108
1119	48	0.00447907						1119	48	-0.0995059
1119	49	0.210191						1119	49	0.138963
1119	50	0.23465						1119	50	0.184207
1119	51	0.310276						1119	51	0.23198
1119	52	0.426906						1119	52	0.24915
1119	53	0.31884						1119	53	0.325897
1119	54	0.446501						1119	54	0.389612
1119	55	0.540633						1119	55	0.228893
1119	56	0.313227						1119	56	0.175576
1119	57	0.243425						1119	57	0.403796
1119	58	0.483408						1119	58	0.305371
1119	59	0.426997						1119	59	0.261153
1119	60	0.348976						1119	60	0.304015
1119	61	0.521986						1119	61	0.227126
1119	62	0.235936						1119	62	0.323671
1119	63	0.336291						1119	63	0.303909
1119	64	0.366842						1119	64	0.248585
1119	65	0.433661						1119	65	0.212537
1119	66	0.315103						1119	66	0.164704
1119	67	0.362466						1119	67	0.314012
1119	68	0.241567						1119	68	0.144803
1119	69	0.306978						1119	69	0.129444
1119	70	0.402943						1119	70	0.376907
1119	71	0.425981						1119	71	0.276182
1119	72	0.455545						1119	72	0.149994
1119	73	0.32423						1119	73	0.316453
1119	74	0.313953						1119	74	0.265515
1119	75	0.229867						1119	75	0.10868
2101	1	0.0416286						2101	1	-0.039494
2101	2	0.0477379						2101	2	-0.0368393
2101	3	0.0583202						2101	3	0.0029152
2101	4	0.0521757						2101	4	0.0214225
2101	5	0.0711395						2101	5	0.0378921
2101	6	0.0699835						2101	6	0.0381081
2101	7	0.0835262						2101	7	0.0185233
2101	8	-0.0532454						2101	8	0.00774346
2101	9	0.0271295						2101	9	-0.0897914
2101	10	0.121344						2101	10	-9.70026e-06
2101	11	0.0299531						2101	11	-0.0147114
2101	12	0.0226587						2101	12	0.0223253
2101	13	0.0130243						2101	13	0.0340293
2101	14	0.0274907						2101	14	-0.03143
2101	15	0.0113577						2101	15	-0.0138634
2101	16	0.129753						2101	16	-0.0286546
2101	17	0.0231498						2101	17	-0.063799
2101	18	0.0430736						2101	18	-0.219437
2101	19	-0.0243235						2101	19	-0.016557
2101	20	0.0192597						2101	20	-0.00515309
2101	21	-0.0610392						2101	21	0.12411
2101	22	0.0961219						2101	22	-0.0853317
2101	23	-0.104437						2101	23	-0.108655
2101	24	0.113889						2101	24	-0.0294684
2101	25	0.100829						2101	25	0.0635363
2101	26	0.0390618						2101	26	-0.0621132
2101	27	-0.0499617						2101	27	-0.117991
2101	28	0.0237109						2101	28	-0.0175214
2101	29	0.129341						2101	29	-0.104745
2101	30	0.141793						2101	30	-0.172637
2101	31	-0.0240915						2101	31	-0.0468294
[truncated: 1,801 more rows]

## Sheet: 389Neg
##FastQC	c0.2							##FastQC	c0.2
>>Basic Statistics	pass							>>Basic Statistics	pass
#Measure	Value							#Measure	Value
Filename	389NegBS_S2_L001_R1_001.fastq.gz							Filename	389NegoxBS_S14_L001_R1_001.fastq.gz
File type	Conventional base calls							File type	Conventional base calls
Encoding	Sanger / Illumina 1.9							Encoding	Sanger / Illumina 1.9
Total Sequences	192119							Total Sequences	314927
Sequences flagged as poor quality	0							Sequences flagged as poor quality	0
Sequence length	75							Sequence length	75
%GC	21							%GC	21
>>END_MODULE								>>END_MODULE
>>CEXG Control Coverage	pass							>>CEXG Control Coverage	pass
#Name	Sequence	Count						#Name	Sequence	Count
SQ6hmC FWD	TA5GATCA1GGCGAAT11GAT5GAATCAGT5AAGCG5TTTA1GAAGTG1GA5AGC1TTAG	0						SQ6hmC FWD	TA5GATCA1GGCGAAT11GAT5GAATCAGT5AAGCG5TTTA1GAAGTG1GA5AGC1TTAG	0
SQ6hmC REV	5TAAGG1TGT5GCACTT1GTAAAGCG1TTGA5TGATT5GAT1GGATTCG51GTGAT1GTA	0						SQ6hmC REV	5TAAGG1TGT5GCACTT1GTAAAGCG1TTGA5TGATT5GAT1GGATTCG51GTGAT1GTA	0
SQ3hmC FWD	TA5GATCA5GGCGAAT51GAT5GAATC5TTGTAGCG5TTTA1GAAGTGCGA5AGC1TTAG	0						SQ3hmC FWD	TA5GATCA5GGCGAAT51GAT5GAATC5TTGTAGCG5TTTA1GAAGTGCGA5AGC1TTAG	0
SQ3hmC REV	5TAAGGCTGT5GCACTT1GTAAAGCG5TA5AAGGATT5GAT1GGATTCG51GTGAT5GTA	0						SQ3hmC REV	5TAAGGCTGT5GCACTT1GTAAAGCG5TA5AAGGATT5GAT1GGATTCG51GTGAT5GTA	1
SQ1hmC FWD	TA5GATCA5GGCGAAT5CGAT5GAATCA5AGTGGCG5TTTA1GAAGTGCGA5AGC5TTAG	0						SQ1hmC FWD	TA5GATCA5GGCGAAT5CGAT5GAATCA5AGTGGCG5TTTA1GAAGTGCGA5AGC5TTAG	1
SQ1hmC REV	5TAAGGCTGT5GCACTT5GTAAAGCG55A5TGTGATT5GAT1GGATTCG5CGTGAT5GTA	0						SQ1hmC REV	5TAAGGCTGT5GCACTT5GTAAAGCG55A5TGTGATT5GAT1GGATTCG5CGTGAT5GTA	0
SQC FWD	TACGATCACGGCGAATCCGATCGAATC5AGAT5GCGCTTTACGAAGTGCGACAGCCTTAG	0						SQC FWD	TACGATCACGGCGAATCCGATCGAATC5AGAT5GCGCTTTACGAAGTGCGACAGCCTTAG	3
SQC REV	CTAAGGCTGTCGCACTTCGTAAAGCGCGAT5TGGATTCGATCGGATTCGCCGTGATCGTA	2						SQC REV	CTAAGGCTGTCGCACTTCGTAAAGCGCGAT5TGGATTCGATCGGATTCGCCGTGATCGTA	2
SQmC FWD	TA5GAT5A5GG5GAAT55GAT5GAAT5TAG5TTG5G5TTTA5GAAGTG5GA5AG55TTAG	0						SQmC FWD	TA5GAT5A5GG5GAAT55GAT5GAAT5TAG5TTG5G5TTTA5GAAGTG5GA5AG55TTAG	2
SQmC REV	5TAAGG5TGT5G5A5TT5GTAAAG5G5AAG5TAGATT5GAT5GGATT5G55GTGAT5GTA	0						SQmC REV	5TAAGG5TGT5G5A5TT5GTAAAG5G5AAG5TAGATT5GAT5GGATT5G55GTGAT5GTA	2
SQfC FWD	TACGATCA3GGCGAATCCGATCGAATCGTTT5GGCGCTTTACGAAGTGCGACAGCCTTAG	0						SQfC FWD	TACGATCA3GGCGAATCCGATCGAATCGTTT5GGCGCTTTACGAAGTGCGACAGCCTTAG	4
SQfC REV	CTAAGGCTGT3GCACTTCGTAAAGCGC5GAAA5GATTCGATCGGATTCGCCGTGATCGTA	1						SQfC REV	CTAAGGCTGT3GCACTTCGTAAAGCGC5GAAA5GATTCGATCGGATTCGCCGTGATCGTA	3
SY005_2x2_hmc_Q38_indexed FWD	CT5AC5CACAAC5ACAAACAATTTAAATA1GATTAAATAATATTAATATATTAT1GATTAAATAATAATTAATTAATATTTGATGTGATGGGTGGTATGG	0						SY005_2x2_hmc_Q38_indexed FWD	CT5AC5CACAAC5ACAAACAATTTAAATA1GATTAAATAATATTAATATATTAT1GATTAAATAATAATTAATTAATATTTGATGTGATGGGTGGTATGG	0
SY005_2x2_hmc_Q38_indexed REV	CCATA5CAC5CATCA5ATCAAATATTAATTAATTATTATTTAAT1GATAATATATTAATATTATTTAAT1GTATTTAAATTGTTTGTGGTTGTGGGTGAG	0						SY005_2x2_hmc_Q38_indexed REV	CCATA5CAC5CATCA5ATCAAATATTAATTAATTATTATTTAAT1GATAATATATTAATATTATTTAAT1GTATTTAAATTGTTTGTGGTTGTGGGTGAG	0
SY006_2x2_hmc_Q38B_indexed FWD	CT5AC5CACAAC5ACAAACAAATTTAATACGATTAAATAATATTAATATATTATCGATTAAATTAAATTTAATTAATATTTGATGTGATGGGTGGTATGG	0						SY006_2x2_hmc_Q38B_indexed FWD	CT5AC5CACAAC5ACAAACAAATTTAATACGATTAAATAATATTAATATATTATCGATTAAATTAAATTTAATTAATATTTGATGTGATGGGTGGTATGG	0
SY006_2x2_hmc_Q38B_indexed REV	CCATA5CAC5CATCA5ATCAAATATTAATTAAATTTAATTTAATCGATAATATATTAATATTATTTAATCGTATTAAATTTGTTTGTGGTTGTGGGTGAG	0						SY006_2x2_hmc_Q38B_indexed REV	CCATA5CAC5CATCA5ATCAAATATTAATTAAATTTAATTTAATCGATAATATATTAATATTATTTAATCGTATTAAATTTGTTTGTGGTTGTGGGTGAG	0
SY007_1x2_hmc_Q38_indexed FWD	CT5AC5CACAAC5ACAAACAATAATAATAAGATTAAATAATATTAATATATTAT1GATTAAATTATTATTAATTAATATTTGATGTGATGGGTGGTATGG	0						SY007_1x2_hmc_Q38_indexed FWD	CT5AC5CACAAC5ACAAACAATAATAATAAGATTAAATAATATTAATATATTAT1GATTAAATTATTATTAATTAATATTTGATGTGATGGGTGGTATGG	0
SY007_1x2_hmc_Q38_indexed REV	CCATA5CAC5CATCA5ATCAAATATTAATTAATAATAATTTAAT1GATAATATATTAATATTATTTAAT1TTATTATTATTGTTTGTGGTTGTGGGTGAG	0						SY007_1x2_hmc_Q38_indexed REV	CCATA5CAC5CATCA5ATCAAATATTAATTAATAATAATTTAAT1GATAATATATTAATATTATTTAAT1TTATTATTATTGTTTGTGGTTGTGGGTGAG	0
SY008_2x1_hmc_Q38_indexed FWD	CT5AC5CACAAC5ACAAACAAATAATATA1TATTAAATAATATTAATATATTAT1GATTAAATATTATTTAATTAATATTTGATGTGATGGGTGGTATGG	0						SY008_2x1_hmc_Q38_indexed FWD	CT5AC5CACAAC5ACAAACAAATAATATA1TATTAAATAATATTAATATATTAT1GATTAAATATTATTTAATTAATATTTGATGTGATGGGTGGTATGG	0
SY008_2x1_hmc_Q38_indexed REV	CCATA5CAC5CATCA5ATCAAATATTAATTAAATAATATTTAAT1GATAATATATTAATATTATTTAATAGTATATTATTTGTTTGTGGTTGTGGGTGAG	0						SY008_2x1_hmc_Q38_indexed REV	CCATA5CAC5CATCA5ATCAAATATTAATTAAATAATATTTAAT1GATAATATATTAATATTATTTAATAGTATATTATTTGTTTGTGGTTGTGGGTGAG	0
SY009_3x3_hmc_Q68 FWD	TCA5CAT5TACCATC5AACCATTTAAATA1GATTAAATAA1ATTAATATATTAT1GATTAAATAAGAATTAATTAATATTTGATGTGATGGGTGGTATGG	0						SY009_3x3_hmc_Q68 FWD	TCA5CAT5TACCATC5AACCATTTAAATA1GATTAAATAA1ATTAATATATTAT1GATTAAATAAGAATTAATTAATATTTGATGTGATGGGTGGTATGG	0
SY009_3x3_hmc_Q68 REV	CCATA5CAC5CATCA5ATCAAATATTAATTAATT1TTATTTAAT1GATAATATATTAATGTTATTTAAT1GTATTTAAATGGTTGGATGGTAGATGGTGA	0						SY009_3x3_hmc_Q68 REV	CCATA5CAC5CATCA5ATCAAATATTAATTAATT1TTATTTAAT1GATAATATATTAATGTTATTTAAT1GTATTTAAATGGTTGGATGGTAGATGGTGA	0
SY010_6x6_hmc_Q78 FWD	ATC5ACAT5ATTA5CCATCCATTTAAATA1GATTAA1GAA1ATTAATA1GTTAT1GATTAAATAAGA1GTAATTAATATTTGATGTGATGGGTGGTATGG	0						SY010_6x6_hmc_Q78 FWD	ATC5ACAT5ATTA5CCATCCATTTAAATA1GATTAA1GAA1ATTAATA1GTTAT1GATTAAATAAGA1GTAATTAATATTTGATGTGATGGGTGGTATGG	0
SY010_6x6_hmc_Q78 REV	CCATA5CAC5CATCA5ATCAAATATTAATTA1GT1TTATTTAAT1GATAA1GTATTAATGTT1GTTAAT1GTATTTAAATGGATGGGTAATGATGTGGAT	0						SY010_6x6_hmc_Q78 REV	CCATA5CAC5CATCA5ATCAAATATTAATTA1GT1TTATTTAAT1GATAA1GTATTAATGTT1GTTAAT1GTATTTAAATGGATGGGTAATGATGTGGAT	0
SY011_6x3_hmc_Q36 FWD	CT5AC5CACAAC5ACAAACAATTTAAATA1GATTAA1TAA1ATTAATA1ATTAT1GATTAAATAAGA1TTAATTAATATTGGTTGGATGGTAGATGGTGA	0						SY011_6x3_hmc_Q36 FWD	CT5AC5CACAAC5ACAAACAATTTAAATA1GATTAA1TAA1ATTAATA1ATTAT1GATTAAATAAGA1TTAATTAATATTGGTTGGATGGTAGATGGTGA	0
SY011_6x3_hmc_Q36 REV	TCA5CAT5TACCATC5AACCAATATTAATTAAGT1TTATTTAAT1GATAATGTATTAATGTTAGTTAAT1GTATTTAAATTGTTTGTGGTTGTGGGTGAG	0						SY011_6x3_hmc_Q36 REV	TCA5CAT5TACCATC5AACCAATATTAATTAAGT1TTATTTAAT1GATAATGTATTAATGTTAGTTAAT1GTATTTAAATTGTTTGTGGTTGTGGGTGAG	0
SY012_12x12_hmc_Q37 FWD	CT5AC5CACAAC5ACAAACAATTGA1GTA1G1GTAA1GAA1ATTAATA1GTTAT1GAT1AAG1AAGA1GTA1TT1GTAGTGGATGGGTAATGATGTGGAT	0						SY012_12x12_hmc_Q37 FWD	CT5AC5CACAAC5ACAAACAATTGA1GTA1G1GTAA1GAA1ATTAATA1GTTAT1GAT1AAG1AAGA1GTA1TT1GTAGTGGATGGGTAATGATGTGGAT	0
SY012_12x12_hmc_Q37 REV	ATC5ACAT5ATTA5CCATCCA1TA1GAAGTA1GT1TTG1TTGAT1GATAA1GTATTAATGTT1GTTA1G1GTA1GT1AATTGTTTGTGGTTGTGGGTGAG	0						SY012_12x12_hmc_Q37 REV	ATC5ACAT5ATTA5CCATCCA1TA1GAAGTA1GT1TTG1TTGAT1GATAA1GTATTAATGTT1GTTA1G1GTA1GT1AATTGTTTGTGGTTGTGGGTGAG	0
>>END_MODULE								>>END_MODULE
>>CEGX Conversion Summary	pass							>>CEGX Conversion Summary	pass
#Context	Conversion Mean	Conversion SD						#Context	Conversion Mean	Conversion SD
C	100	0						C	100	0
mC	0	0						mC	0.961538	6.93375
hmC	0	0						hmC	75	50
fC	100	0						fC	100	0
>>END_MODULE								>>END_MODULE
>>CEGX Per Control Conversion	pass							>>CEGX Per Control Conversion	pass
#Control Name	Control Sequence	Context	Conversion					#Control Name	Control Sequence	Context	Conversion
SQ6hmC FWD	TA5GATCA1GGCGAAT11GAT5GAATCAGT5AAGCG5TTTA1GAAGTG1GA5AGC1TTAG	mC	NaN					SQ6hmC FWD	TA5GATCA1GGCGAAT11GAT5GAATCAGT5AAGCG5TTTA1GAAGTG1GA5AGC1TTAG	mC	NaN
SQ6hmC FWD	TA5GATCA1GGCGAAT11GAT5GAATCAGT5AAGCG5TTTA1GAAGTG1GA5AGC1TTAG	C	NaN					SQ6hmC FWD	TA5GATCA1GGCGAAT11GAT5GAATCAGT5AAGCG5TTTA1GAAGTG1GA5AGC1TTAG	C	NaN
SQ6hmC FWD	TA5GATCA1GGCGAAT11GAT5GAATCAGT5AAGCG5TTTA1GAAGTG1GA5AGC1TTAG	hmC	NaN					SQ6hmC FWD	TA5GATCA1GGCGAAT11GAT5GAATCAGT5AAGCG5TTTA1GAAGTG1GA5AGC1TTAG	hmC	NaN
SQ6hmC FWD	TA5GATCA1GGCGAAT11GAT5GAATCAGT5AAGCG5TTTA1GAAGTG1GA5AGC1TTAG	C	NaN					SQ6hmC FWD	TA5GATCA1GGCGAAT11GAT5GAATCAGT5AAGCG5TTTA1GAAGTG1GA5AGC1TTAG	C	NaN
SQ6hmC FWD	TA5GATCA1GGCGAAT11GAT5GAATCAGT5AAGCG5TTTA1GAAGTG1GA5AGC1TTAG	hmC	NaN					SQ6hmC FWD	TA5GATCA1GGCGAAT11GAT5GAATCAGT5AAGCG5TTTA1GAAGTG1GA5AGC1TTAG	hmC	NaN
SQ6hmC FWD	TA5GATCA1GGCGAAT11GAT5GAATCAGT5AAGCG5TTTA1GAAGTG1GA5AGC1TTAG	hmC	NaN					SQ6hmC FWD	TA5GATCA1GGCGAAT11GAT5GAATCAGT5AAGCG5TTTA1GAAGTG1GA5AGC1TTAG	hmC	NaN
SQ6hmC FWD	TA5GATCA1GGCGAAT11GAT5GAATCAGT5AAGCG5TTTA1GAAGTG1GA5AGC1TTAG	mC	NaN					SQ6hmC FWD	TA5GATCA1GGCGAAT11GAT5GAATCAGT5AAGCG5TTTA1GAAGTG1GA5AGC1TTAG	mC	NaN
SQ6hmC FWD	TA5GATCA1GGCGAAT11GAT5GAATCAGT5AAGCG5TTTA1GAAGTG1GA5AGC1TTAG	C	NaN					SQ6hmC FWD	TA5GATCA1GGCGAAT11GAT5GAATCAGT5AAGCG5TTTA1GAAGTG1GA5AGC1TTAG	C	NaN
SQ6hmC FWD	TA5GATCA1GGCGAAT11GAT5GAATCAGT5AAGCG5TTTA1GAAGTG1GA5AGC1TTAG	mC	NaN					SQ6hmC FWD	TA5GATCA1GGCGAAT11GAT5GAATCAGT5AAGCG5TTTA1GAAGTG1GA5AGC1TTAG	mC	NaN
SQ6hmC FWD	TA5GATCA1GGCGAAT11GAT5GAATCAGT5AAGCG5TTTA1GAAGTG1GA5AGC1TTAG	C	NaN					SQ6hmC FWD	TA5GATCA1GGCGAAT11GAT5GAATCAGT5AAGCG5TTTA1GAAGTG1GA5AGC1TTAG	C	NaN
SQ6hmC FWD	TA5GATCA1GGCGAAT11GAT5GAATCAGT5AAGCG5TTTA1GAAGTG1GA5AGC1TTAG	mC	NaN					SQ6hmC FWD	TA5GATCA1GGCGAAT11GAT5GAATCAGT5AAGCG5TTTA1GAAGTG1GA5AGC1TTAG	mC	NaN
SQ6hmC FWD	TA5GATCA1GGCGAAT11GAT5GAATCAGT5AAGCG5TTTA1GAAGTG1GA5AGC1TTAG	hmC	NaN					SQ6hmC FWD	TA5GATCA1GGCGAAT11GAT5GAATCAGT5AAGCG5TTTA1GAAGTG1GA5AGC1TTAG	hmC	NaN
SQ6hmC FWD	TA5GATCA1GGCGAAT11GAT5GAATCAGT5AAGCG5TTTA1GAAGTG1GA5AGC1TTAG	hmC	NaN					SQ6hmC FWD	TA5GATCA1GGCGAAT11GAT5GAATCAGT5AAGCG5TTTA1GAAGTG1GA5AGC1TTAG	hmC	NaN
SQ6hmC FWD	TA5GATCA1GGCGAAT11GAT5GAATCAGT5AAGCG5TTTA1GAAGTG1GA5AGC1TTAG	mC	NaN					SQ6hmC FWD	TA5GATCA1GGCGAAT11GAT5GAATCAGT5AAGCG5TTTA1GAAGTG1GA5AGC1TTAG	mC	NaN
SQ6hmC FWD	TA5GATCA1GGCGAAT11GAT5GAATCAGT5AAGCG5TTTA1GAAGTG1GA5AGC1TTAG	C	NaN					SQ6hmC FWD	TA5GATCA1GGCGAAT11GAT5GAATCAGT5AAGCG5TTTA1GAAGTG1GA5AGC1TTAG	C	NaN
SQ6hmC FWD	TA5GATCA1GGCGAAT11GAT5GAATCAGT5AAGCG5TTTA1GAAGTG1GA5AGC1TTAG	hmC	NaN					SQ6hmC FWD	TA5GATCA1GGCGAAT11GAT5GAATCAGT5AAGCG5TTTA1GAAGTG1GA5AGC1TTAG	hmC	NaN
SQ6hmC REV	5TAAGG1TGT5GCACTT1GTAAAGCG1TTGA5TGATT5GAT1GGATTCG51GTGAT1GTA	mC	NaN					SQ6hmC REV	5TAAGG1TGT5GCACTT1GTAAAGCG1TTGA5TGATT5GAT1GGATTCG51GTGAT1GTA	mC	NaN
SQ6hmC REV	5TAAGG1TGT5GCACTT1GTAAAGCG1TTGA5TGATT5GAT1GGATTCG51GTGAT1GTA	hmC	NaN					SQ6hmC REV	5TAAGG1TGT5GCACTT1GTAAAGCG1TTGA5TGATT5GAT1GGATTCG51GTGAT1GTA	hmC	NaN
SQ6hmC REV	5TAAGG1TGT5GCACTT1GTAAAGCG1TTGA5TGATT5GAT1GGATTCG51GTGAT1GTA	mC	NaN					SQ6hmC REV	5TAAGG1TGT5GCACTT1GTAAAGCG1TTGA5TGATT5GAT1GGATTCG51GTGAT1GTA	mC	NaN
SQ6hmC REV	5TAAGG1TGT5GCACTT1GTAAAGCG1TTGA5TGATT5GAT1GGATTCG51GTGAT1GTA	C	NaN					SQ6hmC REV	5TAAGG1TGT5GCACTT1GTAAAGCG1TTGA5TGATT5GAT1GGATTCG51GTGAT1GTA	C	NaN
SQ6hmC REV	5TAAGG1TGT5GCACTT1GTAAAGCG1TTGA5TGATT5GAT1GGATTCG51GTGAT1GTA	C	NaN					SQ6hmC REV	5TAAGG1TGT5GCACTT1GTAAAGCG1TTGA5TGATT5GAT1GGATTCG51GTGAT1GTA	C	NaN
SQ6hmC REV	5TAAGG1TGT5GCACTT1GTAAAGCG1TTGA5TGATT5GAT1GGATTCG51GTGAT1GTA	hmC	NaN					SQ6hmC REV	5TAAGG1TGT5GCACTT1GTAAAGCG1TTGA5TGATT5GAT1GGATTCG51GTGAT1GTA	hmC	NaN
SQ6hmC REV	5TAAGG1TGT5GCACTT1GTAAAGCG1TTGA5TGATT5GAT1GGATTCG51GTGAT1GTA	C	NaN					SQ6hmC REV	5TAAGG1TGT5GCACTT1GTAAAGCG1TTGA5TGATT5GAT1GGATTCG51GTGAT1GTA	C	NaN
SQ6hmC REV	5TAAGG1TGT5GCACTT1GTAAAGCG1TTGA5TGATT5GAT1GGATTCG51GTGAT1GTA	hmC	NaN					SQ6hmC REV	5TAAGG1TGT5GCACTT1GTAAAGCG1TTGA5TGATT5GAT1GGATTCG51GTGAT1GTA	hmC	NaN
SQ6hmC REV	5TAAGG1TGT5GCACTT1GTAAAGCG1TTGA5TGATT5GAT1GGATTCG51GTGAT1GTA	mC	NaN					SQ6hmC REV	5TAAGG1TGT5GCACTT1GTAAAGCG1TTGA5TGATT5GAT1GGATTCG51GTGAT1GTA	mC	NaN
SQ6hmC REV	5TAAGG1TGT5GCACTT1GTAAAGCG1TTGA5TGATT5GAT1GGATTCG51GTGAT1GTA	mC	NaN					SQ6hmC REV	5TAAGG1TGT5GCACTT1GTAAAGCG1TTGA5TGATT5GAT1GGATTCG51GTGAT1GTA	mC	NaN
SQ6hmC REV	5TAAGG1TGT5GCACTT1GTAAAGCG1TTGA5TGATT5GAT1GGATTCG51GTGAT1GTA	hmC	NaN					SQ6hmC REV	5TAAGG1TGT5GCACTT1GTAAAGCG1TTGA5TGATT5GAT1GGATTCG51GTGAT1GTA	hmC	NaN
SQ6hmC REV	5TAAGG1TGT5GCACTT1GTAAAGCG1TTGA5TGATT5GAT1GGATTCG51GTGAT1GTA	C	NaN					SQ6hmC REV	5TAAGG1TGT5GCACTT1GTAAAGCG1TTGA5TGATT5GAT1GGATTCG51GTGAT1GTA	C	NaN
SQ6hmC REV	5TAAGG1TGT5GCACTT1GTAAAGCG1TTGA5TGATT5GAT1GGATTCG51GTGAT1GTA	mC	NaN					SQ6hmC REV	5TAAGG1TGT5GCACTT1GTAAAGCG1TTGA5TGATT5GAT1GGATTCG51GTGAT1GTA	mC	NaN
SQ6hmC REV	5TAAGG1TGT5GCACTT1GTAAAGCG1TTGA5TGATT5GAT1GGATTCG51GTGAT1GTA	hmC	NaN					SQ6hmC REV	5TAAGG1TGT5GCACTT1GTAAAGCG1TTGA5TGATT5GAT1GGATTCG51GTGAT1GTA	hmC	NaN
SQ6hmC REV	5TAAGG1TGT5GCACTT1GTAAAGCG1TTGA5TGATT5GAT1GGATTCG51GTGAT1GTA	hmC	NaN					SQ6hmC REV	5TAAGG1TGT5GCACTT1GTAAAGCG1TTGA5TGATT5GAT1GGATTCG51GTGAT1GTA	hmC	NaN
SQ3hmC FWD	TA5GATCA5GGCGAAT51GAT5GAATC5TTGTAGCG5TTTA1GAAGTGCGA5AGC1TTAG	mC	NaN					SQ3hmC FWD	TA5GATCA5GGCGAAT51GAT5GAATC5TTGTAGCG5TTTA1GAAGTGCGA5AGC1TTAG	mC	NaN
SQ3hmC FWD	TA5GATCA5GGCGAAT51GAT5GAATC5TTGTAGCG5TTTA1GAAGTGCGA5AGC1TTAG	C	NaN					SQ3hmC FWD	TA5GATCA5GGCGAAT51GAT5GAATC5TTGTAGCG5TTTA1GAAGTGCGA5AGC1TTAG	C	NaN
SQ3hmC FWD	TA5GATCA5GGCGAAT51GAT5GAATC5TTGTAGCG5TTTA1GAAGTGCGA5AGC1TTAG	mC	NaN					SQ3hmC FWD	TA5GATCA5GGCGAAT51GAT5GAATC5TTGTAGCG5TTTA1GAAGTGCGA5AGC1TTAG	mC	NaN
SQ3hmC FWD	TA5GATCA5GGCGAAT51GAT5GAATC5TTGTAGCG5TTTA1GAAGTGCGA5AGC1TTAG	C	NaN					SQ3hmC FWD	TA5GATCA5GGCGAAT51GAT5GAATC5TTGTAGCG5TTTA1GAAGTGCGA5AGC1TTAG	C	NaN
SQ3hmC FWD	TA5GATCA5GGCGAAT51GAT5GAATC5TTGTAGCG5TTTA1GAAGTGCGA5AGC1TTAG	mC	NaN					SQ3hmC FWD	TA5GATCA5GGCGAAT51GAT5GAATC5TTGTAGCG5TTTA1GAAGTGCGA5AGC1TTAG	mC	NaN
SQ3hmC FWD	TA5GATCA5GGCGAAT51GAT5GAATC5TTGTAGCG5TTTA1GAAGTGCGA5AGC1TTAG	hmC	NaN					SQ3hmC FWD	TA5GATCA5GGCGAAT51GAT5GAATC5TTGTAGCG5TTTA1GAAGTGCGA5AGC1TTAG	hmC	NaN
SQ3hmC FWD	TA5GATCA5GGCGAAT51GAT5GAATC5TTGTAGCG5TTTA1GAAGTGCGA5AGC1TTAG	mC	NaN					SQ3hmC FWD	TA5GATCA5GGCGAAT51GAT5GAATC5TTGTAGCG5TTTA1GAAGTGCGA5AGC1TTAG	mC	NaN
SQ3hmC FWD	TA5GATCA5GGCGAAT51GAT5GAATC5TTGTAGCG5TTTA1GAAGTGCGA5AGC1TTAG	C	NaN					SQ3hmC FWD	TA5GATCA5GGCGAAT51GAT5GAATC5TTGTAGCG5TTTA1GAAGTGCGA5AGC1TTAG	C	NaN
SQ3hmC FWD	TA5GATCA5GGCGAAT51GAT5GAATC5TTGTAGCG5TTTA1GAAGTGCGA5AGC1TTAG	mC	NaN					SQ3hmC FWD	TA5GATCA5GGCGAAT51GAT5GAATC5TTGTAGCG5TTTA1GAAGTGCGA5AGC1TTAG	mC	NaN
SQ3hmC FWD	TA5GATCA5GGCGAAT51GAT5GAATC5TTGTAGCG5TTTA1GAAGTGCGA5AGC1TTAG	C	NaN					SQ3hmC FWD	TA5GATCA5GGCGAAT51GAT5GAATC5TTGTAGCG5TTTA1GAAGTGCGA5AGC1TTAG	C	NaN
SQ3hmC FWD	TA5GATCA5GGCGAAT51GAT5GAATC5TTGTAGCG5TTTA1GAAGTGCGA5AGC1TTAG	mC	NaN					SQ3hmC FWD	TA5GATCA5GGCGAAT51GAT5GAATC5TTGTAGCG5TTTA1GAAGTGCGA5AGC1TTAG	mC	NaN
SQ3hmC FWD	TA5GATCA5GGCGAAT51GAT5GAATC5TTGTAGCG5TTTA1GAAGTGCGA5AGC1TTAG	hmC	NaN					SQ3hmC FWD	TA5GATCA5GGCGAAT51GAT5GAATC5TTGTAGCG5TTTA1GAAGTGCGA5AGC1TTAG	hmC	NaN
SQ3hmC FWD	TA5GATCA5GGCGAAT51GAT5GAATC5TTGTAGCG5TTTA1GAAGTGCGA5AGC1TTAG	C	NaN					SQ3hmC FWD	TA5GATCA5GGCGAAT51GAT5GAATC5TTGTAGCG5TTTA1GAAGTGCGA5AGC1TTAG	C	NaN
SQ3hmC FWD	TA5GATCA5GGCGAAT51GAT5GAATC5TTGTAGCG5TTTA1GAAGTGCGA5AGC1TTAG	mC	NaN					SQ3hmC FWD	TA5GATCA5GGCGAAT51GAT5GAATC5TTGTAGCG5TTTA1GAAGTGCGA5AGC1TTAG	mC	NaN
SQ3hmC FWD	TA5GATCA5GGCGAAT51GAT5GAATC5TTGTAGCG5TTTA1GAAGTGCGA5AGC1TTAG	C	NaN					SQ3hmC FWD	TA5GATCA5GGCGAAT51GAT5GAATC5TTGTAGCG5TTTA1GAAGTGCGA5AGC1TTAG	C	NaN
SQ3hmC FWD	TA5GATCA5GGCGAAT51GAT5GAATC5TTGTAGCG5TTTA1GAAGTGCGA5AGC1TTAG	hmC	NaN					SQ3hmC FWD	TA5GATCA5GGCGAAT51GAT5GAATC5TTGTAGCG5TTTA1GAAGTGCGA5AGC1TTAG	hmC	NaN
SQ3hmC REV	5TAAGGCTGT5GCACTT1GTAAAGCG5TA5AAGGATT5GAT1GGATTCG51GTGAT5GTA	mC	NaN					SQ3hmC REV	5TAAGGCTGT5GCACTT1GTAAAGCG5TA5AAGGATT5GAT1GGATTCG51GTGAT5GTA	mC	0
SQ3hmC REV	5TAAGGCTGT5GCACTT1GTAAAGCG5TA5AAGGATT5GAT1GGATTCG51GTGAT5GTA	C	NaN					SQ3hmC REV	5TAAGGCTGT5GCACTT1GTAAAGCG5TA5AAGGATT5GAT1GGATTCG51GTGAT5GTA	C	100
SQ3hmC REV	5TAAGGCTGT5GCACTT1GTAAAGCG5TA5AAGGATT5GAT1GGATTCG51GTGAT5GTA	mC	NaN					SQ3hmC REV	5TAAGGCTGT5GCACTT1GTAAAGCG5TA5AAGGATT5GAT1GGATTCG51GTGAT5GTA	mC	0
SQ3hmC REV	5TAAGGCTGT5GCACTT1GTAAAGCG5TA5AAGGATT5GAT1GGATTCG51GTGAT5GTA	C	NaN					SQ3hmC REV	5TAAGGCTGT5GCACTT1GTAAAGCG5TA5AAGGATT5GAT1GGATTCG51GTGAT5GTA	C	100
SQ3hmC REV	5TAAGGCTGT5GCACTT1GTAAAGCG5TA5AAGGATT5GAT1GGATTCG51GTGAT5GTA	C	NaN					SQ3hmC REV	5TAAGGCTGT5GCACTT1GTAAAGCG5TA5AAGGATT5GAT1GGATTCG51GTGAT5GTA	C	100
SQ3hmC REV	5TAAGGCTGT5GCACTT1GTAAAGCG5TA5AAGGATT5GAT1GGATTCG51GTGAT5GTA	hmC	NaN					SQ3hmC REV	5TAAGGCTGT5GCACTT1GTAAAGCG5TA5AAGGATT5GAT1GGATTCG51GTGAT5GTA	hmC	0
SQ3hmC REV	5TAAGGCTGT5GCACTT1GTAAAGCG5TA5AAGGATT5GAT1GGATTCG51GTGAT5GTA	C	NaN					SQ3hmC REV	5TAAGGCTGT5GCACTT1GTAAAGCG5TA5AAGGATT5GAT1GGATTCG51GTGAT5GTA	C	100
SQ3hmC REV	5TAAGGCTGT5GCACTT1GTAAAGCG5TA5AAGGATT5GAT1GGATTCG51GTGAT5GTA	mC	NaN					SQ3hmC REV	5TAAGGCTGT5GCACTT1GTAAAGCG5TA5AAGGATT5GAT1GGATTCG51GTGAT5GTA	mC	0
SQ3hmC REV	5TAAGGCTGT5GCACTT1GTAAAGCG5TA5AAGGATT5GAT1GGATTCG51GTGAT5GTA	mC	NaN					SQ3hmC REV	5TAAGGCTGT5GCACTT1GTAAAGCG5TA5AAGGATT5GAT1GGATTCG51GTGAT5GTA	mC	0
SQ3hmC REV	5TAAGGCTGT5GCACTT1GTAAAGCG5TA5AAGGATT5GAT1GGATTCG51GTGAT5GTA	mC	NaN					SQ3hmC REV	5TAAGGCTGT5GCACTT1GTAAAGCG5TA5AAGGATT5GAT1GGATTCG51GTGAT5GTA	mC	0
SQ3hmC REV	5TAAGGCTGT5GCACTT1GTAAAGCG5TA5AAGGATT5GAT1GGATTCG51GTGAT5GTA	hmC	NaN					SQ3hmC REV	5TAAGGCTGT5GCACTT1GTAAAGCG5TA5AAGGATT5GAT1GGATTCG51GTGAT5GTA	hmC	100
SQ3hmC REV	5TAAGGCTGT5GCACTT1GTAAAGCG5TA5AAGGATT5GAT1GGATTCG51GTGAT5GTA	C	NaN					SQ3hmC REV	5TAAGGCTGT5GCACTT1GTAAAGCG5TA5AAGGATT5GAT1GGATTCG51GTGAT5GTA	C	100
SQ3hmC REV	5TAAGGCTGT5GCACTT1GTAAAGCG5TA5AAGGATT5GAT1GGATTCG51GTGAT5GTA	mC	NaN					SQ3hmC REV	5TAAGGCTGT5GCACTT1GTAAAGCG5TA5AAGGATT5GAT1GGATTCG51GTGAT5GTA	mC	0
SQ3hmC REV	5TAAGGCTGT5GCACTT1GTAAAGCG5TA5AAGGATT5GAT1GGATTCG51GTGAT5GTA	hmC	NaN					SQ3hmC REV	5TAAGGCTGT5GCACTT1GTAAAGCG5TA5AAGGATT5GAT1GGATTCG51GTGAT5GTA	hmC	100
SQ3hmC REV	5TAAGGCTGT5GCACTT1GTAAAGCG5TA5AAGGATT5GAT1GGATTCG51GTGAT5GTA	mC	NaN					SQ3hmC REV	5TAAGGCTGT5GCACTT1GTAAAGCG5TA5AAGGATT5GAT1GGATTCG51GTGAT5GTA	mC	0
SQ1hmC FWD	TA5GATCA5GGCGAAT5CGAT5GAATCA5AGTGGCG5TTTA1GAAGTGCGA5AGC5TTAG	mC	NaN					SQ1hmC FWD	TA5GATCA5GGCGAAT5CGAT5GAATCA5AGTGGCG5TTTA1GAAGTGCGA5AGC5TTAG	mC	0
SQ1hmC FWD	TA5GATCA5GGCGAAT5CGAT5GAATCA5AGTGGCG5TTTA1GAAGTGCGA5AGC5TTAG	C	NaN					SQ1hmC FWD	TA5GATCA5GGCGAAT5CGAT5GAATCA5AGTGGCG5TTTA1GAAGTGCGA5AGC5TTAG	C	100
SQ1hmC FWD	TA5GATCA5GGCGAAT5CGAT5GAATCA5AGTGGCG5TTTA1GAAGTGCGA5AGC5TTAG	mC	NaN					SQ1hmC FWD	TA5GATCA5GGCGAAT5CGAT5GAATCA5AGTGGCG5TTTA1GAAGTGCGA5AGC5TTAG	mC	0
SQ1hmC FWD	TA5GATCA5GGCGAAT5CGAT5GAATCA5AGTGGCG5TTTA1GAAGTGCGA5AGC5TTAG	C	NaN					SQ1hmC FWD	TA5GATCA5GGCGAAT5CGAT5GAATCA5AGTGGCG5TTTA1GAAGTGCGA5AGC5TTAG	C	100
SQ1hmC FWD	TA5GATCA5GGCGAAT5CGAT5GAATCA5AGTGGCG5TTTA1GAAGTGCGA5AGC5TTAG	mC	NaN					SQ1hmC FWD	TA5GATCA5GGCGAAT5CGAT5GAATCA5AGTGGCG5TTTA1GAAGTGCGA5AGC5TTAG	mC	0
SQ1hmC FWD	TA5GATCA5GGCGAAT5CGAT5GAATCA5AGTGGCG5TTTA1GAAGTGCGA5AGC5TTAG	C	NaN					SQ1hmC FWD	TA5GATCA5GGCGAAT5CGAT5GAATCA5AGTGGCG5TTTA1GAAGTGCGA5AGC5TTAG	C	100
SQ1hmC FWD	TA5GATCA5GGCGAAT5CGAT5GAATCA5AGTGGCG5TTTA1GAAGTGCGA5AGC5TTAG	mC	NaN					SQ1hmC FWD	TA5GATCA5GGCGAAT5CGAT5GAATCA5AGTGGCG5TTTA1GAAGTGCGA5AGC5TTAG	mC	0
SQ1hmC FWD	TA5GATCA5GGCGAAT5CGAT5GAATCA5AGTGGCG5TTTA1GAAGTGCGA5AGC5TTAG	C	NaN					SQ1hmC FWD	TA5GATCA5GGCGAAT5CGAT5GAATCA5AGTGGCG5TTTA1GAAGTGCGA5AGC5TTAG	C	100
SQ1hmC FWD	TA5GATCA5GGCGAAT5CGAT5GAATCA5AGTGGCG5TTTA1GAAGTGCGA5AGC5TTAG	mC	NaN					SQ1hmC FWD	TA5GATCA5GGCGAAT5CGAT5GAATCA5AGTGGCG5TTTA1GAAGTGCGA5AGC5TTAG	mC	0
SQ1hmC FWD	TA5GATCA5GGCGAAT5CGAT5GAATCA5AGTGGCG5TTTA1GAAGTGCGA5AGC5TTAG	C	NaN					SQ1hmC FWD	TA5GATCA5GGCGAAT5CGAT5GAATCA5AGTGGCG5TTTA1GAAGTGCGA5AGC5TTAG	C	100
SQ1hmC FWD	TA5GATCA5GGCGAAT5CGAT5GAATCA5AGTGGCG5TTTA1GAAGTGCGA5AGC5TTAG	mC	NaN					SQ1hmC FWD	TA5GATCA5GGCGAAT5CGAT5GAATCA5AGTGGCG5TTTA1GAAGTGCGA5AGC5TTAG	mC	0
SQ1hmC FWD	TA5GATCA5GGCGAAT5CGAT5GAATCA5AGTGGCG5TTTA1GAAGTGCGA5AGC5TTAG	hmC	NaN					SQ1hmC FWD	TA5GATCA5GGCGAAT5CGAT5GAATCA5AGTGGCG5TTTA1GAAGTGCGA5AGC5TTAG	hmC	100
SQ1hmC FWD	TA5GATCA5GGCGAAT5CGAT5GAATCA5AGTGGCG5TTTA1GAAGTGCGA5AGC5TTAG	C	NaN					SQ1hmC FWD	TA5GATCA5GGCGAAT5CGAT5GAATCA5AGTGGCG5TTTA1GAAGTGCGA5AGC5TTAG	C	100
SQ1hmC FWD	TA5GATCA5GGCGAAT5CGAT5GAATCA5AGTGGCG5TTTA1GAAGTGCGA5AGC5TTAG	mC	NaN					SQ1hmC FWD	TA5GATCA5GGCGAAT5CGAT5GAATCA5AGTGGCG5TTTA1GAAGTGCGA5AGC5TTAG	mC	0
SQ1hmC FWD	TA5GATCA5GGCGAAT5CGAT5GAATCA5AGTGGCG5TTTA1GAAGTGCGA5AGC5TTAG	C	NaN					SQ1hmC FWD	TA5GATCA5GGCGAAT5CGAT5GAATCA5AGTGGCG5TTTA1GAAGTGCGA5AGC5TTAG	C	100
SQ1hmC FWD	TA5GATCA5GGCGAAT5CGAT5GAATCA5AGTGGCG5TTTA1GAAGTGCGA5AGC5TTAG	mC	NaN					SQ1hmC FWD	TA5GATCA5GGCGAAT5CGAT5GAATCA5AGTGGCG5TTTA1GAAGTGCGA5AGC5TTAG	mC	0
SQ1hmC REV	5TAAGGCTGT5GCACTT5GTAAAGCG55A5TGTGATT5GAT1GGATTCG5CGTGAT5GTA	mC	NaN					SQ1hmC REV	5TAAGGCTGT5GCACTT5GTAAAGCG55A5TGTGATT5GAT1GGATTCG5CGTGAT5GTA	mC	NaN
SQ1hmC REV	5TAAGGCTGT5GCACTT5GTAAAGCG55A5TGTGATT5GAT1GGATTCG5CGTGAT5GTA	C	NaN					SQ1hmC REV	5TAAGGCTGT5GCACTT5GTAAAGCG55A5TGTGATT5GAT1GGATTCG5CGTGAT5GTA	C	NaN
SQ1hmC REV	5TAAGGCTGT5GCACTT5GTAAAGCG55A5TGTGATT5GAT1GGATTCG5CGTGAT5GTA	mC	NaN					SQ1hmC REV	5TAAGGCTGT5GCACTT5GTAAAGCG55A5TGTGATT5GAT1GGATTCG5CGTGAT5GTA	mC	NaN
SQ1hmC REV	5TAAGGCTGT5GCACTT5GTAAAGCG55A5TGTGATT5GAT1GGATTCG5CGTGAT5GTA	C	NaN					SQ1hmC REV	5TAAGGCTGT5GCACTT5GTAAAGCG55A5TGTGATT5GAT1GGATTCG5CGTGAT5GTA	C	NaN
SQ1hmC REV	5TAAGGCTGT5GCACTT5GTAAAGCG55A5TGTGATT5GAT1GGATTCG5CGTGAT5GTA	C	NaN					SQ1hmC REV	5TAAGGCTGT5GCACTT5GTAAAGCG55A5TGTGATT5GAT1GGATTCG5CGTGAT5GTA	C	NaN
SQ1hmC REV	5TAAGGCTGT5GCACTT5GTAAAGCG55A5TGTGATT5GAT1GGATTCG5CGTGAT5GTA	mC	NaN					SQ1hmC REV	5TAAGGCTGT5GCACTT5GTAAAGCG55A5TGTGATT5GAT1GGATTCG5CGTGAT5GTA	mC	NaN
SQ1hmC REV	5TAAGGCTGT5GCACTT5GTAAAGCG55A5TGTGATT5GAT1GGATTCG5CGTGAT5GTA	C	NaN					SQ1hmC REV	5TAAGGCTGT5GCACTT5GTAAAGCG55A5TGTGATT5GAT1GGATTCG5CGTGAT5GTA	C	NaN
SQ1hmC REV	5TAAGGCTGT5GCACTT5GTAAAGCG55A5TGTGATT5GAT1GGATTCG5CGTGAT5GTA	mC	NaN					SQ1hmC REV	5TAAGGCTGT5GCACTT5GTAAAGCG55A5TGTGATT5GAT1GGATTCG5CGTGAT5GTA	mC	NaN
SQ1hmC REV	5TAAGGCTGT5GCACTT5GTAAAGCG55A5TGTGATT5GAT1GGATTCG5CGTGAT5GTA	mC	NaN					SQ1hmC REV	5TAAGGCTGT5GCACTT5GTAAAGCG55A5TGTGATT5GAT1GGATTCG5CGTGAT5GTA	mC	NaN
SQ1hmC REV	5TAAGGCTGT5GCACTT5GTAAAGCG55A5TGTGATT5GAT1GGATTCG5CGTGAT5GTA	mC	NaN					SQ1hmC REV	5TAAGGCTGT5GCACTT5GTAAAGCG55A5TGTGATT5GAT1GGATTCG5CGTGAT5GTA	mC	NaN
SQ1hmC REV	5TAAGGCTGT5GCACTT5GTAAAGCG55A5TGTGATT5GAT1GGATTCG5CGTGAT5GTA	mC	NaN					SQ1hmC REV	5TAAGGCTGT5GCACTT5GTAAAGCG55A5TGTGATT5GAT1GGATTCG5CGTGAT5GTA	mC	NaN
SQ1hmC REV	5TAAGGCTGT5GCACTT5GTAAAGCG55A5TGTGATT5GAT1GGATTCG5CGTGAT5GTA	hmC	NaN					SQ1hmC REV	5TAAGGCTGT5GCACTT5GTAAAGCG55A5TGTGATT5GAT1GGATTCG5CGTGAT5GTA	hmC	NaN
SQ1hmC REV	5TAAGGCTGT5GCACTT5GTAAAGCG55A5TGTGATT5GAT1GGATTCG5CGTGAT5GTA	C	NaN					SQ1hmC REV	5TAAGGCTGT5GCACTT5GTAAAGCG55A5TGTGATT5GAT1GGATTCG5CGTGAT5GTA	C	NaN
SQ1hmC REV	5TAAGGCTGT5GCACTT5GTAAAGCG55A5TGTGATT5GAT1GGATTCG5CGTGAT5GTA	mC	NaN					SQ1hmC REV	5TAAGGCTGT5GCACTT5GTAAAGCG55A5TGTGATT5GAT1GGATTCG5CGTGAT5GTA	mC	NaN
SQ1hmC REV	5TAAGGCTGT5GCACTT5GTAAAGCG55A5TGTGATT5GAT1GGATTCG5CGTGAT5GTA	C	NaN					SQ1hmC REV	5TAAGGCTGT5GCACTT5GTAAAGCG55A5TGTGATT5GAT1GGATTCG5CGTGAT5GTA	C	NaN
SQ1hmC REV	5TAAGGCTGT5GCACTT5GTAAAGCG55A5TGTGATT5GAT1GGATTCG5CGTGAT5GTA	mC	NaN					SQ1hmC REV	5TAAGGCTGT5GCACTT5GTAAAGCG55A5TGTGATT5GAT1GGATTCG5CGTGAT5GTA	mC	NaN
SQC FWD	TACGATCACGGCGAATCCGATCGAATC5AGAT5GCGCTTTACGAAGTGCGACAGCCTTAG	C	NaN					SQC FWD	TACGATCACGGCGAATCCGATCGAATC5AGAT5GCGCTTTACGAAGTGCGACAGCCTTAG	C	100
SQC FWD	TACGATCACGGCGAATCCGATCGAATC5AGAT5GCGCTTTACGAAGTGCGACAGCCTTAG	C	NaN					SQC FWD	TACGATCACGGCGAATCCGATCGAATC5AGAT5GCGCTTTACGAAGTGCGACAGCCTTAG	C	100
SQC FWD	TACGATCACGGCGAATCCGATCGAATC5AGAT5GCGCTTTACGAAGTGCGACAGCCTTAG	C	NaN					SQC FWD	TACGATCACGGCGAATCCGATCGAATC5AGAT5GCGCTTTACGAAGTGCGACAGCCTTAG	C	100
SQC FWD	TACGATCACGGCGAATCCGATCGAATC5AGAT5GCGCTTTACGAAGTGCGACAGCCTTAG	C	NaN					SQC FWD	TACGATCACGGCGAATCCGATCGAATC5AGAT5GCGCTTTACGAAGTGCGACAGCCTTAG	C	100
SQC FWD	TACGATCACGGCGAATCCGATCGAATC5AGAT5GCGCTTTACGAAGTGCGACAGCCTTAG	C	NaN					SQC FWD	TACGATCACGGCGAATCCGATCGAATC5AGAT5GCGCTTTACGAAGTGCGACAGCCTTAG	C	100
SQC FWD	TACGATCACGGCGAATCCGATCGAATC5AGAT5GCGCTTTACGAAGTGCGACAGCCTTAG	C	NaN					SQC FWD	TACGATCACGGCGAATCCGATCGAATC5AGAT5GCGCTTTACGAAGTGCGACAGCCTTAG	C	100
SQC FWD	TACGATCACGGCGAATCCGATCGAATC5AGAT5GCGCTTTACGAAGTGCGACAGCCTTAG	C	NaN					SQC FWD	TACGATCACGGCGAATCCGATCGAATC5AGAT5GCGCTTTACGAAGTGCGACAGCCTTAG	C	100
SQC FWD	TACGATCACGGCGAATCCGATCGAATC5AGAT5GCGCTTTACGAAGTGCGACAGCCTTAG	C	NaN					SQC FWD	TACGATCACGGCGAATCCGATCGAATC5AGAT5GCGCTTTACGAAGTGCGACAGCCTTAG	C	100
SQC FWD	TACGATCACGGCGAATCCGATCGAATC5AGAT5GCGCTTTACGAAGTGCGACAGCCTTAG	mC	NaN					SQC FWD	TACGATCACGGCGAATCCGATCGAATC5AGAT5GCGCTTTACGAAGTGCGACAGCCTTAG	mC	0
SQC FWD	TACGATCACGGCGAATCCGATCGAATC5AGAT5GCGCTTTACGAAGTGCGACAGCCTTAG	mC	NaN					SQC FWD	TACGATCACGGCGAATCCGATCGAATC5AGAT5GCGCTTTACGAAGTGCGACAGCCTTAG	mC	0
SQC FWD	TACGATCACGGCGAATCCGATCGAATC5AGAT5GCGCTTTACGAAGTGCGACAGCCTTAG	C	NaN					SQC FWD	TACGATCACGGCGAATCCGATCGAATC5AGAT5GCGCTTTACGAAGTGCGACAGCCTTAG	C	100
SQC FWD	TACGATCACGGCGAATCCGATCGAATC5AGAT5GCGCTTTACGAAGTGCGACAGCCTTAG	C	NaN					SQC FWD	TACGATCACGGCGAATCCGATCGAATC5AGAT5GCGCTTTACGAAGTGCGACAGCCTTAG	C	100
SQC FWD	TACGATCACGGCGAATCCGATCGAATC5AGAT5GCGCTTTACGAAGTGCGACAGCCTTAG	C	NaN					SQC FWD	TACGATCACGGCGAATCCGATCGAATC5AGAT5GCGCTTTACGAAGTGCGACAGCCTTAG	C	100
SQC FWD	TACGATCACGGCGAATCCGATCGAATC5AGAT5GCGCTTTACGAAGTGCGACAGCCTTAG	C	NaN					SQC FWD	TACGATCACGGCGAATCCGATCGAATC5AGAT5GCGCTTTACGAAGTGCGACAGCCTTAG	C	100
SQC FWD	TACGATCACGGCGAATCCGATCGAATC5AGAT5GCGCTTTACGAAGTGCGACAGCCTTAG	C	NaN					SQC FWD	TACGATCACGGCGAATCCGATCGAATC5AGAT5GCGCTTTACGAAGTGCGACAGCCTTAG	C	100
SQC FWD	TACGATCACGGCGAATCCGATCGAATC5AGAT5GCGCTTTACGAAGTGCGACAGCCTTAG	C	NaN					SQC FWD	TACGATCACGGCGAATCCGATCGAATC5AGAT5GCGCTTTACGAAGTGCGACAGCCTTAG	C	100
SQC FWD	TACGATCACGGCGAATCCGATCGAATC5AGAT5GCGCTTTACGAAGTGCGACAGCCTTAG	C	NaN					SQC FWD	TACGATCACGGCGAATCCGATCGAATC5AGAT5GCGCTTTACGAAGTGCGACAGCCTTAG	C	100
SQC REV	CTAAGGCTGTCGCACTTCGTAAAGCGCGAT5TGGATTCGATCGGATTCGCCGTGATCGTA	C	100					SQC REV	CTAAGGCTGTCGCACTTCGTAAAGCGCGAT5TGGATTCGATCGGATTCGCCGTGATCGTA	C	100
SQC REV	CTAAGGCTGTCGCACTTCGTAAAGCGCGAT5TGGATTCGATCGGATTCGCCGTGATCGTA	C	100					SQC REV	CTAAGGCTGTCGCACTTCGTAAAGCGCGAT5TGGATTCGATCGGATTCGCCGTGATCGTA	C	100
SQC REV	CTAAGGCTGTCGCACTTCGTAAAGCGCGAT5TGGATTCGATCGGATTCGCCGTGATCGTA	C	100					SQC REV	CTAAGGCTGTCGCACTTCGTAAAGCGCGAT5TGGATTCGATCGGATTCGCCGTGATCGTA	C	100
SQC REV	CTAAGGCTGTCGCACTTCGTAAAGCGCGAT5TGGATTCGATCGGATTCGCCGTGATCGTA	C	100					SQC REV	CTAAGGCTGTCGCACTTCGTAAAGCGCGAT5TGGATTCGATCGGATTCGCCGTGATCGTA	C	100
SQC REV	CTAAGGCTGTCGCACTTCGTAAAGCGCGAT5TGGATTCGATCGGATTCGCCGTGATCGTA	C	100					SQC REV	CTAAGGCTGTCGCACTTCGTAAAGCGCGAT5TGGATTCGATCGGATTCGCCGTGATCGTA	C	100
SQC REV	CTAAGGCTGTCGCACTTCGTAAAGCGCGAT5TGGATTCGATCGGATTCGCCGTGATCGTA	C	100					SQC REV	CTAAGGCTGTCGCACTTCGTAAAGCGCGAT5TGGATTCGATCGGATTCGCCGTGATCGTA	C	100
SQC REV	CTAAGGCTGTCGCACTTCGTAAAGCGCGAT5TGGATTCGATCGGATTCGCCGTGATCGTA	C	100					SQC REV	CTAAGGCTGTCGCACTTCGTAAAGCGCGAT5TGGATTCGATCGGATTCGCCGTGATCGTA	C	100
SQC REV	CTAAGGCTGTCGCACTTCGTAAAGCGCGAT5TGGATTCGATCGGATTCGCCGTGATCGTA	C	100					SQC REV	CTAAGGCTGTCGCACTTCGTAAAGCGCGAT5TGGATTCGATCGGATTCGCCGTGATCGTA	C	100
SQC REV	CTAAGGCTGTCGCACTTCGTAAAGCGCGAT5TGGATTCGATCGGATTCGCCGTGATCGTA	mC	0					SQC REV	CTAAGGCTGTCGCACTTCGTAAAGCGCGAT5TGGATTCGATCGGATTCGCCGTGATCGTA	mC	0
SQC REV	CTAAGGCTGTCGCACTTCGTAAAGCGCGAT5TGGATTCGATCGGATTCGCCGTGATCGTA	C	100					SQC REV	CTAAGGCTGTCGCACTTCGTAAAGCGCGAT5TGGATTCGATCGGATTCGCCGTGATCGTA	C	100
SQC REV	CTAAGGCTGTCGCACTTCGTAAAGCGCGAT5TGGATTCGATCGGATTCGCCGTGATCGTA	C	100					SQC REV	CTAAGGCTGTCGCACTTCGTAAAGCGCGAT5TGGATTCGATCGGATTCGCCGTGATCGTA	C	100
SQC REV	CTAAGGCTGTCGCACTTCGTAAAGCGCGAT5TGGATTCGATCGGATTCGCCGTGATCGTA	C	100					SQC REV	CTAAGGCTGTCGCACTTCGTAAAGCGCGAT5TGGATTCGATCGGATTCGCCGTGATCGTA	C	100
SQC REV	CTAAGGCTGTCGCACTTCGTAAAGCGCGAT5TGGATTCGATCGGATTCGCCGTGATCGTA	C	100					SQC REV	CTAAGGCTGTCGCACTTCGTAAAGCGCGAT5TGGATTCGATCGGATTCGCCGTGATCGTA	C	100
SQC REV	CTAAGGCTGTCGCACTTCGTAAAGCGCGAT5TGGATTCGATCGGATTCGCCGTGATCGTA	C	100					SQC REV	CTAAGGCTGTCGCACTTCGTAAAGCGCGAT5TGGATTCGATCGGATTCGCCGTGATCGTA	C	100
SQC REV	CTAAGGCTGTCGCACTTCGTAAAGCGCGAT5TGGATTCGATCGGATTCGCCGTGATCGTA	C	100					SQC REV	CTAAGGCTGTCGCACTTCGTAAAGCGCGAT5TGGATTCGATCGGATTCGCCGTGATCGTA	C	100
SQmC FWD	TA5GAT5A5GG5GAAT55GAT5GAAT5TAG5TTG5G5TTTA5GAAGTG5GA5AG55TTAG	mC	NaN					SQmC FWD	TA5GAT5A5GG5GAAT55GAT5GAAT5TAG5TTG5G5TTTA5GAAGTG5GA5AG55TTAG	mC	0
SQmC FWD	TA5GAT5A5GG5GAAT55GAT5GAAT5TAG5TTG5G5TTTA5GAAGTG5GA5AG55TTAG	mC	NaN					SQmC FWD	TA5GAT5A5GG5GAAT55GAT5GAAT5TAG5TTG5G5TTTA5GAAGTG5GA5AG55TTAG	mC	0
SQmC FWD	TA5GAT5A5GG5GAAT55GAT5GAAT5TAG5TTG5G5TTTA5GAAGTG5GA5AG55TTAG	mC	NaN					SQmC FWD	TA5GAT5A5GG5GAAT55GAT5GAAT5TAG5TTG5G5TTTA5GAAGTG5GA5AG55TTAG	mC	0
SQmC FWD	TA5GAT5A5GG5GAAT55GAT5GAAT5TAG5TTG5G5TTTA5GAAGTG5GA5AG55TTAG	mC	NaN					SQmC FWD	TA5GAT5A5GG5GAAT55GAT5GAAT5TAG5TTG5G5TTTA5GAAGTG5GA5AG55TTAG	mC	0
SQmC FWD	TA5GAT5A5GG5GAAT55GAT5GAAT5TAG5TTG5G5TTTA5GAAGTG5GA5AG55TTAG	mC	NaN					SQmC FWD	TA5GAT5A5GG5GAAT55GAT5GAAT5TAG5TTG5G5TTTA5GAAGTG5GA5AG55TTAG	mC	0
SQmC FWD	TA5GAT5A5GG5GAAT55GAT5GAAT5TAG5TTG5G5TTTA5GAAGTG5GA5AG55TTAG	mC	NaN					SQmC FWD	TA5GAT5A5GG5GAAT55GAT5GAAT5TAG5TTG5G5TTTA5GAAGTG5GA5AG55TTAG	mC	0
SQmC FWD	TA5GAT5A5GG5GAAT55GAT5GAAT5TAG5TTG5G5TTTA5GAAGTG5GA5AG55TTAG	mC	NaN					SQmC FWD	TA5GAT5A5GG5GAAT55GAT5GAAT5TAG5TTG5G5TTTA5GAAGTG5GA5AG55TTAG	mC	0
SQmC FWD	TA5GAT5A5GG5GAAT55GAT5GAAT5TAG5TTG5G5TTTA5GAAGTG5GA5AG55TTAG	mC	NaN					SQmC FWD	TA5GAT5A5GG5GAAT55GAT5GAAT5TAG5TTG5G5TTTA5GAAGTG5GA5AG55TTAG	mC	0
SQmC FWD	TA5GAT5A5GG5GAAT55GAT5GAAT5TAG5TTG5G5TTTA5GAAGTG5GA5AG55TTAG	mC	NaN					SQmC FWD	TA5GAT5A5GG5GAAT55GAT5GAAT5TAG5TTG5G5TTTA5GAAGTG5GA5AG55TTAG	mC	0
SQmC FWD	TA5GAT5A5GG5GAAT55GAT5GAAT5TAG5TTG5G5TTTA5GAAGTG5GA5AG55TTAG	mC	NaN					SQmC FWD	TA5GAT5A5GG5GAAT55GAT5GAAT5TAG5TTG5G5TTTA5GAAGTG5GA5AG55TTAG	mC	0
SQmC FWD	TA5GAT5A5GG5GAAT55GAT5GAAT5TAG5TTG5G5TTTA5GAAGTG5GA5AG55TTAG	mC	NaN					SQmC FWD	TA5GAT5A5GG5GAAT55GAT5GAAT5TAG5TTG5G5TTTA5GAAGTG5GA5AG55TTAG	mC	0
SQmC FWD	TA5GAT5A5GG5GAAT55GAT5GAAT5TAG5TTG5G5TTTA5GAAGTG5GA5AG55TTAG	mC	NaN					SQmC FWD	TA5GAT5A5GG5GAAT55GAT5GAAT5TAG5TTG5G5TTTA5GAAGTG5GA5AG55TTAG	mC	0
SQmC FWD	TA5GAT5A5GG5GAAT55GAT5GAAT5TAG5TTG5G5TTTA5GAAGTG5GA5AG55TTAG	mC	NaN					SQmC FWD	TA5GAT5A5GG5GAAT55GAT5GAAT5TAG5TTG5G5TTTA5GAAGTG5GA5AG55TTAG	mC	0
SQmC FWD	TA5GAT5A5GG5GAAT55GAT5GAAT5TAG5TTG5G5TTTA5GAAGTG5GA5AG55TTAG	mC	NaN					SQmC FWD	TA5GAT5A5GG5GAAT55GAT5GAAT5TAG5TTG5G5TTTA5GAAGTG5GA5AG55TTAG	mC	0
SQmC FWD	TA5GAT5A5GG5GAAT55GAT5GAAT5TAG5TTG5G5TTTA5GAAGTG5GA5AG55TTAG	mC	NaN					SQmC FWD	TA5GAT5A5GG5GAAT55GAT5GAAT5TAG5TTG5G5TTTA5GAAGTG5GA5AG55TTAG	mC	0
SQmC FWD	TA5GAT5A5GG5GAAT55GAT5GAAT5TAG5TTG5G5TTTA5GAAGTG5GA5AG55TTAG	mC	NaN					SQmC FWD	TA5GAT5A5GG5GAAT55GAT5GAAT5TAG5TTG5G5TTTA5GAAGTG5GA5AG55TTAG	mC	0
SQmC REV	5TAAGG5TGT5G5A5TT5GTAAAG5G5AAG5TAGATT5GAT5GGATT5G55GTGAT5GTA	mC	NaN					SQmC REV	5TAAGG5TGT5G5A5TT5GTAAAG5G5AAG5TAGATT5GAT5GGATT5G55GTGAT5GTA	mC	0
SQmC REV	5TAAGG5TGT5G5A5TT5GTAAAG5G5AAG5TAGATT5GAT5GGATT5G55GTGAT5GTA	mC	NaN					SQmC REV	5TAAGG5TGT5G5A5TT5GTAAAG5G5AAG5TAGATT5GAT5GGATT5G55GTGAT5GTA	mC	0
SQmC REV	5TAAGG5TGT5G5A5TT5GTAAAG5G5AAG5TAGATT5GAT5GGATT5G55GTGAT5GTA	mC	NaN					SQmC REV	5TAAGG5TGT5G5A5TT5GTAAAG5G5AAG5TAGATT5GAT5GGATT5G55GTGAT5GTA	mC	50
SQmC REV	5TAAGG5TGT5G5A5TT5GTAAAG5G5AAG5TAGATT5GAT5GGATT5G55GTGAT5GTA	mC	NaN					SQmC REV	5TAAGG5TGT5G5A5TT5GTAAAG5G5AAG5TAGATT5GAT5GGATT5G55GTGAT5GTA	mC	0
SQmC REV	5TAAGG5TGT5G5A5TT5GTAAAG5G5AAG5TAGATT5GAT5GGATT5G55GTGAT5GTA	mC	NaN					SQmC REV	5TAAGG5TGT5G5A5TT5GTAAAG5G5AAG5TAGATT5GAT5GGATT5G55GTGAT5GTA	mC	0
SQmC REV	5TAAGG5TGT5G5A5TT5GTAAAG5G5AAG5TAGATT5GAT5GGATT5G55GTGAT5GTA	mC	NaN					SQmC REV	5TAAGG5TGT5G5A5TT5GTAAAG5G5AAG5TAGATT5GAT5GGATT5G55GTGAT5GTA	mC	0
SQmC REV	5TAAGG5TGT5G5A5TT5GTAAAG5G5AAG5TAGATT5GAT5GGATT5G55GTGAT5GTA	mC	NaN					SQmC REV	5TAAGG5TGT5G5A5TT5GTAAAG5G5AAG5TAGATT5GAT5GGATT5G55GTGAT5GTA	mC	0
SQmC REV	5TAAGG5TGT5G5A5TT5GTAAAG5G5AAG5TAGATT5GAT5GGATT5G55GTGAT5GTA	mC	NaN					SQmC REV	5TAAGG5TGT5G5A5TT5GTAAAG5G5AAG5TAGATT5GAT5GGATT5G55GTGAT5GTA	mC	0
SQmC REV	5TAAGG5TGT5G5A5TT5GTAAAG5G5AAG5TAGATT5GAT5GGATT5G55GTGAT5GTA	mC	NaN					SQmC REV	5TAAGG5TGT5G5A5TT5GTAAAG5G5AAG5TAGATT5GAT5GGATT5G55GTGAT5GTA	mC	0
SQmC REV	5TAAGG5TGT5G5A5TT5GTAAAG5G5AAG5TAGATT5GAT5GGATT5G55GTGAT5GTA	mC	NaN					SQmC REV	5TAAGG5TGT5G5A5TT5GTAAAG5G5AAG5TAGATT5GAT5GGATT5G55GTGAT5GTA	mC	0
SQmC REV	5TAAGG5TGT5G5A5TT5GTAAAG5G5AAG5TAGATT5GAT5GGATT5G55GTGAT5GTA	mC	NaN					SQmC REV	5TAAGG5TGT5G5A5TT5GTAAAG5G5AAG5TAGATT5GAT5GGATT5G55GTGAT5GTA	mC	0
SQmC REV	5TAAGG5TGT5G5A5TT5GTAAAG5G5AAG5TAGATT5GAT5GGATT5G55GTGAT5GTA	mC	NaN					SQmC REV	5TAAGG5TGT5G5A5TT5GTAAAG5G5AAG5TAGATT5GAT5GGATT5G55GTGAT5GTA	mC	0
SQmC REV	5TAAGG5TGT5G5A5TT5GTAAAG5G5AAG5TAGATT5GAT5GGATT5G55GTGAT5GTA	mC	NaN					SQmC REV	5TAAGG5TGT5G5A5TT5GTAAAG5G5AAG5TAGATT5GAT5GGATT5G55GTGAT5GTA	mC	0
SQmC REV	5TAAGG5TGT5G5A5TT5GTAAAG5G5AAG5TAGATT5GAT5GGATT5G55GTGAT5GTA	mC	NaN					SQmC REV	5TAAGG5TGT5G5A5TT5GTAAAG5G5AAG5TAGATT5GAT5GGATT5G55GTGAT5GTA	mC	0
SQmC REV	5TAAGG5TGT5G5A5TT5GTAAAG5G5AAG5TAGATT5GAT5GGATT5G55GTGAT5GTA	mC	NaN					SQmC REV	5TAAGG5TGT5G5A5TT5GTAAAG5G5AAG5TAGATT5GAT5GGATT5G55GTGAT5GTA	mC	0
SQfC FWD	TACGATCA3GGCGAATCCGATCGAATCGTTT5GGCGCTTTACGAAGTGCGACAGCCTTAG	C	NaN					SQfC FWD	TACGATCA3GGCGAATCCGATCGAATCGTTT5GGCGCTTTACGAAGTGCGACAGCCTTAG	C	100
SQfC FWD	TACGATCA3GGCGAATCCGATCGAATCGTTT5GGCGCTTTACGAAGTGCGACAGCCTTAG	C	NaN					SQfC FWD	TACGATCA3GGCGAATCCGATCGAATCGTTT5GGCGCTTTACGAAGTGCGACAGCCTTAG	C	100
SQfC FWD	TACGATCA3GGCGAATCCGATCGAATCGTTT5GGCGCTTTACGAAGTGCGACAGCCTTAG	fC	NaN					SQfC FWD	TACGATCA3GGCGAATCCGATCGAATCGTTT5GGCGCTTTACGAAGTGCGACAGCCTTAG	fC	100
SQfC FWD	TACGATCA3GGCGAATCCGATCGAATCGTTT5GGCGCTTTACGAAGTGCGACAGCCTTAG	C	NaN					SQfC FWD	TACGATCA3GGCGAATCCGATCGAATCGTTT5GGCGCTTTACGAAGTGCGACAGCCTTAG	C	100
SQfC FWD	TACGATCA3GGCGAATCCGATCGAATCGTTT5GGCGCTTTACGAAGTGCGACAGCCTTAG	C	NaN					SQfC FWD	TACGATCA3GGCGAATCCGATCGAATCGTTT5GGCGCTTTACGAAGTGCGACAGCCTTAG	C	100
SQfC FWD	TACGATCA3GGCGAATCCGATCGAATCGTTT5GGCGCTTTACGAAGTGCGACAGCCTTAG	C	NaN					SQfC FWD	TACGATCA3GGCGAATCCGATCGAATCGTTT5GGCGCTTTACGAAGTGCGACAGCCTTAG	C	100
SQfC FWD	TACGATCA3GGCGAATCCGATCGAATCGTTT5GGCGCTTTACGAAGTGCGACAGCCTTAG	C	NaN					SQfC FWD	TACGATCA3GGCGAATCCGATCGAATCGTTT5GGCGCTTTACGAAGTGCGACAGCCTTAG	C	100
SQfC FWD	TACGATCA3GGCGAATCCGATCGAATCGTTT5GGCGCTTTACGAAGTGCGACAGCCTTAG	C	NaN					SQfC FWD	TACGATCA3GGCGAATCCGATCGAATCGTTT5GGCGCTTTACGAAGTGCGACAGCCTTAG	C	100
SQfC FWD	TACGATCA3GGCGAATCCGATCGAATCGTTT5GGCGCTTTACGAAGTGCGACAGCCTTAG	mC	NaN					SQfC FWD	TACGATCA3GGCGAATCCGATCGAATCGTTT5GGCGCTTTACGAAGTGCGACAGCCTTAG	mC	0
SQfC FWD	TACGATCA3GGCGAATCCGATCGAATCGTTT5GGCGCTTTACGAAGTGCGACAGCCTTAG	C	NaN					SQfC FWD	TACGATCA3GGCGAATCCGATCGAATCGTTT5GGCGCTTTACGAAGTGCGACAGCCTTAG	C	100
SQfC FWD	TACGATCA3GGCGAATCCGATCGAATCGTTT5GGCGCTTTACGAAGTGCGACAGCCTTAG	C	NaN					SQfC FWD	TACGATCA3GGCGAATCCGATCGAATCGTTT5GGCGCTTTACGAAGTGCGACAGCCTTAG	C	100
SQfC FWD	TACGATCA3GGCGAATCCGATCGAATCGTTT5GGCGCTTTACGAAGTGCGACAGCCTTAG	C	NaN					SQfC FWD	TACGATCA3GGCGAATCCGATCGAATCGTTT5GGCGCTTTACGAAGTGCGACAGCCTTAG	C	100
SQfC FWD	TACGATCA3GGCGAATCCGATCGAATCGTTT5GGCGCTTTACGAAGTGCGACAGCCTTAG	C	NaN					SQfC FWD	TACGATCA3GGCGAATCCGATCGAATCGTTT5GGCGCTTTACGAAGTGCGACAGCCTTAG	C	100
SQfC FWD	TACGATCA3GGCGAATCCGATCGAATCGTTT5GGCGCTTTACGAAGTGCGACAGCCTTAG	C	NaN					SQfC FWD	TACGATCA3GGCGAATCCGATCGAATCGTTT5GGCGCTTTACGAAGTGCGACAGCCTTAG	C	100
SQfC FWD	TACGATCA3GGCGAATCCGATCGAATCGTTT5GGCGCTTTACGAAGTGCGACAGCCTTAG	C	NaN					SQfC FWD	TACGATCA3GGCGAATCCGATCGAATCGTTT5GGCGCTTTACGAAGTGCGACAGCCTTAG	C	100
SQfC FWD	TACGATCA3GGCGAATCCGATCGAATCGTTT5GGCGCTTTACGAAGTGCGACAGCCTTAG	C	NaN					SQfC FWD	TACGATCA3GGCGAATCCGATCGAATCGTTT5GGCGCTTTACGAAGTGCGACAGCCTTAG	C	100
SQfC REV	CTAAGGCTGT3GCACTTCGTAAAGCGC5GAAA5GATTCGATCGGATTCGCCGTGATCGTA	C	100					SQfC REV	CTAAGGCTGT3GCACTTCGTAAAGCGC5GAAA5GATTCGATCGGATTCGCCGTGATCGTA	C	100
SQfC REV	CTAAGGCTGT3GCACTTCGTAAAGCGC5GAAA5GATTCGATCGGATTCGCCGTGATCGTA	C	100					SQfC REV	CTAAGGCTGT3GCACTTCGTAAAGCGC5GAAA5GATTCGATCGGATTCGCCGTGATCGTA	C	100
SQfC REV	CTAAGGCTGT3GCACTTCGTAAAGCGC5GAAA5GATTCGATCGGATTCGCCGTGATCGTA	fC	100					SQfC REV	CTAAGGCTGT3GCACTTCGTAAAGCGC5GAAA5GATTCGATCGGATTCGCCGTGATCGTA	fC	100
SQfC REV	CTAAGGCTGT3GCACTTCGTAAAGCGC5GAAA5GATTCGATCGGATTCGCCGTGATCGTA	C	100					SQfC REV	CTAAGGCTGT3GCACTTCGTAAAGCGC5GAAA5GATTCGATCGGATTCGCCGTGATCGTA	C	100
SQfC REV	CTAAGGCTGT3GCACTTCGTAAAGCGC5GAAA5GATTCGATCGGATTCGCCGTGATCGTA	C	100					SQfC REV	CTAAGGCTGT3GCACTTCGTAAAGCGC5GAAA5GATTCGATCGGATTCGCCGTGATCGTA	C	100
SQfC REV	CTAAGGCTGT3GCACTTCGTAAAGCGC5GAAA5GATTCGATCGGATTCGCCGTGATCGTA	C	100					SQfC REV	CTAAGGCTGT3GCACTTCGTAAAGCGC5GAAA5GATTCGATCGGATTCGCCGTGATCGTA	C	100
SQfC REV	CTAAGGCTGT3GCACTTCGTAAAGCGC5GAAA5GATTCGATCGGATTCGCCGTGATCGTA	C	100					SQfC REV	CTAAGGCTGT3GCACTTCGTAAAGCGC5GAAA5GATTCGATCGGATTCGCCGTGATCGTA	C	100
SQfC REV	CTAAGGCTGT3GCACTTCGTAAAGCGC5GAAA5GATTCGATCGGATTCGCCGTGATCGTA	C	100					SQfC REV	CTAAGGCTGT3GCACTTCGTAAAGCGC5GAAA5GATTCGATCGGATTCGCCGTGATCGTA	C	100
SQfC REV	CTAAGGCTGT3GCACTTCGTAAAGCGC5GAAA5GATTCGATCGGATTCGCCGTGATCGTA	mC	0					SQfC REV	CTAAGGCTGT3GCACTTCGTAAAGCGC5GAAA5GATTCGATCGGATTCGCCGTGATCGTA	mC	0
SQfC REV	CTAAGGCTGT3GCACTTCGTAAAGCGC5GAAA5GATTCGATCGGATTCGCCGTGATCGTA	mC	0					SQfC REV	CTAAGGCTGT3GCACTTCGTAAAGCGC5GAAA5GATTCGATCGGATTCGCCGTGATCGTA	mC	0
SQfC REV	CTAAGGCTGT3GCACTTCGTAAAGCGC5GAAA5GATTCGATCGGATTCGCCGTGATCGTA	C	100					SQfC REV	CTAAGGCTGT3GCACTTCGTAAAGCGC5GAAA5GATTCGATCGGATTCGCCGTGATCGTA	C	100
SQfC REV	CTAAGGCTGT3GCACTTCGTAAAGCGC5GAAA5GATTCGATCGGATTCGCCGTGATCGTA	C	100					SQfC REV	CTAAGGCTGT3GCACTTCGTAAAGCGC5GAAA5GATTCGATCGGATTCGCCGTGATCGTA	C	100
SQfC REV	CTAAGGCTGT3GCACTTCGTAAAGCGC5GAAA5GATTCGATCGGATTCGCCGTGATCGTA	C	100					SQfC REV	CTAAGGCTGT3GCACTTCGTAAAGCGC5GAAA5GATTCGATCGGATTCGCCGTGATCGTA	C	100
SQfC REV	CTAAGGCTGT3GCACTTCGTAAAGCGC5GAAA5GATTCGATCGGATTCGCCGTGATCGTA	C	100					SQfC REV	CTAAGGCTGT3GCACTTCGTAAAGCGC5GAAA5GATTCGATCGGATTCGCCGTGATCGTA	C	100
SQfC REV	CTAAGGCTGT3GCACTTCGTAAAGCGC5GAAA5GATTCGATCGGATTCGCCGTGATCGTA	C	100					SQfC REV	CTAAGGCTGT3GCACTTCGTAAAGCGC5GAAA5GATTCGATCGGATTCGCCGTGATCGTA	C	100
SQfC REV	CTAAGGCTGT3GCACTTCGTAAAGCGC5GAAA5GATTCGATCGGATTCGCCGTGATCGTA	C	100					SQfC REV	CTAAGGCTGT3GCACTTCGTAAAGCGC5GAAA5GATTCGATCGGATTCGCCGTGATCGTA	C	100
SY005_2x2_hmc_Q38_indexed FWD	CT5AC5CACAAC5ACAAACAATTTAAATA1GATTAAATAATATTAATATATTAT1GATTAAATAATAATTAATTAATATTTGATGTGATGGGTGGTATGG	C	NaN					SY005_2x2_hmc_Q38_indexed FWD	CT5AC5CACAAC5ACAAACAATTTAAATA1GATTAAATAATATTAATATATTAT1GATTAAATAATAATTAATTAATATTTGATGTGATGGGTGGTATGG	C	NaN
SY005_2x2_hmc_Q38_indexed FWD	CT5AC5CACAAC5ACAAACAATTTAAATA1GATTAAATAATATTAATATATTAT1GATTAAATAATAATTAATTAATATTTGATGTGATGGGTGGTATGG	mC	NaN					SY005_2x2_hmc_Q38_indexed FWD	CT5AC5CACAAC5ACAAACAATTTAAATA1GATTAAATAATATTAATATATTAT1GATTAAATAATAATTAATTAATATTTGATGTGATGGGTGGTATGG	mC	NaN
SY005_2x2_hmc_Q38_indexed FWD	CT5AC5CACAAC5ACAAACAATTTAAATA1GATTAAATAATATTAATATATTAT1GATTAAATAATAATTAATTAATATTTGATGTGATGGGTGGTATGG	C	NaN					SY005_2x2_hmc_Q38_indexed FWD	CT5AC5CACAAC5ACAAACAATTTAAATA1GATTAAATAATATTAATATATTAT1GATTAAATAATAATTAATTAATATTTGATGTGATGGGTGGTATGG	C	NaN
SY005_2x2_hmc_Q38_indexed FWD	CT5AC5CACAAC5ACAAACAATTTAAATA1GATTAAATAATATTAATATATTAT1GATTAAATAATAATTAATTAATATTTGATGTGATGGGTGGTATGG	mC	NaN					SY005_2x2_hmc_Q38_indexed FWD	CT5AC5CACAAC5ACAAACAATTTAAATA1GATTAAATAATATTAATATATTAT1GATTAAATAATAATTAATTAATATTTGATGTGATGGGTGGTATGG	mC	NaN
SY005_2x2_hmc_Q38_indexed FWD	CT5AC5CACAAC5ACAAACAATTTAAATA1GATTAAATAATATTAATATATTAT1GATTAAATAATAATTAATTAATATTTGATGTGATGGGTGGTATGG	C	NaN					SY005_2x2_hmc_Q38_indexed FWD	CT5AC5CACAAC5ACAAACAATTTAAATA1GATTAAATAATATTAATATATTAT1GATTAAATAATAATTAATTAATATTTGATGTGATGGGTGGTATGG	C	NaN
SY005_2x2_hmc_Q38_indexed FWD	CT5AC5CACAAC5ACAAACAATTTAAATA1GATTAAATAATATTAATATATTAT1GATTAAATAATAATTAATTAATATTTGATGTGATGGGTGGTATGG	C	NaN					SY005_2x2_hmc_Q38_indexed FWD	CT5AC5CACAAC5ACAAACAATTTAAATA1GATTAAATAATATTAATATATTAT1GATTAAATAATAATTAATTAATATTTGATGTGATGGGTGGTATGG	C	NaN
SY005_2x2_hmc_Q38_indexed FWD	CT5AC5CACAAC5ACAAACAATTTAAATA1GATTAAATAATATTAATATATTAT1GATTAAATAATAATTAATTAATATTTGATGTGATGGGTGGTATGG	C	NaN					SY005_2x2_hmc_Q38_indexed FWD	CT5AC5CACAAC5ACAAACAATTTAAATA1GATTAAATAATATTAATATATTAT1GATTAAATAATAATTAATTAATATTTGATGTGATGGGTGGTATGG	C	NaN
SY005_2x2_hmc_Q38_indexed FWD	CT5AC5CACAAC5ACAAACAATTTAAATA1GATTAAATAATATTAATATATTAT1GATTAAATAATAATTAATTAATATTTGATGTGATGGGTGGTATGG	mC	NaN					SY005_2x2_hmc_Q38_indexed FWD	CT5AC5CACAAC5ACAAACAATTTAAATA1GATTAAATAATATTAATATATTAT1GATTAAATAATAATTAATTAATATTTGATGTGATGGGTGGTATGG	mC	NaN
SY005_2x2_hmc_Q38_indexed FWD	CT5AC5CACAAC5ACAAACAATTTAAATA1GATTAAATAATATTAATATATTAT1GATTAAATAATAATTAATTAATATTTGATGTGATGGGTGGTATGG	C	NaN					SY005_2x2_hmc_Q38_indexed FWD	CT5AC5CACAAC5ACAAACAATTTAAATA1GATTAAATAATATTAATATATTAT1GATTAAATAATAATTAATTAATATTTGATGTGATGGGTGGTATGG	C	NaN
SY005_2x2_hmc_Q38_indexed FWD	CT5AC5CACAAC5ACAAACAATTTAAATA1GATTAAATAATATTAATATATTAT1GATTAAATAATAATTAATTAATATTTGATGTGATGGGTGGTATGG	C	NaN					SY005_2x2_hmc_Q38_indexed FWD	CT5AC5CACAAC5ACAAACAATTTAAATA1GATTAAATAATATTAATATATTAT1GATTAAATAATAATTAATTAATATTTGATGTGATGGGTGGTATGG	C	NaN
SY005_2x2_hmc_Q38_indexed FWD	CT5AC5CACAAC5ACAAACAATTTAAATA1GATTAAATAATATTAATATATTAT1GATTAAATAATAATTAATTAATATTTGATGTGATGGGTGGTATGG	hmC	NaN					SY005_2x2_hmc_Q38_indexed FWD	CT5AC5CACAAC5ACAAACAATTTAAATA1GATTAAATAATATTAATATATTAT1GATTAAATAATAATTAATTAATATTTGATGTGATGGGTGGTATGG	hmC	NaN
SY005_2x2_hmc_Q38_indexed FWD	CT5AC5CACAAC5ACAAACAATTTAAATA1GATTAAATAATATTAATATATTAT1GATTAAATAATAATTAATTAATATTTGATGTGATGGGTGGTATGG	hmC	NaN					SY005_2x2_hmc_Q38_indexed FWD	CT5AC5CACAAC5ACAAACAATTTAAATA1GATTAAATAATATTAATATATTAT1GATTAAATAATAATTAATTAATATTTGATGTGATGGGTGGTATGG	hmC	NaN
SY005_2x2_hmc_Q38_indexed REV	CCATA5CAC5CATCA5ATCAAATATTAATTAATTATTATTTAAT1GATAATATATTAATATTATTTAAT1GTATTTAAATTGTTTGTGGTTGTGGGTGAG	C	NaN					SY005_2x2_hmc_Q38_indexed REV	CCATA5CAC5CATCA5ATCAAATATTAATTAATTATTATTTAAT1GATAATATATTAATATTATTTAAT1GTATTTAAATTGTTTGTGGTTGTGGGTGAG	C	NaN
SY005_2x2_hmc_Q38_indexed REV	CCATA5CAC5CATCA5ATCAAATATTAATTAATTATTATTTAAT1GATAATATATTAATATTATTTAAT1GTATTTAAATTGTTTGTGGTTGTGGGTGAG	C	NaN					SY005_2x2_hmc_Q38_indexed REV	CCATA5CAC5CATCA5ATCAAATATTAATTAATTATTATTTAAT1GATAATATATTAATATTATTTAAT1GTATTTAAATTGTTTGTGGTTGTGGGTGAG	C	NaN
SY005_2x2_hmc_Q38_indexed REV	CCATA5CAC5CATCA5ATCAAATATTAATTAATTATTATTTAAT1GATAATATATTAATATTATTTAAT1GTATTTAAATTGTTTGTGGTTGTGGGTGAG	mC	NaN					SY005_2x2_hmc_Q38_indexed REV	CCATA5CAC5CATCA5ATCAAATATTAATTAATTATTATTTAAT1GATAATATATTAATATTATTTAAT1GTATTTAAATTGTTTGTGGTTGTGGGTGAG	mC	NaN
SY005_2x2_hmc_Q38_indexed REV	CCATA5CAC5CATCA5ATCAAATATTAATTAATTATTATTTAAT1GATAATATATTAATATTATTTAAT1GTATTTAAATTGTTTGTGGTTGTGGGTGAG	C	NaN					SY005_2x2_hmc_Q38_indexed REV	CCATA5CAC5CATCA5ATCAAATATTAATTAATTATTATTTAAT1GATAATATATTAATATTATTTAAT1GTATTTAAATTGTTTGTGGTTGTGGGTGAG	C	NaN
SY005_2x2_hmc_Q38_indexed REV	CCATA5CAC5CATCA5ATCAAATATTAATTAATTATTATTTAAT1GATAATATATTAATATTATTTAAT1GTATTTAAATTGTTTGTGGTTGTGGGTGAG	C	NaN					SY005_2x2_hmc_Q38_indexed REV	CCATA5CAC5CATCA5ATCAAATATTAATTAATTATTATTTAAT1GATAATATATTAATATTATTTAAT1GTATTTAAATTGTTTGTGGTTGTGGGTGAG	C	NaN
SY005_2x2_hmc_Q38_indexed REV	CCATA5CAC5CATCA5ATCAAATATTAATTAATTATTATTTAAT1GATAATATATTAATATTATTTAAT1GTATTTAAATTGTTTGTGGTTGTGGGTGAG	mC	NaN					SY005_2x2_hmc_Q38_indexed REV	CCATA5CAC5CATCA5ATCAAATATTAATTAATTATTATTTAAT1GATAATATATTAATATTATTTAAT1GTATTTAAATTGTTTGTGGTTGTGGGTGAG	mC	NaN
SY005_2x2_hmc_Q38_indexed REV	CCATA5CAC5CATCA5ATCAAATATTAATTAATTATTATTTAAT1GATAATATATTAATATTATTTAAT1GTATTTAAATTGTTTGTGGTTGTGGGTGAG	C	NaN					SY005_2x2_hmc_Q38_indexed REV	CCATA5CAC5CATCA5ATCAAATATTAATTAATTATTATTTAAT1GATAATATATTAATATTATTTAAT1GTATTTAAATTGTTTGTGGTTGTGGGTGAG	C	NaN
SY005_2x2_hmc_Q38_indexed REV	CCATA5CAC5CATCA5ATCAAATATTAATTAATTATTATTTAAT1GATAATATATTAATATTATTTAAT1GTATTTAAATTGTTTGTGGTTGTGGGTGAG	C	NaN					SY005_2x2_hmc_Q38_indexed REV	CCATA5CAC5CATCA5ATCAAATATTAATTAATTATTATTTAAT1GATAATATATTAATATTATTTAAT1GTATTTAAATTGTTTGTGGTTGTGGGTGAG	C	NaN
SY005_2x2_hmc_Q38_indexed REV	CCATA5CAC5CATCA5ATCAAATATTAATTAATTATTATTTAAT1GATAATATATTAATATTATTTAAT1GTATTTAAATTGTTTGTGGTTGTGGGTGAG	mC	NaN					SY005_2x2_hmc_Q38_indexed REV	CCATA5CAC5CATCA5ATCAAATATTAATTAATTATTATTTAAT1GATAATATATTAATATTATTTAAT1GTATTTAAATTGTTTGTGGTTGTGGGTGAG	mC	NaN
SY005_2x2_hmc_Q38_indexed REV	CCATA5CAC5CATCA5ATCAAATATTAATTAATTATTATTTAAT1GATAATATATTAATATTATTTAAT1GTATTTAAATTGTTTGTGGTTGTGGGTGAG	C	NaN					SY005_2x2_hmc_Q38_indexed REV	CCATA5CAC5CATCA5ATCAAATATTAATTAATTATTATTTAAT1GATAATATATTAATATTATTTAAT1GTATTTAAATTGTTTGTGGTTGTGGGTGAG	C	NaN
SY005_2x2_hmc_Q38_indexed REV	CCATA5CAC5CATCA5ATCAAATATTAATTAATTATTATTTAAT1GATAATATATTAATATTATTTAAT1GTATTTAAATTGTTTGTGGTTGTGGGTGAG	hmC	NaN					SY005_2x2_hmc_Q38_indexed REV	CCATA5CAC5CATCA5ATCAAATATTAATTAATTATTATTTAAT1GATAATATATTAATATTATTTAAT1GTATTTAAATTGTTTGTGGTTGTGGGTGAG	hmC	NaN
SY005_2x2_hmc_Q38_indexed REV	CCATA5CAC5CATCA5ATCAAATATTAATTAATTATTATTTAAT1GATAATATATTAATATTATTTAAT1GTATTTAAATTGTTTGTGGTTGTGGGTGAG	hmC	NaN					SY005_2x2_hmc_Q38_indexed REV	CCATA5CAC5CATCA5ATCAAATATTAATTAATTATTATTTAAT1GATAATATATTAATATTATTTAAT1GTATTTAAATTGTTTGTGGTTGTGGGTGAG	hmC	NaN
SY006_2x2_hmc_Q38B_indexed FWD	CT5AC5CACAAC5ACAAACAAATTTAATACGATTAAATAATATTAATATATTATCGATTAAATTAAATTTAATTAATATTTGATGTGATGGGTGGTATGG	C	NaN					SY006_2x2_hmc_Q38B_indexed FWD	CT5AC5CACAAC5ACAAACAAATTTAATACGATTAAATAATATTAATATATTATCGATTAAATTAAATTTAATTAATATTTGATGTGATGGGTGGTATGG	C	NaN
SY006_2x2_hmc_Q38B_indexed FWD	CT5AC5CACAAC5ACAAACAAATTTAATACGATTAAATAATATTAATATATTATCGATTAAATTAAATTTAATTAATATTTGATGTGATGGGTGGTATGG	mC	NaN					SY006_2x2_hmc_Q38B_indexed FWD	CT5AC5CACAAC5ACAAACAAATTTAATACGATTAAATAATATTAATATATTATCGATTAAATTAAATTTAATTAATATTTGATGTGATGGGTGGTATGG	mC	NaN
SY006_2x2_hmc_Q38B_indexed FWD	CT5AC5CACAAC5ACAAACAAATTTAATACGATTAAATAATATTAATATATTATCGATTAAATTAAATTTAATTAATATTTGATGTGATGGGTGGTATGG	C	NaN					SY006_2x2_hmc_Q38B_indexed FWD	CT5AC5CACAAC5ACAAACAAATTTAATACGATTAAATAATATTAATATATTATCGATTAAATTAAATTTAATTAATATTTGATGTGATGGGTGGTATGG	C	NaN
SY006_2x2_hmc_Q38B_indexed FWD	CT5AC5CACAAC5ACAAACAAATTTAATACGATTAAATAATATTAATATATTATCGATTAAATTAAATTTAATTAATATTTGATGTGATGGGTGGTATGG	mC	NaN					SY006_2x2_hmc_Q38B_indexed FWD	CT5AC5CACAAC5ACAAACAAATTTAATACGATTAAATAATATTAATATATTATCGATTAAATTAAATTTAATTAATATTTGATGTGATGGGTGGTATGG	mC	NaN
SY006_2x2_hmc_Q38B_indexed FWD	CT5AC5CACAAC5ACAAACAAATTTAATACGATTAAATAATATTAATATATTATCGATTAAATTAAATTTAATTAATATTTGATGTGATGGGTGGTATGG	C	NaN					SY006_2x2_hmc_Q38B_indexed FWD	CT5AC5CACAAC5ACAAACAAATTTAATACGATTAAATAATATTAATATATTATCGATTAAATTAAATTTAATTAATATTTGATGTGATGGGTGGTATGG	C	NaN
SY006_2x2_hmc_Q38B_indexed FWD	CT5AC5CACAAC5ACAAACAAATTTAATACGATTAAATAATATTAATATATTATCGATTAAATTAAATTTAATTAATATTTGATGTGATGGGTGGTATGG	C	NaN					SY006_2x2_hmc_Q38B_indexed FWD	CT5AC5CACAAC5ACAAACAAATTTAATACGATTAAATAATATTAATATATTATCGATTAAATTAAATTTAATTAATATTTGATGTGATGGGTGGTATGG	C	NaN
SY006_2x2_hmc_Q38B_indexed FWD	CT5AC5CACAAC5ACAAACAAATTTAATACGATTAAATAATATTAATATATTATCGATTAAATTAAATTTAATTAATATTTGATGTGATGGGTGGTATGG	C	NaN					SY006_2x2_hmc_Q38B_indexed FWD	CT5AC5CACAAC5ACAAACAAATTTAATACGATTAAATAATATTAATATATTATCGATTAAATTAAATTTAATTAATATTTGATGTGATGGGTGGTATGG	C	NaN
SY006_2x2_hmc_Q38B_indexed FWD	CT5AC5CACAAC5ACAAACAAATTTAATACGATTAAATAATATTAATATATTATCGATTAAATTAAATTTAATTAATATTTGATGTGATGGGTGGTATGG	mC	NaN					SY006_2x2_hmc_Q38B_indexed FWD	CT5AC5CACAAC5ACAAACAAATTTAATACGATTAAATAATATTAATATATTATCGATTAAATTAAATTTAATTAATATTTGATGTGATGGGTGGTATGG	mC	NaN
SY006_2x2_hmc_Q38B_indexed FWD	CT5AC5CACAAC5ACAAACAAATTTAATACGATTAAATAATATTAATATATTATCGATTAAATTAAATTTAATTAATATTTGATGTGATGGGTGGTATGG	C	NaN					SY006_2x2_hmc_Q38B_indexed FWD	CT5AC5CACAAC5ACAAACAAATTTAATACGATTAAATAATATTAATATATTATCGATTAAATTAAATTTAATTAATATTTGATGTGATGGGTGGTATGG	C	NaN
SY006_2x2_hmc_Q38B_indexed FWD	CT5AC5CACAAC5ACAAACAAATTTAATACGATTAAATAATATTAATATATTATCGATTAAATTAAATTTAATTAATATTTGATGTGATGGGTGGTATGG	C	NaN					SY006_2x2_hmc_Q38B_indexed FWD	CT5AC5CACAAC5ACAAACAAATTTAATACGATTAAATAATATTAATATATTATCGATTAAATTAAATTTAATTAATATTTGATGTGATGGGTGGTATGG	C	NaN
SY006_2x2_hmc_Q38B_indexed FWD	CT5AC5CACAAC5ACAAACAAATTTAATACGATTAAATAATATTAATATATTATCGATTAAATTAAATTTAATTAATATTTGATGTGATGGGTGGTATGG	C	NaN					SY006_2x2_hmc_Q38B_indexed FWD	CT5AC5CACAAC5ACAAACAAATTTAATACGATTAAATAATATTAATATATTATCGATTAAATTAAATTTAATTAATATTTGATGTGATGGGTGGTATGG	C	NaN
SY006_2x2_hmc_Q38B_indexed FWD	CT5AC5CACAAC5ACAAACAAATTTAATACGATTAAATAATATTAATATATTATCGATTAAATTAAATTTAATTAATATTTGATGTGATGGGTGGTATGG	C	NaN					SY006_2x2_hmc_Q38B_indexed FWD	CT5AC5CACAAC5ACAAACAAATTTAATACGATTAAATAATATTAATATATTATCGATTAAATTAAATTTAATTAATATTTGATGTGATGGGTGGTATGG	C	NaN
SY006_2x2_hmc_Q38B_indexed REV	CCATA5CAC5CATCA5ATCAAATATTAATTAAATTTAATTTAATCGATAATATATTAATATTATTTAATCGTATTAAATTTGTTTGTGGTTGTGGGTGAG	C	NaN					SY006_2x2_hmc_Q38B_indexed REV	CCATA5CAC5CATCA5ATCAAATATTAATTAAATTTAATTTAATCGATAATATATTAATATTATTTAATCGTATTAAATTTGTTTGTGGTTGTGGGTGAG	C	NaN
SY006_2x2_hmc_Q38B_indexed REV	CCATA5CAC5CATCA5ATCAAATATTAATTAAATTTAATTTAATCGATAATATATTAATATTATTTAATCGTATTAAATTTGTTTGTGGTTGTGGGTGAG	C	NaN					SY006_2x2_hmc_Q38B_indexed REV	CCATA5CAC5CATCA5ATCAAATATTAATTAAATTTAATTTAATCGATAATATATTAATATTATTTAATCGTATTAAATTTGTTTGTGGTTGTGGGTGAG	C	NaN
SY006_2x2_hmc_Q38B_indexed REV	CCATA5CAC5CATCA5ATCAAATATTAATTAAATTTAATTTAATCGATAATATATTAATATTATTTAATCGTATTAAATTTGTTTGTGGTTGTGGGTGAG	mC	NaN					SY006_2x2_hmc_Q38B_indexed REV	CCATA5CAC5CATCA5ATCAAATATTAATTAAATTTAATTTAATCGATAATATATTAATATTATTTAATCGTATTAAATTTGTTTGTGGTTGTGGGTGAG	mC	NaN
SY006_2x2_hmc_Q38B_indexed REV	CCATA5CAC5CATCA5ATCAAATATTAATTAAATTTAATTTAATCGATAATATATTAATATTATTTAATCGTATTAAATTTGTTTGTGGTTGTGGGTGAG	C	NaN					SY006_2x2_hmc_Q38B_indexed REV	CCATA5CAC5CATCA5ATCAAATATTAATTAAATTTAATTTAATCGATAATATATTAATATTATTTAATCGTATTAAATTTGTTTGTGGTTGTGGGTGAG	C	NaN
SY006_2x2_hmc_Q38B_indexed REV	CCATA5CAC5CATCA5ATCAAATATTAATTAAATTTAATTTAATCGATAATATATTAATATTATTTAATCGTATTAAATTTGTTTGTGGTTGTGGGTGAG	C	NaN					SY006_2x2_hmc_Q38B_indexed REV	CCATA5CAC5CATCA5ATCAAATATTAATTAAATTTAATTTAATCGATAATATATTAATATTATTTAATCGTATTAAATTTGTTTGTGGTTGTGGGTGAG	C	NaN
SY006_2x2_hmc_Q38B_indexed REV	CCATA5CAC5CATCA5ATCAAATATTAATTAAATTTAATTTAATCGATAATATATTAATATTATTTAATCGTATTAAATTTGTTTGTGGTTGTGGGTGAG	mC	NaN					SY006_2x2_hmc_Q38B_indexed REV	CCATA5CAC5CATCA5ATCAAATATTAATTAAATTTAATTTAATCGATAATATATTAATATTATTTAATCGTATTAAATTTGTTTGTGGTTGTGGGTGAG	mC	NaN
SY006_2x2_hmc_Q38B_indexed REV	CCATA5CAC5CATCA5ATCAAATATTAATTAAATTTAATTTAATCGATAATATATTAATATTATTTAATCGTATTAAATTTGTTTGTGGTTGTGGGTGAG	C	NaN					SY006_2x2_hmc_Q38B_indexed REV	CCATA5CAC5CATCA5ATCAAATATTAATTAAATTTAATTTAATCGATAATATATTAATATTATTTAATCGTATTAAATTTGTTTGTGGTTGTGGGTGAG	C	NaN
SY006_2x2_hmc_Q38B_indexed REV	CCATA5CAC5CATCA5ATCAAATATTAATTAAATTTAATTTAATCGATAATATATTAATATTATTTAATCGTATTAAATTTGTTTGTGGTTGTGGGTGAG	C	NaN					SY006_2x2_hmc_Q38B_indexed REV	CCATA5CAC5CATCA5ATCAAATATTAATTAAATTTAATTTAATCGATAATATATTAATATTATTTAATCGTATTAAATTTGTTTGTGGTTGTGGGTGAG	C	NaN
SY006_2x2_hmc_Q38B_indexed REV	CCATA5CAC5CATCA5ATCAAATATTAATTAAATTTAATTTAATCGATAATATATTAATATTATTTAATCGTATTAAATTTGTTTGTGGTTGTGGGTGAG	mC	NaN					SY006_2x2_hmc_Q38B_indexed REV	CCATA5CAC5CATCA5ATCAAATATTAATTAAATTTAATTTAATCGATAATATATTAATATTATTTAATCGTATTAAATTTGTTTGTGGTTGTGGGTGAG	mC	NaN
SY006_2x2_hmc_Q38B_indexed REV	CCATA5CAC5CATCA5ATCAAATATTAATTAAATTTAATTTAATCGATAATATATTAATATTATTTAATCGTATTAAATTTGTTTGTGGTTGTGGGTGAG	C	NaN					SY006_2x2_hmc_Q38B_indexed REV	CCATA5CAC5CATCA5ATCAAATATTAATTAAATTTAATTTAATCGATAATATATTAATATTATTTAATCGTATTAAATTTGTTTGTGGTTGTGGGTGAG	C	NaN
SY006_2x2_hmc_Q38B_indexed REV	CCATA5CAC5CATCA5ATCAAATATTAATTAAATTTAATTTAATCGATAATATATTAATATTATTTAATCGTATTAAATTTGTTTGTGGTTGTGGGTGAG	C	NaN					SY006_2x2_hmc_Q38B_indexed REV	CCATA5CAC5CATCA5ATCAAATATTAATTAAATTTAATTTAATCGATAATATATTAATATTATTTAATCGTATTAAATTTGTTTGTGGTTGTGGGTGAG	C	NaN
SY006_2x2_hmc_Q38B_indexed REV	CCATA5CAC5CATCA5ATCAAATATTAATTAAATTTAATTTAATCGATAATATATTAATATTATTTAATCGTATTAAATTTGTTTGTGGTTGTGGGTGAG	C	NaN					SY006_2x2_hmc_Q38B_indexed REV	CCATA5CAC5CATCA5ATCAAATATTAATTAAATTTAATTTAATCGATAATATATTAATATTATTTAATCGTATTAAATTTGTTTGTGGTTGTGGGTGAG	C	NaN
SY007_1x2_hmc_Q38_indexed FWD	CT5AC5CACAAC5ACAAACAATAATAATAAGATTAAATAATATTAATATATTAT1GATTAAATTATTATTAATTAATATTTGATGTGATGGGTGGTATGG	C	NaN					SY007_1x2_hmc_Q38_indexed FWD	CT5AC5CACAAC5ACAAACAATAATAATAAGATTAAATAATATTAATATATTAT1GATTAAATTATTATTAATTAATATTTGATGTGATGGGTGGTATGG	C	NaN
SY007_1x2_hmc_Q38_indexed FWD	CT5AC5CACAAC5ACAAACAATAATAATAAGATTAAATAATATTAATATATTAT1GATTAAATTATTATTAATTAATATTTGATGTGATGGGTGGTATGG	mC	NaN					SY007_1x2_hmc_Q38_indexed FWD	CT5AC5CACAAC5ACAAACAATAATAATAAGATTAAATAATATTAATATATTAT1GATTAAATTATTATTAATTAATATTTGATGTGATGGGTGGTATGG	mC	NaN
SY007_1x2_hmc_Q38_indexed FWD	CT5AC5CACAAC5ACAAACAATAATAATAAGATTAAATAATATTAATATATTAT1GATTAAATTATTATTAATTAATATTTGATGTGATGGGTGGTATGG	C	NaN					SY007_1x2_hmc_Q38_indexed FWD	CT5AC5CACAAC5ACAAACAATAATAATAAGATTAAATAATATTAATATATTAT1GATTAAATTATTATTAATTAATATTTGATGTGATGGGTGGTATGG	C	NaN
SY007_1x2_hmc_Q38_indexed FWD	CT5AC5CACAAC5ACAAACAATAATAATAAGATTAAATAATATTAATATATTAT1GATTAAATTATTATTAATTAATATTTGATGTGATGGGTGGTATGG	mC	NaN					SY007_1x2_hmc_Q38_indexed FWD	CT5AC5CACAAC5ACAAACAATAATAATAAGATTAAATAATATTAATATATTAT1GATTAAATTATTATTAATTAATATTTGATGTGATGGGTGGTATGG	mC	NaN
SY007_1x2_hmc_Q38_indexed FWD	CT5AC5CACAAC5ACAAACAATAATAATAAGATTAAATAATATTAATATATTAT1GATTAAATTATTATTAATTAATATTTGATGTGATGGGTGGTATGG	C	NaN					SY007_1x2_hmc_Q38_indexed FWD	CT5AC5CACAAC5ACAAACAATAATAATAAGATTAAATAATATTAATATATTAT1GATTAAATTATTATTAATTAATATTTGATGTGATGGGTGGTATGG	C	NaN
SY007_1x2_hmc_Q38_indexed FWD	CT5AC5CACAAC5ACAAACAATAATAATAAGATTAAATAATATTAATATATTAT1GATTAAATTATTATTAATTAATATTTGATGTGATGGGTGGTATGG	C	NaN					SY007_1x2_hmc_Q38_indexed FWD	CT5AC5CACAAC5ACAAACAATAATAATAAGATTAAATAATATTAATATATTAT1GATTAAATTATTATTAATTAATATTTGATGTGATGGGTGGTATGG	C	NaN
SY007_1x2_hmc_Q38_indexed FWD	CT5AC5CACAAC5ACAAACAATAATAATAAGATTAAATAATATTAATATATTAT1GATTAAATTATTATTAATTAATATTTGATGTGATGGGTGGTATGG	C	NaN					SY007_1x2_hmc_Q38_indexed FWD	CT5AC5CACAAC5ACAAACAATAATAATAAGATTAAATAATATTAATATATTAT1GATTAAATTATTATTAATTAATATTTGATGTGATGGGTGGTATGG	C	NaN
SY007_1x2_hmc_Q38_indexed FWD	CT5AC5CACAAC5ACAAACAATAATAATAAGATTAAATAATATTAATATATTAT1GATTAAATTATTATTAATTAATATTTGATGTGATGGGTGGTATGG	mC	NaN					SY007_1x2_hmc_Q38_indexed FWD	CT5AC5CACAAC5ACAAACAATAATAATAAGATTAAATAATATTAATATATTAT1GATTAAATTATTATTAATTAATATTTGATGTGATGGGTGGTATGG	mC	NaN
SY007_1x2_hmc_Q38_indexed FWD	CT5AC5CACAAC5ACAAACAATAATAATAAGATTAAATAATATTAATATATTAT1GATTAAATTATTATTAATTAATATTTGATGTGATGGGTGGTATGG	C	NaN					SY007_1x2_hmc_Q38_indexed FWD	CT5AC5CACAAC5ACAAACAATAATAATAAGATTAAATAATATTAATATATTAT1GATTAAATTATTATTAATTAATATTTGATGTGATGGGTGGTATGG	C	NaN
SY007_1x2_hmc_Q38_indexed FWD	CT5AC5CACAAC5ACAAACAATAATAATAAGATTAAATAATATTAATATATTAT1GATTAAATTATTATTAATTAATATTTGATGTGATGGGTGGTATGG	C	NaN					SY007_1x2_hmc_Q38_indexed FWD	CT5AC5CACAAC5ACAAACAATAATAATAAGATTAAATAATATTAATATATTAT1GATTAAATTATTATTAATTAATATTTGATGTGATGGGTGGTATGG	C	NaN
SY007_1x2_hmc_Q38_indexed FWD	CT5AC5CACAAC5ACAAACAATAATAATAAGATTAAATAATATTAATATATTAT1GATTAAATTATTATTAATTAATATTTGATGTGATGGGTGGTATGG	hmC	NaN					SY007_1x2_hmc_Q38_indexed FWD	CT5AC5CACAAC5ACAAACAATAATAATAAGATTAAATAATATTAATATATTAT1GATTAAATTATTATTAATTAATATTTGATGTGATGGGTGGTATGG	hmC	NaN
SY007_1x2_hmc_Q38_indexed REV	CCATA5CAC5CATCA5ATCAAATATTAATTAATAATAATTTAAT1GATAATATATTAATATTATTTAAT1TTATTATTATTGTTTGTGGTTGTGGGTGAG	C	NaN					SY007_1x2_hmc_Q38_indexed REV	CCATA5CAC5CATCA5ATCAAATATTAATTAATAATAATTTAAT1GATAATATATTAATATTATTTAAT1TTATTATTATTGTTTGTGGTTGTGGGTGAG	C	NaN
SY007_1x2_hmc_Q38_indexed REV	CCATA5CAC5CATCA5ATCAAATATTAATTAATAATAATTTAAT1GATAATATATTAATATTATTTAAT1TTATTATTATTGTTTGTGGTTGTGGGTGAG	C	NaN					SY007_1x2_hmc_Q38_indexed REV	CCATA5CAC5CATCA5ATCAAATATTAATTAATAATAATTTAAT1GATAATATATTAATATTATTTAAT1TTATTATTATTGTTTGTGGTTGTGGGTGAG	C	NaN
SY007_1x2_hmc_Q38_indexed REV	CCATA5CAC5CATCA5ATCAAATATTAATTAATAATAATTTAAT1GATAATATATTAATATTATTTAAT1TTATTATTATTGTTTGTGGTTGTGGGTGAG	mC	NaN					SY007_1x2_hmc_Q38_indexed REV	CCATA5CAC5CATCA5ATCAAATATTAATTAATAATAATTTAAT1GATAATATATTAATATTATTTAAT1TTATTATTATTGTTTGTGGTTGTGGGTGAG	mC	NaN
SY007_1x2_hmc_Q38_indexed REV	CCATA5CAC5CATCA5ATCAAATATTAATTAATAATAATTTAAT1GATAATATATTAATATTATTTAAT1TTATTATTATTGTTTGTGGTTGTGGGTGAG	C	NaN					SY007_1x2_hmc_Q38_indexed REV	CCATA5CAC5CATCA5ATCAAATATTAATTAATAATAATTTAAT1GATAATATATTAATATTATTTAAT1TTATTATTATTGTTTGTGGTTGTGGGTGAG	C	NaN
SY007_1x2_hmc_Q38_indexed REV	CCATA5CAC5CATCA5ATCAAATATTAATTAATAATAATTTAAT1GATAATATATTAATATTATTTAAT1TTATTATTATTGTTTGTGGTTGTGGGTGAG	C	NaN					SY007_1x2_hmc_Q38_indexed REV	CCATA5CAC5CATCA5ATCAAATATTAATTAATAATAATTTAAT1GATAATATATTAATATTATTTAAT1TTATTATTATTGTTTGTGGTTGTGGGTGAG	C	NaN
SY007_1x2_hmc_Q38_indexed REV	CCATA5CAC5CATCA5ATCAAATATTAATTAATAATAATTTAAT1GATAATATATTAATATTATTTAAT1TTATTATTATTGTTTGTGGTTGTGGGTGAG	mC	NaN					SY007_1x2_hmc_Q38_indexed REV	CCATA5CAC5CATCA5ATCAAATATTAATTAATAATAATTTAAT1GATAATATATTAATATTATTTAAT1TTATTATTATTGTTTGTGGTTGTGGGTGAG	mC	NaN
SY007_1x2_hmc_Q38_indexed REV	CCATA5CAC5CATCA5ATCAAATATTAATTAATAATAATTTAAT1GATAATATATTAATATTATTTAAT1TTATTATTATTGTTTGTGGTTGTGGGTGAG	C	NaN					SY007_1x2_hmc_Q38_indexed REV	CCATA5CAC5CATCA5ATCAAATATTAATTAATAATAATTTAAT1GATAATATATTAATATTATTTAAT1TTATTATTATTGTTTGTGGTTGTGGGTGAG	C	NaN
SY007_1x2_hmc_Q38_indexed REV	CCATA5CAC5CATCA5ATCAAATATTAATTAATAATAATTTAAT1GATAATATATTAATATTATTTAAT1TTATTATTATTGTTTGTGGTTGTGGGTGAG	C	NaN					SY007_1x2_hmc_Q38_indexed REV	CCATA5CAC5CATCA5ATCAAATATTAATTAATAATAATTTAAT1GATAATATATTAATATTATTTAAT1TTATTATTATTGTTTGTGGTTGTGGGTGAG	C	NaN
SY007_1x2_hmc_Q38_indexed REV	CCATA5CAC5CATCA5ATCAAATATTAATTAATAATAATTTAAT1GATAATATATTAATATTATTTAAT1TTATTATTATTGTTTGTGGTTGTGGGTGAG	mC	NaN					SY007_1x2_hmc_Q38_indexed REV	CCATA5CAC5CATCA5ATCAAATATTAATTAATAATAATTTAAT1GATAATATATTAATATTATTTAAT1TTATTATTATTGTTTGTGGTTGTGGGTGAG	mC	NaN
SY007_1x2_hmc_Q38_indexed REV	CCATA5CAC5CATCA5ATCAAATATTAATTAATAATAATTTAAT1GATAATATATTAATATTATTTAAT1TTATTATTATTGTTTGTGGTTGTGGGTGAG	C	NaN					SY007_1x2_hmc_Q38_indexed REV	CCATA5CAC5CATCA5ATCAAATATTAATTAATAATAATTTAAT1GATAATATATTAATATTATTTAAT1TTATTATTATTGTTTGTGGTTGTGGGTGAG	C	NaN
SY007_1x2_hmc_Q38_indexed REV	CCATA5CAC5CATCA5ATCAAATATTAATTAATAATAATTTAAT1GATAATATATTAATATTATTTAAT1TTATTATTATTGTTTGTGGTTGTGGGTGAG	hmC	NaN					SY007_1x2_hmc_Q38_indexed REV	CCATA5CAC5CATCA5ATCAAATATTAATTAATAATAATTTAAT1GATAATATATTAATATTATTTAAT1TTATTATTATTGTTTGTGGTTGTGGGTGAG	hmC	NaN
SY007_1x2_hmc_Q38_indexed REV	CCATA5CAC5CATCA5ATCAAATATTAATTAATAATAATTTAAT1GATAATATATTAATATTATTTAAT1TTATTATTATTGTTTGTGGTTGTGGGTGAG	hmC	NaN					SY007_1x2_hmc_Q38_indexed REV	CCATA5CAC5CATCA5ATCAAATATTAATTAATAATAATTTAAT1GATAATATATTAATATTATTTAAT1TTATTATTATTGTTTGTGGTTGTGGGTGAG	hmC	NaN
SY008_2x1_hmc_Q38_indexed FWD	CT5AC5CACAAC5ACAAACAAATAATATA1TATTAAATAATATTAATATATTAT1GATTAAATATTATTTAATTAATATTTGATGTGATGGGTGGTATGG	C	NaN					SY008_2x1_hmc_Q38_indexed FWD	CT5AC5CACAAC5ACAAACAAATAATATA1TATTAAATAATATTAATATATTAT1GATTAAATATTATTTAATTAATATTTGATGTGATGGGTGGTATGG	C	NaN
SY008_2x1_hmc_Q38_indexed FWD	CT5AC5CACAAC5ACAAACAAATAATATA1TATTAAATAATATTAATATATTAT1GATTAAATATTATTTAATTAATATTTGATGTGATGGGTGGTATGG	mC	NaN					SY008_2x1_hmc_Q38_indexed FWD	CT5AC5CACAAC5ACAAACAAATAATATA1TATTAAATAATATTAATATATTAT1GATTAAATATTATTTAATTAATATTTGATGTGATGGGTGGTATGG	mC	NaN
SY008_2x1_hmc_Q38_indexed FWD	CT5AC5CACAAC5ACAAACAAATAATATA1TATTAAATAATATTAATATATTAT1GATTAAATATTATTTAATTAATATTTGATGTGATGGGTGGTATGG	C	NaN					SY008_2x1_hmc_Q38_indexed FWD	CT5AC5CACAAC5ACAAACAAATAATATA1TATTAAATAATATTAATATATTAT1GATTAAATATTATTTAATTAATATTTGATGTGATGGGTGGTATGG	C	NaN
SY008_2x1_hmc_Q38_indexed FWD	CT5AC5CACAAC5ACAAACAAATAATATA1TATTAAATAATATTAATATATTAT1GATTAAATATTATTTAATTAATATTTGATGTGATGGGTGGTATGG	mC	NaN					SY008_2x1_hmc_Q38_indexed FWD	CT5AC5CACAAC5ACAAACAAATAATATA1TATTAAATAATATTAATATATTAT1GATTAAATATTATTTAATTAATATTTGATGTGATGGGTGGTATGG	mC	NaN
SY008_2x1_hmc_Q38_indexed FWD	CT5AC5CACAAC5ACAAACAAATAATATA1TATTAAATAATATTAATATATTAT1GATTAAATATTATTTAATTAATATTTGATGTGATGGGTGGTATGG	C	NaN					SY008_2x1_hmc_Q38_indexed FWD	CT5AC5CACAAC5ACAAACAAATAATATA1TATTAAATAATATTAATATATTAT1GATTAAATATTATTTAATTAATATTTGATGTGATGGGTGGTATGG	C	NaN
SY008_2x1_hmc_Q38_indexed FWD	CT5AC5CACAAC5ACAAACAAATAATATA1TATTAAATAATATTAATATATTAT1GATTAAATATTATTTAATTAATATTTGATGTGATGGGTGGTATGG	C	NaN					SY008_2x1_hmc_Q38_indexed FWD	CT5AC5CACAAC5ACAAACAAATAATATA1TATTAAATAATATTAATATATTAT1GATTAAATATTATTTAATTAATATTTGATGTGATGGGTGGTATGG	C	NaN
SY008_2x1_hmc_Q38_indexed FWD	CT5AC5CACAAC5ACAAACAAATAATATA1TATTAAATAATATTAATATATTAT1GATTAAATATTATTTAATTAATATTTGATGTGATGGGTGGTATGG	C	NaN					SY008_2x1_hmc_Q38_indexed FWD	CT5AC5CACAAC5ACAAACAAATAATATA1TATTAAATAATATTAATATATTAT1GATTAAATATTATTTAATTAATATTTGATGTGATGGGTGGTATGG	C	NaN
SY008_2x1_hmc_Q38_indexed FWD	CT5AC5CACAAC5ACAAACAAATAATATA1TATTAAATAATATTAATATATTAT1GATTAAATATTATTTAATTAATATTTGATGTGATGGGTGGTATGG	mC	NaN					SY008_2x1_hmc_Q38_indexed FWD	CT5AC5CACAAC5ACAAACAAATAATATA1TATTAAATAATATTAATATATTAT1GATTAAATATTATTTAATTAATATTTGATGTGATGGGTGGTATGG	mC	NaN
SY008_2x1_hmc_Q38_indexed FWD	CT5AC5CACAAC5ACAAACAAATAATATA1TATTAAATAATATTAATATATTAT1GATTAAATATTATTTAATTAATATTTGATGTGATGGGTGGTATGG	C	NaN					SY008_2x1_hmc_Q38_indexed FWD	CT5AC5CACAAC5ACAAACAAATAATATA1TATTAAATAATATTAATATATTAT1GATTAAATATTATTTAATTAATATTTGATGTGATGGGTGGTATGG	C	NaN
SY008_2x1_hmc_Q38_indexed FWD	CT5AC5CACAAC5ACAAACAAATAATATA1TATTAAATAATATTAATATATTAT1GATTAAATATTATTTAATTAATATTTGATGTGATGGGTGGTATGG	C	NaN					SY008_2x1_hmc_Q38_indexed FWD	CT5AC5CACAAC5ACAAACAAATAATATA1TATTAAATAATATTAATATATTAT1GATTAAATATTATTTAATTAATATTTGATGTGATGGGTGGTATGG	C	NaN
SY008_2x1_hmc_Q38_indexed FWD	CT5AC5CACAAC5ACAAACAAATAATATA1TATTAAATAATATTAATATATTAT1GATTAAATATTATTTAATTAATATTTGATGTGATGGGTGGTATGG	hmC	NaN					SY008_2x1_hmc_Q38_indexed FWD	CT5AC5CACAAC5ACAAACAAATAATATA1TATTAAATAATATTAATATATTAT1GATTAAATATTATTTAATTAATATTTGATGTGATGGGTGGTATGG	hmC	NaN
SY008_2x1_hmc_Q38_indexed FWD	CT5AC5CACAAC5ACAAACAAATAATATA1TATTAAATAATATTAATATATTAT1GATTAAATATTATTTAATTAATATTTGATGTGATGGGTGGTATGG	hmC	NaN					SY008_2x1_hmc_Q38_indexed FWD	CT5AC5CACAAC5ACAAACAAATAATATA1TATTAAATAATATTAATATATTAT1GATTAAATATTATTTAATTAATATTTGATGTGATGGGTGGTATGG	hmC	NaN
SY008_2x1_hmc_Q38_indexed REV	CCATA5CAC5CATCA5ATCAAATATTAATTAAATAATATTTAAT1GATAATATATTAATATTATTTAATAGTATATTATTTGTTTGTGGTTGTGGGTGAG	C	NaN					SY008_2x1_hmc_Q38_indexed REV	CCATA5CAC5CATCA5ATCAAATATTAATTAAATAATATTTAAT1GATAATATATTAATATTATTTAATAGTATATTATTTGTTTGTGGTTGTGGGTGAG	C	NaN
SY008_2x1_hmc_Q38_indexed REV	CCATA5CAC5CATCA5ATCAAATATTAATTAAATAATATTTAAT1GATAATATATTAATATTATTTAATAGTATATTATTTGTTTGTGGTTGTGGGTGAG	C	NaN					SY008_2x1_hmc_Q38_indexed REV	CCATA5CAC5CATCA5ATCAAATATTAATTAAATAATATTTAAT1GATAATATATTAATATTATTTAATAGTATATTATTTGTTTGTGGTTGTGGGTGAG	C	NaN
SY008_2x1_hmc_Q38_indexed REV	CCATA5CAC5CATCA5ATCAAATATTAATTAAATAATATTTAAT1GATAATATATTAATATTATTTAATAGTATATTATTTGTTTGTGGTTGTGGGTGAG	mC	NaN					SY008_2x1_hmc_Q38_indexed REV	CCATA5CAC5CATCA5ATCAAATATTAATTAAATAATATTTAAT1GATAATATATTAATATTATTTAATAGTATATTATTTGTTTGTGGTTGTGGGTGAG	mC	NaN
SY008_2x1_hmc_Q38_indexed REV	CCATA5CAC5CATCA5ATCAAATATTAATTAAATAATATTTAAT1GATAATATATTAATATTATTTAATAGTATATTATTTGTTTGTGGTTGTGGGTGAG	C	NaN					SY008_2x1_hmc_Q38_indexed REV	CCATA5CAC5CATCA5ATCAAATATTAATTAAATAATATTTAAT1GATAATATATTAATATTATTTAATAGTATATTATTTGTTTGTGGTTGTGGGTGAG	C	NaN
SY008_2x1_hmc_Q38_indexed REV	CCATA5CAC5CATCA5ATCAAATATTAATTAAATAATATTTAAT1GATAATATATTAATATTATTTAATAGTATATTATTTGTTTGTGGTTGTGGGTGAG	C	NaN					SY008_2x1_hmc_Q38_indexed REV	CCATA5CAC5CATCA5ATCAAATATTAATTAAATAATATTTAAT1GATAATATATTAATATTATTTAATAGTATATTATTTGTTTGTGGTTGTGGGTGAG	C	NaN
SY008_2x1_hmc_Q38_indexed REV	CCATA5CAC5CATCA5ATCAAATATTAATTAAATAATATTTAAT1GATAATATATTAATATTATTTAATAGTATATTATTTGTTTGTGGTTGTGGGTGAG	mC	NaN					SY008_2x1_hmc_Q38_indexed REV	CCATA5CAC5CATCA5ATCAAATATTAATTAAATAATATTTAAT1GATAATATATTAATATTATTTAATAGTATATTATTTGTTTGTGGTTGTGGGTGAG	mC	NaN
SY008_2x1_hmc_Q38_indexed REV	CCATA5CAC5CATCA5ATCAAATATTAATTAAATAATATTTAAT1GATAATATATTAATATTATTTAATAGTATATTATTTGTTTGTGGTTGTGGGTGAG	C	NaN					SY008_2x1_hmc_Q38_indexed REV	CCATA5CAC5CATCA5ATCAAATATTAATTAAATAATATTTAAT1GATAATATATTAATATTATTTAATAGTATATTATTTGTTTGTGGTTGTGGGTGAG	C	NaN
SY008_2x1_hmc_Q38_indexed REV	CCATA5CAC5CATCA5ATCAAATATTAATTAAATAATATTTAAT1GATAATATATTAATATTATTTAATAGTATATTATTTGTTTGTGGTTGTGGGTGAG	C	NaN					SY008_2x1_hmc_Q38_indexed REV	CCATA5CAC5CATCA5ATCAAATATTAATTAAATAATATTTAAT1GATAATATATTAATATTATTTAATAGTATATTATTTGTTTGTGGTTGTGGGTGAG	C	NaN
SY008_2x1_hmc_Q38_indexed REV	CCATA5CAC5CATCA5ATCAAATATTAATTAAATAATATTTAAT1GATAATATATTAATATTATTTAATAGTATATTATTTGTTTGTGGTTGTGGGTGAG	mC	NaN					SY008_2x1_hmc_Q38_indexed REV	CCATA5CAC5CATCA5ATCAAATATTAATTAAATAATATTTAAT1GATAATATATTAATATTATTTAATAGTATATTATTTGTTTGTGGTTGTGGGTGAG	mC	NaN
SY008_2x1_hmc_Q38_indexed REV	CCATA5CAC5CATCA5ATCAAATATTAATTAAATAATATTTAAT1GATAATATATTAATATTATTTAATAGTATATTATTTGTTTGTGGTTGTGGGTGAG	C	NaN					SY008_2x1_hmc_Q38_indexed REV	CCATA5CAC5CATCA5ATCAAATATTAATTAAATAATATTTAAT1GATAATATATTAATATTATTTAATAGTATATTATTTGTTTGTGGTTGTGGGTGAG	C	NaN
SY008_2x1_hmc_Q38_indexed REV	CCATA5CAC5CATCA5ATCAAATATTAATTAAATAATATTTAAT1GATAATATATTAATATTATTTAATAGTATATTATTTGTTTGTGGTTGTGGGTGAG	hmC	NaN					SY008_2x1_hmc_Q38_indexed REV	CCATA5CAC5CATCA5ATCAAATATTAATTAAATAATATTTAAT1GATAATATATTAATATTATTTAATAGTATATTATTTGTTTGTGGTTGTGGGTGAG	hmC	NaN
SY009_3x3_hmc_Q68 FWD	TCA5CAT5TACCATC5AACCATTTAAATA1GATTAAATAA1ATTAATATATTAT1GATTAAATAAGAATTAATTAATATTTGATGTGATGGGTGGTATGG	C	NaN					SY009_3x3_hmc_Q68 FWD	TCA5CAT5TACCATC5AACCATTTAAATA1GATTAAATAA1ATTAATATATTAT1GATTAAATAAGAATTAATTAATATTTGATGTGATGGGTGGTATGG	C	NaN
SY009_3x3_hmc_Q68 FWD	TCA5CAT5TACCATC5AACCATTTAAATA1GATTAAATAA1ATTAATATATTAT1GATTAAATAAGAATTAATTAATATTTGATGTGATGGGTGGTATGG	mC	NaN					SY009_3x3_hmc_Q68 FWD	TCA5CAT5TACCATC5AACCATTTAAATA1GATTAAATAA1ATTAATATATTAT1GATTAAATAAGAATTAATTAATATTTGATGTGATGGGTGGTATGG	mC	NaN
SY009_3x3_hmc_Q68 FWD	TCA5CAT5TACCATC5AACCATTTAAATA1GATTAAATAA1ATTAATATATTAT1GATTAAATAAGAATTAATTAATATTTGATGTGATGGGTGGTATGG	C	NaN					SY009_3x3_hmc_Q68 FWD	TCA5CAT5TACCATC5AACCATTTAAATA1GATTAAATAA1ATTAATATATTAT1GATTAAATAAGAATTAATTAATATTTGATGTGATGGGTGGTATGG	C	NaN
SY009_3x3_hmc_Q68 FWD	TCA5CAT5TACCATC5AACCATTTAAATA1GATTAAATAA1ATTAATATATTAT1GATTAAATAAGAATTAATTAATATTTGATGTGATGGGTGGTATGG	mC	NaN					SY009_3x3_hmc_Q68 FWD	TCA5CAT5TACCATC5AACCATTTAAATA1GATTAAATAA1ATTAATATATTAT1GATTAAATAAGAATTAATTAATATTTGATGTGATGGGTGGTATGG	mC	NaN
SY009_3x3_hmc_Q68 FWD	TCA5CAT5TACCATC5AACCATTTAAATA1GATTAAATAA1ATTAATATATTAT1GATTAAATAAGAATTAATTAATATTTGATGTGATGGGTGGTATGG	C	NaN					SY009_3x3_hmc_Q68 FWD	TCA5CAT5TACCATC5AACCATTTAAATA1GATTAAATAA1ATTAATATATTAT1GATTAAATAAGAATTAATTAATATTTGATGTGATGGGTGGTATGG	C	NaN
SY009_3x3_hmc_Q68 FWD	TCA5CAT5TACCATC5AACCATTTAAATA1GATTAAATAA1ATTAATATATTAT1GATTAAATAAGAATTAATTAATATTTGATGTGATGGGTGGTATGG	C	NaN					SY009_3x3_hmc_Q68 FWD	TCA5CAT5TACCATC5AACCATTTAAATA1GATTAAATAA1ATTAATATATTAT1GATTAAATAAGAATTAATTAATATTTGATGTGATGGGTGGTATGG	C	NaN
SY009_3x3_hmc_Q68 FWD	TCA5CAT5TACCATC5AACCATTTAAATA1GATTAAATAA1ATTAATATATTAT1GATTAAATAAGAATTAATTAATATTTGATGTGATGGGTGGTATGG	C	NaN					SY009_3x3_hmc_Q68 FWD	TCA5CAT5TACCATC5AACCATTTAAATA1GATTAAATAA1ATTAATATATTAT1GATTAAATAAGAATTAATTAATATTTGATGTGATGGGTGGTATGG	C	NaN
SY009_3x3_hmc_Q68 FWD	TCA5CAT5TACCATC5AACCATTTAAATA1GATTAAATAA1ATTAATATATTAT1GATTAAATAAGAATTAATTAATATTTGATGTGATGGGTGGTATGG	mC	NaN					SY009_3x3_hmc_Q68 FWD	TCA5CAT5TACCATC5AACCATTTAAATA1GATTAAATAA1ATTAATATATTAT1GATTAAATAAGAATTAATTAATATTTGATGTGATGGGTGGTATGG	mC	NaN
SY009_3x3_hmc_Q68 FWD	TCA5CAT5TACCATC5AACCATTTAAATA1GATTAAATAA1ATTAATATATTAT1GATTAAATAAGAATTAATTAATATTTGATGTGATGGGTGGTATGG	C	NaN					SY009_3x3_hmc_Q68 FWD	TCA5CAT5TACCATC5AACCATTTAAATA1GATTAAATAA1ATTAATATATTAT1GATTAAATAAGAATTAATTAATATTTGATGTGATGGGTGGTATGG	C	NaN
SY009_3x3_hmc_Q68 FWD	TCA5CAT5TACCATC5AACCATTTAAATA1GATTAAATAA1ATTAATATATTAT1GATTAAATAAGAATTAATTAATATTTGATGTGATGGGTGGTATGG	C	NaN					SY009_3x3_hmc_Q68 FWD	TCA5CAT5TACCATC5AACCATTTAAATA1GATTAAATAA1ATTAATATATTAT1GATTAAATAAGAATTAATTAATATTTGATGTGATGGGTGGTATGG	C	NaN
SY009_3x3_hmc_Q68 FWD	TCA5CAT5TACCATC5AACCATTTAAATA1GATTAAATAA1ATTAATATATTAT1GATTAAATAAGAATTAATTAATATTTGATGTGATGGGTGGTATGG	hmC	NaN					SY009_3x3_hmc_Q68 FWD	TCA5CAT5TACCATC5AACCATTTAAATA1GATTAAATAA1ATTAATATATTAT1GATTAAATAAGAATTAATTAATATTTGATGTGATGGGTGGTATGG	hmC	NaN
SY009_3x3_hmc_Q68 FWD	TCA5CAT5TACCATC5AACCATTTAAATA1GATTAAATAA1ATTAATATATTAT1GATTAAATAAGAATTAATTAATATTTGATGTGATGGGTGGTATGG	hmC	NaN					SY009_3x3_hmc_Q68 FWD	TCA5CAT5TACCATC5AACCATTTAAATA1GATTAAATAA1ATTAATATATTAT1GATTAAATAAGAATTAATTAATATTTGATGTGATGGGTGGTATGG	hmC	NaN
SY009_3x3_hmc_Q68 FWD	TCA5CAT5TACCATC5AACCATTTAAATA1GATTAAATAA1ATTAATATATTAT1GATTAAATAAGAATTAATTAATATTTGATGTGATGGGTGGTATGG	hmC	NaN					SY009_3x3_hmc_Q68 FWD	TCA5CAT5TACCATC5AACCATTTAAATA1GATTAAATAA1ATTAATATATTAT1GATTAAATAAGAATTAATTAATATTTGATGTGATGGGTGGTATGG	hmC	NaN
SY009_3x3_hmc_Q68 REV	CCATA5CAC5CATCA5ATCAAATATTAATTAATT1TTATTTAAT1GATAATATATTAATGTTATTTAAT1GTATTTAAATGGTTGGATGGTAGATGGTGA	C	NaN					SY009_3x3_hmc_Q68 REV	CCATA5CAC5CATCA5ATCAAATATTAATTAATT1TTATTTAAT1GATAATATATTAATGTTATTTAAT1GTATTTAAATGGTTGGATGGTAGATGGTGA	C	NaN
SY009_3x3_hmc_Q68 REV	CCATA5CAC5CATCA5ATCAAATATTAATTAATT1TTATTTAAT1GATAATATATTAATGTTATTTAAT1GTATTTAAATGGTTGGATGGTAGATGGTGA	C	NaN					SY009_3x3_hmc_Q68 REV	CCATA5CAC5CATCA5ATCAAATATTAATTAATT1TTATTTAAT1GATAATATATTAATGTTATTTAAT1GTATTTAAATGGTTGGATGGTAGATGGTGA	C	NaN
SY009_3x3_hmc_Q68 REV	CCATA5CAC5CATCA5ATCAAATATTAATTAATT1TTATTTAAT1GATAATATATTAATGTTATTTAAT1GTATTTAAATGGTTGGATGGTAGATGGTGA	mC	NaN					SY009_3x3_hmc_Q68 REV	CCATA5CAC5CATCA5ATCAAATATTAATTAATT1TTATTTAAT1GATAATATATTAATGTTATTTAAT1GTATTTAAATGGTTGGATGGTAGATGGTGA	mC	NaN
SY009_3x3_hmc_Q68 REV	CCATA5CAC5CATCA5ATCAAATATTAATTAATT1TTATTTAAT1GATAATATATTAATGTTATTTAAT1GTATTTAAATGGTTGGATGGTAGATGGTGA	C	NaN					SY009_3x3_hmc_Q68 REV	CCATA5CAC5CATCA5ATCAAATATTAATTAATT1TTATTTAAT1GATAATATATTAATGTTATTTAAT1GTATTTAAATGGTTGGATGGTAGATGGTGA	C	NaN
SY009_3x3_hmc_Q68 REV	CCATA5CAC5CATCA5ATCAAATATTAATTAATT1TTATTTAAT1GATAATATATTAATGTTATTTAAT1GTATTTAAATGGTTGGATGGTAGATGGTGA	C	NaN					SY009_3x3_hmc_Q68 REV	CCATA5CAC5CATCA5ATCAAATATTAATTAATT1TTATTTAAT1GATAATATATTAATGTTATTTAAT1GTATTTAAATGGTTGGATGGTAGATGGTGA	C	NaN
SY009_3x3_hmc_Q68 REV	CCATA5CAC5CATCA5ATCAAATATTAATTAATT1TTATTTAAT1GATAATATATTAATGTTATTTAAT1GTATTTAAATGGTTGGATGGTAGATGGTGA	mC	NaN					SY009_3x3_hmc_Q68 REV	CCATA5CAC5CATCA5ATCAAATATTAATTAATT1TTATTTAAT1GATAATATATTAATGTTATTTAAT1GTATTTAAATGGTTGGATGGTAGATGGTGA	mC	NaN
SY009_3x3_hmc_Q68 REV	CCATA5CAC5CATCA5ATCAAATATTAATTAATT1TTATTTAAT1GATAATATATTAATGTTATTTAAT1GTATTTAAATGGTTGGATGGTAGATGGTGA	C	NaN					SY009_3x3_hmc_Q68 REV	CCATA5CAC5CATCA5ATCAAATATTAATTAATT1TTATTTAAT1GATAATATATTAATGTTATTTAAT1GTATTTAAATGGTTGGATGGTAGATGGTGA	C	NaN
SY009_3x3_hmc_Q68 REV	CCATA5CAC5CATCA5ATCAAATATTAATTAATT1TTATTTAAT1GATAATATATTAATGTTATTTAAT1GTATTTAAATGGTTGGATGGTAGATGGTGA	C	NaN					SY009_3x3_hmc_Q68 REV	CCATA5CAC5CATCA5ATCAAATATTAATTAATT1TTATTTAAT1GATAATATATTAATGTTATTTAAT1GTATTTAAATGGTTGGATGGTAGATGGTGA	C	NaN
SY009_3x3_hmc_Q68 REV	CCATA5CAC5CATCA5ATCAAATATTAATTAATT1TTATTTAAT1GATAATATATTAATGTTATTTAAT1GTATTTAAATGGTTGGATGGTAGATGGTGA	mC	NaN					SY009_3x3_hmc_Q68 REV	CCATA5CAC5CATCA5ATCAAATATTAATTAATT1TTATTTAAT1GATAATATATTAATGTTATTTAAT1GTATTTAAATGGTTGGATGGTAGATGGTGA	mC	NaN
SY009_3x3_hmc_Q68 REV	CCATA5CAC5CATCA5ATCAAATATTAATTAATT1TTATTTAAT1GATAATATATTAATGTTATTTAAT1GTATTTAAATGGTTGGATGGTAGATGGTGA	C	NaN					SY009_3x3_hmc_Q68 REV	CCATA5CAC5CATCA5ATCAAATATTAATTAATT1TTATTTAAT1GATAATATATTAATGTTATTTAAT1GTATTTAAATGGTTGGATGGTAGATGGTGA	C	NaN
SY009_3x3_hmc_Q68 REV	CCATA5CAC5CATCA5ATCAAATATTAATTAATT1TTATTTAAT1GATAATATATTAATGTTATTTAAT1GTATTTAAATGGTTGGATGGTAGATGGTGA	hmC	NaN					SY009_3x3_hmc_Q68 REV	CCATA5CAC5CATCA5ATCAAATATTAATTAATT1TTATTTAAT1GATAATATATTAATGTTATTTAAT1GTATTTAAATGGTTGGATGGTAGATGGTGA	hmC	NaN
SY009_3x3_hmc_Q68 REV	CCATA5CAC5CATCA5ATCAAATATTAATTAATT1TTATTTAAT1GATAATATATTAATGTTATTTAAT1GTATTTAAATGGTTGGATGGTAGATGGTGA	hmC	NaN					SY009_3x3_hmc_Q68 REV	CCATA5CAC5CATCA5ATCAAATATTAATTAATT1TTATTTAAT1GATAATATATTAATGTTATTTAAT1GTATTTAAATGGTTGGATGGTAGATGGTGA	hmC	NaN
SY009_3x3_hmc_Q68 REV	CCATA5CAC5CATCA5ATCAAATATTAATTAATT1TTATTTAAT1GATAATATATTAATGTTATTTAAT1GTATTTAAATGGTTGGATGGTAGATGGTGA	hmC	NaN					SY009_3x3_hmc_Q68 REV	CCATA5CAC5CATCA5ATCAAATATTAATTAATT1TTATTTAAT1GATAATATATTAATGTTATTTAAT1GTATTTAAATGGTTGGATGGTAGATGGTGA	hmC	NaN
SY010_6x6_hmc_Q78 FWD	ATC5ACAT5ATTA5CCATCCATTTAAATA1GATTAA1GAA1ATTAATA1GTTAT1GATTAAATAAGA1GTAATTAATATTTGATGTGATGGGTGGTATGG	C	NaN					SY010_6x6_hmc_Q78 FWD	ATC5ACAT5ATTA5CCATCCATTTAAATA1GATTAA1GAA1ATTAATA1GTTAT1GATTAAATAAGA1GTAATTAATATTTGATGTGATGGGTGGTATGG	C	NaN
SY010_6x6_hmc_Q78 FWD	ATC5ACAT5ATTA5CCATCCATTTAAATA1GATTAA1GAA1ATTAATA1GTTAT1GATTAAATAAGA1GTAATTAATATTTGATGTGATGGGTGGTATGG	mC	NaN					SY010_6x6_hmc_Q78 FWD	ATC5ACAT5ATTA5CCATCCATTTAAATA1GATTAA1GAA1ATTAATA1GTTAT1GATTAAATAAGA1GTAATTAATATTTGATGTGATGGGTGGTATGG	mC	NaN
SY010_6x6_hmc_Q78 FWD	ATC5ACAT5ATTA5CCATCCATTTAAATA1GATTAA1GAA1ATTAATA1GTTAT1GATTAAATAAGA1GTAATTAATATTTGATGTGATGGGTGGTATGG	C	NaN					SY010_6x6_hmc_Q78 FWD	ATC5ACAT5ATTA5CCATCCATTTAAATA1GATTAA1GAA1ATTAATA1GTTAT1GATTAAATAAGA1GTAATTAATATTTGATGTGATGGGTGGTATGG	C	NaN
SY010_6x6_hmc_Q78 FWD	ATC5ACAT5ATTA5CCATCCATTTAAATA1GATTAA1GAA1ATTAATA1GTTAT1GATTAAATAAGA1GTAATTAATATTTGATGTGATGGGTGGTATGG	mC	NaN					SY010_6x6_hmc_Q78 FWD	ATC5ACAT5ATTA5CCATCCATTTAAATA1GATTAA1GAA1ATTAATA1GTTAT1GATTAAATAAGA1GTAATTAATATTTGATGTGATGGGTGGTATGG	mC	NaN
SY010_6x6_hmc_Q78 FWD	ATC5ACAT5ATTA5CCATCCATTTAAATA1GATTAA1GAA1ATTAATA1GTTAT1GATTAAATAAGA1GTAATTAATATTTGATGTGATGGGTGGTATGG	mC	NaN					SY010_6x6_hmc_Q78 FWD	ATC5ACAT5ATTA5CCATCCATTTAAATA1GATTAA1GAA1ATTAATA1GTTAT1GATTAAATAAGA1GTAATTAATATTTGATGTGATGGGTGGTATGG	mC	NaN
SY010_6x6_hmc_Q78 FWD	ATC5ACAT5ATTA5CCATCCATTTAAATA1GATTAA1GAA1ATTAATA1GTTAT1GATTAAATAAGA1GTAATTAATATTTGATGTGATGGGTGGTATGG	C	NaN					SY010_6x6_hmc_Q78 FWD	ATC5ACAT5ATTA5CCATCCATTTAAATA1GATTAA1GAA1ATTAATA1GTTAT1GATTAAATAAGA1GTAATTAATATTTGATGTGATGGGTGGTATGG	C	NaN
SY010_6x6_hmc_Q78 FWD	ATC5ACAT5ATTA5CCATCCATTTAAATA1GATTAA1GAA1ATTAATA1GTTAT1GATTAAATAAGA1GTAATTAATATTTGATGTGATGGGTGGTATGG	C	NaN					SY010_6x6_hmc_Q78 FWD	ATC5ACAT5ATTA5CCATCCATTTAAATA1GATTAA1GAA1ATTAATA1GTTAT1GATTAAATAAGA1GTAATTAATATTTGATGTGATGGGTGGTATGG	C	NaN
SY010_6x6_hmc_Q78 FWD	ATC5ACAT5ATTA5CCATCCATTTAAATA1GATTAA1GAA1ATTAATA1GTTAT1GATTAAATAAGA1GTAATTAATATTTGATGTGATGGGTGGTATGG	C	NaN					SY010_6x6_hmc_Q78 FWD	ATC5ACAT5ATTA5CCATCCATTTAAATA1GATTAA1GAA1ATTAATA1GTTAT1GATTAAATAAGA1GTAATTAATATTTGATGTGATGGGTGGTATGG	C	NaN
SY010_6x6_hmc_Q78 FWD	ATC5ACAT5ATTA5CCATCCATTTAAATA1GATTAA1GAA1ATTAATA1GTTAT1GATTAAATAAGA1GTAATTAATATTTGATGTGATGGGTGGTATGG	C	NaN					SY010_6x6_hmc_Q78 FWD	ATC5ACAT5ATTA5CCATCCATTTAAATA1GATTAA1GAA1ATTAATA1GTTAT1GATTAAATAAGA1GTAATTAATATTTGATGTGATGGGTGGTATGG	C	NaN
SY010_6x6_hmc_Q78 FWD	ATC5ACAT5ATTA5CCATCCATTTAAATA1GATTAA1GAA1ATTAATA1GTTAT1GATTAAATAAGA1GTAATTAATATTTGATGTGATGGGTGGTATGG	hmC	NaN					SY010_6x6_hmc_Q78 FWD	ATC5ACAT5ATTA5CCATCCATTTAAATA1GATTAA1GAA1ATTAATA1GTTAT1GATTAAATAAGA1GTAATTAATATTTGATGTGATGGGTGGTATGG	hmC	NaN
SY010_6x6_hmc_Q78 FWD	ATC5ACAT5ATTA5CCATCCATTTAAATA1GATTAA1GAA1ATTAATA1GTTAT1GATTAAATAAGA1GTAATTAATATTTGATGTGATGGGTGGTATGG	hmC	NaN					SY010_6x6_hmc_Q78 FWD	ATC5ACAT5ATTA5CCATCCATTTAAATA1GATTAA1GAA1ATTAATA1GTTAT1GATTAAATAAGA1GTAATTAATATTTGATGTGATGGGTGGTATGG	hmC	NaN
SY010_6x6_hmc_Q78 FWD	ATC5ACAT5ATTA5CCATCCATTTAAATA1GATTAA1GAA1ATTAATA1GTTAT1GATTAAATAAGA1GTAATTAATATTTGATGTGATGGGTGGTATGG	hmC	NaN					SY010_6x6_hmc_Q78 FWD	ATC5ACAT5ATTA5CCATCCATTTAAATA1GATTAA1GAA1ATTAATA1GTTAT1GATTAAATAAGA1GTAATTAATATTTGATGTGATGGGTGGTATGG	hmC	NaN
SY010_6x6_hmc_Q78 FWD	ATC5ACAT5ATTA5CCATCCATTTAAATA1GATTAA1GAA1ATTAATA1GTTAT1GATTAAATAAGA1GTAATTAATATTTGATGTGATGGGTGGTATGG	hmC	NaN					SY010_6x6_hmc_Q78 FWD	ATC5ACAT5ATTA5CCATCCATTTAAATA1GATTAA1GAA1ATTAATA1GTTAT1GATTAAATAAGA1GTAATTAATATTTGATGTGATGGGTGGTATGG	hmC	NaN
SY010_6x6_hmc_Q78 FWD	ATC5ACAT5ATTA5CCATCCATTTAAATA1GATTAA1GAA1ATTAATA1GTTAT1GATTAAATAAGA1GTAATTAATATTTGATGTGATGGGTGGTATGG	hmC	NaN					SY010_6x6_hmc_Q78 FWD	ATC5ACAT5ATTA5CCATCCATTTAAATA1GATTAA1GAA1ATTAATA1GTTAT1GATTAAATAAGA1GTAATTAATATTTGATGTGATGGGTGGTATGG	hmC	NaN
SY010_6x6_hmc_Q78 FWD	ATC5ACAT5ATTA5CCATCCATTTAAATA1GATTAA1GAA1ATTAATA1GTTAT1GATTAAATAAGA1GTAATTAATATTTGATGTGATGGGTGGTATGG	hmC	NaN					SY010_6x6_hmc_Q78 FWD	ATC5ACAT5ATTA5CCATCCATTTAAATA1GATTAA1GAA1ATTAATA1GTTAT1GATTAAATAAGA1GTAATTAATATTTGATGTGATGGGTGGTATGG	hmC	NaN
SY010_6x6_hmc_Q78 REV	CCATA5CAC5CATCA5ATCAAATATTAATTA1GT1TTATTTAAT1GATAA1GTATTAATGTT1GTTAAT1GTATTTAAATGGATGGGTAATGATGTGGAT	C	NaN					SY010_6x6_hmc_Q78 REV	CCATA5CAC5CATCA5ATCAAATATTAATTA1GT1TTATTTAAT1GATAA1GTATTAATGTT1GTTAAT1GTATTTAAATGGATGGGTAATGATGTGGAT	C	NaN
SY010_6x6_hmc_Q78 REV	CCATA5CAC5CATCA5ATCAAATATTAATTA1GT1TTATTTAAT1GATAA1GTATTAATGTT1GTTAAT1GTATTTAAATGGATGGGTAATGATGTGGAT	C	NaN					SY010_6x6_hmc_Q78 REV	CCATA5CAC5CATCA5ATCAAATATTAATTA1GT1TTATTTAAT1GATAA1GTATTAATGTT1GTTAAT1GTATTTAAATGGATGGGTAATGATGTGGAT	C	NaN
SY010_6x6_hmc_Q78 REV	CCATA5CAC5CATCA5ATCAAATATTAATTA1GT1TTATTTAAT1GATAA1GTATTAATGTT1GTTAAT1GTATTTAAATGGATGGGTAATGATGTGGAT	mC	NaN					SY010_6x6_hmc_Q78 REV	CCATA5CAC5CATCA5ATCAAATATTAATTA1GT1TTATTTAAT1GATAA1GTATTAATGTT1GTTAAT1GTATTTAAATGGATGGGTAATGATGTGGAT	mC	NaN
SY010_6x6_hmc_Q78 REV	CCATA5CAC5CATCA5ATCAAATATTAATTA1GT1TTATTTAAT1GATAA1GTATTAATGTT1GTTAAT1GTATTTAAATGGATGGGTAATGATGTGGAT	C	NaN					SY010_6x6_hmc_Q78 REV	CCATA5CAC5CATCA5ATCAAATATTAATTA1GT1TTATTTAAT1GATAA1GTATTAATGTT1GTTAAT1GTATTTAAATGGATGGGTAATGATGTGGAT	C	NaN
SY010_6x6_hmc_Q78 REV	CCATA5CAC5CATCA5ATCAAATATTAATTA1GT1TTATTTAAT1GATAA1GTATTAATGTT1GTTAAT1GTATTTAAATGGATGGGTAATGATGTGGAT	C	NaN					SY010_6x6_hmc_Q78 REV	CCATA5CAC5CATCA5ATCAAATATTAATTA1GT1TTATTTAAT1GATAA1GTATTAATGTT1GTTAAT1GTATTTAAATGGATGGGTAATGATGTGGAT	C	NaN
SY010_6x6_hmc_Q78 REV	CCATA5CAC5CATCA5ATCAAATATTAATTA1GT1TTATTTAAT1GATAA1GTATTAATGTT1GTTAAT1GTATTTAAATGGATGGGTAATGATGTGGAT	mC	NaN					SY010_6x6_hmc_Q78 REV	CCATA5CAC5CATCA5ATCAAATATTAATTA1GT1TTATTTAAT1GATAA1GTATTAATGTT1GTTAAT1GTATTTAAATGGATGGGTAATGATGTGGAT	mC	NaN
SY010_6x6_hmc_Q78 REV	CCATA5CAC5CATCA5ATCAAATATTAATTA1GT1TTATTTAAT1GATAA1GTATTAATGTT1GTTAAT1GTATTTAAATGGATGGGTAATGATGTGGAT	C	NaN					SY010_6x6_hmc_Q78 REV	CCATA5CAC5CATCA5ATCAAATATTAATTA1GT1TTATTTAAT1GATAA1GTATTAATGTT1GTTAAT1GTATTTAAATGGATGGGTAATGATGTGGAT	C	NaN
SY010_6x6_hmc_Q78 REV	CCATA5CAC5CATCA5ATCAAATATTAATTA1GT1TTATTTAAT1GATAA1GTATTAATGTT1GTTAAT1GTATTTAAATGGATGGGTAATGATGTGGAT	C	NaN					SY010_6x6_hmc_Q78 REV	CCATA5CAC5CATCA5ATCAAATATTAATTA1GT1TTATTTAAT1GATAA1GTATTAATGTT1GTTAAT1GTATTTAAATGGATGGGTAATGATGTGGAT	C	NaN
SY010_6x6_hmc_Q78 REV	CCATA5CAC5CATCA5ATCAAATATTAATTA1GT1TTATTTAAT1GATAA1GTATTAATGTT1GTTAAT1GTATTTAAATGGATGGGTAATGATGTGGAT	mC	NaN					SY010_6x6_hmc_Q78 REV	CCATA5CAC5CATCA5ATCAAATATTAATTA1GT1TTATTTAAT1GATAA1GTATTAATGTT1GTTAAT1GTATTTAAATGGATGGGTAATGATGTGGAT	mC	NaN
SY010_6x6_hmc_Q78 REV	CCATA5CAC5CATCA5ATCAAATATTAATTA1GT1TTATTTAAT1GATAA1GTATTAATGTT1GTTAAT1GTATTTAAATGGATGGGTAATGATGTGGAT	C	NaN					SY010_6x6_hmc_Q78 REV	CCATA5CAC5CATCA5ATCAAATATTAATTA1GT1TTATTTAAT1GATAA1GTATTAATGTT1GTTAAT1GTATTTAAATGGATGGGTAATGATGTGGAT	C	NaN
SY010_6x6_hmc_Q78 REV	CCATA5CAC5CATCA5ATCAAATATTAATTA1GT1TTATTTAAT1GATAA1GTATTAATGTT1GTTAAT1GTATTTAAATGGATGGGTAATGATGTGGAT	hmC	NaN					SY010_6x6_hmc_Q78 REV	CCATA5CAC5CATCA5ATCAAATATTAATTA1GT1TTATTTAAT1GATAA1GTATTAATGTT1GTTAAT1GTATTTAAATGGATGGGTAATGATGTGGAT	hmC	NaN
SY010_6x6_hmc_Q78 REV	CCATA5CAC5CATCA5ATCAAATATTAATTA1GT1TTATTTAAT1GATAA1GTATTAATGTT1GTTAAT1GTATTTAAATGGATGGGTAATGATGTGGAT	hmC	NaN					SY010_6x6_hmc_Q78 REV	CCATA5CAC5CATCA5ATCAAATATTAATTA1GT1TTATTTAAT1GATAA1GTATTAATGTT1GTTAAT1GTATTTAAATGGATGGGTAATGATGTGGAT	hmC	NaN
SY010_6x6_hmc_Q78 REV	CCATA5CAC5CATCA5ATCAAATATTAATTA1GT1TTATTTAAT1GATAA1GTATTAATGTT1GTTAAT1GTATTTAAATGGATGGGTAATGATGTGGAT	hmC	NaN					SY010_6x6_hmc_Q78 REV	CCATA5CAC5CATCA5ATCAAATATTAATTA1GT1TTATTTAAT1GATAA1GTATTAATGTT1GTTAAT1GTATTTAAATGGATGGGTAATGATGTGGAT	hmC	NaN
SY010_6x6_hmc_Q78 REV	CCATA5CAC5CATCA5ATCAAATATTAATTA1GT1TTATTTAAT1GATAA1GTATTAATGTT1GTTAAT1GTATTTAAATGGATGGGTAATGATGTGGAT	hmC	NaN					SY010_6x6_hmc_Q78 REV	CCATA5CAC5CATCA5ATCAAATATTAATTA1GT1TTATTTAAT1GATAA1GTATTAATGTT1GTTAAT1GTATTTAAATGGATGGGTAATGATGTGGAT	hmC	NaN
SY010_6x6_hmc_Q78 REV	CCATA5CAC5CATCA5ATCAAATATTAATTA1GT1TTATTTAAT1GATAA1GTATTAATGTT1GTTAAT1GTATTTAAATGGATGGGTAATGATGTGGAT	hmC	NaN					SY010_6x6_hmc_Q78 REV	CCATA5CAC5CATCA5ATCAAATATTAATTA1GT1TTATTTAAT1GATAA1GTATTAATGTT1GTTAAT1GTATTTAAATGGATGGGTAATGATGTGGAT	hmC	NaN
SY010_6x6_hmc_Q78 REV	CCATA5CAC5CATCA5ATCAAATATTAATTA1GT1TTATTTAAT1GATAA1GTATTAATGTT1GTTAAT1GTATTTAAATGGATGGGTAATGATGTGGAT	hmC	NaN					SY010_6x6_hmc_Q78 REV	CCATA5CAC5CATCA5ATCAAATATTAATTA1GT1TTATTTAAT1GATAA1GTATTAATGTT1GTTAAT1GTATTTAAATGGATGGGTAATGATGTGGAT	hmC	NaN
SY011_6x3_hmc_Q36 FWD	CT5AC5CACAAC5ACAAACAATTTAAATA1GATTAA1TAA1ATTAATA1ATTAT1GATTAAATAAGA1TTAATTAATATTGGTTGGATGGTAGATGGTGA	C	NaN					SY011_6x3_hmc_Q36 FWD	CT5AC5CACAAC5ACAAACAATTTAAATA1GATTAA1TAA1ATTAATA1ATTAT1GATTAAATAAGA1TTAATTAATATTGGTTGGATGGTAGATGGTGA	C	NaN
SY011_6x3_hmc_Q36 FWD	CT5AC5CACAAC5ACAAACAATTTAAATA1GATTAA1TAA1ATTAATA1ATTAT1GATTAAATAAGA1TTAATTAATATTGGTTGGATGGTAGATGGTGA	mC	NaN					SY011_6x3_hmc_Q36 FWD	CT5AC5CACAAC5ACAAACAATTTAAATA1GATTAA1TAA1ATTAATA1ATTAT1GATTAAATAAGA1TTAATTAATATTGGTTGGATGGTAGATGGTGA	mC	NaN
SY011_6x3_hmc_Q36 FWD	CT5AC5CACAAC5ACAAACAATTTAAATA1GATTAA1TAA1ATTAATA1ATTAT1GATTAAATAAGA1TTAATTAATATTGGTTGGATGGTAGATGGTGA	C	NaN					SY011_6x3_hmc_Q36 FWD	CT5AC5CACAAC5ACAAACAATTTAAATA1GATTAA1TAA1ATTAATA1ATTAT1GATTAAATAAGA1TTAATTAATATTGGTTGGATGGTAGATGGTGA	C	NaN
SY011_6x3_hmc_Q36 FWD	CT5AC5CACAAC5ACAAACAATTTAAATA1GATTAA1TAA1ATTAATA1ATTAT1GATTAAATAAGA1TTAATTAATATTGGTTGGATGGTAGATGGTGA	mC	NaN					SY011_6x3_hmc_Q36 FWD	CT5AC5CACAAC5ACAAACAATTTAAATA1GATTAA1TAA1ATTAATA1ATTAT1GATTAAATAAGA1TTAATTAATATTGGTTGGATGGTAGATGGTGA	mC	NaN
SY011_6x3_hmc_Q36 FWD	CT5AC5CACAAC5ACAAACAATTTAAATA1GATTAA1TAA1ATTAATA1ATTAT1GATTAAATAAGA1TTAATTAATATTGGTTGGATGGTAGATGGTGA	C	NaN					SY011_6x3_hmc_Q36 FWD	CT5AC5CACAAC5ACAAACAATTTAAATA1GATTAA1TAA1ATTAATA1ATTAT1GATTAAATAAGA1TTAATTAATATTGGTTGGATGGTAGATGGTGA	C	NaN
SY011_6x3_hmc_Q36 FWD	CT5AC5CACAAC5ACAAACAATTTAAATA1GATTAA1TAA1ATTAATA1ATTAT1GATTAAATAAGA1TTAATTAATATTGGTTGGATGGTAGATGGTGA	C	NaN					SY011_6x3_hmc_Q36 FWD	CT5AC5CACAAC5ACAAACAATTTAAATA1GATTAA1TAA1ATTAATA1ATTAT1GATTAAATAAGA1TTAATTAATATTGGTTGGATGGTAGATGGTGA	C	NaN
SY011_6x3_hmc_Q36 FWD	CT5AC5CACAAC5ACAAACAATTTAAATA1GATTAA1TAA1ATTAATA1ATTAT1GATTAAATAAGA1TTAATTAATATTGGTTGGATGGTAGATGGTGA	C	NaN					SY011_6x3_hmc_Q36 FWD	CT5AC5CACAAC5ACAAACAATTTAAATA1GATTAA1TAA1ATTAATA1ATTAT1GATTAAATAAGA1TTAATTAATATTGGTTGGATGGTAGATGGTGA	C	NaN
SY011_6x3_hmc_Q36 FWD	CT5AC5CACAAC5ACAAACAATTTAAATA1GATTAA1TAA1ATTAATA1ATTAT1GATTAAATAAGA1TTAATTAATATTGGTTGGATGGTAGATGGTGA	mC	NaN					SY011_6x3_hmc_Q36 FWD	CT5AC5CACAAC5ACAAACAATTTAAATA1GATTAA1TAA1ATTAATA1ATTAT1GATTAAATAAGA1TTAATTAATATTGGTTGGATGGTAGATGGTGA	mC	NaN
SY011_6x3_hmc_Q36 FWD	CT5AC5CACAAC5ACAAACAATTTAAATA1GATTAA1TAA1ATTAATA1ATTAT1GATTAAATAAGA1TTAATTAATATTGGTTGGATGGTAGATGGTGA	C	NaN					SY011_6x3_hmc_Q36 FWD	CT5AC5CACAAC5ACAAACAATTTAAATA1GATTAA1TAA1ATTAATA1ATTAT1GATTAAATAAGA1TTAATTAATATTGGTTGGATGGTAGATGGTGA	C	NaN
SY011_6x3_hmc_Q36 FWD	CT5AC5CACAAC5ACAAACAATTTAAATA1GATTAA1TAA1ATTAATA1ATTAT1GATTAAATAAGA1TTAATTAATATTGGTTGGATGGTAGATGGTGA	C	NaN					SY011_6x3_hmc_Q36 FWD	CT5AC5CACAAC5ACAAACAATTTAAATA1GATTAA1TAA1ATTAATA1ATTAT1GATTAAATAAGA1TTAATTAATATTGGTTGGATGGTAGATGGTGA	C	NaN
SY011_6x3_hmc_Q36 FWD	CT5AC5CACAAC5ACAAACAATTTAAATA1GATTAA1TAA1ATTAATA1ATTAT1GATTAAATAAGA1TTAATTAATATTGGTTGGATGGTAGATGGTGA	hmC	NaN					SY011_6x3_hmc_Q36 FWD	CT5AC5CACAAC5ACAAACAATTTAAATA1GATTAA1TAA1ATTAATA1ATTAT1GATTAAATAAGA1TTAATTAATATTGGTTGGATGGTAGATGGTGA	hmC	NaN
SY011_6x3_hmc_Q36 FWD	CT5AC5CACAAC5ACAAACAATTTAAATA1GATTAA1TAA1ATTAATA1ATTAT1GATTAAATAAGA1TTAATTAATATTGGTTGGATGGTAGATGGTGA	hmC	NaN					SY011_6x3_hmc_Q36 FWD	CT5AC5CACAAC5ACAAACAATTTAAATA1GATTAA1TAA1ATTAATA1ATTAT1GATTAAATAAGA1TTAATTAATATTGGTTGGATGGTAGATGGTGA	hmC	NaN
SY011_6x3_hmc_Q36 FWD	CT5AC5CACAAC5ACAAACAATTTAAATA1GATTAA1TAA1ATTAATA1ATTAT1GATTAAATAAGA1TTAATTAATATTGGTTGGATGGTAGATGGTGA	hmC	NaN					SY011_6x3_hmc_Q36 FWD	CT5AC5CACAAC5ACAAACAATTTAAATA1GATTAA1TAA1ATTAATA1ATTAT1GATTAAATAAGA1TTAATTAATATTGGTTGGATGGTAGATGGTGA	hmC	NaN
SY011_6x3_hmc_Q36 FWD	CT5AC5CACAAC5ACAAACAATTTAAATA1GATTAA1TAA1ATTAATA1ATTAT1GATTAAATAAGA1TTAATTAATATTGGTTGGATGGTAGATGGTGA	hmC	NaN					SY011_6x3_hmc_Q36 FWD	CT5AC5CACAAC5ACAAACAATTTAAATA1GATTAA1TAA1ATTAATA1ATTAT1GATTAAATAAGA1TTAATTAATATTGGTTGGATGGTAGATGGTGA	hmC	NaN
SY011_6x3_hmc_Q36 FWD	CT5AC5CACAAC5ACAAACAATTTAAATA1GATTAA1TAA1ATTAATA1ATTAT1GATTAAATAAGA1TTAATTAATATTGGTTGGATGGTAGATGGTGA	hmC	NaN					SY011_6x3_hmc_Q36 FWD	CT5AC5CACAAC5ACAAACAATTTAAATA1GATTAA1TAA1ATTAATA1ATTAT1GATTAAATAAGA1TTAATTAATATTGGTTGGATGGTAGATGGTGA	hmC	NaN
SY011_6x3_hmc_Q36 FWD	CT5AC5CACAAC5ACAAACAATTTAAATA1GATTAA1TAA1ATTAATA1ATTAT1GATTAAATAAGA1TTAATTAATATTGGTTGGATGGTAGATGGTGA	hmC	NaN					SY011_6x3_hmc_Q36 FWD	CT5AC5CACAAC5ACAAACAATTTAAATA1GATTAA1TAA1ATTAATA1ATTAT1GATTAAATAAGA1TTAATTAATATTGGTTGGATGGTAGATGGTGA	hmC	NaN
SY011_6x3_hmc_Q36 REV	TCA5CAT5TACCATC5AACCAATATTAATTAAGT1TTATTTAAT1GATAATGTATTAATGTTAGTTAAT1GTATTTAAATTGTTTGTGGTTGTGGGTGAG	C	NaN					SY011_6x3_hmc_Q36 REV	TCA5CAT5TACCATC5AACCAATATTAATTAAGT1TTATTTAAT1GATAATGTATTAATGTTAGTTAAT1GTATTTAAATTGTTTGTGGTTGTGGGTGAG	C	NaN
SY011_6x3_hmc_Q36 REV	TCA5CAT5TACCATC5AACCAATATTAATTAAGT1TTATTTAAT1GATAATGTATTAATGTTAGTTAAT1GTATTTAAATTGTTTGTGGTTGTGGGTGAG	mC	NaN					SY011_6x3_hmc_Q36 REV	TCA5CAT5TACCATC5AACCAATATTAATTAAGT1TTATTTAAT1GATAATGTATTAATGTTAGTTAAT1GTATTTAAATTGTTTGTGGTTGTGGGTGAG	mC	NaN
SY011_6x3_hmc_Q36 REV	TCA5CAT5TACCATC5AACCAATATTAATTAAGT1TTATTTAAT1GATAATGTATTAATGTTAGTTAAT1GTATTTAAATTGTTTGTGGTTGTGGGTGAG	C	NaN					SY011_6x3_hmc_Q36 REV	TCA5CAT5TACCATC5AACCAATATTAATTAAGT1TTATTTAAT1GATAATGTATTAATGTTAGTTAAT1GTATTTAAATTGTTTGTGGTTGTGGGTGAG	C	NaN
SY011_6x3_hmc_Q36 REV	TCA5CAT5TACCATC5AACCAATATTAATTAAGT1TTATTTAAT1GATAATGTATTAATGTTAGTTAAT1GTATTTAAATTGTTTGTGGTTGTGGGTGAG	mC	NaN					SY011_6x3_hmc_Q36 REV	TCA5CAT5TACCATC5AACCAATATTAATTAAGT1TTATTTAAT1GATAATGTATTAATGTTAGTTAAT1GTATTTAAATTGTTTGTGGTTGTGGGTGAG	mC	NaN
SY011_6x3_hmc_Q36 REV	TCA5CAT5TACCATC5AACCAATATTAATTAAGT1TTATTTAAT1GATAATGTATTAATGTTAGTTAAT1GTATTTAAATTGTTTGTGGTTGTGGGTGAG	C	NaN					SY011_6x3_hmc_Q36 REV	TCA5CAT5TACCATC5AACCAATATTAATTAAGT1TTATTTAAT1GATAATGTATTAATGTTAGTTAAT1GTATTTAAATTGTTTGTGGTTGTGGGTGAG	C	NaN
SY011_6x3_hmc_Q36 REV	TCA5CAT5TACCATC5AACCAATATTAATTAAGT1TTATTTAAT1GATAATGTATTAATGTTAGTTAAT1GTATTTAAATTGTTTGTGGTTGTGGGTGAG	C	NaN					SY011_6x3_hmc_Q36 REV	TCA5CAT5TACCATC5AACCAATATTAATTAAGT1TTATTTAAT1GATAATGTATTAATGTTAGTTAAT1GTATTTAAATTGTTTGTGGTTGTGGGTGAG	C	NaN
SY011_6x3_hmc_Q36 REV	TCA5CAT5TACCATC5AACCAATATTAATTAAGT1TTATTTAAT1GATAATGTATTAATGTTAGTTAAT1GTATTTAAATTGTTTGTGGTTGTGGGTGAG	C	NaN					SY011_6x3_hmc_Q36 REV	TCA5CAT5TACCATC5AACCAATATTAATTAAGT1TTATTTAAT1GATAATGTATTAATGTTAGTTAAT1GTATTTAAATTGTTTGTGGTTGTGGGTGAG	C	NaN
SY011_6x3_hmc_Q36 REV	TCA5CAT5TACCATC5AACCAATATTAATTAAGT1TTATTTAAT1GATAATGTATTAATGTTAGTTAAT1GTATTTAAATTGTTTGTGGTTGTGGGTGAG	mC	NaN					SY011_6x3_hmc_Q36 REV	TCA5CAT5TACCATC5AACCAATATTAATTAAGT1TTATTTAAT1GATAATGTATTAATGTTAGTTAAT1GTATTTAAATTGTTTGTGGTTGTGGGTGAG	mC	NaN
SY011_6x3_hmc_Q36 REV	TCA5CAT5TACCATC5AACCAATATTAATTAAGT1TTATTTAAT1GATAATGTATTAATGTTAGTTAAT1GTATTTAAATTGTTTGTGGTTGTGGGTGAG	C	NaN					SY011_6x3_hmc_Q36 REV	TCA5CAT5TACCATC5AACCAATATTAATTAAGT1TTATTTAAT1GATAATGTATTAATGTTAGTTAAT1GTATTTAAATTGTTTGTGGTTGTGGGTGAG	C	NaN
SY011_6x3_hmc_Q36 REV	TCA5CAT5TACCATC5AACCAATATTAATTAAGT1TTATTTAAT1GATAATGTATTAATGTTAGTTAAT1GTATTTAAATTGTTTGTGGTTGTGGGTGAG	C	NaN					SY011_6x3_hmc_Q36 REV	TCA5CAT5TACCATC5AACCAATATTAATTAAGT1TTATTTAAT1GATAATGTATTAATGTTAGTTAAT1GTATTTAAATTGTTTGTGGTTGTGGGTGAG	C	NaN
SY011_6x3_hmc_Q36 REV	TCA5CAT5TACCATC5AACCAATATTAATTAAGT1TTATTTAAT1GATAATGTATTAATGTTAGTTAAT1GTATTTAAATTGTTTGTGGTTGTGGGTGAG	hmC	NaN					SY011_6x3_hmc_Q36 REV	TCA5CAT5TACCATC5AACCAATATTAATTAAGT1TTATTTAAT1GATAATGTATTAATGTTAGTTAAT1GTATTTAAATTGTTTGTGGTTGTGGGTGAG	hmC	NaN
SY011_6x3_hmc_Q36 REV	TCA5CAT5TACCATC5AACCAATATTAATTAAGT1TTATTTAAT1GATAATGTATTAATGTTAGTTAAT1GTATTTAAATTGTTTGTGGTTGTGGGTGAG	hmC	NaN					SY011_6x3_hmc_Q36 REV	TCA5CAT5TACCATC5AACCAATATTAATTAAGT1TTATTTAAT1GATAATGTATTAATGTTAGTTAAT1GTATTTAAATTGTTTGTGGTTGTGGGTGAG	hmC	NaN
SY011_6x3_hmc_Q36 REV	TCA5CAT5TACCATC5AACCAATATTAATTAAGT1TTATTTAAT1GATAATGTATTAATGTTAGTTAAT1GTATTTAAATTGTTTGTGGTTGTGGGTGAG	hmC	NaN					SY011_6x3_hmc_Q36 REV	TCA5CAT5TACCATC5AACCAATATTAATTAAGT1TTATTTAAT1GATAATGTATTAATGTTAGTTAAT1GTATTTAAATTGTTTGTGGTTGTGGGTGAG	hmC	NaN
SY012_12x12_hmc_Q37 FWD	CT5AC5CACAAC5ACAAACAATTGA1GTA1G1GTAA1GAA1ATTAATA1GTTAT1GAT1AAG1AAGA1GTA1TT1GTAGTGGATGGGTAATGATGTGGAT	C	NaN					SY012_12x12_hmc_Q37 FWD	CT5AC5CACAAC5ACAAACAATTGA1GTA1G1GTAA1GAA1ATTAATA1GTTAT1GAT1AAG1AAGA1GTA1TT1GTAGTGGATGGGTAATGATGTGGAT	C	NaN
SY012_12x12_hmc_Q37 FWD	CT5AC5CACAAC5ACAAACAATTGA1GTA1G1GTAA1GAA1ATTAATA1GTTAT1GAT1AAG1AAGA1GTA1TT1GTAGTGGATGGGTAATGATGTGGAT	mC	NaN					SY012_12x12_hmc_Q37 FWD	CT5AC5CACAAC5ACAAACAATTGA1GTA1G1GTAA1GAA1ATTAATA1GTTAT1GAT1AAG1AAGA1GTA1TT1GTAGTGGATGGGTAATGATGTGGAT	mC	NaN
SY012_12x12_hmc_Q37 FWD	CT5AC5CACAAC5ACAAACAATTGA1GTA1G1GTAA1GAA1ATTAATA1GTTAT1GAT1AAG1AAGA1GTA1TT1GTAGTGGATGGGTAATGATGTGGAT	C	NaN					SY012_12x12_hmc_Q37 FWD	CT5AC5CACAAC5ACAAACAATTGA1GTA1G1GTAA1GAA1ATTAATA1GTTAT1GAT1AAG1AAGA1GTA1TT1GTAGTGGATGGGTAATGATGTGGAT	C	NaN
SY012_12x12_hmc_Q37 FWD	CT5AC5CACAAC5ACAAACAATTGA1GTA1G1GTAA1GAA1ATTAATA1GTTAT1GAT1AAG1AAGA1GTA1TT1GTAGTGGATGGGTAATGATGTGGAT	mC	NaN					SY012_12x12_hmc_Q37 FWD	CT5AC5CACAAC5ACAAACAATTGA1GTA1G1GTAA1GAA1ATTAATA1GTTAT1GAT1AAG1AAGA1GTA1TT1GTAGTGGATGGGTAATGATGTGGAT	mC	NaN
SY012_12x12_hmc_Q37 FWD	CT5AC5CACAAC5ACAAACAATTGA1GTA1G1GTAA1GAA1ATTAATA1GTTAT1GAT1AAG1AAGA1GTA1TT1GTAGTGGATGGGTAATGATGTGGAT	C	NaN					SY012_12x12_hmc_Q37 FWD	CT5AC5CACAAC5ACAAACAATTGA1GTA1G1GTAA1GAA1ATTAATA1GTTAT1GAT1AAG1AAGA1GTA1TT1GTAGTGGATGGGTAATGATGTGGAT	C	NaN
SY012_12x12_hmc_Q37 FWD	CT5AC5CACAAC5ACAAACAATTGA1GTA1G1GTAA1GAA1ATTAATA1GTTAT1GAT1AAG1AAGA1GTA1TT1GTAGTGGATGGGTAATGATGTGGAT	C	NaN					SY012_12x12_hmc_Q37 FWD	CT5AC5CACAAC5ACAAACAATTGA1GTA1G1GTAA1GAA1ATTAATA1GTTAT1GAT1AAG1AAGA1GTA1TT1GTAGTGGATGGGTAATGATGTGGAT	C	NaN
SY012_12x12_hmc_Q37 FWD	CT5AC5CACAAC5ACAAACAATTGA1GTA1G1GTAA1GAA1ATTAATA1GTTAT1GAT1AAG1AAGA1GTA1TT1GTAGTGGATGGGTAATGATGTGGAT	C	NaN					SY012_12x12_hmc_Q37 FWD	CT5AC5CACAAC5ACAAACAATTGA1GTA1G1GTAA1GAA1ATTAATA1GTTAT1GAT1AAG1AAGA1GTA1TT1GTAGTGGATGGGTAATGATGTGGAT	C	NaN
SY012_12x12_hmc_Q37 FWD	CT5AC5CACAAC5ACAAACAATTGA1GTA1G1GTAA1GAA1ATTAATA1GTTAT1GAT1AAG1AAGA1GTA1TT1GTAGTGGATGGGTAATGATGTGGAT	mC	NaN					SY012_12x12_hmc_Q37 FWD	CT5AC5CACAAC5ACAAACAATTGA1GTA1G1GTAA1GAA1ATTAATA1GTTAT1GAT1AAG1AAGA1GTA1TT1GTAGTGGATGGGTAATGATGTGGAT	mC	NaN
SY012_12x12_hmc_Q37 FWD	CT5AC5CACAAC5ACAAACAATTGA1GTA1G1GTAA1GAA1ATTAATA1GTTAT1GAT1AAG1AAGA1GTA1TT1GTAGTGGATGGGTAATGATGTGGAT	C	NaN					SY012_12x12_hmc_Q37 FWD	CT5AC5CACAAC5ACAAACAATTGA1GTA1G1GTAA1GAA1ATTAATA1GTTAT1GAT1AAG1AAGA1GTA1TT1GTAGTGGATGGGTAATGATGTGGAT	C	NaN
SY012_12x12_hmc_Q37 FWD	CT5AC5CACAAC5ACAAACAATTGA1GTA1G1GTAA1GAA1ATTAATA1GTTAT1GAT1AAG1AAGA1GTA1TT1GTAGTGGATGGGTAATGATGTGGAT	C	NaN					SY012_12x12_hmc_Q37 FWD	CT5AC5CACAAC5ACAAACAATTGA1GTA1G1GTAA1GAA1ATTAATA1GTTAT1GAT1AAG1AAGA1GTA1TT1GTAGTGGATGGGTAATGATGTGGAT	C	NaN
SY012_12x12_hmc_Q37 FWD	CT5AC5CACAAC5ACAAACAATTGA1GTA1G1GTAA1GAA1ATTAATA1GTTAT1GAT1AAG1AAGA1GTA1TT1GTAGTGGATGGGTAATGATGTGGAT	hmC	NaN					SY012_12x12_hmc_Q37 FWD	CT5AC5CACAAC5ACAAACAATTGA1GTA1G1GTAA1GAA1ATTAATA1GTTAT1GAT1AAG1AAGA1GTA1TT1GTAGTGGATGGGTAATGATGTGGAT	hmC	NaN
SY012_12x12_hmc_Q37 FWD	CT5AC5CACAAC5ACAAACAATTGA1GTA1G1GTAA1GAA1ATTAATA1GTTAT1GAT1AAG1AAGA1GTA1TT1GTAGTGGATGGGTAATGATGTGGAT	hmC	NaN					SY012_12x12_hmc_Q37 FWD	CT5AC5CACAAC5ACAAACAATTGA1GTA1G1GTAA1GAA1ATTAATA1GTTAT1GAT1AAG1AAGA1GTA1TT1GTAGTGGATGGGTAATGATGTGGAT	hmC	NaN
SY012_12x12_hmc_Q37 FWD	CT5AC5CACAAC5ACAAACAATTGA1GTA1G1GTAA1GAA1ATTAATA1GTTAT1GAT1AAG1AAGA1GTA1TT1GTAGTGGATGGGTAATGATGTGGAT	hmC	NaN					SY012_12x12_hmc_Q37 FWD	CT5AC5CACAAC5ACAAACAATTGA1GTA1G1GTAA1GAA1ATTAATA1GTTAT1GAT1AAG1AAGA1GTA1TT1GTAGTGGATGGGTAATGATGTGGAT	hmC	NaN
SY012_12x12_hmc_Q37 FWD	CT5AC5CACAAC5ACAAACAATTGA1GTA1G1GTAA1GAA1ATTAATA1GTTAT1GAT1AAG1AAGA1GTA1TT1GTAGTGGATGGGTAATGATGTGGAT	hmC	NaN					SY012_12x12_hmc_Q37 FWD	CT5AC5CACAAC5ACAAACAATTGA1GTA1G1GTAA1GAA1ATTAATA1GTTAT1GAT1AAG1AAGA1GTA1TT1GTAGTGGATGGGTAATGATGTGGAT	hmC	NaN
SY012_12x12_hmc_Q37 FWD	CT5AC5CACAAC5ACAAACAATTGA1GTA1G1GTAA1GAA1ATTAATA1GTTAT1GAT1AAG1AAGA1GTA1TT1GTAGTGGATGGGTAATGATGTGGAT	hmC	NaN					SY012_12x12_hmc_Q37 FWD	CT5AC5CACAAC5ACAAACAATTGA1GTA1G1GTAA1GAA1ATTAATA1GTTAT1GAT1AAG1AAGA1GTA1TT1GTAGTGGATGGGTAATGATGTGGAT	hmC	NaN
SY012_12x12_hmc_Q37 FWD	CT5AC5CACAAC5ACAAACAATTGA1GTA1G1GTAA1GAA1ATTAATA1GTTAT1GAT1AAG1AAGA1GTA1TT1GTAGTGGATGGGTAATGATGTGGAT	hmC	NaN					SY012_12x12_hmc_Q37 FWD	CT5AC5CACAAC5ACAAACAATTGA1GTA1G1GTAA1GAA1ATTAATA1GTTAT1GAT1AAG1AAGA1GTA1TT1GTAGTGGATGGGTAATGATGTGGAT	hmC	NaN
SY012_12x12_hmc_Q37 FWD	CT5AC5CACAAC5ACAAACAATTGA1GTA1G1GTAA1GAA1ATTAATA1GTTAT1GAT1AAG1AAGA1GTA1TT1GTAGTGGATGGGTAATGATGTGGAT	hmC	NaN					SY012_12x12_hmc_Q37 FWD	CT5AC5CACAAC5ACAAACAATTGA1GTA1G1GTAA1GAA1ATTAATA1GTTAT1GAT1AAG1AAGA1GTA1TT1GTAGTGGATGGGTAATGATGTGGAT	hmC	NaN
SY012_12x12_hmc_Q37 FWD	CT5AC5CACAAC5ACAAACAATTGA1GTA1G1GTAA1GAA1ATTAATA1GTTAT1GAT1AAG1AAGA1GTA1TT1GTAGTGGATGGGTAATGATGTGGAT	hmC	NaN					SY012_12x12_hmc_Q37 FWD	CT5AC5CACAAC5ACAAACAATTGA1GTA1G1GTAA1GAA1ATTAATA1GTTAT1GAT1AAG1AAGA1GTA1TT1GTAGTGGATGGGTAATGATGTGGAT	hmC	NaN
SY012_12x12_hmc_Q37 FWD	CT5AC5CACAAC5ACAAACAATTGA1GTA1G1GTAA1GAA1ATTAATA1GTTAT1GAT1AAG1AAGA1GTA1TT1GTAGTGGATGGGTAATGATGTGGAT	hmC	NaN					SY012_12x12_hmc_Q37 FWD	CT5AC5CACAAC5ACAAACAATTGA1GTA1G1GTAA1GAA1ATTAATA1GTTAT1GAT1AAG1AAGA1GTA1TT1GTAGTGGATGGGTAATGATGTGGAT	hmC	NaN
SY012_12x12_hmc_Q37 FWD	CT5AC5CACAAC5ACAAACAATTGA1GTA1G1GTAA1GAA1ATTAATA1GTTAT1GAT1AAG1AAGA1GTA1TT1GTAGTGGATGGGTAATGATGTGGAT	hmC	NaN					SY012_12x12_hmc_Q37 FWD	CT5AC5CACAAC5ACAAACAATTGA1GTA1G1GTAA1GAA1ATTAATA1GTTAT1GAT1AAG1AAGA1GTA1TT1GTAGTGGATGGGTAATGATGTGGAT	hmC	NaN
SY012_12x12_hmc_Q37 FWD	CT5AC5CACAAC5ACAAACAATTGA1GTA1G1GTAA1GAA1ATTAATA1GTTAT1GAT1AAG1AAGA1GTA1TT1GTAGTGGATGGGTAATGATGTGGAT	hmC	NaN					SY012_12x12_hmc_Q37 FWD	CT5AC5CACAAC5ACAAACAATTGA1GTA1G1GTAA1GAA1ATTAATA1GTTAT1GAT1AAG1AAGA1GTA1TT1GTAGTGGATGGGTAATGATGTGGAT	hmC	NaN
SY012_12x12_hmc_Q37 FWD	CT5AC5CACAAC5ACAAACAATTGA1GTA1G1GTAA1GAA1ATTAATA1GTTAT1GAT1AAG1AAGA1GTA1TT1GTAGTGGATGGGTAATGATGTGGAT	hmC	NaN					SY012_12x12_hmc_Q37 FWD	CT5AC5CACAAC5ACAAACAATTGA1GTA1G1GTAA1GAA1ATTAATA1GTTAT1GAT1AAG1AAGA1GTA1TT1GTAGTGGATGGGTAATGATGTGGAT	hmC	NaN
SY012_12x12_hmc_Q37 REV	ATC5ACAT5ATTA5CCATCCA1TA1GAAGTA1GT1TTG1TTGAT1GATAA1GTATTAATGTT1GTTA1G1GTA1GT1AATTGTTTGTGGTTGTGGGTGAG	C	NaN					SY012_12x12_hmc_Q37 REV	ATC5ACAT5ATTA5CCATCCA1TA1GAAGTA1GT1TTG1TTGAT1GATAA1GTATTAATGTT1GTTA1G1GTA1GT1AATTGTTTGTGGTTGTGGGTGAG	C	NaN
SY012_12x12_hmc_Q37 REV	ATC5ACAT5ATTA5CCATCCA1TA1GAAGTA1GT1TTG1TTGAT1GATAA1GTATTAATGTT1GTTA1G1GTA1GT1AATTGTTTGTGGTTGTGGGTGAG	mC	NaN					SY012_12x12_hmc_Q37 REV	ATC5ACAT5ATTA5CCATCCA1TA1GAAGTA1GT1TTG1TTGAT1GATAA1GTATTAATGTT1GTTA1G1GTA1GT1AATTGTTTGTGGTTGTGGGTGAG	mC	NaN
SY012_12x12_hmc_Q37 REV	ATC5ACAT5ATTA5CCATCCA1TA1GAAGTA1GT1TTG1TTGAT1GATAA1GTATTAATGTT1GTTA1G1GTA1GT1AATTGTTTGTGGTTGTGGGTGAG	C	NaN					SY012_12x12_hmc_Q37 REV	ATC5ACAT5ATTA5CCATCCA1TA1GAAGTA1GT1TTG1TTGAT1GATAA1GTATTAATGTT1GTTA1G1GTA1GT1AATTGTTTGTGGTTGTGGGTGAG	C	NaN
SY012_12x12_hmc_Q37 REV	ATC5ACAT5ATTA5CCATCCA1TA1GAAGTA1GT1TTG1TTGAT1GATAA1GTATTAATGTT1GTTA1G1GTA1GT1AATTGTTTGTGGTTGTGGGTGAG	mC	NaN					SY012_12x12_hmc_Q37 REV	ATC5ACAT5ATTA5CCATCCA1TA1GAAGTA1GT1TTG1TTGAT1GATAA1GTATTAATGTT1GTTA1G1GTA1GT1AATTGTTTGTGGTTGTGGGTGAG	mC	NaN
SY012_12x12_hmc_Q37 REV	ATC5ACAT5ATTA5CCATCCA1TA1GAAGTA1GT1TTG1TTGAT1GATAA1GTATTAATGTT1GTTA1G1GTA1GT1AATTGTTTGTGGTTGTGGGTGAG	mC	NaN					SY012_12x12_hmc_Q37 REV	ATC5ACAT5ATTA5CCATCCA1TA1GAAGTA1GT1TTG1TTGAT1GATAA1GTATTAATGTT1GTTA1G1GTA1GT1AATTGTTTGTGGTTGTGGGTGAG	mC	NaN
SY012_12x12_hmc_Q37 REV	ATC5ACAT5ATTA5CCATCCA1TA1GAAGTA1GT1TTG1TTGAT1GATAA1GTATTAATGTT1GTTA1G1GTA1GT1AATTGTTTGTGGTTGTGGGTGAG	C	NaN					SY012_12x12_hmc_Q37 REV	ATC5ACAT5ATTA5CCATCCA1TA1GAAGTA1GT1TTG1TTGAT1GATAA1GTATTAATGTT1GTTA1G1GTA1GT1AATTGTTTGTGGTTGTGGGTGAG	C	NaN
SY012_12x12_hmc_Q37 REV	ATC5ACAT5ATTA5CCATCCA1TA1GAAGTA1GT1TTG1TTGAT1GATAA1GTATTAATGTT1GTTA1G1GTA1GT1AATTGTTTGTGGTTGTGGGTGAG	C	NaN					SY012_12x12_hmc_Q37 REV	ATC5ACAT5ATTA5CCATCCA1TA1GAAGTA1GT1TTG1TTGAT1GATAA1GTATTAATGTT1GTTA1G1GTA1GT1AATTGTTTGTGGTTGTGGGTGAG	C	NaN
SY012_12x12_hmc_Q37 REV	ATC5ACAT5ATTA5CCATCCA1TA1GAAGTA1GT1TTG1TTGAT1GATAA1GTATTAATGTT1GTTA1G1GTA1GT1AATTGTTTGTGGTTGTGGGTGAG	C	NaN					SY012_12x12_hmc_Q37 REV	ATC5ACAT5ATTA5CCATCCA1TA1GAAGTA1GT1TTG1TTGAT1GATAA1GTATTAATGTT1GTTA1G1GTA1GT1AATTGTTTGTGGTTGTGGGTGAG	C	NaN
SY012_12x12_hmc_Q37 REV	ATC5ACAT5ATTA5CCATCCA1TA1GAAGTA1GT1TTG1TTGAT1GATAA1GTATTAATGTT1GTTA1G1GTA1GT1AATTGTTTGTGGTTGTGGGTGAG	C	NaN					SY012_12x12_hmc_Q37 REV	ATC5ACAT5ATTA5CCATCCA1TA1GAAGTA1GT1TTG1TTGAT1GATAA1GTATTAATGTT1GTTA1G1GTA1GT1AATTGTTTGTGGTTGTGGGTGAG	C	NaN
SY012_12x12_hmc_Q37 REV	ATC5ACAT5ATTA5CCATCCA1TA1GAAGTA1GT1TTG1TTGAT1GATAA1GTATTAATGTT1GTTA1G1GTA1GT1AATTGTTTGTGGTTGTGGGTGAG	hmC	NaN					SY012_12x12_hmc_Q37 REV	ATC5ACAT5ATTA5CCATCCA1TA1GAAGTA1GT1TTG1TTGAT1GATAA1GTATTAATGTT1GTTA1G1GTA1GT1AATTGTTTGTGGTTGTGGGTGAG	hmC	NaN
SY012_12x12_hmc_Q37 REV	ATC5ACAT5ATTA5CCATCCA1TA1GAAGTA1GT1TTG1TTGAT1GATAA1GTATTAATGTT1GTTA1G1GTA1GT1AATTGTTTGTGGTTGTGGGTGAG	hmC	NaN					SY012_12x12_hmc_Q37 REV	ATC5ACAT5ATTA5CCATCCA1TA1GAAGTA1GT1TTG1TTGAT1GATAA1GTATTAATGTT1GTTA1G1GTA1GT1AATTGTTTGTGGTTGTGGGTGAG	hmC	NaN
SY012_12x12_hmc_Q37 REV	ATC5ACAT5ATTA5CCATCCA1TA1GAAGTA1GT1TTG1TTGAT1GATAA1GTATTAATGTT1GTTA1G1GTA1GT1AATTGTTTGTGGTTGTGGGTGAG	hmC	NaN					SY012_12x12_hmc_Q37 REV	ATC5ACAT5ATTA5CCATCCA1TA1GAAGTA1GT1TTG1TTGAT1GATAA1GTATTAATGTT1GTTA1G1GTA1GT1AATTGTTTGTGGTTGTGGGTGAG	hmC	NaN
SY012_12x12_hmc_Q37 REV	ATC5ACAT5ATTA5CCATCCA1TA1GAAGTA1GT1TTG1TTGAT1GATAA1GTATTAATGTT1GTTA1G1GTA1GT1AATTGTTTGTGGTTGTGGGTGAG	hmC	NaN					SY012_12x12_hmc_Q37 REV	ATC5ACAT5ATTA5CCATCCA1TA1GAAGTA1GT1TTG1TTGAT1GATAA1GTATTAATGTT1GTTA1G1GTA1GT1AATTGTTTGTGGTTGTGGGTGAG	hmC	NaN
SY012_12x12_hmc_Q37 REV	ATC5ACAT5ATTA5CCATCCA1TA1GAAGTA1GT1TTG1TTGAT1GATAA1GTATTAATGTT1GTTA1G1GTA1GT1AATTGTTTGTGGTTGTGGGTGAG	hmC	NaN					SY012_12x12_hmc_Q37 REV	ATC5ACAT5ATTA5CCATCCA1TA1GAAGTA1GT1TTG1TTGAT1GATAA1GTATTAATGTT1GTTA1G1GTA1GT1AATTGTTTGTGGTTGTGGGTGAG	hmC	NaN
SY012_12x12_hmc_Q37 REV	ATC5ACAT5ATTA5CCATCCA1TA1GAAGTA1GT1TTG1TTGAT1GATAA1GTATTAATGTT1GTTA1G1GTA1GT1AATTGTTTGTGGTTGTGGGTGAG	hmC	NaN					SY012_12x12_hmc_Q37 REV	ATC5ACAT5ATTA5CCATCCA1TA1GAAGTA1GT1TTG1TTGAT1GATAA1GTATTAATGTT1GTTA1G1GTA1GT1AATTGTTTGTGGTTGTGGGTGAG	hmC	NaN
SY012_12x12_hmc_Q37 REV	ATC5ACAT5ATTA5CCATCCA1TA1GAAGTA1GT1TTG1TTGAT1GATAA1GTATTAATGTT1GTTA1G1GTA1GT1AATTGTTTGTGGTTGTGGGTGAG	hmC	NaN					SY012_12x12_hmc_Q37 REV	ATC5ACAT5ATTA5CCATCCA1TA1GAAGTA1GT1TTG1TTGAT1GATAA1GTATTAATGTT1GTTA1G1GTA1GT1AATTGTTTGTGGTTGTGGGTGAG	hmC	NaN
SY012_12x12_hmc_Q37 REV	ATC5ACAT5ATTA5CCATCCA1TA1GAAGTA1GT1TTG1TTGAT1GATAA1GTATTAATGTT1GTTA1G1GTA1GT1AATTGTTTGTGGTTGTGGGTGAG	hmC	NaN					SY012_12x12_hmc_Q37 REV	ATC5ACAT5ATTA5CCATCCA1TA1GAAGTA1GT1TTG1TTGAT1GATAA1GTATTAATGTT1GTTA1G1GTA1GT1AATTGTTTGTGGTTGTGGGTGAG	hmC	NaN
SY012_12x12_hmc_Q37 REV	ATC5ACAT5ATTA5CCATCCA1TA1GAAGTA1GT1TTG1TTGAT1GATAA1GTATTAATGTT1GTTA1G1GTA1GT1AATTGTTTGTGGTTGTGGGTGAG	hmC	NaN					SY012_12x12_hmc_Q37 REV	ATC5ACAT5ATTA5CCATCCA1TA1GAAGTA1GT1TTG1TTGAT1GATAA1GTATTAATGTT1GTTA1G1GTA1GT1AATTGTTTGTGGTTGTGGGTGAG	hmC	NaN
SY012_12x12_hmc_Q37 REV	ATC5ACAT5ATTA5CCATCCA1TA1GAAGTA1GT1TTG1TTGAT1GATAA1GTATTAATGTT1GTTA1G1GTA1GT1AATTGTTTGTGGTTGTGGGTGAG	hmC	NaN					SY012_12x12_hmc_Q37 REV	ATC5ACAT5ATTA5CCATCCA1TA1GAAGTA1GT1TTG1TTGAT1GATAA1GTATTAATGTT1GTTA1G1GTA1GT1AATTGTTTGTGGTTGTGGGTGAG	hmC	NaN
SY012_12x12_hmc_Q37 REV	ATC5ACAT5ATTA5CCATCCA1TA1GAAGTA1GT1TTG1TTGAT1GATAA1GTATTAATGTT1GTTA1G1GTA1GT1AATTGTTTGTGGTTGTGGGTGAG	hmC	NaN					SY012_12x12_hmc_Q37 REV	ATC5ACAT5ATTA5CCATCCA1TA1GAAGTA1GT1TTG1TTGAT1GATAA1GTATTAATGTT1GTTA1G1GTA1GT1AATTGTTTGTGGTTGTGGGTGAG	hmC	NaN
SY012_12x12_hmc_Q37 REV	ATC5ACAT5ATTA5CCATCCA1TA1GAAGTA1GT1TTG1TTGAT1GATAA1GTATTAATGTT1GTTA1G1GTA1GT1AATTGTTTGTGGTTGTGGGTGAG	hmC	NaN					SY012_12x12_hmc_Q37 REV	ATC5ACAT5ATTA5CCATCCA1TA1GAAGTA1GT1TTG1TTGAT1GATAA1GTATTAATGTT1GTTA1G1GTA1GT1AATTGTTTGTGGTTGTGGGTGAG	hmC	NaN
>>END_MODULE								>>END_MODULE
>>Per base sequence quality	pass							>>Per base sequence quality	pass
#Base	Mean	Median	Lower Quartile	Upper Quartile	10th Percentile	90th Percentile		#Base	Mean	Median	Lower Quartile	Upper Quartile	10th Percentile	90th Percentile
1	33.8632	34	34	34	34	34		1	33.8572	34	34	34	34	34
2	33.8918	34	34	34	34	34		2	33.8844	34	34	34	34	34
3	33.8988	34	34	34	34	34		3	33.8905	34	34	34	34	34
4	33.8974	34	34	34	34	34		4	33.8901	34	34	34	34	34
5	33.9024	34	34	34	34	34		5	33.8932	34	34	34	34	34
6	37.7553	38	38	38	38	38		6	37.7523	38	38	38	38	38
7	37.7565	38	38	38	38	38		7	37.7472	38	38	38	38	38
8	37.6646	38	38	38	37	38		8	37.6556	38	38	38	37	38
9	37.6335	38	38	38	37	38		9	37.6293	38	38	38	37	38
10	37.6226	38	38	38	37	38		10	37.6223	38	38	38	37	38
11	37.6041	38	38	38	37	38		11	37.5993	38	38	38	37	38
12	37.5917	38	38	38	37	38		12	37.5824	38	38	38	37	38
13	37.588	38	38	38	37	38		13	37.5891	38	38	38	37	38
14	37.5544	38	38	38	37	38		14	37.5493	38	38	38	37	38
15	37.5755	38	38	38	37	38		15	37.5668	38	38	38	37	38
16	37.5733	38	38	38	37	38		16	37.5674	38	38	38	37	38
17	37.5372	38	38	38	37	38		17	37.5249	38	38	38	37	38
18	37.5443	38	38	38	37	38		18	37.5312	38	38	38	37	38
19	37.5258	38	38	38	37	38		19	37.5236	38	38	38	37	38
20	37.5037	38	38	38	37	38		20	37.5024	38	38	38	37	38
21	37.4679	38	38	38	37	38		21	37.4684	38	38	38	37	38
22	37.4847	38	38	38	37	38		22	37.4823	38	38	38	37	38
23	37.4809	38	38	38	37	38		23	37.4839	38	38	38	37	38
24	37.4744	38	38	38	37	38		24	37.4671	38	38	38	37	38
25	37.4387	38	38	38	37	38		25	37.4276	38	38	38	37	38
26	37.4231	38	38	38	37	38		26	37.4068	38	38	38	37	38
27	37.394	38	38	38	37	38		27	37.3823	38	38	38	37	38
28	37.3589	38	38	38	37	38		28	37.3407	38	38	38	37	38
29	37.3316	38	38	38	37	38		29	37.3065	38	38	38	37	38
30	37.3345	38	38	38	37	38		30	37.3233	38	38	38	37	38
31	37.3411	38	38	38	37	38		31	37.316	38	38	38	37	38
32	37.3208	38	38	38	37	38		32	37.3003	38	38	38	37	38
33	37.2657	38	38	38	37	38		33	37.24	38	38	38	37	38
34	37.2802	38	38	38	37	38		34	37.2502	38	38	38	37	38
35	37.2577	38	38	38	37	38		35	37.2321	38	38	38	37	38
36	37.2677	38	38	38	37	38		36	37.2406	38	38	38	37	38
37	37.1771	38	38	38	37	38		37	37.1452	38	38	38	37	38
38	37.2257	38	38	38	37	38		38	37.2055	38	38	38	37	38
39	37.1764	38	38	38	37	38		39	37.1418	38	38	38	37	38
40	37.1968	38	38	38	37	38		40	37.1603	38	38	38	37	38
41	37.1549	38	38	38	37	38		41	37.1223	38	38	38	37	38
42	37.1343	38	38	38	37	38		42	37.09	38	38	38	37	38
43	37.1307	38	38	38	37	38		43	37.0935	38	38	38	37	38
44	37.1302	38	38	38	37	38		44	37.0814	38	38	38	37	38
45	37.099	38	38	38	37	38		45	37.0439	38	38	38	36	38
46	37.087	38	38	38	37	38		46	37.0288	38	38	38	36	38
47	37.0909	38	38	38	37	38		47	37.0442	38	38	38	36	38
48	37.0821	38	38	38	37	38		48	37.0256	38	38	38	36	38
49	37.0237	38	38	38	36	38		49	36.954	38	38	38	36	38
50	37.0502	38	38	38	36	38		50	36.9888	38	38	38	36	38
51	37.0348	38	38	38	36	38		51	36.9685	38	38	38	36	38
52	37.0257	38	38	38	36	38		52	36.9648	38	38	38	36	38
53	36.9871	38	38	38	36	38		53	36.9118	38	38	38	36	38
54	36.9931	38	38	38	36	38		54	36.9227	38	38	38	36	38
55	36.9938	38	38	38	36	38		55	36.9241	38	38	38	36	38
56	36.9756	38	38	38	36	38		56	36.9046	38	38	38	36	38
57	36.9021	38	38	38	36	38		57	36.8219	38	38	38	36	38
58	36.9442	38	38	38	36	38		58	36.8559	38	38	38	36	38
59	36.957	38	38	38	36	38		59	36.873	38	38	38	36	38
60	36.8805	38	38	38	36	38		60	36.7993	38	38	38	36	38
61	36.8443	38	38	38	36	38		61	36.7614	38	37	38	36	38
62	36.8938	38	38	38	36	38		62	36.8117	38	38	38	36	38
63	36.8855	38	38	38	36	38		63	36.803	38	38	38	36	38
64	36.8581	38	38	38	36	38		64	36.7796	38	38	38	36	38
65	36.8151	38	37	38	36	38		65	36.7291	38	37	38	36	38
66	36.824	38	37	38	36	38		66	36.7301	38	37	38	36	38
67	36.8681	38	38	38	36	38		67	36.7639	38	38	38	36	38
68	36.8279	38	37	38	36	38		68	36.7269	38	37	38	36	38
69	36.7778	38	37	38	36	38		69	36.6844	38	37	38	36	38
70	36.7685	38	37	38	36	38		70	36.6822	38	37	38	36	38
71	36.8086	38	37	38	36	38		71	36.7011	38	37	38	36	38
72	36.7497	38	37	38	36	38		72	36.6478	38	37	38	36	38
73	36.7111	38	37	38	36	38		73	36.6043	38	37	38	35	38
74	36.7512	38	37	38	36	38		74	36.6359	38	37	38	36	38
75	36.2849	38	37	38	34	38		75	36.1823	38	37	38	34	38
>>END_MODULE								>>END_MODULE
>>Per tile sequence quality	pass							>>Per tile sequence quality	pass
#Tile	Base	Mean						#Tile	Base	Mean
1101	1	0.0194211						1101	1	-0.00987804
1101	2	0.0792536						1101	2	0.0757373
1101	3	0.0543401						1101	3	0.049066
1101	4	0.0336022						1101	4	0.000651169
1101	5	0.0496493						1101	5	0.0430804
1101	6	0.0304784						1101	6	0.0716887
1101	7	-0.0126737						1101	7	0.021462
1101	8	0.13952						1101	8	0.0600856
1101	9	0.137375						1101	9	0.0628766
1101	10	0.118644						1101	10	0.0185823
1101	11	0.175252						1101	11	0.0830505
1101	12	0.150814						1101	12	0.040478
1101	13	0.162403						1101	13	0.0712295
1101	14	0.0848442						1101	14	0.125007
1101	15	0.137796						1101	15	-0.0666823
1101	16	0.0845443						1101	16	0.064302
1101	17	0.221992						1101	17	0.0983098
1101	18	0.0949337						1101	18	0.058914
1101	19	0.00260636						1101	19	0.104848
1101	20	0.12639						1101	20	0.0977851
1101	21	0.133904						1101	21	0.10784
1101	22	0.0583606						1101	22	0.0809135
1101	23	-0.0589345						1101	23	0.114393
1101	24	0.0117419						1101	24	0.0573936
1101	25	0.0528739						1101	25	0.134754
1101	26	0.107595						1101	26	0.0551134
1101	27	0.0733055						1101	27	0.0320903
1101	28	0.0226359						1101	28	0.099712
1101	29	0.229831						1101	29	0.229488
1101	30	0.126214						1101	30	0.187883
1101	31	0.0698234						1101	31	0.0171453
1101	32	0.126289						1101	32	0.0466947
1101	33	0.131559						1101	33	0.034472
1101	34	0.088181						1101	34	0.19536
1101	35	0.200155						1101	35	0.148144
1101	36	-0.0148345						1101	36	0.17174
1101	37	0.202023						1101	37	0.0971352
1101	38	0.222332						1101	38	0.0755389
1101	39	0.300175						1101	39	0.0996513
1101	40	0.224912						1101	40	0.19746
1101	41	0.156119						1101	41	0.219884
1101	42	0.213159						1101	42	0.185994
1101	43	0.15965						1101	43	0.265535
1101	44	0.173114						1101	44	0.108992
1101	45	0.0797887						1101	45	0.217561
1101	46	0.22763						1101	46	0.202359
1101	47	0.172745						1101	47	0.253028
1101	48	0.280085						1101	48	0.269915
1101	49	0.232939						1101	49	0.395885
1101	50	0.0969993						1101	50	0.255945
1101	51	0.0865056						1101	51	0.13651
1101	52	0.162946						1101	52	0.0271814
1101	53	0.309878						1101	53	0.254222
1101	54	0.338489						1101	54	0.151613
1101	55	0.157492						1101	55	0.254606
1101	56	0.0297963						1101	56	0.308183
1101	57	0.0935075						1101	57	0.176395
1101	58	0.127802						1101	58	0.303384
1101	59	0.151375						1101	59	0.357754
1101	60	-0.131371						1101	60	0.152356
1101	61	0.405007						1101	61	0.295595
1101	62	0.307035						1101	62	0.177891
1101	63	0.161413						1101	63	0.297979
1101	64	0.153655						1101	64	0.309093
1101	65	0.284049						1101	65	0.064387
1101	66	0.202755						1101	66	0.118498
1101	67	0.0621794						1101	67	0.0600567
1101	68	0.0104592						1101	68	0.000519358
1101	69	0.219242						1101	69	0.0719846
1101	70	0.167351						1101	70	0.0355286
1101	71	0.156644						1101	71	0.141662
1101	72	0.431753						1101	72	-0.0649754
1101	73	0.407648						1101	73	0.191593
1101	74	0.204972						1101	74	0.0188959
1101	75	-0.501771						1101	75	-0.102806
1102	1	-0.0618553						1102	1	0.0307228
1102	2	0.0569656						1102	2	-0.0166499
1102	3	-0.0319977						1102	3	0.00897407
1102	4	-0.031678						1102	4	0.0641522
1102	5	0.010759						1102	5	0.00308325
1102	6	-0.0403286						1102	6	0.126412
1102	7	0.00580464						1102	7	0.0673328
1102	8	-0.00301011						1102	8	0.112186
1102	9	0.0081276						1102	9	-0.00536235
1102	10	0.00323562						1102	10	0.0260316
1102	11	0.0498796						1102	11	0.106504
1102	12	0.0728888						1102	12	0.166205
1102	13	0.0353714						1102	13	0.155033
1102	14	-0.0539054						1102	14	0.110345
1102	15	0.0261362						1102	15	0.0566865
1102	16	0.0909262						1102	16	0.112563
1102	17	0.179917						1102	17	0.175597
1102	18	-9.13778e-05						1102	18	0.0356266
1102	19	0.12799						1102	19	0.0811253
1102	20	0.137026						1102	20	0.145162
1102	21	0.0641397						1102	21	0.0198805
1102	22	0.11539						1102	22	0.0752632
1102	23	0.129799						1102	23	0.0865936
1102	24	0.0109879						1102	24	0.158661
1102	25	0.202836						1102	25	0.160494
1102	26	0.0800719						1102	26	0.0815264
1102	27	-0.0984648						1102	27	0.0496123
1102	28	0.087346						1102	28	0.109988
1102	29	0.179338						1102	29	0.144074
1102	30	0.0577627						1102	30	0.0678769
1102	31	0.179766						1102	31	0.104732
1102	32	0.145514						1102	32	0.136609
1102	33	-0.0655911						1102	33	0.0483066
1102	34	-0.116466						1102	34	0.00520039
1102	35	0.239453						1102	35	0.149708
1102	36	0.0289513						1102	36	0.0201512
1102	37	0.0820299						1102	37	0.0857711
1102	38	0.184498						1102	38	0.138069
1102	39	0.263976						1102	39	0.0629368
1102	40	0.0990054						1102	40	0.0417859
1102	41	0.22355						1102	41	-0.0398313
1102	42	0.00858781						1102	42	-0.0131538
1102	43	-0.00833944						1102	43	0.190821
1102	44	0.189929						1102	44	0.127241
1102	45	0.113213						1102	45	0.254988
1102	46	-0.102699						1102	46	0.191336
1102	47	0.0865193						1102	47	0.243773
1102	48	0.0111862						1102	48	0.179263
1102	49	0.0619837						1102	49	0.0314751
1102	50	0.108086						1102	50	0.226278
1102	51	0.128791						1102	51	0.269198
1102	52	-0.0563328						1102	52	0.188579
1102	53	0.257715						1102	53	0.301753
1102	54	0.0812897						1102	54	0.127964
1102	55	0.108681						1102	55	0.0701784
1102	56	-0.0527933						1102	56	0.182501
1102	57	-0.185233						1102	57	0.191629
1102	58	-0.0521754						1102	58	0.196753
1102	59	0.129484						1102	59	0.333919
1102	60	-0.0706767						1102	60	0.0436797
1102	61	-0.148689						1102	61	0.10521
1102	62	-0.0159167						1102	62	-0.0360795
1102	63	-0.121985						1102	63	0.122459
1102	64	-0.229187						1102	64	0.0735067
1102	65	-0.160382						1102	65	0.343109
1102	66	-0.342427						1102	66	0.060804
1102	67	-0.0571611						1102	67	0.216902
1102	68	-0.266134						1102	68	0.129495
1102	69	-0.038415						1102	69	0.0416149
1102	70	-0.216015						1102	70	0.140114
1102	71	-0.0515773						1102	71	0.0899415
1102	72	-0.305991						1102	72	-0.106623
1102	73	-0.241964						1102	73	0.0890961
1102	74	-0.316382						1102	74	-0.132309
1102	75	-0.0642481						1102	75	-0.147312
1103	1	-0.0482638						1103	1	0.0371754
1103	2	-0.0532868						1103	2	0.0785318
1103	3	-0.0264062						1103	3	0.0276439
1103	4	-0.0107639						1103	4	0.0328964
1103	5	-0.0983563						1103	5	-0.005992
1103	6	-0.0279106						1103	6	0.0252299
1103	7	0.0132142						1103	7	0.0585862
1103	8	-0.0781704						1103	8	0.0746668
1103	9	-0.16863						1103	9	-0.00163336
1103	10	0.0312659						1103	10	0.0699549
1103	11	0.0630763						1103	11	0.0741809
1103	12	-0.0286214						1103	12	0.0487293
1103	13	-0.041969						1103	13	0.0251744
1103	14	0.0738968						1103	14	0.0586189
1103	15	-0.0417051						1103	15	0.074652
1103	16	-0.125975						1103	16	0.00776494
1103	17	-0.0342181						1103	17	0.113144
1103	18	-0.127242						1103	18	-0.0210029
1103	19	-0.173951						1103	19	-0.00496877
1103	20	-0.0170901						1103	20	0.00599664
1103	21	0.0593087						1103	21	-0.187163
1103	22	-0.0700878						1103	22	0.0837902
1103	23	-0.0534663						1103	23	-0.0182752
1103	24	-0.00558765						1103	24	0.0940542
1103	25	-0.129457						1103	25	0.0777752
1103	26	0.17674						1103	26	0.121603
1103	27	0.117198						1103	27	0.00824123
1103	28	-0.0987222						1103	28	-0.00564402
1103	29	0.0533903						1103	29	0.0268857
1103	30	-0.077362						1103	30	0.0265708
1103	31	0.0502075						1103	31	0.124247
1103	32	0.00882822						1103	32	-0.026203
1103	33	-0.279744						1103	33	-0.0882876
1103	34	0.120242						1103	34	0.0494082
1103	35	0.102086						1103	35	0.162964
1103	36	-0.221145						1103	36	0.13819
1103	37	-0.0134432						1103	37	0.0797204
1103	38	-0.0274343						1103	38	0.143411
1103	39	0.111902						1103	39	0.0854571
1103	40	0.076697						1103	40	0.15777
1103	41	0.232216						1103	41	0.190305
1103	42	0.0858884						1103	42	0.121069
1103	43	0.312397						1103	43	-0.000236705
1103	44	0.189614						1103	44	0.0863924
1103	45	0.276271						1103	45	-0.0111268
1103	46	0.219171						1103	46	0.203162
1103	47	0.154484						1103	47	0.257588
1103	48	0.0799292						1103	48	0.0964012
1103	49	0.0495584						1103	49	0.121794
1103	50	0.149439						1103	50	0.0436597
1103	51	0.0273276						1103	51	-0.0646918
1103	52	0.0599675						1103	52	0.159845
1103	53	0.0286308						1103	53	0.158136
1103	54	-0.0441186						1103	54	0.122999
1103	55	0.0735165						1103	55	0.0470021
1103	56	-0.15459						1103	56	0.0811923
1103	57	-0.167676						1103	57	0.240331
1103	58	-0.196361						1103	58	0.051277
1103	59	0.0806877						1103	59	0.313431
1103	60	0.0401842						1103	60	0.0957211
1103	61	-0.141217						1103	61	0.248795
1103	62	0.0869443						1103	62	0.325884
1103	63	0.0885862						1103	63	0.107457
1103	64	-0.0306575						1103	64	0.373163
1103	65	-0.0784138						1103	65	0.441343
1103	66	-0.0237615						1103	66	-0.130536
1103	67	0.0675265						1103	67	0.144328
1103	68	-0.249429						1103	68	0.0105307
1103	69	0.050094						1103	69	0.126395
1103	70	0.141951						1103	70	0.208972
1103	71	0.0680004						1103	71	0.318877
1103	72	0.2538						1103	72	0.0572802
1103	73	0.116063						1103	73	0.294389
1103	74	-0.0334064						1103	74	0.306027
1103	75	0.111397						1103	75	0.37752
1104	1	0.109843						1104	1	0.00442847
1104	2	0.0211166						1104	2	0.0780568
1104	3	0.0566815						1104	3	0.0592075
1104	4	0.0286994						1104	4	0.0728666
1104	5	0.0749099						1104	5	0.0624887
1104	6	0.108728						1104	6	0.0875021
1104	7	-0.00740291						1104	7	0.0608995
1104	8	-0.021878						1104	8	-0.0701686
1104	9	0.162845						1104	9	0.0744234
1104	10	0.11267						1104	10	0.109506
1104	11	0.0744079						1104	11	-0.00144538
1104	12	0.0634548						1104	12	0.103269
1104	13	0.131598						1104	13	0.0684641
1104	14	0.12534						1104	14	0.0508672
1104	15	0.128023						1104	15	0.0856497
1104	16	-0.0996398						1104	16	0.0225168
1104	17	-0.0370646						1104	17	0.00918615
1104	18	0.0810407						1104	18	0.127015
1104	19	0.116669						1104	19	0.0491631
1104	20	0.10495						1104	20	0.0451924
1104	21	0.190555						1104	21	0.011989
1104	22	0.160673						1104	22	0.0597839
1104	23	0.037346						1104	23	-0.0499036
1104	24	0.0845728						1104	24	0.212497
1104	25	0.142459						1104	25	-0.00758347
1104	26	0.319695						1104	26	0.201034
1104	27	0.233611						1104	27	0.22474
1104	28	0.119421						1104	28	0.147451
1104	29	0.171791						1104	29	0.0940421
1104	30	0.344555						1104	30	0.234093
1104	31	0.0892						1104	31	0.222036
1104	32	0.128533						1104	32	0.177874
1104	33	0.147616						1104	33	0.197809
1104	34	0.317497						1104	34	0.18984
1104	35	0.186623						1104	35	0.299832
1104	36	0.05914						1104	36	0.157592
1104	37	0.165049						1104	37	0.0587644
1104	38	0.178838						1104	38	0.0298201
1104	39	0.148881						1104	39	0.188707
1104	40	0.0763639						1104	40	0.0517934
1104	41	0.310342						1104	41	0.247103
1104	42	0.176512						1104	42	0.127368
1104	43	0.208642						1104	43	0.179679
1104	44	0.265401						1104	44	-0.0190213
1104	45	0.183025						1104	45	0.237855
1104	46	0.257678						1104	46	0.105802
1104	47	0.295953						1104	47	0.0802602
1104	48	0.0942051						1104	48	0.0343234
1104	49	0.243116						1104	49	0.190503
1104	50	0.185444						1104	50	0.268519
1104	51	0.145772						1104	51	0.136465
1104	52	-0.299729						1104	52	0.0427069
1104	53	0.0860168						1104	53	0.133359
1104	54	0.13978						1104	54	0.133056
1104	55	0.274719						1104	55	0.197414
1104	56	0.179282						1104	56	0.170327
1104	57	0.195899						1104	57	0.138244
1104	58	0.0799001						1104	58	-0.107137
1104	59	0.155899						1104	59	-0.0694434
1104	60	0.0840403						1104	60	0.0269324
1104	61	-0.0298206						1104	61	0.170245
1104	62	-0.106483						1104	62	0.194348
1104	63	0.161034						1104	63	0.197614
1104	64	0.321756						1104	64	0.16929
1104	65	0.150938						1104	65	0.201888
1104	66	-0.0895964						1104	66	-0.169958
1104	67	0.314537						1104	67	-0.13853
1104	68	0.188583						1104	68	-0.0359834
1104	69	-0.0497358						1104	69	0.0754103
1104	70	0.187759						1104	70	0.0149633
1104	71	0.20314						1104	71	0.0927936
1104	72	-0.273915						1104	72	-0.0592189
1104	73	0.231621						1104	73	0.11287
1104	74	0.0270144						1104	74	-0.114005
1104	75	0.203676						1104	75	-0.314599
1105	1	0.00659038						1105	1	-0.0350188
1105	2	0.00126032						1105	2	-0.00411694
1105	3	0.0354236						1105	3	0.00197132
1105	4	-0.0690365						1105	4	0.0565205
1105	5	-0.0225204						1105	5	0.0440103
1105	6	0.0217558						1105	6	-0.0215419
1105	7	0.00735001						1105	7	0.0300436
1105	8	0.117457						1105	8	0.0743398
1105	9	0.102						1105	9	0.0454039
1105	10	0.146308						1105	10	0.049015
1105	11	0.105621						1105	11	0.167505
1105	12	-0.0215946						1105	12	0.0239804
1105	13	0.0299805						1105	13	0.172056
1105	14	0.049994						1105	14	0.0616943
1105	15	0.0930724						1105	15	-0.035599
1105	16	0.112508						1105	16	0.0125605
1105	17	0.142917						1105	17	0.135641
1105	18	0.0792258						1105	18	0.0304917
1105	19	0.0121047						1105	19	0.0590303
1105	20	0.0516349						1105	20	-0.0666195
1105	21	0.173646						1105	21	-0.00508485
1105	22	0.262021						1105	22	0.00783168
1105	23	-0.0624563						1105	23	0.00385378
1105	24	0.0860822						1105	24	0.0861692
1105	25	0.170958						1105	25	0.175343
1105	26	0.197071						1105	26	0.0555517
1105	27	0.140223						1105	27	0.148425
1105	28	0.204022						1105	28	0.162247
1105	29	0.109689						1105	29	0.193839
1105	30	0.0653818						1105	30	0.216638
1105	31	0.100718						1105	31	0.197724
1105	32	0.343807						1105	32	0.110036
1105	33	0.24068						1105	33	0.182049
1105	34	0.117317						1105	34	-0.017616
1105	35	0.194619						1105	35	0.0451371
1105	36	0.258475						1105	36	0.127437
1105	37	0.263467						1105	37	0.196519
1105	38	0.264481						1105	38	0.233655
1105	39	0.271775						1105	39	0.006711
1105	40	0.19295						1105	40	0.121265
1105	41	0.0158407						1105	41	0.189303
1105	42	-0.033874						1105	42	0.117763
1105	43	0.116638						1105	43	0.103826
1105	44	0.143406						1105	44	0.109621
1105	45	0.258137						1105	45	0.0460828
1105	46	0.167454						1105	46	0.124572
1105	47	0.188963						1105	47	0.0699697
1105	48	0.101573						1105	48	0.153804
1105	49	0.342541						1105	49	0.235352
1105	50	0.298292						1105	50	0.211029
1105	51	0.301423						1105	51	0.327847
1105	52	0.129903						1105	52	0.181786
1105	53	0.246125						1105	53	0.383672
1105	54	0.257229						1105	54	-0.000585347
1105	55	0.433209						1105	55	0.105131
1105	56	0.443253						1105	56	0.117828
1105	57	0.265082						1105	57	0.266591
1105	58	0.236162						1105	58	0.0823264
1105	59	0.202475						1105	59	0.129938
1105	60	0.227904						1105	60	-0.147868
1105	61	0.213737						1105	61	0.15155
1105	62	0.163544						1105	62	-0.0286122
1105	63	0.424161						1105	63	0.0965765
1105	64	0.0470393						1105	64	-0.0694147
1105	65	0.16756						1105	65	0.0319616
1105	66	0.0884988						1105	66	0.020586
1105	67	0.213063						1105	67	-0.0543416
1105	68	0.0531288						1105	68	0.0966644
1105	69	0.234721						1105	69	-0.00159981
1105	70	0.135414						1105	70	0.275895
1105	71	0.189375						1105	71	0.251175
1105	72	0.465492						1105	72	0.246501
1105	73	0.577012						1105	73	0.340875
1105	74	0.15201						1105	74	0.137212
1105	75	0.322113						1105	75	0.325301
1106	1	-0.0362686						1106	1	0.00569199
1106	2	0.0247843						1106	2	0.0184457
1106	3	-0.00602059						1106	3	-0.00223609
1106	4	-0.0328276						1106	4	-0.0453709
1106	5	0.0625454						1106	5	0.00807952
1106	6	0.0783276						1106	6	0.0240586
1106	7	0.0888016						1106	7	0.0263886
1106	8	0.162247						1106	8	0.124524
1106	9	0.125218						1106	9	0.121784
1106	10	0.0923929						1106	10	0.0722424
1106	11	0.0585582						1106	11	0.101758
1106	12	0.0512837						1106	12	0.172781
1106	13	0.0764575						1106	13	0.0727511
1106	14	0.102038						1106	14	0.235114
1106	15	-0.0044868						1106	15	0.0891529
1106	16	0.152161						1106	16	0.109088
1106	17	0.234648						1106	17	0.0577268
1106	18	0.0924965						1106	18	0.144534
1106	19	0.172897						1106	19	0.0593633
1106	20	0.14523						1106	20	-0.0117717
1106	21	0.16564						1106	21	0.0725233
1106	22	0.17487						1106	22	0.186529
1106	23	0.120073						1106	23	0.0200498
1106	24	0.26496						1106	24	0.0537541
1106	25	0.167027						1106	25	0.0292007
1106	26	0.262478						1106	26	0.0694559
1106	27	0.0551318						1106	27	0.0977806
1106	28	0.228279						1106	28	0.102629
1106	29	0.0948668						1106	29	0.0489991
1106	30	0.170335						1106	30	0.023803
1106	31	0.267774						1106	31	0.106699
1106	32	0.152225						1106	32	0.1455
1106	33	0.209187						1106	33	0.100357
1106	34	0.2412						1106	34	0.0747601
1106	35	0.13965						1106	35	0.210747
1106	36	0.0732454						1106	36	0.0204349
1106	37	0.154104						1106	37	0.128796
1106	38	0.233194						1106	38	0.119524
1106	39	0.214547						1106	39	0.109574
1106	40	0.235241						1106	40	0.148554
1106	41	0.303003						1106	41	0.259088
1106	42	0.302281						1106	42	0.148276
1106	43	0.180431						1106	43	0.0524407
1106	44	0.184313						1106	44	0.142725
1106	45	0.170894						1106	45	0.0842702
1106	46	0.252346						1106	46	0.114413
1106	47	0.0865886						1106	47	0.0996341
1106	48	0.164334						1106	48	0.0572256
1106	49	0.0653887						1106	49	-0.000825396
1106	50	0.180101						1106	50	0.199029
1106	51	0.230615						1106	51	0.208449
1106	52	0.213322						1106	52	0.140818
1106	53	0.0437483						1106	53	-0.00259259
1106	54	0.0541265						1106	54	0.107058
1106	55	0.280792						1106	55	0.0159701
1106	56	0.315686						1106	56	0.0286319
1106	57	0.346449						1106	57	0.122365
1106	58	0.368291						1106	58	0.103083
1106	59	0.136899						1106	59	-0.0582308
1106	60	0.253815						1106	60	-0.0170396
1106	61	0.270095						1106	61	0.0756967
1106	62	0.0594492						1106	62	-0.148332
1106	63	0.270063						1106	63	-0.303265
1106	64	0.344989						1106	64	-0.0366855
1106	65	0.228866						1106	65	0.0588399
1106	66	0.125297						1106	66	-0.0977505
1106	67	0.10349						1106	67	-0.024309
1106	68	0.102907						1106	68	-0.119233
1106	69	0.305551						1106	69	-0.166401
1106	70	0.0808906						1106	70	-0.0993163
1106	71	0.0588675						1106	71	-0.304123
1106	72	0.0117534						1106	72	-0.0622396
1106	73	0.224384						1106	73	-0.0552805
1106	74	0.256064						1106	74	0.0622982
1106	75	0.0308835						1106	75	-0.233965
1107	1	-0.116226						1107	1	0.00431213
1107	2	-0.0678059						1107	2	0.0305731
1107	3	-0.0303837						1107	3	-0.0141039
1107	4	-0.0398958						1107	4	-0.052294
1107	5	-0.0531045						1107	5	0.000767083
1107	6	-0.149822						1107	6	-0.105142
1107	7	-0.061147						1107	7	-0.091352
1107	8	0.0432458						1107	8	0.0388539
1107	9	-0.107461						1107	9	0.00648028
1107	10	-0.0764371						1107	10	0.0559119
1107	11	-0.163497						1107	11	0.0522266
1107	12	-0.190341						1107	12	-0.060761
1107	13	-0.122028						1107	13	0.0268584
1107	14	-0.149277						1107	14	0.0497371
1107	15	-0.184197						1107	15	0.0054797
1107	16	-0.0594865						1107	16	0.0471645
1107	17	0.0468535						1107	17	0.105383
1107	18	-0.141675						1107	18	-0.0687976
1107	19	-0.0294764						1107	19	-0.0639867
1107	20	-0.250843						1107	20	0.0078747
1107	21	-0.301161						1107	21	-0.0411677
1107	22	-0.246461						1107	22	0.0306155
1107	23	-0.374034						1107	23	-0.0921686
1107	24	-0.372355						1107	24	-0.0346281
1107	25	-0.0183535						1107	25	-0.00131768
1107	26	-0.164599						1107	26	-0.104665
1107	27	-0.200573						1107	27	-0.14518
1107	28	-0.396801						1107	28	-0.177993
1107	29	-0.0183917						1107	29	0.0901696
1107	30	-0.0766123						1107	30	0.0604182
1107	31	-0.290937						1107	31	-0.149729
1107	32	-0.22446						1107	32	-0.17291
1107	33	0.020059						1107	33	0.0336575
1107	34	-0.158167						1107	34	-0.0880151
1107	35	-0.108469						1107	35	-0.0147648
1107	36	-0.112846						1107	36	-0.16593
1107	37	-0.0849291						1107	37	-0.0876479
1107	38	-0.0944741						1107	38	-0.10411
1107	39	-0.301377						1107	39	-0.192608
1107	40	-0.0557706						1107	40	-0.222682
1107	41	-0.170923						1107	41	-0.179059
1107	42	-0.0567498						1107	42	0.0492259
1107	43	-0.183715						1107	43	-0.166419
1107	44	-0.0685245						1107	44	-0.0169936
1107	45	-0.013924						1107	45	0.0124145
1107	46	-0.180065						1107	46	0.118118
1107	47	-0.230241						1107	47	-0.183374
1107	48	-0.0989111						1107	48	-0.137313
1107	49	0.0523212						1107	49	0.0143689
1107	50	0.0125593						1107	50	-0.0326598
1107	51	0.162532						1107	51	-0.170969
1107	52	-0.0286279						1107	52	-0.0454629
1107	53	-0.0327258						1107	53	-0.0155516
1107	54	0.0116111						1107	54	0.0725591
1107	55	-0.00389993						1107	55	0.104773
1107	56	0.138473						1107	56	0.228658
1107	57	0.0731547						1107	57	0.165313
1107	58	-0.121006						1107	58	-0.00319477
1107	59	-0.0499018						1107	59	-0.000719175
1107	60	-0.0696669						1107	60	0.0118579
1107	61	0.0364382						1107	61	0.0333343
1107	62	-0.158141						1107	62	-0.230612
1107	63	-0.12508						1107	63	-0.191796
1107	64	0.174852						1107	64	-0.0357585
1107	65	0.262296						1107	65	0.0213985
1107	66	-0.0786589						1107	66	-0.19255
1107	67	-0.0397304						1107	67	0.0498535
1107	68	-0.0895572						1107	68	0.0145916
1107	69	0.0362459						1107	69	-0.0884587
1107	70	-0.352733						1107	70	-0.191353
1107	71	-0.169546						1107	71	-0.0703551
1107	72	-0.0182915						1107	72	-0.060399
1107	73	-0.210589						1107	73	-0.101375
1107	74	-0.302983						1107	74	-0.0203951
1107	75	-0.476313						1107	75	-0.0625932
1108	1	-0.023405						1108	1	0.0339568
1108	2	0.0380611						1108	2	-0.0587659
1108	3	-0.0160974						1108	3	0.0354611
1108	4	0.0424199						1108	4	0.040805
1108	5	0.0526714						1108	5	0.0446421
1108	6	-0.0873519						1108	6	0.0738678
1108	7	0.0338318						1108	7	0.0703972
1108	8	0.0605546						1108	8	0.144176
1108	9	0.114631						1108	9	0.170318
1108	10	0.128167						1108	10	0.0995751
1108	11	0.16404						1108	11	0.104654
1108	12	0.158692						1108	12	0.0553297
1108	13	-0.0238336						1108	13	0.1893
1108	14	0.0871461						1108	14	0.15599
1108	15	-0.0876026						1108	15	0.0697598
1108	16	0.0481894						1108	16	0.132702
1108	17	0.0725892						1108	17	0.1261
1108	18	0.0250048						1108	18	0.155399
1108	19	0.126982						1108	19	0.0686173
1108	20	0.0253936						1108	20	0.15709
1108	21	0.0223372						1108	21	0.154539
1108	22	0.212368						1108	22	0.107895
1108	23	0.139892						1108	23	0.0774003
1108	24	0.0639463						1108	24	0.161254
1108	25	-0.187858						1108	25	0.110707
1108	26	0.183516						1108	26	0.120979
1108	27	0.181019						1108	27	0.149331
1108	28	0.1665						1108	28	0.152863
1108	29	0.0129341						1108	29	0.145108
1108	30	0.160675						1108	30	-0.000905077
1108	31	-0.0406223						1108	31	-0.170686
1108	32	-0.139319						1108	32	-0.0540222
1108	33	0.119608						1108	33	0.0350853
1108	34	-0.0403345						1108	34	0.0266958
1108	35	0.156709						1108	35	0.0565146
1108	36	0.039631						1108	36	0.120619
1108	37	0.0602127						1108	37	0.128156
1108	38	0.139783						1108	38	0.195801
1108	39	0.0392826						1108	39	0.186523
1108	40	0.0232039						1108	40	0.104921
1108	41	-0.159249						1108	41	0.0833864
1108	42	0.10203						1108	42	0.103146
1108	43	-0.0300101						1108	43	0.0126084
1108	44	0.0690096						1108	44	0.135829
1108	45	-0.0513405						1108	45	0.271899
1108	46	-0.045436						1108	46	0.201103
1108	47	0.00758541						1108	47	0.132912
1108	48	0.114795						1108	48	0.1043
1108	49	0.286988						1108	49	-0.0138426
1108	50	0.31697						1108	50	0.0188431
1108	51	0.27422						1108	51	0.176753
1108	52	0.305455						1108	52	0.183052
1108	53	0.29023						1108	53	0.0187975
1108	54	0.0232388						1108	54	-0.00319825
1108	55	0.219617						1108	55	0.144468
1108	56	0.184631						1108	56	0.198955
1108	57	0.153108						1108	57	0.339119
1108	58	0.118955						1108	58	0.149226
1108	59	0.0323229						1108	59	0.120679
1108	60	0.104594						1108	60	0.0108363
1108	61	0.328633						1108	61	0.0944152
1108	62	0.0649589						1108	62	0.239732
1108	63	-0.0672679						1108	63	0.025809
1108	64	-0.145582						1108	64	0.322772
1108	65	-0.0564806						1108	65	0.155093
1108	66	-0.0128974						1108	66	0.0916272
1108	67	0.215856						1108	67	0.0344698
1108	68	-0.146057						1108	68	0.184779
1108	69	0.196903						1108	69	0.180323
1108	70	0.0199077						1108	70	-0.0380926
1108	71	0.0328887						1108	71	-0.032583
1108	72	0.103883						1108	72	0.191917
1108	73	0.282088						1108	73	0.298566
1108	74	0.0151075						1108	74	0.0407231
1108	75	-0.0535318						1108	75	-0.0532031
1109	1	0.0413326						1109	1	0.070041
1109	2	0.00189649						1109	2	0.0400427
1109	3	0.0651813						1109	3	-0.0247815
1109	4	0.0222013						1109	4	0.0304504
1109	5	0.0775937						1109	5	0.0145578
1109	6	0.181864						1109	6	0.130913
1109	7	0.155132						1109	7	0.118167
1109	8	0.14754						1109	8	0.0365151
1109	9	0.123626						1109	9	0.118339
1109	10	0.142873						1109	10	0.05348
1109	11	0.0866369						1109	11	0.0806382
1109	12	0.100913						1109	12	0.103291
1109	13	0.199052						1109	13	0.131543
1109	14	0.0948139						1109	14	0.0368536
1109	15	0.0717046						1109	15	-0.0585941
1109	16	0.0260673						1109	16	0.102899
1109	17	0.0483193						1109	17	0.0476289
1109	18	0.10422						1109	18	-0.033327
1109	19	0.0578002						1109	19	0.117802
1109	20	0.133712						1109	20	0.0983353
1109	21	0.0611149						1109	21	0.175879
1109	22	0.0358631						1109	22	0.160586
1109	23	-0.0394009						1109	23	0.0210974
1109	24	0.0683219						1109	24	0.174457
1109	25	0.0549174						1109	25	0.0439818
1109	26	0.184557						1109	26	0.187657
1109	27	0.134359						1109	27	0.118555
1109	28	0.274909						1109	28	0.220728
1109	29	0.0854731						1109	29	0.135309
1109	30	0.196073						1109	30	0.106612
1109	31	0.0334006						1109	31	0.0565098
1109	32	0.12751						1109	32	0.152193
1109	33	0.347628						1109	33	0.153073
1109	34	0.227524						1109	34	0.113383
1109	35	0.202796						1109	35	0.095625
1109	36	0.155277						1109	36	0.148053
1109	37	0.190615						1109	37	0.215988
1109	38	-0.00929253						1109	38	0.27653
1109	39	0.147662						1109	39	0.226746
1109	40	0.0057778						1109	40	0.214848
1109	41	0.347718						1109	41	0.227043
1109	42	0.238395						1109	42	0.294349
1109	43	0.122457						1109	43	0.191145
1109	44	0.11845						1109	44	0.173874
1109	45	0.198786						1109	45	0.0650577
1109	46	0.341872						1109	46	0.164891
1109	47	-0.0229332						1109	47	0.143163
1109	48	0.00509956						1109	48	0.102962
1109	49	0.141018						1109	49	0.0987497
1109	50	0.278234						1109	50	0.0524952
1109	51	0.118289						1109	51	0.219549
1109	52	0.187378						1109	52	0.236283
1109	53	0.168999						1109	53	0.153479
1109	54	0.241497						1109	54	0.0943614
1109	55	0.211991						1109	55	0.0771175
1109	56	0.119276						1109	56	-0.0401404
1109	57	0.412691						1109	57	0.0848939
1109	58	0.176479						1109	58	0.217681
1109	59	0.226433						1109	59	0.123014
1109	60	0.0958652						1109	60	0.0307573
1109	61	0.159266						1109	61	0.298775
1109	62	0.146581						1109	62	0.297722
1109	63	0.0541466						1109	63	0.20006
1109	64	0.241695						1109	64	0.167252
1109	65	0.0956357						1109	65	0.142482
1109	66	-0.013565						1109	66	0.212509
1109	67	0.0219062						1109	67	0.296905
1109	68	0.268199						1109	68	0.0213739
1109	69	0.241082						1109	69	0.226898
1109	70	0.0403704						1109	70	0.267471
1109	71	0.152155						1109	71	0.218426
1109	72	0.182259						1109	72	0.318576
1109	73	0.118039						1109	73	0.20009
1109	74	0.249441						1109	74	0.288214
1109	75	0.202012						1109	75	0.152008
1110	1	0.0643117						1110	1	0.0463967
1110	2	0.0402582						1110	2	0.0281021
1110	3	0.055875						1110	3	0.0425545
1110	4	0.0329365						1110	4	0.0431183
1110	5	-0.0361006						1110	5	-0.00605814
1110	6	0.0957357						1110	6	0.11233
1110	7	0.0771962						1110	7	0.101699
1110	8	0.0152447						1110	8	-0.019635
1110	9	0.0323749						1110	9	0.0762029
1110	10	0.0169577						1110	10	-0.00517526
1110	11	0.0430843						1110	11	-0.0242468
1110	12	-0.00287487						1110	12	-0.112081
1110	13	0.13255						1110	13	0.0960394
1110	14	0.102038						1110	14	0.0954705
1110	15	0.140581						1110	15	0.0591053
1110	16	0.0709233						1110	16	0.0720865
1110	17	0.124397						1110	17	0.167413
1110	18	0.0828253						1110	18	0.119442
1110	19	0.159357						1110	19	0.18838
1110	20	-0.127497						1110	20	0.0934032
1110	21	0.0379801						1110	21	0.169263
1110	22	0.171001						1110	22	0.0974231
1110	23	0.106533						1110	23	0.0744055
1110	24	0.0135097						1110	24	0.0817581
1110	25	0.165093						1110	25	0.200714
1110	26	0.0748567						1110	26	0.202837
1110	27	-0.0512512						1110	27	0.218278
1110	28	-0.0870017						1110	28	0.144608
1110	29	0.135486						1110	29	0.193802
1110	30	0.185809						1110	30	0.251147
1110	31	0.130443						1110	31	0.206167
1110	32	0.175436						1110	32	0.341962
1110	33	0.187911						1110	33	0.306786
1110	34	0.0787243						1110	34	0.223689
1110	35	0.0719515						1110	35	0.194668
1110	36	-0.044743						1110	36	0.15241
1110	37	0.0593264						1110	37	0.243916
1110	38	0.0552441						1110	38	0.215584
1110	39	0.123638						1110	39	0.217911
1110	40	-0.124527						1110	40	0.117198
1110	41	-0.130266						1110	41	0.145202
1110	42	0.103055						1110	42	0.251398
1110	43	0.0759823						1110	43	0.277561
1110	44	0.21526						1110	44	0.210065
1110	45	0.263737						1110	45	0.217782
1110	46	0.0821334						1110	46	0.185765
1110	47	0.177498						1110	47	0.21236
1110	48	0.177874						1110	48	0.188298
1110	49	-0.0642052						1110	49	0.155267
1110	50	0.089192						1110	50	-0.0403232
1110	51	0.11843						1110	51	0.212816
1110	52	0.161097						1110	52	0.245165
1110	53	0.0650249						1110	53	0.240364
1110	54	0.0115733						1110	54	-0.0449333
1110	55	0.00999862						1110	55	0.233937
1110	56	-0.00152873						1110	56	0.0683741
1110	57	0.176236						1110	57	0.197423
1110	58	0.0820241						1110	58	0.263613
1110	59	0.312915						1110	59	0.172416
1110	60	0.294434						1110	60	0.0351498
1110	61	0.275898						1110	61	0.214591
1110	62	0.140687						1110	62	0.40051
1110	63	-0.0065329						1110	63	0.144036
1110	64	-0.0205816						1110	64	0.324913
1110	65	0.188247						1110	65	0.274568
1110	66	-0.089403						1110	66	0.289034
1110	67	0.101556						1110	67	0.145363
1110	68	0.232501						1110	68	0.18474
1110	69	0.226247						1110	69	0.304213
1110	70	0.25884						1110	70	0.121831
1110	71	0.0588675						1110	71	0.217511
1110	72	0.0388327						1110	72	0.304644
1110	73	-0.0386723						1110	73	0.203414
1110	74	0.0200877						1110	74	0.2276
1110	75	0.0308835						1110	75	0.308677
1111	1	0.00738341						1111	1	0.0360129
1111	2	0.0437654						1111	2	0.00828162
1111	3	-0.0163014						1111	3	0.0120804
1111	4	0.0267612						1111	4	0.00913008
1111	5	4.02624e-05						1111	5	0.0283778
1111	6	0.054033						1111	6	0.0301968
1111	7	0.0314782						1111	7	0.0678855
1111	8	-0.122884						1111	8	-0.101237
1111	9	-0.0609275						1111	9	-0.106864
1111	10	0.0109443						1111	10	0.132329
1111	11	-0.153534						1111	11	-0.0350186
1111	12	0.010375						1111	12	-0.0508087
1111	13	-0.069408						1111	13	0.0461147
1111	14	0.0242093						1111	14	0.168179
1111	15	-0.119675						1111	15	0.0611537
1111	16	0.11555						1111	16	0.0658926
1111	17	0.128246						1111	17	0.0527284
1111	18	0.142813						1111	18	0.100253
1111	19	0.135992						1111	19	0.0406237
1111	20	-0.0630844						1111	20	-0.102317
1111	21	-0.27444						1111	21	-0.0076974
1111	22	0.11644						1111	22	0.0984355
1111	23	0.0399376						1111	23	0.129694
1111	24	-0.0361746						1111	24	0.088732
1111	25	0.0752977						1111	25	0.0426291
1111	26	0.0309639						1111	26	-0.0282722
1111	27	-0.0183165						1111	27	0.00132291
1111	28	-0.211846						1111	28	-0.0885895
1111	29	0.0680321						1111	29	0.0595386
1111	30	0.025467						1111	30	0.0566293
1111	31	-0.090662						1111	31	-0.0506847
1111	32	0.21114						1111	32	0.0601272
1111	33	0.0444008						1111	33	0.0109864
1111	34	0.0398665						1111	34	0.101258
1111	35	0.198362						1111	35	0.0370123
1111	36	0.149185						1111	36	0.209221
1111	37	0.424472						1111	37	0.133422
1111	38	0.311677						1111	38	0.127407
1111	39	0.18752						1111	39	0.144038
1111	40	0.352364						1111	40	0.114241
1111	41	0.0625555						1111	41	-0.139204
1111	42	0.0577399						1111	42	-0.00615629
1111	43	0.0382798						1111	43	0.0988422
1111	44	-0.0337255						1111	44	0.106933
1111	45	0.0265825						1111	45	0.0581982
1111	46	0.0693953						1111	46	0.142892
1111	47	-0.00393663						1111	47	-0.0720759
1111	48	0.0334607						1111	48	-0.0631443
1111	49	-0.0529271						1111	49	-0.237229
1111	50	0.0861928						1111	50	0.0705539
1111	51	-0.0209708						1111	51	0.0628831
1111	52	0.010351						1111	52	0.109294
1111	53	0.203101						1111	53	0.123458
1111	54	0.0213235						1111	54	0.123826
1111	55	0.272509						1111	55	0.0451377
1111	56	0.0506279						1111	56	0.0778693
1111	57	-0.0744772						1111	57	-0.0440376
1111	58	0.280524						1111	58	0.186802
1111	59	0.189846						1111	59	0.15819
1111	60	-0.0336823						1111	60	0.0131182
1111	61	0.0973727						1111	61	0.312442
1111	62	0.165979						1111	62	0.0102308
1111	63	0.189152						1111	63	-0.0406845
1111	64	0.00556065						1111	64	-0.132237
1111	65	0.0169394						1111	65	-0.0281188
1111	66	0.373828						1111	66	0.0946929
1111	67	-0.245143						1111	67	0.186844
1111	68	-0.150644						1111	68	0.240442
1111	69	0.151989						1111	69	0.231242
1111	70	0.371534						1111	70	0.185991
1111	71	0.361263						1111	71	0.104717
1111	72	0.157999						1111	72	0.188195
1111	73	0.35391						1111	73	-0.022242
1111	74	0.179918						1111	74	0.203218
1111	75	0.199734						1111	75	0.195673
1112	1	-0.00756245						1112	1	-0.0812285
1112	2	-0.0897142						1112	2	-0.0341674
1112	3	-0.043026						1112	3	-0.049273
1112	4	-0.0834551						1112	4	-0.117642
1112	5	0.0217653						1112	5	-0.123149
1112	6	0.0198732						1112	6	-0.0393009
1112	7	-0.0335913						1112	7	-0.0262492
1112	8	-0.0726093						1112	8	0.0114808
1112	9	0.0046246						1112	9	-0.0894033
1112	10	0.122842						1112	10	0.0935734
1112	11	0.0327084						1112	11	-0.00540708
1112	12	0.0176745						1112	12	-0.0984825
1112	13	0.0545099						1112	13	-0.0601777
1112	14	0.0936374						1112	14	0.00779346
1112	15	0.0935707						1112	15	0.0652244
1112	16	0.0876792						1112	16	-0.0203762
1112	17	0.0462176						1112	17	0.110902
1112	18	-0.00901342						1112	18	0.033016
1112	19	0.0463018						1112	19	-0.00329134
1112	20	-0.0725179						1112	20	0.0754889
1112	21	0.0873444						1112	21	0.0411151
1112	22	0.0288536						1112	22	0.104372
1112	23	0.127056						1112	23	0.100119
1112	24	0.0822838						1112	24	0.044582
1112	25	0.0577578						1112	25	0.00597982
1112	26	0.172686						1112	26	0.128048
1112	27	0.181907						1112	27	0.0413029
1112	28	0.204232						1112	28	0.271047
1112	29	0.184794						1112	29	0.0577844
1112	30	0.186832						1112	30	0.0490837
1112	31	0.268913						1112	31	0.0905713
1112	32	0.253829						1112	32	-0.0247917
1112	33	0.167391						1112	33	0.0215522
1112	34	0.193729						1112	34	0.159986
1112	35	0.0880852						1112	35	0.179378
1112	36	0.164998						1112	36	0.0941184
1112	37	0.0830245						1112	37	0.192877
1112	38	0.179796						1112	38	0.132632
1112	39	0.197821						1112	39	0.130969
1112	40	0.174002						1112	40	0.20066
1112	41	0.301976						1112	41	0.133505
1112	42	0.235295						1112	42	0.163107
1112	43	0.171345						1112	43	0.159782
1112	44	0.258556						1112	44	0.0953372
1112	45	0.0997207						1112	45	-0.00880247
1112	46	0.208395						1112	46	0.0432442
1112	47	0.346582						1112	47	-0.0593545
1112	48	0.281085						1112	48	0.170705
1112	49	0.133338						1112	49	0.214142
1112	50	0.287163						1112	50	0.208683
1112	51	0.134158						1112	51	0.0830437
1112	52	0.130423						1112	52	0.00393623
1112	53	0.0727581						1112	53	0.0795938
1112	54	0.352666						1112	54	0.0100659
1112	55	0.174682						1112	55	0.192044
1112	56	0.320053						1112	56	0.243964
1112	57	0.156942						1112	57	0.362506
1112	58	0.322353						1112	58	0.169232
1112	59	0.19324						1112	59	0.114453
1112	60	-0.0173565						1112	60	0.112658
1112	61	0.183029						1112	61	0.0956014
1112	62	0.181385						1112	62	0.188952
1112	63	0.0338949						1112	63	0.193405
1112	64	0.137969						1112	64	0.207693
1112	65	0.290927						1112	65	0.133182
1112	66	0.173582						1112	66	0.173818
1112	67	0.0529749						1112	67	0.198163
1112	68	0.23448						1112	68	0.220695
1112	69	0.311409						1112	69	0.253004
1112	70	0.346001						1112	70	0.196438
1112	71	0.13602						1112	71	0.159795
1112	72	0.185636						1112	72	0.265052
1112	73	0.146591						1112	73	0.240178
1112	74	0.199773						1112	74	0.124572
1112	75	0.0468971						1112	75	0.196265
1113	1	0.0377159						1113	1	0.0346678
1113	2	0.0359465						1113	2	0.0247899
1113	3	0.024363						1113	3	0.02755
1113	4	0.0265696						1113	4	0.050698
1113	5	0.00471984						1113	5	-0.00135954
1113	6	0.0324701						1113	6	0.0822445
1113	7	-0.0253989						1113	7	0.0380737
1113	8	0.043009						1113	8	0.019457
1113	9	-0.029158						1113	9	0.0253763
1113	10	0.0737759						1113	10	0.149554
1113	11	-0.00257176						1113	11	0.110781
1113	12	0.00349199						1113	12	0.0817255
1113	13	-0.185712						1113	13	0.000857194
1113	14	0.0635546						1113	14	0.0426264
1113	15	-0.0150445						1113	15	0.0730362
1113	16	-0.162233						1113	16	0.0215656
1113	17	-0.160178						1113	17	0.0995756
1113	18	0.0151673						1113	18	0.188431
1113	19	-0.0779494						1113	19	0.0314623
1113	20	-0.0234517						1113	20	0.0495478
1113	21	0.0679205						1113	21	0.0876148
1113	22	0.0494667						1113	22	0.0999675
1113	23	0.0620458						1113	23	0.143345
1113	24	-0.0667208						1113	24	-0.0484854
1113	25	-0.0882517						1113	25	0.0389732
1113	26	-0.0279398						1113	26	0.127002
1113	27	0.0180589						1113	27	0.0946223
1113	28	0.00950866						1113	28	0.0401102
1113	29	-0.0536664						1113	29	0.172862
1113	30	0.0933688						1113	30	0.159444
1113	31	-0.102431						1113	31	0.123593
1113	32	-0.114256						1113	32	0.0170792
1113	33	-0.144536						1113	33	-0.00693722
1113	34	-0.089393						1113	34	-0.0289951
1113	35	0.169348						1113	35	0.0822881
1113	36	-0.0191547						1113	36	0.074192
1113	37	-0.0117165						1113	37	0.15638
1113	38	-0.00338746						1113	38	-0.0303848
1113	39	0.142456						1113	39	0.121527
1113	40	0.118945						1113	40	0.176022
1113	41	-0.0761074						1113	41	-0.00745682
1113	42	0.120866						1113	42	0.214388
1113	43	0.0716706						1113	43	0.294618
1113	44	0.0471833						1113	44	0.122378
1113	45	-0.0810404						1113	45	0.161921
1113	46	0.0392176						1113	46	0.167621
1113	47	-0.210236						1113	47	0.197073
1113	48	0.153575						1113	48	0.297052
1113	49	-0.206734						1113	49	0.0884777
1113	50	-0.052249						1113	50	0.269217
1113	51	0.186088						1113	51	0.303887
1113	52	0.178344						1113	52	0.106255
1113	53	-0.0048494						1113	53	0.173701
1113	54	-0.0377497						1113	54	0.181507
1113	55	0.016164						1113	55	0.124518
1113	56	0.196771						1113	56	0.081171
1113	57	0.0654606						1113	57	0.332268
1113	58	0.0325802						1113	58	0.187189
1113	59	-0.146789						1113	59	0.065436
1113	60	0.00603146						1113	60	0.238815
1113	61	-0.0931782						1113	61	0.232085
1113	62	0.11796						1113	62	0.294975
1113	63	-0.22901						1113	63	0.294662
1113	64	-0.251521						1113	64	0.175201
1113	65	-0.110633						1113	65	0.173035
1113	66	-0.0509601						1113	66	0.333161
1113	67	0.0764509						1113	67	0.399567
1113	68	-0.266049						1113	68	0.22972
1113	69	-0.242282						1113	69	0.0772291
1113	70	-0.0682874						1113	70	0.196861
1113	71	-0.0470319						1113	71	0.155371
1113	72	0.0516067						1113	72	0.0950909
1113	73	-0.213962						1113	73	0.00665904
1113	74	-0.127438						1113	74	0.0577316
1113	75	-0.0825514						1113	75	0.107279
1114	1	0.0305602						1114	1	0.0263259
1114	2	-0.0444728						1114	2	0.0528955
1114	3	0.0570738						1114	3	0.0567222
1114	4	0.0434388						1114	4	-0.0029266
1114	5	0.0258907						1114	5	0.0754059
1114	6	0.161596						1114	6	0.134762
1114	7	-0.06141						1114	7	0.0202345
1114	8	0.0410026						1114	8	0.101971
1114	9	-0.161347						1114	9	-0.0229707
1114	10	0.152871						1114	10	0.0692049
1114	11	0.0386336						1114	11	-0.0655691
1114	12	0.0292871						1114	12	0.0909888
1114	13	-0.0619572						1114	13	-0.157798
1114	14	0.0168587						1114	14	0.159225
1114	15	-0.0160271						1114	15	0.118137
1114	16	0.121918						1114	16	0.0720865
1114	17	0.0707628						1114	17	0.0646975
1114	18	0.0062602						1114	18	0.206809
1114	19	0.0483894						1114	19	0.0833032
1114	20	0.190192						1114	20	0.184312
1114	21	0.217512						1114	21	0.190515
1114	22	0.18649						1114	22	0.228474
1114	23	0.0314428						1114	23	0.220805
1114	24	0.0844981						1114	24	0.160861
1114	25	0.18763						1114	25	0.0826498
1114	26	-0.107804						1114	26	-0.0769745
1114	27	-0.101323						1114	27	-0.0320172
1114	28	0.0542244						1114	28	0.00175079
1114	29	-0.0539889						1114	29	0.00489966
1114	30	0.0260796						1114	30	0.0893993
1114	31	-0.0331052						1114	31	0.167206
1114	32	6.64297e-06						1114	32	0.147156
1114	33	0.0234431						1114	33	0.122606
1114	34	0.0492358						1114	34	0.0879162
1114	35	0.0717524						1114	35	0.091953
1114	36	-0.104712						1114	36	-0.0624661
1114	37	0.0845519						1114	37	0.161272
1114	38	0.0655932						1114	38	0.122313
1114	39	0.0589693						1114	39	0.177769
1114	40	0.0447554						1114	40	0.0876817
1114	41	0.104271						1114	41	0.0566541
1114	42	0.116583						1114	42	0.0317993
1114	43	0.152187						1114	43	0.0969232
1114	44	-0.0479374						1114	44	0.112072
1114	45	0.0427669						1114	45	0.0702021
1114	46	0.00651055						1114	46	0.191668
1114	47	-0.0740449						1114	47	0.139161
1114	48	-0.170469						1114	48	0.116279
1114	49	-0.101457						1114	49	-0.0123836
1114	50	0.0155953						1114	50	0.15094
1114	51	0.0261379						1114	51	0.00620411
1114	52	-0.0348122						1114	52	-0.0854136
1114	53	-0.204512						1114	53	0.057365
1114	54	-0.0120972						1114	54	0.227794
1114	55	-0.16283						1114	55	-0.0907385
1114	56	0.0781426						1114	56	0.175812
1114	57	-0.0543902						1114	57	0.152559
1114	58	0.00898661						1114	58	0.160898
1114	59	0.110877						1114	59	0.29048
1114	60	-0.0295409						1114	60	0.116614
1114	61	0.141149						1114	61	0.0197854
1114	62	0.144647						1114	62	-0.00090666
1114	63	-0.154397						1114	63	0.0365979
1114	64	0.242287						1114	64	0.217475
1114	65	-0.0636516						1114	65	0.0632339
1114	66	0.188621						1114	66	0.316188
1114	67	0.000937138						1114	67	0.264608
1114	68	-0.182835						1114	68	0.125708
1114	69	-0.181027						1114	69	0.0716274
1114	70	0.0721042						1114	70	0.274133
1114	71	-0.113954						1114	71	0.092363
1114	72	-0.184918						1114	72	0.135813
1114	73	-0.523526						1114	73	-0.214532
1114	74	-0.220286						1114	74	0.0316139
1114	75	-0.172767						1114	75	-0.125798
1115	1	-0.0498196						1115	1	-0.0165431
1115	2	-0.0306965						1115	2	-0.0158888
1115	3	-0.0538212						1115	3	-0.0226851
1115	4	0.0108854						1115	4	-0.0209575
1115	5	-0.00427637						1115	5	-0.00042042
1115	6	0.0669753						1115	6	0.0256206
1115	7	0.032603						1115	7	-0.0595947
1115	8	0.00808954						1115	8	0.0990393
1115	9	-0.0801168						1115	9	0.0376512
1115	10	0.0134066						1115	10	0.10874
1115	11	0.0357213						1115	11	0.0919014
1115	12	0.042081						1115	12	0.0547593
1115	13	-0.1357						1115	13	-0.0230303
1115	14	0.0362701						1115	14	0.0555538
1115	15	-0.0982595						1115	15	0.0487632
1115	16	0.0987166						1115	16	0.054641
1115	17	0.101541						1115	17	0.0506877
1115	18	-0.0127683						1115	18	0.0866513
1115	19	-0.0626796						1115	19	0.0421612
1115	20	-0.051624						1115	20	0.133837
1115	21	0.0230578						1115	21	0.229902
1115	22	-0.103883						1115	22	0.0289503
1115	23	-0.00684622						1115	23	0.0626425
1115	24	0.156942						1115	24	0.206112
1115	25	0.051959						1115	25	0.195049
1115	26	0.0893068						1115	26	0.0859269
1115	27	0.00841169						1115	27	-0.199243
1115	28	-0.0315662						1115	28	-0.101564
1115	29	-0.069173						1115	29	0.00917371
1115	30	-0.0141123						1115	30	-0.0291549
1115	31	0.0332817						1115	31	0.0488505
1115	32	0.00600912						1115	32	0.131639
1115	33	-0.0658785						1115	33	0.241855
1115	34	0.175818						1115	34	0.196405
1115	35	0.1845						1115	35	0.0347277
1115	36	0.121529						1115	36	0.0326081
1115	37	0.00100839						1115	37	-0.00127905
1115	38	0.18287						1115	38	-0.0188993
1115	39	-0.0220796						1115	39	-0.198991
1115	40	0.145401						1115	40	-0.0455124
1115	41	-0.00686021						1115	41	0.0167527
1115	42	0.156141						1115	42	0.0214139
1115	43	0.20691						1115	43	0.205054
1115	44	0.17171						1115	44	0.107769
1115	45	0.0309979						1115	45	0.00178939
1115	46	0.114857						1115	46	-0.038615
1115	47	-0.077897						1115	47	-0.125525
1115	48	0.0729639						1115	48	-0.0324419
1115	49	-0.160569						1115	49	-0.282332
1115	50	-0.0323626						1115	50	-0.00379604
1115	51	-0.00739008						1115	51	-0.0116899
1115	52	-0.300112						1115	52	-0.169801
1115	53	-0.325695						1115	53	-0.488331
1115	54	-0.0606546						1115	54	0.0115445
1115	55	6.32291e-06						1115	55	0.0035113
1115	56	0.150192						1115	56	0.0529169
1115	57	-0.174892						1115	57	-0.169441
1115	58	-0.0350689						1115	58	-0.03081
1115	59	0.121973						1115	59	0.0944019
1115	60	0.119786						1115	60	0.162611
1115	61	-0.0729368						1115	61	0.071306
1115	62	0.154359						1115	62	0.217489
1115	63	0.068279						1115	63	0.0278556
1115	64	0.0674299						1115	64	-0.211039
1115	65	0.135343						1115	65	-0.207111
1115	66	0.261185						1115	66	-0.0139305
1115	67	0.0520665						1115	67	-0.161403
1115	68	0.0823178						1115	68	-0.213237
1115	69	-0.0555509						1115	69	-0.121878
1115	70	0.186329						1115	70	0.0147632
1115	71	0.162485						1115	71	0.0645656
1115	72	0.112568						1115	72	-0.0339767
1115	73	-0.435198						1115	73	-0.444418
1115	74	0.0231893						1115	74	0.0378957
1115	75	-0.308344						1115	75	-0.131631
1116	1	-0.00161139						1116	1	0.00872454
1116	2	0.0180681						1116	2	0.0285744
1116	3	0.0199233						1116	3	-0.0258339
1116	4	0.0450744						1116	4	0.000851436
1116	5	0.0477373						1116	5	-0.0118039
1116	6	0.0457747						1116	6	0.0493033
1116	7	0.0102709						1116	7	-0.00190244
1116	8	0.0420059						1116	8	0.0654594
1116	9	0.0742772						1116	9	0.0666594
1116	10	0.10526						1116	10	0.0703068
1116	11	0.0720017						1116	11	0.122192
1116	12	0.124045						1116	12	0.114621
1116	13	0.0973938						1116	13	0.0577671
1116	14	0.138382						1116	14	0.198383
1116	15	0.160741						1116	15	0.103645
1116	16	0.0864564						1116	16	0.140426
1116	17	0.080501						1116	17	0.189776
1116	18	0.115966						1116	18	0.149824
1116	19	-0.0490189						1116	19	0.14083
1116	20	0.0900616						1116	20	0.149454
1116	21	0.0650705						1116	21	0.0541905
1116	22	0.222797						1116	22	0.162889
1116	23	0.086381						1116	23	0.0978707
1116	24	0.120728						1116	24	0.195778
1116	25	0.0872907						1116	25	0.187913
1116	26	0.0578813						1116	26	0.27336
1116	27	0.0408007						1116	27	0.233971
1116	28	-0.0481098						1116	28	0.178473
1116	29	-0.0665365						1116	29	0.152686
1116	30	-0.0267497						1116	30	0.191633
1116	31	-0.0678439						1116	31	0.205852
1116	32	0.0249503						1116	32	0.194903
1116	33	-0.210697						1116	33	0.205556
1116	34	-0.00933335						1116	34	0.0871487
1116	35	-0.0312028						1116	35	0.160115
1116	36	0.0692955						1116	36	0.100846
1116	37	0.119805						1116	37	0.19491
1116	38	-0.0415306						1116	38	0.110842
1116	39	-0.204605						1116	39	0.144711
1116	40	-0.0523349						1116	40	0.305037
1116	41	-0.111567						1116	41	0.230454
1116	42	-0.00099046						1116	42	0.342258
1116	43	0.0716959						1116	43	0.234182
1116	44	-0.000882172						1116	44	0.19573
1116	45	0.0319876						1116	45	0.0900466
1116	46	0.0708424						1116	46	0.221951
1116	47	0.163185						1116	47	0.239387
1116	48	-0.111885						1116	48	0.0152757
1116	49	-0.00989121						1116	49	0.0300308
1116	50	-0.0311078						1116	50	0.00911605
1116	51	-0.0970508						1116	51	0.097369
1116	52	-0.150629						1116	52	0.151403
1116	53	-0.0381147						1116	53	0.197369
1116	54	-0.0649529						1116	54	0.084868
1116	55	-0.272718						1116	55	0.100623
1116	56	-0.285691						1116	56	0.176452
1116	57	-0.0193032						1116	57	0.234328
1116	58	-0.0767866						1116	58	0.352594
1116	59	0.0309157						1116	59	0.0513123
1116	60	0.151611						1116	60	0.113682
1116	61	0.246308						1116	61	0.108323
1116	62	-0.102143						1116	62	0.109099
1116	63	-0.079505						1116	63	0.209984
1116	64	0.115414						1116	64	0.0230335
1116	65	0.0354832						1116	65	0.167346
1116	66	0.143482						1116	66	0.275919
1116	67	-0.0162145						1116	67	0.218268
1116	68	0.0869411						1116	68	0.203768
1116	69	-0.0274117						1116	69	0.152826
1116	70	0.0335074						1116	70	0.21153
1116	71	-0.168403						1116	71	0.14866
1116	72	0.032135						1116	72	0.227893
1116	73	-0.211855						1116	73	0.179054
1116	74	-0.0512424						1116	74	0.252541
1116	75	0.00300902						1116	75	0.192354
1117	1	0.0833911						1117	1	0.00998177
1117	2	0.0186436						1117	2	-0.0399169
1117	3	0.0635143						1117	3	-0.0420555
1117	4	-0.0313666						1117	4	-0.0168722
1117	5	0.0351957						1117	5	0.015043
1117	6	0.0563374						1117	6	-0.0287786
1117	7	-0.0011197						1117	7	-0.0439585
1117	8	-0.0967269						1117	8	0.0659267
1117	9	-0.0407092						1117	9	0.0219887
1117	10	0.0233126						1117	10	-0.0374925
1117	11	0.0688941						1117	11	-0.0489588
1117	12	-0.0315992						1117	12	-0.126578
1117	13	0.141215						1117	13	-0.0549388
1117	14	-0.011883						1117	14	7.1491e-06
1117	15	0.0502615						1117	15	-0.0257944
1117	16	0.0307137						1117	16	-0.0303242
1117	17	0.152201						1117	17	-0.168045
1117	18	0.069665						1117	18	-0.0859459
1117	19	0.0318365						1117	19	0.0125588
1117	20	0.0622868						1117	20	0.0639066
1117	21	-0.216498						1117	21	0.0961576
1117	22	0.0376103						1117	22	0.0645584
1117	23	0.122417						1117	23	0.0746731
1117	24	0.230937						1117	24	0.118141
1117	25	0.24321						1117	25	0.0751742
1117	26	0.142739						1117	26	-0.00563423
1117	27	0.239271						1117	27	0.0192398
1117	28	0.24417						1117	28	-0.072017
1117	29	0.0401186						1117	29	0.0729463
1117	30	0.117957						1117	30	-0.0352476
1117	31	0.264232						1117	31	0.0872387
1117	32	0.27039						1117	32	0.0618816
1117	33	0.148734						1117	33	0.193351
1117	34	0.316947						1117	34	0.204705
1117	35	0.213019						1117	35	0.127116
1117	36	0.220213						1117	36	0.165899
1117	37	0.368951						1117	37	0.111154
1117	38	0.252405						1117	38	0.145632
1117	39	0.177147						1117	39	-0.114134
1117	40	0.157185						1117	40	0.0198902
1117	41	-0.0679873						1117	41	0.163809
1117	42	0.243777						1117	42	0.230386
1117	43	0.241835						1117	43	0.0786191
1117	44	0.0204659						1117	44	0.1896
1117	45	0.224388						1117	45	0.141627
1117	46	0.18369						1117	46	0.177826
1117	47	0.159042						1117	47	0.0754575
1117	48	0.060426						1117	48	-0.109758
1117	49	0.203493						1117	49	0.134203
1117	50	0.179106						1117	50	0.234917
1117	51	0.245094						1117	51	0.113146
1117	52	0.328756						1117	52	0.0657328
1117	53	0.0475116						1117	53	0.0871664
1117	54	0.269841						1117	54	0.256753
1117	55	0.112821						1117	55	0.135447
1117	56	0.217641						1117	56	0.0943978
1117	57	0.0929135						1117	57	0.3306
1117	58	0.351965						1117	58	0.179552
1117	59	0.106109						1117	59	0.198876
1117	60	0.230807						1117	60	0.241141
1117	61	0.3364						1117	61	0.102838
1117	62	0.305736						1117	62	0.170882
1117	63	0.218169						1117	63	0.0409701
1117	64	0.0738354						1117	64	0.108158
1117	65	0.256141						1117	65	0.227938
1117	66	0.40652						1117	66	0.331115
1117	67	0.330419						1117	67	0.120804
1117	68	0.360739						1117	68	0.10566
1117	69	0.214379						1117	69	0.166611
1117	70	0.268451						1117	70	0.154687
1117	71	0.395995						1117	71	0.140493
1117	72	0.268932						1117	72	0.241099
1117	73	0.287913						1117	73	0.212621
1117	74	0.20734						1117	74	0.146232
1117	75	0.286274						1117	75	0.218456
1118	1	-0.00834353						1118	1	-0.0028687
1118	2	-0.00994735						1118	2	0.032513
1118	3	-0.0671366						1118	3	-0.0327097
1118	4	0.0130168						1118	4	0.0403708
1118	5	-0.00896981						1118	5	0.0442486
1118	6	-0.0519722						1118	6	-0.0264421
1118	7	0.00399676						1118	7	-0.0112482
1118	8	-0.020888						1118	8	0.0916276
1118	9	-0.0210997						1118	9	-0.0142262
1118	10	-0.115604						1118	10	-0.164829
1118	11	0.0624487						1118	11	0.154312
1118	12	-0.0265086						1118	12	0.0182817
1118	13	0.121941						1118	13	0.0455285
1118	14	-0.103263						1118	14	0.098138
1118	15	0.0594312						1118	15	0.112056
1118	16	-0.000967036						1118	16	0.106358
1118	17	-0.0370789						1118	17	-0.0161762
1118	18	-0.113945						1118	18	-0.0614132
1118	19	0.00732104						1118	19	0.0476055
1118	20	0.128539						1118	20	0.148019
1118	21	-0.262871						1118	21	0.0587744
1118	22	-0.184258						1118	22	0.100773
1118	23	-0.0556521						1118	23	0.141262
1118	24	-0.0689748						1118	24	0.0293563
1118	25	0.0271922						1118	25	0.00741721
1118	26	0.00581261						1118	26	0.0948331
1118	27	-0.136394						1118	27	0.0893333
1118	28	0.0869729						1118	28	0.180319
1118	29	0.124105						1118	29	0.0519183
1118	30	0.224303						1118	30	0.0161543
1118	31	0.0200702						1118	31	0.00429479
1118	32	0.141109						1118	32	0.134312
1118	33	0.125728						1118	33	0.141949
1118	34	0.196441						1118	34	0.0948924
1118	35	0.0549847						1118	35	0.196041
1118	36	0.189027						1118	36	0.175245
1118	37	-0.00731653						1118	37	0.149705
1118	38	0.109579						1118	38	0.276473
1118	39	0.0257162						1118	39	0.211801
1118	40	0.287326						1118	40	0.267554
1118	41	0.178991						1118	41	0.147454
1118	42	0.100919						1118	42	0.134592
1118	43	0.268259						1118	43	0.267871
1118	44	-0.0206024						1118	44	0.286563
1118	45	0.131974						1118	45	0.225739
1118	46	0.338107						1118	46	0.332031
1118	47	0.184668						1118	47	0.298588
1118	48	-0.0736764						1118	48	0.239541
1118	49	0.172695						1118	49	0.222988
1118	50	0.143612						1118	50	0.335384
1118	51	0.0993337						1118	51	0.364314
1118	52	0.0840072						1118	52	0.240966
1118	53	-0.0146576						1118	53	0.142073
1118	54	0.0514311						1118	54	0.313996
1118	55	-0.141695						1118	55	0.216055
1118	56	-0.283707						1118	56	0.0313137
1118	57	-0.0716736						1118	57	0.220787
1118	58	-0.0131984						1118	58	0.23329
1118	59	0.0330132						1118	59	0.231586
1118	60	0.163171						1118	60	0.044879
1118	61	-0.00872871						1118	61	0.114521
1118	62	-0.0950544						1118	62	0.155695
1118	63	0.0224659						1118	63	0.236064
1118	64	-0.0458885						1118	64	0.248345
1118	65	-0.0624055						1118	65	0.10878
1118	66	-0.160319						1118	66	0.405881
1118	67	0.188265						1118	67	0.301879
1118	68	-0.248852						1118	68	0.333463
1118	69	-0.0997896						1118	69	0.271751
1118	70	-0.0278017						1118	70	0.402351
1118	71	0.102035						1118	71	0.204746
1118	72	-0.0861756						1118	72	-0.0813305
1118	73	-0.299816						1118	73	0.188088
1118	74	0.0610413						1118	74	0.274737
1118	75	-0.0287506						1118	75	0.286213
1119	1	0.00794884						1119	1	-0.053551
1119	2	-0.00296439						1119	2	-0.0625263
1119	3	-0.10436						1119	3	-0.000248428
1119	4	-0.0543519						1119	4	0.00975073
1119	5	-0.0612494						1119	5	-0.0367063
1119	6	0.0591591						1119	6	-0.123101
1119	7	-0.0604748						1119	7	-0.00834272
1119	8	0.0477421						1119	8	0.0676257
1119	9	0.0226519						1119	9	0.0094775
1119	10	0.0498102						1119	10	-0.00799137
1119	11	0.0739137						1119	11	-0.0511886
1119	12	-0.00406204						1119	12	-0.104387
1119	13	0.118426						1119	13	0.0306398
1119	14	0.144118						1119	14	-0.00458367
1119	15	0.095731						1119	15	0.0211507
1119	16	-0.0416507						1119	16	-0.0115259
1119	17	-0.0208374						1119	17	-0.0946305
1119	18	-0.0121409						1119	18	-0.12824
1119	19	-0.0260743						1119	19	0.018523
1119	20	0.00593157						1119	20	-0.0565765
1119	21	-0.12231						1119	21	-0.0957704
1119	22	-0.0965151						1119	22	-0.085237
1119	23	0.0347557						1119	23	-0.17467
1119	24	0.0557189						1119	24	-0.191985
1119	25	-0.0503766						1119	25	-0.15672
1119	26	0.0636175						1119	26	-0.0808164
1119	27	0.010208						1119	27	0.0916013
1119	28	-0.185777						1119	28	-0.104158
1119	29	0.076867						1119	29	-0.110019
1119	30	0.128126						1119	30	-0.0544836
1119	31	0.0258464						1119	31	-0.0429376
1119	32	0.0325985						1119	32	-0.0543745
1119	33	-0.0347891						1119	33	-0.0913022
1119	34	0.178047						1119	34	0.0629099
1119	35	0.0491031						1119	35	0.0401307
1119	36	0.113273						1119	36	-0.00998576
1119	37	-0.0924316						1119	37	-0.148162
1119	38	-0.0262342						1119	38	-0.160314
1119	39	0.0286643						1119	39	-0.0133683
1119	40	-0.00835782						1119	40	-0.151872
1119	41	0.0547809						1119	41	-0.226709
1119	42	0.20551						1119	42	-0.0604549
1119	43	0.0525755						1119	43	0.0391977
1119	44	0.0182383						1119	44	-0.12361
1119	45	0.00521891						1119	45	0.0506829
1119	46	0.118644						1119	46	0.0635204
1119	47	0.134504						1119	47	0.030039
1119	48	-0.140565						1119	48	-0.23168
1119	49	0.14116						1119	49	-0.155976
1119	50	0.0950872						1119	50	-0.114713
1119	51	0.0272321						1119	51	-0.170117
1119	52	-0.02061						1119	52	-0.231697
1119	53	-0.202551						1119	53	-0.410555
1119	54	0.0363855						1119	54	-0.0496559
1119	55	-0.18094						1119	55	-0.148987
1119	56	-0.0428615						1119	56	-0.207721
1119	57	-0.0709284						1119	57	-0.192507
1119	58	0.0379361						1119	58	-0.218523
1119	59	-0.041742						1119	59	-0.196756
1119	60	0.0254163						1119	60	-0.166217
1119	61	0.112464						1119	61	-0.385802
1119	62	-0.0677259						1119	62	-0.084519
1119	63	0.0715466						1119	63	-0.130433
1119	64	0.136447						1119	64	-0.191974
1119	65	0.241984						1119	65	-0.13402
1119	66	0.0670001						1119	66	-0.0985348
1119	67	0.163518						1119	67	-0.123067
1119	68	0.262849						1119	68	-0.188777
1119	69	0.0892231						1119	69	-0.2155
1119	70	0.152054						1119	70	-0.192393
1119	71	0.214006						1119	71	-0.385727
1119	72	-0.0653794						1119	72	-0.332978
1119	73	0.0195027						1119	73	-0.23047
1119	74	0.157171						1119	74	-0.202085
1119	75	0.00874516						1119	75	-0.183465
2101	1	0.0573523						2101	1	0.0634557
2101	2	0.0640222						2101	2	0.0601681
2101	3	0.058757						2101	3	0.0251281
2101	4	0.0729635						2101	4	0.0634766
2101	5	-0.0329014						2101	5	0.0664952
2101	6	0.0748034						2101	6	0.0821007
2101	7	-0.0664595						2101	7	0.0353054
2101	8	-0.00806671						2101	8	0.0661667
2101	9	0.0855238						2101	9	-0.0207154
2101	10	0.154594						2101	10	0.0654219
2101	11	0.0650495						2101	11	0.0771907
2101	12	0.135644						2101	12	0.151952
2101	13	0.0594091						2101	13	0.0635218
2101	14	0.0306607						2101	14	0.0593035
2101	15	0.00783428						2101	15	0.048571
2101	16	0.122888						2101	16	0.073803
2101	17	-0.0171778						2101	17	0.0447094
2101	18	-0.104393						2101	18	0.0480493
2101	19	-0.0100858						2101	19	-0.018795
2101	20	0.0830635						2101	20	0.104264
2101	21	0.158027						2101	21	0.133684
2101	22	0.139164						2101	22	0.166782
2101	23	0.0265913						2101	23	0.0916547
2101	24	0.0500822						2101	24	0.174433
2101	25	0.104006						2101	25	0.185502
2101	26	0.0551662						2101	26	0.0768743
2101	27	-0.000728933						2101	27	0.11165
2101	28	0.136403						2101	28	0.219318
2101	29	0.0685458						2101	29	0.128389
2101	30	-0.0842373						2101	30	0.147172
2101	31	-0.104234						2101	31	0.165754
[truncated: 1,800 more rows]

## Sheet: 389Pos
##FastQC	c0.2							##FastQC	c0.2
>>Basic Statistics	pass							>>Basic Statistics	pass
#Measure	Value							#Measure	Value
Filename	389PosBS_S3_L001_R1_001.fastq.gz							Filename	389PosoxBS_S15_L001_R1_001.fastq.gz
File type	Conventional base calls							File type	Conventional base calls
Encoding	Sanger / Illumina 1.9							Encoding	Sanger / Illumina 1.9
Total Sequences	202993							Total Sequences	379602
Sequences flagged as poor quality	0							Sequences flagged as poor quality	0
Sequence length	75							Sequence length	75
%GC	22							%GC	21
>>END_MODULE								>>END_MODULE
>>CEXG Control Coverage	pass							>>CEXG Control Coverage	pass
#Name	Sequence	Count						#Name	Sequence	Count
SQ6hmC FWD	TA5GATCA1GGCGAAT11GAT5GAATCAGT5AAGCG5TTTA1GAAGTG1GA5AGC1TTAG	2						SQ6hmC FWD	TA5GATCA1GGCGAAT11GAT5GAATCAGT5AAGCG5TTTA1GAAGTG1GA5AGC1TTAG	1
SQ6hmC REV	5TAAGG1TGT5GCACTT1GTAAAGCG1TTGA5TGATT5GAT1GGATTCG51GTGAT1GTA	3						SQ6hmC REV	5TAAGG1TGT5GCACTT1GTAAAGCG1TTGA5TGATT5GAT1GGATTCG51GTGAT1GTA	1
SQ3hmC FWD	TA5GATCA5GGCGAAT51GAT5GAATC5TTGTAGCG5TTTA1GAAGTGCGA5AGC1TTAG	3						SQ3hmC FWD	TA5GATCA5GGCGAAT51GAT5GAATC5TTGTAGCG5TTTA1GAAGTGCGA5AGC1TTAG	3
SQ3hmC REV	5TAAGGCTGT5GCACTT1GTAAAGCG5TA5AAGGATT5GAT1GGATTCG51GTGAT5GTA	1						SQ3hmC REV	5TAAGGCTGT5GCACTT1GTAAAGCG5TA5AAGGATT5GAT1GGATTCG51GTGAT5GTA	2
SQ1hmC FWD	TA5GATCA5GGCGAAT5CGAT5GAATCA5AGTGGCG5TTTA1GAAGTGCGA5AGC5TTAG	5						SQ1hmC FWD	TA5GATCA5GGCGAAT5CGAT5GAATCA5AGTGGCG5TTTA1GAAGTGCGA5AGC5TTAG	1
SQ1hmC REV	5TAAGGCTGT5GCACTT5GTAAAGCG55A5TGTGATT5GAT1GGATTCG5CGTGAT5GTA	1						SQ1hmC REV	5TAAGGCTGT5GCACTT5GTAAAGCG55A5TGTGATT5GAT1GGATTCG5CGTGAT5GTA	0
SQC FWD	TACGATCACGGCGAATCCGATCGAATC5AGAT5GCGCTTTACGAAGTGCGACAGCCTTAG	5						SQC FWD	TACGATCACGGCGAATCCGATCGAATC5AGAT5GCGCTTTACGAAGTGCGACAGCCTTAG	4
SQC REV	CTAAGGCTGTCGCACTTCGTAAAGCGCGAT5TGGATTCGATCGGATTCGCCGTGATCGTA	4						SQC REV	CTAAGGCTGTCGCACTTCGTAAAGCGCGAT5TGGATTCGATCGGATTCGCCGTGATCGTA	6
SQmC FWD	TA5GAT5A5GG5GAAT55GAT5GAAT5TAG5TTG5G5TTTA5GAAGTG5GA5AG55TTAG	4						SQmC FWD	TA5GAT5A5GG5GAAT55GAT5GAAT5TAG5TTG5G5TTTA5GAAGTG5GA5AG55TTAG	4
SQmC REV	5TAAGG5TGT5G5A5TT5GTAAAG5G5AAG5TAGATT5GAT5GGATT5G55GTGAT5GTA	1						SQmC REV	5TAAGG5TGT5G5A5TT5GTAAAG5G5AAG5TAGATT5GAT5GGATT5G55GTGAT5GTA	4
SQfC FWD	TACGATCA3GGCGAATCCGATCGAATCGTTT5GGCGCTTTACGAAGTGCGACAGCCTTAG	1						SQfC FWD	TACGATCA3GGCGAATCCGATCGAATCGTTT5GGCGCTTTACGAAGTGCGACAGCCTTAG	7
SQfC REV	CTAAGGCTGT3GCACTTCGTAAAGCGC5GAAA5GATTCGATCGGATTCGCCGTGATCGTA	2						SQfC REV	CTAAGGCTGT3GCACTTCGTAAAGCGC5GAAA5GATTCGATCGGATTCGCCGTGATCGTA	6
SY005_2x2_hmc_Q38_indexed FWD	CT5AC5CACAAC5ACAAACAATTTAAATA1GATTAAATAATATTAATATATTAT1GATTAAATAATAATTAATTAATATTTGATGTGATGGGTGGTATGG	0						SY005_2x2_hmc_Q38_indexed FWD	CT5AC5CACAAC5ACAAACAATTTAAATA1GATTAAATAATATTAATATATTAT1GATTAAATAATAATTAATTAATATTTGATGTGATGGGTGGTATGG	0
SY005_2x2_hmc_Q38_indexed REV	CCATA5CAC5CATCA5ATCAAATATTAATTAATTATTATTTAAT1GATAATATATTAATATTATTTAAT1GTATTTAAATTGTTTGTGGTTGTGGGTGAG	0						SY005_2x2_hmc_Q38_indexed REV	CCATA5CAC5CATCA5ATCAAATATTAATTAATTATTATTTAAT1GATAATATATTAATATTATTTAAT1GTATTTAAATTGTTTGTGGTTGTGGGTGAG	0
SY006_2x2_hmc_Q38B_indexed FWD	CT5AC5CACAAC5ACAAACAAATTTAATACGATTAAATAATATTAATATATTATCGATTAAATTAAATTTAATTAATATTTGATGTGATGGGTGGTATGG	0						SY006_2x2_hmc_Q38B_indexed FWD	CT5AC5CACAAC5ACAAACAAATTTAATACGATTAAATAATATTAATATATTATCGATTAAATTAAATTTAATTAATATTTGATGTGATGGGTGGTATGG	0
SY006_2x2_hmc_Q38B_indexed REV	CCATA5CAC5CATCA5ATCAAATATTAATTAAATTTAATTTAATCGATAATATATTAATATTATTTAATCGTATTAAATTTGTTTGTGGTTGTGGGTGAG	0						SY006_2x2_hmc_Q38B_indexed REV	CCATA5CAC5CATCA5ATCAAATATTAATTAAATTTAATTTAATCGATAATATATTAATATTATTTAATCGTATTAAATTTGTTTGTGGTTGTGGGTGAG	0
SY007_1x2_hmc_Q38_indexed FWD	CT5AC5CACAAC5ACAAACAATAATAATAAGATTAAATAATATTAATATATTAT1GATTAAATTATTATTAATTAATATTTGATGTGATGGGTGGTATGG	0						SY007_1x2_hmc_Q38_indexed FWD	CT5AC5CACAAC5ACAAACAATAATAATAAGATTAAATAATATTAATATATTAT1GATTAAATTATTATTAATTAATATTTGATGTGATGGGTGGTATGG	0
SY007_1x2_hmc_Q38_indexed REV	CCATA5CAC5CATCA5ATCAAATATTAATTAATAATAATTTAAT1GATAATATATTAATATTATTTAAT1TTATTATTATTGTTTGTGGTTGTGGGTGAG	0						SY007_1x2_hmc_Q38_indexed REV	CCATA5CAC5CATCA5ATCAAATATTAATTAATAATAATTTAAT1GATAATATATTAATATTATTTAAT1TTATTATTATTGTTTGTGGTTGTGGGTGAG	0
SY008_2x1_hmc_Q38_indexed FWD	CT5AC5CACAAC5ACAAACAAATAATATA1TATTAAATAATATTAATATATTAT1GATTAAATATTATTTAATTAATATTTGATGTGATGGGTGGTATGG	0						SY008_2x1_hmc_Q38_indexed FWD	CT5AC5CACAAC5ACAAACAAATAATATA1TATTAAATAATATTAATATATTAT1GATTAAATATTATTTAATTAATATTTGATGTGATGGGTGGTATGG	0
SY008_2x1_hmc_Q38_indexed REV	CCATA5CAC5CATCA5ATCAAATATTAATTAAATAATATTTAAT1GATAATATATTAATATTATTTAATAGTATATTATTTGTTTGTGGTTGTGGGTGAG	0						SY008_2x1_hmc_Q38_indexed REV	CCATA5CAC5CATCA5ATCAAATATTAATTAAATAATATTTAAT1GATAATATATTAATATTATTTAATAGTATATTATTTGTTTGTGGTTGTGGGTGAG	0
SY009_3x3_hmc_Q68 FWD	TCA5CAT5TACCATC5AACCATTTAAATA1GATTAAATAA1ATTAATATATTAT1GATTAAATAAGAATTAATTAATATTTGATGTGATGGGTGGTATGG	0						SY009_3x3_hmc_Q68 FWD	TCA5CAT5TACCATC5AACCATTTAAATA1GATTAAATAA1ATTAATATATTAT1GATTAAATAAGAATTAATTAATATTTGATGTGATGGGTGGTATGG	0
SY009_3x3_hmc_Q68 REV	CCATA5CAC5CATCA5ATCAAATATTAATTAATT1TTATTTAAT1GATAATATATTAATGTTATTTAAT1GTATTTAAATGGTTGGATGGTAGATGGTGA	0						SY009_3x3_hmc_Q68 REV	CCATA5CAC5CATCA5ATCAAATATTAATTAATT1TTATTTAAT1GATAATATATTAATGTTATTTAAT1GTATTTAAATGGTTGGATGGTAGATGGTGA	0
SY010_6x6_hmc_Q78 FWD	ATC5ACAT5ATTA5CCATCCATTTAAATA1GATTAA1GAA1ATTAATA1GTTAT1GATTAAATAAGA1GTAATTAATATTTGATGTGATGGGTGGTATGG	0						SY010_6x6_hmc_Q78 FWD	ATC5ACAT5ATTA5CCATCCATTTAAATA1GATTAA1GAA1ATTAATA1GTTAT1GATTAAATAAGA1GTAATTAATATTTGATGTGATGGGTGGTATGG	0
SY010_6x6_hmc_Q78 REV	CCATA5CAC5CATCA5ATCAAATATTAATTA1GT1TTATTTAAT1GATAA1GTATTAATGTT1GTTAAT1GTATTTAAATGGATGGGTAATGATGTGGAT	0						SY010_6x6_hmc_Q78 REV	CCATA5CAC5CATCA5ATCAAATATTAATTA1GT1TTATTTAAT1GATAA1GTATTAATGTT1GTTAAT1GTATTTAAATGGATGGGTAATGATGTGGAT	0
SY011_6x3_hmc_Q36 FWD	CT5AC5CACAAC5ACAAACAATTTAAATA1GATTAA1TAA1ATTAATA1ATTAT1GATTAAATAAGA1TTAATTAATATTGGTTGGATGGTAGATGGTGA	0						SY011_6x3_hmc_Q36 FWD	CT5AC5CACAAC5ACAAACAATTTAAATA1GATTAA1TAA1ATTAATA1ATTAT1GATTAAATAAGA1TTAATTAATATTGGTTGGATGGTAGATGGTGA	0
SY011_6x3_hmc_Q36 REV	TCA5CAT5TACCATC5AACCAATATTAATTAAGT1TTATTTAAT1GATAATGTATTAATGTTAGTTAAT1GTATTTAAATTGTTTGTGGTTGTGGGTGAG	0						SY011_6x3_hmc_Q36 REV	TCA5CAT5TACCATC5AACCAATATTAATTAAGT1TTATTTAAT1GATAATGTATTAATGTTAGTTAAT1GTATTTAAATTGTTTGTGGTTGTGGGTGAG	0
SY012_12x12_hmc_Q37 FWD	CT5AC5CACAAC5ACAAACAATTGA1GTA1G1GTAA1GAA1ATTAATA1GTTAT1GAT1AAG1AAGA1GTA1TT1GTAGTGGATGGGTAATGATGTGGAT	0						SY012_12x12_hmc_Q37 FWD	CT5AC5CACAAC5ACAAACAATTGA1GTA1G1GTAA1GAA1ATTAATA1GTTAT1GAT1AAG1AAGA1GTA1TT1GTAGTGGATGGGTAATGATGTGGAT	0
SY012_12x12_hmc_Q37 REV	ATC5ACAT5ATTA5CCATCCA1TA1GAAGTA1GT1TTG1TTGAT1GATAA1GTATTAATGTT1GTTA1G1GTA1GT1AATTGTTTGTGGTTGTGGGTGAG	0						SY012_12x12_hmc_Q37 REV	ATC5ACAT5ATTA5CCATCCA1TA1GAAGTA1GT1TTG1TTGAT1GATAA1GTATTAATGTT1GTTA1G1GTA1GT1AATTGTTTGTGGTTGTGGGTGAG	0
>>END_MODULE								>>END_MODULE
>>CEGX Conversion Summary	pass							>>CEGX Conversion Summary	pass
#Context	Conversion Mean	Conversion SD						#Context	Conversion Mean	Conversion SD
C	99.7753	2.12						C	99.0534	4.58347
mC	1.85897	11.8187						mC	3.86473	14.4747
hmC	2.5	11.1803						hmC	100	0
fC	100	0						fC	92.8571	10.1015
>>END_MODULE								>>END_MODULE
>>CEGX Per Control Conversion	pass							>>CEGX Per Control Conversion	pass
#Control Name	Control Sequence	Context	Conversion					#Control Name	Control Sequence	Context	Conversion
SQ6hmC FWD	TA5GATCA1GGCGAAT11GAT5GAATCAGT5AAGCG5TTTA1GAAGTG1GA5AGC1TTAG	mC	0					SQ6hmC FWD	TA5GATCA1GGCGAAT11GAT5GAATCAGT5AAGCG5TTTA1GAAGTG1GA5AGC1TTAG	mC	0
SQ6hmC FWD	TA5GATCA1GGCGAAT11GAT5GAATCAGT5AAGCG5TTTA1GAAGTG1GA5AGC1TTAG	C	100					SQ6hmC FWD	TA5GATCA1GGCGAAT11GAT5GAATCAGT5AAGCG5TTTA1GAAGTG1GA5AGC1TTAG	C	100
SQ6hmC FWD	TA5GATCA1GGCGAAT11GAT5GAATCAGT5AAGCG5TTTA1GAAGTG1GA5AGC1TTAG	hmC	0					SQ6hmC FWD	TA5GATCA1GGCGAAT11GAT5GAATCAGT5AAGCG5TTTA1GAAGTG1GA5AGC1TTAG	hmC	100
SQ6hmC FWD	TA5GATCA1GGCGAAT11GAT5GAATCAGT5AAGCG5TTTA1GAAGTG1GA5AGC1TTAG	C	100					SQ6hmC FWD	TA5GATCA1GGCGAAT11GAT5GAATCAGT5AAGCG5TTTA1GAAGTG1GA5AGC1TTAG	C	100
SQ6hmC FWD	TA5GATCA1GGCGAAT11GAT5GAATCAGT5AAGCG5TTTA1GAAGTG1GA5AGC1TTAG	hmC	0					SQ6hmC FWD	TA5GATCA1GGCGAAT11GAT5GAATCAGT5AAGCG5TTTA1GAAGTG1GA5AGC1TTAG	hmC	100
SQ6hmC FWD	TA5GATCA1GGCGAAT11GAT5GAATCAGT5AAGCG5TTTA1GAAGTG1GA5AGC1TTAG	hmC	0					SQ6hmC FWD	TA5GATCA1GGCGAAT11GAT5GAATCAGT5AAGCG5TTTA1GAAGTG1GA5AGC1TTAG	hmC	100
SQ6hmC FWD	TA5GATCA1GGCGAAT11GAT5GAATCAGT5AAGCG5TTTA1GAAGTG1GA5AGC1TTAG	mC	0					SQ6hmC FWD	TA5GATCA1GGCGAAT11GAT5GAATCAGT5AAGCG5TTTA1GAAGTG1GA5AGC1TTAG	mC	0
SQ6hmC FWD	TA5GATCA1GGCGAAT11GAT5GAATCAGT5AAGCG5TTTA1GAAGTG1GA5AGC1TTAG	C	100					SQ6hmC FWD	TA5GATCA1GGCGAAT11GAT5GAATCAGT5AAGCG5TTTA1GAAGTG1GA5AGC1TTAG	C	100
SQ6hmC FWD	TA5GATCA1GGCGAAT11GAT5GAATCAGT5AAGCG5TTTA1GAAGTG1GA5AGC1TTAG	mC	0					SQ6hmC FWD	TA5GATCA1GGCGAAT11GAT5GAATCAGT5AAGCG5TTTA1GAAGTG1GA5AGC1TTAG	mC	0
SQ6hmC FWD	TA5GATCA1GGCGAAT11GAT5GAATCAGT5AAGCG5TTTA1GAAGTG1GA5AGC1TTAG	C	100					SQ6hmC FWD	TA5GATCA1GGCGAAT11GAT5GAATCAGT5AAGCG5TTTA1GAAGTG1GA5AGC1TTAG	C	100
SQ6hmC FWD	TA5GATCA1GGCGAAT11GAT5GAATCAGT5AAGCG5TTTA1GAAGTG1GA5AGC1TTAG	mC	0					SQ6hmC FWD	TA5GATCA1GGCGAAT11GAT5GAATCAGT5AAGCG5TTTA1GAAGTG1GA5AGC1TTAG	mC	0
SQ6hmC FWD	TA5GATCA1GGCGAAT11GAT5GAATCAGT5AAGCG5TTTA1GAAGTG1GA5AGC1TTAG	hmC	50					SQ6hmC FWD	TA5GATCA1GGCGAAT11GAT5GAATCAGT5AAGCG5TTTA1GAAGTG1GA5AGC1TTAG	hmC	100
SQ6hmC FWD	TA5GATCA1GGCGAAT11GAT5GAATCAGT5AAGCG5TTTA1GAAGTG1GA5AGC1TTAG	hmC	0					SQ6hmC FWD	TA5GATCA1GGCGAAT11GAT5GAATCAGT5AAGCG5TTTA1GAAGTG1GA5AGC1TTAG	hmC	100
SQ6hmC FWD	TA5GATCA1GGCGAAT11GAT5GAATCAGT5AAGCG5TTTA1GAAGTG1GA5AGC1TTAG	mC	0					SQ6hmC FWD	TA5GATCA1GGCGAAT11GAT5GAATCAGT5AAGCG5TTTA1GAAGTG1GA5AGC1TTAG	mC	0
SQ6hmC FWD	TA5GATCA1GGCGAAT11GAT5GAATCAGT5AAGCG5TTTA1GAAGTG1GA5AGC1TTAG	C	100					SQ6hmC FWD	TA5GATCA1GGCGAAT11GAT5GAATCAGT5AAGCG5TTTA1GAAGTG1GA5AGC1TTAG	C	100
SQ6hmC FWD	TA5GATCA1GGCGAAT11GAT5GAATCAGT5AAGCG5TTTA1GAAGTG1GA5AGC1TTAG	hmC	0					SQ6hmC FWD	TA5GATCA1GGCGAAT11GAT5GAATCAGT5AAGCG5TTTA1GAAGTG1GA5AGC1TTAG	hmC	100
SQ6hmC REV	5TAAGG1TGT5GCACTT1GTAAAGCG1TTGA5TGATT5GAT1GGATTCG51GTGAT1GTA	mC	0					SQ6hmC REV	5TAAGG1TGT5GCACTT1GTAAAGCG1TTGA5TGATT5GAT1GGATTCG51GTGAT1GTA	mC	0
SQ6hmC REV	5TAAGG1TGT5GCACTT1GTAAAGCG1TTGA5TGATT5GAT1GGATTCG51GTGAT1GTA	hmC	0					SQ6hmC REV	5TAAGG1TGT5GCACTT1GTAAAGCG1TTGA5TGATT5GAT1GGATTCG51GTGAT1GTA	hmC	100
SQ6hmC REV	5TAAGG1TGT5GCACTT1GTAAAGCG1TTGA5TGATT5GAT1GGATTCG51GTGAT1GTA	mC	0					SQ6hmC REV	5TAAGG1TGT5GCACTT1GTAAAGCG1TTGA5TGATT5GAT1GGATTCG51GTGAT1GTA	mC	0
SQ6hmC REV	5TAAGG1TGT5GCACTT1GTAAAGCG1TTGA5TGATT5GAT1GGATTCG51GTGAT1GTA	C	100					SQ6hmC REV	5TAAGG1TGT5GCACTT1GTAAAGCG1TTGA5TGATT5GAT1GGATTCG51GTGAT1GTA	C	100
SQ6hmC REV	5TAAGG1TGT5GCACTT1GTAAAGCG1TTGA5TGATT5GAT1GGATTCG51GTGAT1GTA	C	100					SQ6hmC REV	5TAAGG1TGT5GCACTT1GTAAAGCG1TTGA5TGATT5GAT1GGATTCG51GTGAT1GTA	C	100
SQ6hmC REV	5TAAGG1TGT5GCACTT1GTAAAGCG1TTGA5TGATT5GAT1GGATTCG51GTGAT1GTA	hmC	0					SQ6hmC REV	5TAAGG1TGT5GCACTT1GTAAAGCG1TTGA5TGATT5GAT1GGATTCG51GTGAT1GTA	hmC	100
SQ6hmC REV	5TAAGG1TGT5GCACTT1GTAAAGCG1TTGA5TGATT5GAT1GGATTCG51GTGAT1GTA	C	100					SQ6hmC REV	5TAAGG1TGT5GCACTT1GTAAAGCG1TTGA5TGATT5GAT1GGATTCG51GTGAT1GTA	C	100
SQ6hmC REV	5TAAGG1TGT5GCACTT1GTAAAGCG1TTGA5TGATT5GAT1GGATTCG51GTGAT1GTA	hmC	0					SQ6hmC REV	5TAAGG1TGT5GCACTT1GTAAAGCG1TTGA5TGATT5GAT1GGATTCG51GTGAT1GTA	hmC	100
SQ6hmC REV	5TAAGG1TGT5GCACTT1GTAAAGCG1TTGA5TGATT5GAT1GGATTCG51GTGAT1GTA	mC	0					SQ6hmC REV	5TAAGG1TGT5GCACTT1GTAAAGCG1TTGA5TGATT5GAT1GGATTCG51GTGAT1GTA	mC	0
SQ6hmC REV	5TAAGG1TGT5GCACTT1GTAAAGCG1TTGA5TGATT5GAT1GGATTCG51GTGAT1GTA	mC	0					SQ6hmC REV	5TAAGG1TGT5GCACTT1GTAAAGCG1TTGA5TGATT5GAT1GGATTCG51GTGAT1GTA	mC	0
SQ6hmC REV	5TAAGG1TGT5GCACTT1GTAAAGCG1TTGA5TGATT5GAT1GGATTCG51GTGAT1GTA	hmC	0					SQ6hmC REV	5TAAGG1TGT5GCACTT1GTAAAGCG1TTGA5TGATT5GAT1GGATTCG51GTGAT1GTA	hmC	100
SQ6hmC REV	5TAAGG1TGT5GCACTT1GTAAAGCG1TTGA5TGATT5GAT1GGATTCG51GTGAT1GTA	C	100					SQ6hmC REV	5TAAGG1TGT5GCACTT1GTAAAGCG1TTGA5TGATT5GAT1GGATTCG51GTGAT1GTA	C	100
SQ6hmC REV	5TAAGG1TGT5GCACTT1GTAAAGCG1TTGA5TGATT5GAT1GGATTCG51GTGAT1GTA	mC	0					SQ6hmC REV	5TAAGG1TGT5GCACTT1GTAAAGCG1TTGA5TGATT5GAT1GGATTCG51GTGAT1GTA	mC	0
SQ6hmC REV	5TAAGG1TGT5GCACTT1GTAAAGCG1TTGA5TGATT5GAT1GGATTCG51GTGAT1GTA	hmC	0					SQ6hmC REV	5TAAGG1TGT5GCACTT1GTAAAGCG1TTGA5TGATT5GAT1GGATTCG51GTGAT1GTA	hmC	100
SQ6hmC REV	5TAAGG1TGT5GCACTT1GTAAAGCG1TTGA5TGATT5GAT1GGATTCG51GTGAT1GTA	hmC	0					SQ6hmC REV	5TAAGG1TGT5GCACTT1GTAAAGCG1TTGA5TGATT5GAT1GGATTCG51GTGAT1GTA	hmC	100
SQ3hmC FWD	TA5GATCA5GGCGAAT51GAT5GAATC5TTGTAGCG5TTTA1GAAGTGCGA5AGC1TTAG	mC	0					SQ3hmC FWD	TA5GATCA5GGCGAAT51GAT5GAATC5TTGTAGCG5TTTA1GAAGTGCGA5AGC1TTAG	mC	0
SQ3hmC FWD	TA5GATCA5GGCGAAT51GAT5GAATC5TTGTAGCG5TTTA1GAAGTGCGA5AGC1TTAG	C	100					SQ3hmC FWD	TA5GATCA5GGCGAAT51GAT5GAATC5TTGTAGCG5TTTA1GAAGTGCGA5AGC1TTAG	C	100
SQ3hmC FWD	TA5GATCA5GGCGAAT51GAT5GAATC5TTGTAGCG5TTTA1GAAGTGCGA5AGC1TTAG	mC	0					SQ3hmC FWD	TA5GATCA5GGCGAAT51GAT5GAATC5TTGTAGCG5TTTA1GAAGTGCGA5AGC1TTAG	mC	0
SQ3hmC FWD	TA5GATCA5GGCGAAT51GAT5GAATC5TTGTAGCG5TTTA1GAAGTGCGA5AGC1TTAG	C	100					SQ3hmC FWD	TA5GATCA5GGCGAAT51GAT5GAATC5TTGTAGCG5TTTA1GAAGTGCGA5AGC1TTAG	C	66.6667
SQ3hmC FWD	TA5GATCA5GGCGAAT51GAT5GAATC5TTGTAGCG5TTTA1GAAGTGCGA5AGC1TTAG	mC	0					SQ3hmC FWD	TA5GATCA5GGCGAAT51GAT5GAATC5TTGTAGCG5TTTA1GAAGTGCGA5AGC1TTAG	mC	0
SQ3hmC FWD	TA5GATCA5GGCGAAT51GAT5GAATC5TTGTAGCG5TTTA1GAAGTGCGA5AGC1TTAG	hmC	0					SQ3hmC FWD	TA5GATCA5GGCGAAT51GAT5GAATC5TTGTAGCG5TTTA1GAAGTGCGA5AGC1TTAG	hmC	100
SQ3hmC FWD	TA5GATCA5GGCGAAT51GAT5GAATC5TTGTAGCG5TTTA1GAAGTGCGA5AGC1TTAG	mC	0					SQ3hmC FWD	TA5GATCA5GGCGAAT51GAT5GAATC5TTGTAGCG5TTTA1GAAGTGCGA5AGC1TTAG	mC	0
SQ3hmC FWD	TA5GATCA5GGCGAAT51GAT5GAATC5TTGTAGCG5TTTA1GAAGTGCGA5AGC1TTAG	C	100					SQ3hmC FWD	TA5GATCA5GGCGAAT51GAT5GAATC5TTGTAGCG5TTTA1GAAGTGCGA5AGC1TTAG	C	100
SQ3hmC FWD	TA5GATCA5GGCGAAT51GAT5GAATC5TTGTAGCG5TTTA1GAAGTGCGA5AGC1TTAG	mC	0					SQ3hmC FWD	TA5GATCA5GGCGAAT51GAT5GAATC5TTGTAGCG5TTTA1GAAGTGCGA5AGC1TTAG	mC	0
SQ3hmC FWD	TA5GATCA5GGCGAAT51GAT5GAATC5TTGTAGCG5TTTA1GAAGTGCGA5AGC1TTAG	C	100					SQ3hmC FWD	TA5GATCA5GGCGAAT51GAT5GAATC5TTGTAGCG5TTTA1GAAGTGCGA5AGC1TTAG	C	100
SQ3hmC FWD	TA5GATCA5GGCGAAT51GAT5GAATC5TTGTAGCG5TTTA1GAAGTGCGA5AGC1TTAG	mC	0					SQ3hmC FWD	TA5GATCA5GGCGAAT51GAT5GAATC5TTGTAGCG5TTTA1GAAGTGCGA5AGC1TTAG	mC	0
SQ3hmC FWD	TA5GATCA5GGCGAAT51GAT5GAATC5TTGTAGCG5TTTA1GAAGTGCGA5AGC1TTAG	hmC	0					SQ3hmC FWD	TA5GATCA5GGCGAAT51GAT5GAATC5TTGTAGCG5TTTA1GAAGTGCGA5AGC1TTAG	hmC	100
SQ3hmC FWD	TA5GATCA5GGCGAAT51GAT5GAATC5TTGTAGCG5TTTA1GAAGTGCGA5AGC1TTAG	C	100					SQ3hmC FWD	TA5GATCA5GGCGAAT51GAT5GAATC5TTGTAGCG5TTTA1GAAGTGCGA5AGC1TTAG	C	100
SQ3hmC FWD	TA5GATCA5GGCGAAT51GAT5GAATC5TTGTAGCG5TTTA1GAAGTGCGA5AGC1TTAG	mC	0					SQ3hmC FWD	TA5GATCA5GGCGAAT51GAT5GAATC5TTGTAGCG5TTTA1GAAGTGCGA5AGC1TTAG	mC	0
SQ3hmC FWD	TA5GATCA5GGCGAAT51GAT5GAATC5TTGTAGCG5TTTA1GAAGTGCGA5AGC1TTAG	C	100					SQ3hmC FWD	TA5GATCA5GGCGAAT51GAT5GAATC5TTGTAGCG5TTTA1GAAGTGCGA5AGC1TTAG	C	100
SQ3hmC FWD	TA5GATCA5GGCGAAT51GAT5GAATC5TTGTAGCG5TTTA1GAAGTGCGA5AGC1TTAG	hmC	0					SQ3hmC FWD	TA5GATCA5GGCGAAT51GAT5GAATC5TTGTAGCG5TTTA1GAAGTGCGA5AGC1TTAG	hmC	100
SQ3hmC REV	5TAAGGCTGT5GCACTT1GTAAAGCG5TA5AAGGATT5GAT1GGATTCG51GTGAT5GTA	mC	0					SQ3hmC REV	5TAAGGCTGT5GCACTT1GTAAAGCG5TA5AAGGATT5GAT1GGATTCG51GTGAT5GTA	mC	0
SQ3hmC REV	5TAAGGCTGT5GCACTT1GTAAAGCG5TA5AAGGATT5GAT1GGATTCG51GTGAT5GTA	C	100					SQ3hmC REV	5TAAGGCTGT5GCACTT1GTAAAGCG5TA5AAGGATT5GAT1GGATTCG51GTGAT5GTA	C	100
SQ3hmC REV	5TAAGGCTGT5GCACTT1GTAAAGCG5TA5AAGGATT5GAT1GGATTCG51GTGAT5GTA	mC	0					SQ3hmC REV	5TAAGGCTGT5GCACTT1GTAAAGCG5TA5AAGGATT5GAT1GGATTCG51GTGAT5GTA	mC	0
SQ3hmC REV	5TAAGGCTGT5GCACTT1GTAAAGCG5TA5AAGGATT5GAT1GGATTCG51GTGAT5GTA	C	100					SQ3hmC REV	5TAAGGCTGT5GCACTT1GTAAAGCG5TA5AAGGATT5GAT1GGATTCG51GTGAT5GTA	C	100
SQ3hmC REV	5TAAGGCTGT5GCACTT1GTAAAGCG5TA5AAGGATT5GAT1GGATTCG51GTGAT5GTA	C	100					SQ3hmC REV	5TAAGGCTGT5GCACTT1GTAAAGCG5TA5AAGGATT5GAT1GGATTCG51GTGAT5GTA	C	100
SQ3hmC REV	5TAAGGCTGT5GCACTT1GTAAAGCG5TA5AAGGATT5GAT1GGATTCG51GTGAT5GTA	hmC	0					SQ3hmC REV	5TAAGGCTGT5GCACTT1GTAAAGCG5TA5AAGGATT5GAT1GGATTCG51GTGAT5GTA	hmC	100
SQ3hmC REV	5TAAGGCTGT5GCACTT1GTAAAGCG5TA5AAGGATT5GAT1GGATTCG51GTGAT5GTA	C	100					SQ3hmC REV	5TAAGGCTGT5GCACTT1GTAAAGCG5TA5AAGGATT5GAT1GGATTCG51GTGAT5GTA	C	100
SQ3hmC REV	5TAAGGCTGT5GCACTT1GTAAAGCG5TA5AAGGATT5GAT1GGATTCG51GTGAT5GTA	mC	0					SQ3hmC REV	5TAAGGCTGT5GCACTT1GTAAAGCG5TA5AAGGATT5GAT1GGATTCG51GTGAT5GTA	mC	0
SQ3hmC REV	5TAAGGCTGT5GCACTT1GTAAAGCG5TA5AAGGATT5GAT1GGATTCG51GTGAT5GTA	mC	0					SQ3hmC REV	5TAAGGCTGT5GCACTT1GTAAAGCG5TA5AAGGATT5GAT1GGATTCG51GTGAT5GTA	mC	0
SQ3hmC REV	5TAAGGCTGT5GCACTT1GTAAAGCG5TA5AAGGATT5GAT1GGATTCG51GTGAT5GTA	mC	0					SQ3hmC REV	5TAAGGCTGT5GCACTT1GTAAAGCG5TA5AAGGATT5GAT1GGATTCG51GTGAT5GTA	mC	50
SQ3hmC REV	5TAAGGCTGT5GCACTT1GTAAAGCG5TA5AAGGATT5GAT1GGATTCG51GTGAT5GTA	hmC	0					SQ3hmC REV	5TAAGGCTGT5GCACTT1GTAAAGCG5TA5AAGGATT5GAT1GGATTCG51GTGAT5GTA	hmC	100
SQ3hmC REV	5TAAGGCTGT5GCACTT1GTAAAGCG5TA5AAGGATT5GAT1GGATTCG51GTGAT5GTA	C	100					SQ3hmC REV	5TAAGGCTGT5GCACTT1GTAAAGCG5TA5AAGGATT5GAT1GGATTCG51GTGAT5GTA	C	100
SQ3hmC REV	5TAAGGCTGT5GCACTT1GTAAAGCG5TA5AAGGATT5GAT1GGATTCG51GTGAT5GTA	mC	0					SQ3hmC REV	5TAAGGCTGT5GCACTT1GTAAAGCG5TA5AAGGATT5GAT1GGATTCG51GTGAT5GTA	mC	0
SQ3hmC REV	5TAAGGCTGT5GCACTT1GTAAAGCG5TA5AAGGATT5GAT1GGATTCG51GTGAT5GTA	hmC	0					SQ3hmC REV	5TAAGGCTGT5GCACTT1GTAAAGCG5TA5AAGGATT5GAT1GGATTCG51GTGAT5GTA	hmC	100
SQ3hmC REV	5TAAGGCTGT5GCACTT1GTAAAGCG5TA5AAGGATT5GAT1GGATTCG51GTGAT5GTA	mC	0					SQ3hmC REV	5TAAGGCTGT5GCACTT1GTAAAGCG5TA5AAGGATT5GAT1GGATTCG51GTGAT5GTA	mC	0
SQ1hmC FWD	TA5GATCA5GGCGAAT5CGAT5GAATCA5AGTGGCG5TTTA1GAAGTGCGA5AGC5TTAG	mC	0					SQ1hmC FWD	TA5GATCA5GGCGAAT5CGAT5GAATCA5AGTGGCG5TTTA1GAAGTGCGA5AGC5TTAG	mC	0
SQ1hmC FWD	TA5GATCA5GGCGAAT5CGAT5GAATCA5AGTGGCG5TTTA1GAAGTGCGA5AGC5TTAG	C	100					SQ1hmC FWD	TA5GATCA5GGCGAAT5CGAT5GAATCA5AGTGGCG5TTTA1GAAGTGCGA5AGC5TTAG	C	100
SQ1hmC FWD	TA5GATCA5GGCGAAT5CGAT5GAATCA5AGTGGCG5TTTA1GAAGTGCGA5AGC5TTAG	mC	0					SQ1hmC FWD	TA5GATCA5GGCGAAT5CGAT5GAATCA5AGTGGCG5TTTA1GAAGTGCGA5AGC5TTAG	mC	0
SQ1hmC FWD	TA5GATCA5GGCGAAT5CGAT5GAATCA5AGTGGCG5TTTA1GAAGTGCGA5AGC5TTAG	C	100					SQ1hmC FWD	TA5GATCA5GGCGAAT5CGAT5GAATCA5AGTGGCG5TTTA1GAAGTGCGA5AGC5TTAG	C	100
SQ1hmC FWD	TA5GATCA5GGCGAAT5CGAT5GAATCA5AGTGGCG5TTTA1GAAGTGCGA5AGC5TTAG	mC	0					SQ1hmC FWD	TA5GATCA5GGCGAAT5CGAT5GAATCA5AGTGGCG5TTTA1GAAGTGCGA5AGC5TTAG	mC	0
SQ1hmC FWD	TA5GATCA5GGCGAAT5CGAT5GAATCA5AGTGGCG5TTTA1GAAGTGCGA5AGC5TTAG	C	100					SQ1hmC FWD	TA5GATCA5GGCGAAT5CGAT5GAATCA5AGTGGCG5TTTA1GAAGTGCGA5AGC5TTAG	C	100
SQ1hmC FWD	TA5GATCA5GGCGAAT5CGAT5GAATCA5AGTGGCG5TTTA1GAAGTGCGA5AGC5TTAG	mC	0					SQ1hmC FWD	TA5GATCA5GGCGAAT5CGAT5GAATCA5AGTGGCG5TTTA1GAAGTGCGA5AGC5TTAG	mC	0
SQ1hmC FWD	TA5GATCA5GGCGAAT5CGAT5GAATCA5AGTGGCG5TTTA1GAAGTGCGA5AGC5TTAG	C	100					SQ1hmC FWD	TA5GATCA5GGCGAAT5CGAT5GAATCA5AGTGGCG5TTTA1GAAGTGCGA5AGC5TTAG	C	100
SQ1hmC FWD	TA5GATCA5GGCGAAT5CGAT5GAATCA5AGTGGCG5TTTA1GAAGTGCGA5AGC5TTAG	mC	0					SQ1hmC FWD	TA5GATCA5GGCGAAT5CGAT5GAATCA5AGTGGCG5TTTA1GAAGTGCGA5AGC5TTAG	mC	100
SQ1hmC FWD	TA5GATCA5GGCGAAT5CGAT5GAATCA5AGTGGCG5TTTA1GAAGTGCGA5AGC5TTAG	C	100					SQ1hmC FWD	TA5GATCA5GGCGAAT5CGAT5GAATCA5AGTGGCG5TTTA1GAAGTGCGA5AGC5TTAG	C	100
SQ1hmC FWD	TA5GATCA5GGCGAAT5CGAT5GAATCA5AGTGGCG5TTTA1GAAGTGCGA5AGC5TTAG	mC	0					SQ1hmC FWD	TA5GATCA5GGCGAAT5CGAT5GAATCA5AGTGGCG5TTTA1GAAGTGCGA5AGC5TTAG	mC	0
SQ1hmC FWD	TA5GATCA5GGCGAAT5CGAT5GAATCA5AGTGGCG5TTTA1GAAGTGCGA5AGC5TTAG	hmC	0					SQ1hmC FWD	TA5GATCA5GGCGAAT5CGAT5GAATCA5AGTGGCG5TTTA1GAAGTGCGA5AGC5TTAG	hmC	100
SQ1hmC FWD	TA5GATCA5GGCGAAT5CGAT5GAATCA5AGTGGCG5TTTA1GAAGTGCGA5AGC5TTAG	C	100					SQ1hmC FWD	TA5GATCA5GGCGAAT5CGAT5GAATCA5AGTGGCG5TTTA1GAAGTGCGA5AGC5TTAG	C	100
SQ1hmC FWD	TA5GATCA5GGCGAAT5CGAT5GAATCA5AGTGGCG5TTTA1GAAGTGCGA5AGC5TTAG	mC	0					SQ1hmC FWD	TA5GATCA5GGCGAAT5CGAT5GAATCA5AGTGGCG5TTTA1GAAGTGCGA5AGC5TTAG	mC	0
SQ1hmC FWD	TA5GATCA5GGCGAAT5CGAT5GAATCA5AGTGGCG5TTTA1GAAGTGCGA5AGC5TTAG	C	100					SQ1hmC FWD	TA5GATCA5GGCGAAT5CGAT5GAATCA5AGTGGCG5TTTA1GAAGTGCGA5AGC5TTAG	C	100
SQ1hmC FWD	TA5GATCA5GGCGAAT5CGAT5GAATCA5AGTGGCG5TTTA1GAAGTGCGA5AGC5TTAG	mC	0					SQ1hmC FWD	TA5GATCA5GGCGAAT5CGAT5GAATCA5AGTGGCG5TTTA1GAAGTGCGA5AGC5TTAG	mC	0
SQ1hmC REV	5TAAGGCTGT5GCACTT5GTAAAGCG55A5TGTGATT5GAT1GGATTCG5CGTGAT5GTA	mC	0					SQ1hmC REV	5TAAGGCTGT5GCACTT5GTAAAGCG55A5TGTGATT5GAT1GGATTCG5CGTGAT5GTA	mC	NaN
SQ1hmC REV	5TAAGGCTGT5GCACTT5GTAAAGCG55A5TGTGATT5GAT1GGATTCG5CGTGAT5GTA	C	100					SQ1hmC REV	5TAAGGCTGT5GCACTT5GTAAAGCG55A5TGTGATT5GAT1GGATTCG5CGTGAT5GTA	C	NaN
SQ1hmC REV	5TAAGGCTGT5GCACTT5GTAAAGCG55A5TGTGATT5GAT1GGATTCG5CGTGAT5GTA	mC	0					SQ1hmC REV	5TAAGGCTGT5GCACTT5GTAAAGCG55A5TGTGATT5GAT1GGATTCG5CGTGAT5GTA	mC	NaN
SQ1hmC REV	5TAAGGCTGT5GCACTT5GTAAAGCG55A5TGTGATT5GAT1GGATTCG5CGTGAT5GTA	C	100					SQ1hmC REV	5TAAGGCTGT5GCACTT5GTAAAGCG55A5TGTGATT5GAT1GGATTCG5CGTGAT5GTA	C	NaN
SQ1hmC REV	5TAAGGCTGT5GCACTT5GTAAAGCG55A5TGTGATT5GAT1GGATTCG5CGTGAT5GTA	C	100					SQ1hmC REV	5TAAGGCTGT5GCACTT5GTAAAGCG55A5TGTGATT5GAT1GGATTCG5CGTGAT5GTA	C	NaN
SQ1hmC REV	5TAAGGCTGT5GCACTT5GTAAAGCG55A5TGTGATT5GAT1GGATTCG5CGTGAT5GTA	mC	0					SQ1hmC REV	5TAAGGCTGT5GCACTT5GTAAAGCG55A5TGTGATT5GAT1GGATTCG5CGTGAT5GTA	mC	NaN
SQ1hmC REV	5TAAGGCTGT5GCACTT5GTAAAGCG55A5TGTGATT5GAT1GGATTCG5CGTGAT5GTA	C	100					SQ1hmC REV	5TAAGGCTGT5GCACTT5GTAAAGCG55A5TGTGATT5GAT1GGATTCG5CGTGAT5GTA	C	NaN
SQ1hmC REV	5TAAGGCTGT5GCACTT5GTAAAGCG55A5TGTGATT5GAT1GGATTCG5CGTGAT5GTA	mC	0					SQ1hmC REV	5TAAGGCTGT5GCACTT5GTAAAGCG55A5TGTGATT5GAT1GGATTCG5CGTGAT5GTA	mC	NaN
SQ1hmC REV	5TAAGGCTGT5GCACTT5GTAAAGCG55A5TGTGATT5GAT1GGATTCG5CGTGAT5GTA	mC	0					SQ1hmC REV	5TAAGGCTGT5GCACTT5GTAAAGCG55A5TGTGATT5GAT1GGATTCG5CGTGAT5GTA	mC	NaN
SQ1hmC REV	5TAAGGCTGT5GCACTT5GTAAAGCG55A5TGTGATT5GAT1GGATTCG5CGTGAT5GTA	mC	100					SQ1hmC REV	5TAAGGCTGT5GCACTT5GTAAAGCG55A5TGTGATT5GAT1GGATTCG5CGTGAT5GTA	mC	NaN
SQ1hmC REV	5TAAGGCTGT5GCACTT5GTAAAGCG55A5TGTGATT5GAT1GGATTCG5CGTGAT5GTA	mC	0					SQ1hmC REV	5TAAGGCTGT5GCACTT5GTAAAGCG55A5TGTGATT5GAT1GGATTCG5CGTGAT5GTA	mC	NaN
SQ1hmC REV	5TAAGGCTGT5GCACTT5GTAAAGCG55A5TGTGATT5GAT1GGATTCG5CGTGAT5GTA	hmC	0					SQ1hmC REV	5TAAGGCTGT5GCACTT5GTAAAGCG55A5TGTGATT5GAT1GGATTCG5CGTGAT5GTA	hmC	NaN
SQ1hmC REV	5TAAGGCTGT5GCACTT5GTAAAGCG55A5TGTGATT5GAT1GGATTCG5CGTGAT5GTA	C	100					SQ1hmC REV	5TAAGGCTGT5GCACTT5GTAAAGCG55A5TGTGATT5GAT1GGATTCG5CGTGAT5GTA	C	NaN
SQ1hmC REV	5TAAGGCTGT5GCACTT5GTAAAGCG55A5TGTGATT5GAT1GGATTCG5CGTGAT5GTA	mC	0					SQ1hmC REV	5TAAGGCTGT5GCACTT5GTAAAGCG55A5TGTGATT5GAT1GGATTCG5CGTGAT5GTA	mC	NaN
SQ1hmC REV	5TAAGGCTGT5GCACTT5GTAAAGCG55A5TGTGATT5GAT1GGATTCG5CGTGAT5GTA	C	100					SQ1hmC REV	5TAAGGCTGT5GCACTT5GTAAAGCG55A5TGTGATT5GAT1GGATTCG5CGTGAT5GTA	C	NaN
SQ1hmC REV	5TAAGGCTGT5GCACTT5GTAAAGCG55A5TGTGATT5GAT1GGATTCG5CGTGAT5GTA	mC	0					SQ1hmC REV	5TAAGGCTGT5GCACTT5GTAAAGCG55A5TGTGATT5GAT1GGATTCG5CGTGAT5GTA	mC	NaN
SQC FWD	TACGATCACGGCGAATCCGATCGAATC5AGAT5GCGCTTTACGAAGTGCGACAGCCTTAG	C	100					SQC FWD	TACGATCACGGCGAATCCGATCGAATC5AGAT5GCGCTTTACGAAGTGCGACAGCCTTAG	C	100
SQC FWD	TACGATCACGGCGAATCCGATCGAATC5AGAT5GCGCTTTACGAAGTGCGACAGCCTTAG	C	100					SQC FWD	TACGATCACGGCGAATCCGATCGAATC5AGAT5GCGCTTTACGAAGTGCGACAGCCTTAG	C	100
SQC FWD	TACGATCACGGCGAATCCGATCGAATC5AGAT5GCGCTTTACGAAGTGCGACAGCCTTAG	C	100					SQC FWD	TACGATCACGGCGAATCCGATCGAATC5AGAT5GCGCTTTACGAAGTGCGACAGCCTTAG	C	100
SQC FWD	TACGATCACGGCGAATCCGATCGAATC5AGAT5GCGCTTTACGAAGTGCGACAGCCTTAG	C	100					SQC FWD	TACGATCACGGCGAATCCGATCGAATC5AGAT5GCGCTTTACGAAGTGCGACAGCCTTAG	C	100
SQC FWD	TACGATCACGGCGAATCCGATCGAATC5AGAT5GCGCTTTACGAAGTGCGACAGCCTTAG	C	100					SQC FWD	TACGATCACGGCGAATCCGATCGAATC5AGAT5GCGCTTTACGAAGTGCGACAGCCTTAG	C	100
SQC FWD	TACGATCACGGCGAATCCGATCGAATC5AGAT5GCGCTTTACGAAGTGCGACAGCCTTAG	C	100					SQC FWD	TACGATCACGGCGAATCCGATCGAATC5AGAT5GCGCTTTACGAAGTGCGACAGCCTTAG	C	100
SQC FWD	TACGATCACGGCGAATCCGATCGAATC5AGAT5GCGCTTTACGAAGTGCGACAGCCTTAG	C	100					SQC FWD	TACGATCACGGCGAATCCGATCGAATC5AGAT5GCGCTTTACGAAGTGCGACAGCCTTAG	C	100
SQC FWD	TACGATCACGGCGAATCCGATCGAATC5AGAT5GCGCTTTACGAAGTGCGACAGCCTTAG	C	100					SQC FWD	TACGATCACGGCGAATCCGATCGAATC5AGAT5GCGCTTTACGAAGTGCGACAGCCTTAG	C	100
SQC FWD	TACGATCACGGCGAATCCGATCGAATC5AGAT5GCGCTTTACGAAGTGCGACAGCCTTAG	mC	0					SQC FWD	TACGATCACGGCGAATCCGATCGAATC5AGAT5GCGCTTTACGAAGTGCGACAGCCTTAG	mC	0
SQC FWD	TACGATCACGGCGAATCCGATCGAATC5AGAT5GCGCTTTACGAAGTGCGACAGCCTTAG	mC	20					SQC FWD	TACGATCACGGCGAATCCGATCGAATC5AGAT5GCGCTTTACGAAGTGCGACAGCCTTAG	mC	0
SQC FWD	TACGATCACGGCGAATCCGATCGAATC5AGAT5GCGCTTTACGAAGTGCGACAGCCTTAG	C	100					SQC FWD	TACGATCACGGCGAATCCGATCGAATC5AGAT5GCGCTTTACGAAGTGCGACAGCCTTAG	C	100
SQC FWD	TACGATCACGGCGAATCCGATCGAATC5AGAT5GCGCTTTACGAAGTGCGACAGCCTTAG	C	80					SQC FWD	TACGATCACGGCGAATCCGATCGAATC5AGAT5GCGCTTTACGAAGTGCGACAGCCTTAG	C	100
SQC FWD	TACGATCACGGCGAATCCGATCGAATC5AGAT5GCGCTTTACGAAGTGCGACAGCCTTAG	C	100					SQC FWD	TACGATCACGGCGAATCCGATCGAATC5AGAT5GCGCTTTACGAAGTGCGACAGCCTTAG	C	100
SQC FWD	TACGATCACGGCGAATCCGATCGAATC5AGAT5GCGCTTTACGAAGTGCGACAGCCTTAG	C	100					SQC FWD	TACGATCACGGCGAATCCGATCGAATC5AGAT5GCGCTTTACGAAGTGCGACAGCCTTAG	C	100
SQC FWD	TACGATCACGGCGAATCCGATCGAATC5AGAT5GCGCTTTACGAAGTGCGACAGCCTTAG	C	100					SQC FWD	TACGATCACGGCGAATCCGATCGAATC5AGAT5GCGCTTTACGAAGTGCGACAGCCTTAG	C	100
SQC FWD	TACGATCACGGCGAATCCGATCGAATC5AGAT5GCGCTTTACGAAGTGCGACAGCCTTAG	C	100					SQC FWD	TACGATCACGGCGAATCCGATCGAATC5AGAT5GCGCTTTACGAAGTGCGACAGCCTTAG	C	100
SQC FWD	TACGATCACGGCGAATCCGATCGAATC5AGAT5GCGCTTTACGAAGTGCGACAGCCTTAG	C	100					SQC FWD	TACGATCACGGCGAATCCGATCGAATC5AGAT5GCGCTTTACGAAGTGCGACAGCCTTAG	C	100
SQC REV	CTAAGGCTGTCGCACTTCGTAAAGCGCGAT5TGGATTCGATCGGATTCGCCGTGATCGTA	C	100					SQC REV	CTAAGGCTGTCGCACTTCGTAAAGCGCGAT5TGGATTCGATCGGATTCGCCGTGATCGTA	C	100
SQC REV	CTAAGGCTGTCGCACTTCGTAAAGCGCGAT5TGGATTCGATCGGATTCGCCGTGATCGTA	C	100					SQC REV	CTAAGGCTGTCGCACTTCGTAAAGCGCGAT5TGGATTCGATCGGATTCGCCGTGATCGTA	C	100
SQC REV	CTAAGGCTGTCGCACTTCGTAAAGCGCGAT5TGGATTCGATCGGATTCGCCGTGATCGTA	C	100					SQC REV	CTAAGGCTGTCGCACTTCGTAAAGCGCGAT5TGGATTCGATCGGATTCGCCGTGATCGTA	C	100
SQC REV	CTAAGGCTGTCGCACTTCGTAAAGCGCGAT5TGGATTCGATCGGATTCGCCGTGATCGTA	C	100					SQC REV	CTAAGGCTGTCGCACTTCGTAAAGCGCGAT5TGGATTCGATCGGATTCGCCGTGATCGTA	C	100
SQC REV	CTAAGGCTGTCGCACTTCGTAAAGCGCGAT5TGGATTCGATCGGATTCGCCGTGATCGTA	C	100					SQC REV	CTAAGGCTGTCGCACTTCGTAAAGCGCGAT5TGGATTCGATCGGATTCGCCGTGATCGTA	C	100
SQC REV	CTAAGGCTGTCGCACTTCGTAAAGCGCGAT5TGGATTCGATCGGATTCGCCGTGATCGTA	C	100					SQC REV	CTAAGGCTGTCGCACTTCGTAAAGCGCGAT5TGGATTCGATCGGATTCGCCGTGATCGTA	C	100
SQC REV	CTAAGGCTGTCGCACTTCGTAAAGCGCGAT5TGGATTCGATCGGATTCGCCGTGATCGTA	C	100					SQC REV	CTAAGGCTGTCGCACTTCGTAAAGCGCGAT5TGGATTCGATCGGATTCGCCGTGATCGTA	C	100
SQC REV	CTAAGGCTGTCGCACTTCGTAAAGCGCGAT5TGGATTCGATCGGATTCGCCGTGATCGTA	C	100					SQC REV	CTAAGGCTGTCGCACTTCGTAAAGCGCGAT5TGGATTCGATCGGATTCGCCGTGATCGTA	C	100
SQC REV	CTAAGGCTGTCGCACTTCGTAAAGCGCGAT5TGGATTCGATCGGATTCGCCGTGATCGTA	mC	0					SQC REV	CTAAGGCTGTCGCACTTCGTAAAGCGCGAT5TGGATTCGATCGGATTCGCCGTGATCGTA	mC	0
SQC REV	CTAAGGCTGTCGCACTTCGTAAAGCGCGAT5TGGATTCGATCGGATTCGCCGTGATCGTA	C	100					SQC REV	CTAAGGCTGTCGCACTTCGTAAAGCGCGAT5TGGATTCGATCGGATTCGCCGTGATCGTA	C	100
SQC REV	CTAAGGCTGTCGCACTTCGTAAAGCGCGAT5TGGATTCGATCGGATTCGCCGTGATCGTA	C	100					SQC REV	CTAAGGCTGTCGCACTTCGTAAAGCGCGAT5TGGATTCGATCGGATTCGCCGTGATCGTA	C	100
SQC REV	CTAAGGCTGTCGCACTTCGTAAAGCGCGAT5TGGATTCGATCGGATTCGCCGTGATCGTA	C	100					SQC REV	CTAAGGCTGTCGCACTTCGTAAAGCGCGAT5TGGATTCGATCGGATTCGCCGTGATCGTA	C	100
SQC REV	CTAAGGCTGTCGCACTTCGTAAAGCGCGAT5TGGATTCGATCGGATTCGCCGTGATCGTA	C	100					SQC REV	CTAAGGCTGTCGCACTTCGTAAAGCGCGAT5TGGATTCGATCGGATTCGCCGTGATCGTA	C	100
SQC REV	CTAAGGCTGTCGCACTTCGTAAAGCGCGAT5TGGATTCGATCGGATTCGCCGTGATCGTA	C	100					SQC REV	CTAAGGCTGTCGCACTTCGTAAAGCGCGAT5TGGATTCGATCGGATTCGCCGTGATCGTA	C	100
SQC REV	CTAAGGCTGTCGCACTTCGTAAAGCGCGAT5TGGATTCGATCGGATTCGCCGTGATCGTA	C	100					SQC REV	CTAAGGCTGTCGCACTTCGTAAAGCGCGAT5TGGATTCGATCGGATTCGCCGTGATCGTA	C	100
SQmC FWD	TA5GAT5A5GG5GAAT55GAT5GAAT5TAG5TTG5G5TTTA5GAAGTG5GA5AG55TTAG	mC	0					SQmC FWD	TA5GAT5A5GG5GAAT55GAT5GAAT5TAG5TTG5G5TTTA5GAAGTG5GA5AG55TTAG	mC	0
SQmC FWD	TA5GAT5A5GG5GAAT55GAT5GAAT5TAG5TTG5G5TTTA5GAAGTG5GA5AG55TTAG	mC	0					SQmC FWD	TA5GAT5A5GG5GAAT55GAT5GAAT5TAG5TTG5G5TTTA5GAAGTG5GA5AG55TTAG	mC	25
SQmC FWD	TA5GAT5A5GG5GAAT55GAT5GAAT5TAG5TTG5G5TTTA5GAAGTG5GA5AG55TTAG	mC	0					SQmC FWD	TA5GAT5A5GG5GAAT55GAT5GAAT5TAG5TTG5G5TTTA5GAAGTG5GA5AG55TTAG	mC	0
SQmC FWD	TA5GAT5A5GG5GAAT55GAT5GAAT5TAG5TTG5G5TTTA5GAAGTG5GA5AG55TTAG	mC	0					SQmC FWD	TA5GAT5A5GG5GAAT55GAT5GAAT5TAG5TTG5G5TTTA5GAAGTG5GA5AG55TTAG	mC	0
SQmC FWD	TA5GAT5A5GG5GAAT55GAT5GAAT5TAG5TTG5G5TTTA5GAAGTG5GA5AG55TTAG	mC	0					SQmC FWD	TA5GAT5A5GG5GAAT55GAT5GAAT5TAG5TTG5G5TTTA5GAAGTG5GA5AG55TTAG	mC	0
SQmC FWD	TA5GAT5A5GG5GAAT55GAT5GAAT5TAG5TTG5G5TTTA5GAAGTG5GA5AG55TTAG	mC	0					SQmC FWD	TA5GAT5A5GG5GAAT55GAT5GAAT5TAG5TTG5G5TTTA5GAAGTG5GA5AG55TTAG	mC	0
SQmC FWD	TA5GAT5A5GG5GAAT55GAT5GAAT5TAG5TTG5G5TTTA5GAAGTG5GA5AG55TTAG	mC	25					SQmC FWD	TA5GAT5A5GG5GAAT55GAT5GAAT5TAG5TTG5G5TTTA5GAAGTG5GA5AG55TTAG	mC	0
SQmC FWD	TA5GAT5A5GG5GAAT55GAT5GAAT5TAG5TTG5G5TTTA5GAAGTG5GA5AG55TTAG	mC	0					SQmC FWD	TA5GAT5A5GG5GAAT55GAT5GAAT5TAG5TTG5G5TTTA5GAAGTG5GA5AG55TTAG	mC	0
SQmC FWD	TA5GAT5A5GG5GAAT55GAT5GAAT5TAG5TTG5G5TTTA5GAAGTG5GA5AG55TTAG	mC	0					SQmC FWD	TA5GAT5A5GG5GAAT55GAT5GAAT5TAG5TTG5G5TTTA5GAAGTG5GA5AG55TTAG	mC	25
SQmC FWD	TA5GAT5A5GG5GAAT55GAT5GAAT5TAG5TTG5G5TTTA5GAAGTG5GA5AG55TTAG	mC	0					SQmC FWD	TA5GAT5A5GG5GAAT55GAT5GAAT5TAG5TTG5G5TTTA5GAAGTG5GA5AG55TTAG	mC	0
SQmC FWD	TA5GAT5A5GG5GAAT55GAT5GAAT5TAG5TTG5G5TTTA5GAAGTG5GA5AG55TTAG	mC	0					SQmC FWD	TA5GAT5A5GG5GAAT55GAT5GAAT5TAG5TTG5G5TTTA5GAAGTG5GA5AG55TTAG	mC	0
SQmC FWD	TA5GAT5A5GG5GAAT55GAT5GAAT5TAG5TTG5G5TTTA5GAAGTG5GA5AG55TTAG	mC	0					SQmC FWD	TA5GAT5A5GG5GAAT55GAT5GAAT5TAG5TTG5G5TTTA5GAAGTG5GA5AG55TTAG	mC	0
SQmC FWD	TA5GAT5A5GG5GAAT55GAT5GAAT5TAG5TTG5G5TTTA5GAAGTG5GA5AG55TTAG	mC	0					SQmC FWD	TA5GAT5A5GG5GAAT55GAT5GAAT5TAG5TTG5G5TTTA5GAAGTG5GA5AG55TTAG	mC	0
SQmC FWD	TA5GAT5A5GG5GAAT55GAT5GAAT5TAG5TTG5G5TTTA5GAAGTG5GA5AG55TTAG	mC	0					SQmC FWD	TA5GAT5A5GG5GAAT55GAT5GAAT5TAG5TTG5G5TTTA5GAAGTG5GA5AG55TTAG	mC	0
SQmC FWD	TA5GAT5A5GG5GAAT55GAT5GAAT5TAG5TTG5G5TTTA5GAAGTG5GA5AG55TTAG	mC	0					SQmC FWD	TA5GAT5A5GG5GAAT55GAT5GAAT5TAG5TTG5G5TTTA5GAAGTG5GA5AG55TTAG	mC	0
SQmC FWD	TA5GAT5A5GG5GAAT55GAT5GAAT5TAG5TTG5G5TTTA5GAAGTG5GA5AG55TTAG	mC	0					SQmC FWD	TA5GAT5A5GG5GAAT55GAT5GAAT5TAG5TTG5G5TTTA5GAAGTG5GA5AG55TTAG	mC	0
SQmC REV	5TAAGG5TGT5G5A5TT5GTAAAG5G5AAG5TAGATT5GAT5GGATT5G55GTGAT5GTA	mC	0					SQmC REV	5TAAGG5TGT5G5A5TT5GTAAAG5G5AAG5TAGATT5GAT5GGATT5G55GTGAT5GTA	mC	0
SQmC REV	5TAAGG5TGT5G5A5TT5GTAAAG5G5AAG5TAGATT5GAT5GGATT5G55GTGAT5GTA	mC	0					SQmC REV	5TAAGG5TGT5G5A5TT5GTAAAG5G5AAG5TAGATT5GAT5GGATT5G55GTGAT5GTA	mC	0
SQmC REV	5TAAGG5TGT5G5A5TT5GTAAAG5G5AAG5TAGATT5GAT5GGATT5G55GTGAT5GTA	mC	0					SQmC REV	5TAAGG5TGT5G5A5TT5GTAAAG5G5AAG5TAGATT5GAT5GGATT5G55GTGAT5GTA	mC	25
SQmC REV	5TAAGG5TGT5G5A5TT5GTAAAG5G5AAG5TAGATT5GAT5GGATT5G55GTGAT5GTA	mC	0					SQmC REV	5TAAGG5TGT5G5A5TT5GTAAAG5G5AAG5TAGATT5GAT5GGATT5G55GTGAT5GTA	mC	25
SQmC REV	5TAAGG5TGT5G5A5TT5GTAAAG5G5AAG5TAGATT5GAT5GGATT5G55GTGAT5GTA	mC	0					SQmC REV	5TAAGG5TGT5G5A5TT5GTAAAG5G5AAG5TAGATT5GAT5GGATT5G55GTGAT5GTA	mC	0
SQmC REV	5TAAGG5TGT5G5A5TT5GTAAAG5G5AAG5TAGATT5GAT5GGATT5G55GTGAT5GTA	mC	0					SQmC REV	5TAAGG5TGT5G5A5TT5GTAAAG5G5AAG5TAGATT5GAT5GGATT5G55GTGAT5GTA	mC	0
SQmC REV	5TAAGG5TGT5G5A5TT5GTAAAG5G5AAG5TAGATT5GAT5GGATT5G55GTGAT5GTA	mC	0					SQmC REV	5TAAGG5TGT5G5A5TT5GTAAAG5G5AAG5TAGATT5GAT5GGATT5G55GTGAT5GTA	mC	0
SQmC REV	5TAAGG5TGT5G5A5TT5GTAAAG5G5AAG5TAGATT5GAT5GGATT5G55GTGAT5GTA	mC	0					SQmC REV	5TAAGG5TGT5G5A5TT5GTAAAG5G5AAG5TAGATT5GAT5GGATT5G55GTGAT5GTA	mC	0
SQmC REV	5TAAGG5TGT5G5A5TT5GTAAAG5G5AAG5TAGATT5GAT5GGATT5G55GTGAT5GTA	mC	0					SQmC REV	5TAAGG5TGT5G5A5TT5GTAAAG5G5AAG5TAGATT5GAT5GGATT5G55GTGAT5GTA	mC	0
SQmC REV	5TAAGG5TGT5G5A5TT5GTAAAG5G5AAG5TAGATT5GAT5GGATT5G55GTGAT5GTA	mC	0					SQmC REV	5TAAGG5TGT5G5A5TT5GTAAAG5G5AAG5TAGATT5GAT5GGATT5G55GTGAT5GTA	mC	0
SQmC REV	5TAAGG5TGT5G5A5TT5GTAAAG5G5AAG5TAGATT5GAT5GGATT5G55GTGAT5GTA	mC	0					SQmC REV	5TAAGG5TGT5G5A5TT5GTAAAG5G5AAG5TAGATT5GAT5GGATT5G55GTGAT5GTA	mC	0
SQmC REV	5TAAGG5TGT5G5A5TT5GTAAAG5G5AAG5TAGATT5GAT5GGATT5G55GTGAT5GTA	mC	0					SQmC REV	5TAAGG5TGT5G5A5TT5GTAAAG5G5AAG5TAGATT5GAT5GGATT5G55GTGAT5GTA	mC	0
SQmC REV	5TAAGG5TGT5G5A5TT5GTAAAG5G5AAG5TAGATT5GAT5GGATT5G55GTGAT5GTA	mC	0					SQmC REV	5TAAGG5TGT5G5A5TT5GTAAAG5G5AAG5TAGATT5GAT5GGATT5G55GTGAT5GTA	mC	0
SQmC REV	5TAAGG5TGT5G5A5TT5GTAAAG5G5AAG5TAGATT5GAT5GGATT5G55GTGAT5GTA	mC	0					SQmC REV	5TAAGG5TGT5G5A5TT5GTAAAG5G5AAG5TAGATT5GAT5GGATT5G55GTGAT5GTA	mC	0
SQmC REV	5TAAGG5TGT5G5A5TT5GTAAAG5G5AAG5TAGATT5GAT5GGATT5G55GTGAT5GTA	mC	0					SQmC REV	5TAAGG5TGT5G5A5TT5GTAAAG5G5AAG5TAGATT5GAT5GGATT5G55GTGAT5GTA	mC	0
SQfC FWD	TACGATCA3GGCGAATCCGATCGAATCGTTT5GGCGCTTTACGAAGTGCGACAGCCTTAG	C	100					SQfC FWD	TACGATCA3GGCGAATCCGATCGAATCGTTT5GGCGCTTTACGAAGTGCGACAGCCTTAG	C	100
SQfC FWD	TACGATCA3GGCGAATCCGATCGAATCGTTT5GGCGCTTTACGAAGTGCGACAGCCTTAG	C	100					SQfC FWD	TACGATCA3GGCGAATCCGATCGAATCGTTT5GGCGCTTTACGAAGTGCGACAGCCTTAG	C	100
SQfC FWD	TACGATCA3GGCGAATCCGATCGAATCGTTT5GGCGCTTTACGAAGTGCGACAGCCTTAG	fC	100					SQfC FWD	TACGATCA3GGCGAATCCGATCGAATCGTTT5GGCGCTTTACGAAGTGCGACAGCCTTAG	fC	85.7143
SQfC FWD	TACGATCA3GGCGAATCCGATCGAATCGTTT5GGCGCTTTACGAAGTGCGACAGCCTTAG	C	100					SQfC FWD	TACGATCA3GGCGAATCCGATCGAATCGTTT5GGCGCTTTACGAAGTGCGACAGCCTTAG	C	100
SQfC FWD	TACGATCA3GGCGAATCCGATCGAATCGTTT5GGCGCTTTACGAAGTGCGACAGCCTTAG	C	100					SQfC FWD	TACGATCA3GGCGAATCCGATCGAATCGTTT5GGCGCTTTACGAAGTGCGACAGCCTTAG	C	100
SQfC FWD	TACGATCA3GGCGAATCCGATCGAATCGTTT5GGCGCTTTACGAAGTGCGACAGCCTTAG	C	100					SQfC FWD	TACGATCA3GGCGAATCCGATCGAATCGTTT5GGCGCTTTACGAAGTGCGACAGCCTTAG	C	100
SQfC FWD	TACGATCA3GGCGAATCCGATCGAATCGTTT5GGCGCTTTACGAAGTGCGACAGCCTTAG	C	100					SQfC FWD	TACGATCA3GGCGAATCCGATCGAATCGTTT5GGCGCTTTACGAAGTGCGACAGCCTTAG	C	100
SQfC FWD	TACGATCA3GGCGAATCCGATCGAATCGTTT5GGCGCTTTACGAAGTGCGACAGCCTTAG	C	100					SQfC FWD	TACGATCA3GGCGAATCCGATCGAATCGTTT5GGCGCTTTACGAAGTGCGACAGCCTTAG	C	100
SQfC FWD	TACGATCA3GGCGAATCCGATCGAATCGTTT5GGCGCTTTACGAAGTGCGACAGCCTTAG	mC	0					SQfC FWD	TACGATCA3GGCGAATCCGATCGAATCGTTT5GGCGCTTTACGAAGTGCGACAGCCTTAG	mC	0
SQfC FWD	TACGATCA3GGCGAATCCGATCGAATCGTTT5GGCGCTTTACGAAGTGCGACAGCCTTAG	C	100					SQfC FWD	TACGATCA3GGCGAATCCGATCGAATCGTTT5GGCGCTTTACGAAGTGCGACAGCCTTAG	C	100
SQfC FWD	TACGATCA3GGCGAATCCGATCGAATCGTTT5GGCGCTTTACGAAGTGCGACAGCCTTAG	C	100					SQfC FWD	TACGATCA3GGCGAATCCGATCGAATCGTTT5GGCGCTTTACGAAGTGCGACAGCCTTAG	C	85.7143
SQfC FWD	TACGATCA3GGCGAATCCGATCGAATCGTTT5GGCGCTTTACGAAGTGCGACAGCCTTAG	C	100					SQfC FWD	TACGATCA3GGCGAATCCGATCGAATCGTTT5GGCGCTTTACGAAGTGCGACAGCCTTAG	C	85.7143
SQfC FWD	TACGATCA3GGCGAATCCGATCGAATCGTTT5GGCGCTTTACGAAGTGCGACAGCCTTAG	C	100					SQfC FWD	TACGATCA3GGCGAATCCGATCGAATCGTTT5GGCGCTTTACGAAGTGCGACAGCCTTAG	C	100
SQfC FWD	TACGATCA3GGCGAATCCGATCGAATCGTTT5GGCGCTTTACGAAGTGCGACAGCCTTAG	C	100					SQfC FWD	TACGATCA3GGCGAATCCGATCGAATCGTTT5GGCGCTTTACGAAGTGCGACAGCCTTAG	C	100
SQfC FWD	TACGATCA3GGCGAATCCGATCGAATCGTTT5GGCGCTTTACGAAGTGCGACAGCCTTAG	C	100					SQfC FWD	TACGATCA3GGCGAATCCGATCGAATCGTTT5GGCGCTTTACGAAGTGCGACAGCCTTAG	C	100
SQfC FWD	TACGATCA3GGCGAATCCGATCGAATCGTTT5GGCGCTTTACGAAGTGCGACAGCCTTAG	C	100					SQfC FWD	TACGATCA3GGCGAATCCGATCGAATCGTTT5GGCGCTTTACGAAGTGCGACAGCCTTAG	C	100
SQfC REV	CTAAGGCTGT3GCACTTCGTAAAGCGC5GAAA5GATTCGATCGGATTCGCCGTGATCGTA	C	100					SQfC REV	CTAAGGCTGT3GCACTTCGTAAAGCGC5GAAA5GATTCGATCGGATTCGCCGTGATCGTA	C	100
SQfC REV	CTAAGGCTGT3GCACTTCGTAAAGCGC5GAAA5GATTCGATCGGATTCGCCGTGATCGTA	C	100					SQfC REV	CTAAGGCTGT3GCACTTCGTAAAGCGC5GAAA5GATTCGATCGGATTCGCCGTGATCGTA	C	100
SQfC REV	CTAAGGCTGT3GCACTTCGTAAAGCGC5GAAA5GATTCGATCGGATTCGCCGTGATCGTA	fC	100					SQfC REV	CTAAGGCTGT3GCACTTCGTAAAGCGC5GAAA5GATTCGATCGGATTCGCCGTGATCGTA	fC	100
SQfC REV	CTAAGGCTGT3GCACTTCGTAAAGCGC5GAAA5GATTCGATCGGATTCGCCGTGATCGTA	C	100					SQfC REV	CTAAGGCTGT3GCACTTCGTAAAGCGC5GAAA5GATTCGATCGGATTCGCCGTGATCGTA	C	100
SQfC REV	CTAAGGCTGT3GCACTTCGTAAAGCGC5GAAA5GATTCGATCGGATTCGCCGTGATCGTA	C	100					SQfC REV	CTAAGGCTGT3GCACTTCGTAAAGCGC5GAAA5GATTCGATCGGATTCGCCGTGATCGTA	C	100
SQfC REV	CTAAGGCTGT3GCACTTCGTAAAGCGC5GAAA5GATTCGATCGGATTCGCCGTGATCGTA	C	100					SQfC REV	CTAAGGCTGT3GCACTTCGTAAAGCGC5GAAA5GATTCGATCGGATTCGCCGTGATCGTA	C	100
SQfC REV	CTAAGGCTGT3GCACTTCGTAAAGCGC5GAAA5GATTCGATCGGATTCGCCGTGATCGTA	C	100					SQfC REV	CTAAGGCTGT3GCACTTCGTAAAGCGC5GAAA5GATTCGATCGGATTCGCCGTGATCGTA	C	100
SQfC REV	CTAAGGCTGT3GCACTTCGTAAAGCGC5GAAA5GATTCGATCGGATTCGCCGTGATCGTA	C	100					SQfC REV	CTAAGGCTGT3GCACTTCGTAAAGCGC5GAAA5GATTCGATCGGATTCGCCGTGATCGTA	C	100
SQfC REV	CTAAGGCTGT3GCACTTCGTAAAGCGC5GAAA5GATTCGATCGGATTCGCCGTGATCGTA	mC	0					SQfC REV	CTAAGGCTGT3GCACTTCGTAAAGCGC5GAAA5GATTCGATCGGATTCGCCGTGATCGTA	mC	16.6667
SQfC REV	CTAAGGCTGT3GCACTTCGTAAAGCGC5GAAA5GATTCGATCGGATTCGCCGTGATCGTA	mC	0					SQfC REV	CTAAGGCTGT3GCACTTCGTAAAGCGC5GAAA5GATTCGATCGGATTCGCCGTGATCGTA	mC	0
SQfC REV	CTAAGGCTGT3GCACTTCGTAAAGCGC5GAAA5GATTCGATCGGATTCGCCGTGATCGTA	C	100					SQfC REV	CTAAGGCTGT3GCACTTCGTAAAGCGC5GAAA5GATTCGATCGGATTCGCCGTGATCGTA	C	100
SQfC REV	CTAAGGCTGT3GCACTTCGTAAAGCGC5GAAA5GATTCGATCGGATTCGCCGTGATCGTA	C	100					SQfC REV	CTAAGGCTGT3GCACTTCGTAAAGCGC5GAAA5GATTCGATCGGATTCGCCGTGATCGTA	C	100
SQfC REV	CTAAGGCTGT3GCACTTCGTAAAGCGC5GAAA5GATTCGATCGGATTCGCCGTGATCGTA	C	100					SQfC REV	CTAAGGCTGT3GCACTTCGTAAAGCGC5GAAA5GATTCGATCGGATTCGCCGTGATCGTA	C	100
SQfC REV	CTAAGGCTGT3GCACTTCGTAAAGCGC5GAAA5GATTCGATCGGATTCGCCGTGATCGTA	C	100					SQfC REV	CTAAGGCTGT3GCACTTCGTAAAGCGC5GAAA5GATTCGATCGGATTCGCCGTGATCGTA	C	83.3333
SQfC REV	CTAAGGCTGT3GCACTTCGTAAAGCGC5GAAA5GATTCGATCGGATTCGCCGTGATCGTA	C	100					SQfC REV	CTAAGGCTGT3GCACTTCGTAAAGCGC5GAAA5GATTCGATCGGATTCGCCGTGATCGTA	C	100
SQfC REV	CTAAGGCTGT3GCACTTCGTAAAGCGC5GAAA5GATTCGATCGGATTCGCCGTGATCGTA	C	100					SQfC REV	CTAAGGCTGT3GCACTTCGTAAAGCGC5GAAA5GATTCGATCGGATTCGCCGTGATCGTA	C	100
SY005_2x2_hmc_Q38_indexed FWD	CT5AC5CACAAC5ACAAACAATTTAAATA1GATTAAATAATATTAATATATTAT1GATTAAATAATAATTAATTAATATTTGATGTGATGGGTGGTATGG	C	NaN					SY005_2x2_hmc_Q38_indexed FWD	CT5AC5CACAAC5ACAAACAATTTAAATA1GATTAAATAATATTAATATATTAT1GATTAAATAATAATTAATTAATATTTGATGTGATGGGTGGTATGG	C	NaN
SY005_2x2_hmc_Q38_indexed FWD	CT5AC5CACAAC5ACAAACAATTTAAATA1GATTAAATAATATTAATATATTAT1GATTAAATAATAATTAATTAATATTTGATGTGATGGGTGGTATGG	mC	NaN					SY005_2x2_hmc_Q38_indexed FWD	CT5AC5CACAAC5ACAAACAATTTAAATA1GATTAAATAATATTAATATATTAT1GATTAAATAATAATTAATTAATATTTGATGTGATGGGTGGTATGG	mC	NaN
SY005_2x2_hmc_Q38_indexed FWD	CT5AC5CACAAC5ACAAACAATTTAAATA1GATTAAATAATATTAATATATTAT1GATTAAATAATAATTAATTAATATTTGATGTGATGGGTGGTATGG	C	NaN					SY005_2x2_hmc_Q38_indexed FWD	CT5AC5CACAAC5ACAAACAATTTAAATA1GATTAAATAATATTAATATATTAT1GATTAAATAATAATTAATTAATATTTGATGTGATGGGTGGTATGG	C	NaN
SY005_2x2_hmc_Q38_indexed FWD	CT5AC5CACAAC5ACAAACAATTTAAATA1GATTAAATAATATTAATATATTAT1GATTAAATAATAATTAATTAATATTTGATGTGATGGGTGGTATGG	mC	NaN					SY005_2x2_hmc_Q38_indexed FWD	CT5AC5CACAAC5ACAAACAATTTAAATA1GATTAAATAATATTAATATATTAT1GATTAAATAATAATTAATTAATATTTGATGTGATGGGTGGTATGG	mC	NaN
SY005_2x2_hmc_Q38_indexed FWD	CT5AC5CACAAC5ACAAACAATTTAAATA1GATTAAATAATATTAATATATTAT1GATTAAATAATAATTAATTAATATTTGATGTGATGGGTGGTATGG	C	NaN					SY005_2x2_hmc_Q38_indexed FWD	CT5AC5CACAAC5ACAAACAATTTAAATA1GATTAAATAATATTAATATATTAT1GATTAAATAATAATTAATTAATATTTGATGTGATGGGTGGTATGG	C	NaN
SY005_2x2_hmc_Q38_indexed FWD	CT5AC5CACAAC5ACAAACAATTTAAATA1GATTAAATAATATTAATATATTAT1GATTAAATAATAATTAATTAATATTTGATGTGATGGGTGGTATGG	C	NaN					SY005_2x2_hmc_Q38_indexed FWD	CT5AC5CACAAC5ACAAACAATTTAAATA1GATTAAATAATATTAATATATTAT1GATTAAATAATAATTAATTAATATTTGATGTGATGGGTGGTATGG	C	NaN
SY005_2x2_hmc_Q38_indexed FWD	CT5AC5CACAAC5ACAAACAATTTAAATA1GATTAAATAATATTAATATATTAT1GATTAAATAATAATTAATTAATATTTGATGTGATGGGTGGTATGG	C	NaN					SY005_2x2_hmc_Q38_indexed FWD	CT5AC5CACAAC5ACAAACAATTTAAATA1GATTAAATAATATTAATATATTAT1GATTAAATAATAATTAATTAATATTTGATGTGATGGGTGGTATGG	C	NaN
SY005_2x2_hmc_Q38_indexed FWD	CT5AC5CACAAC5ACAAACAATTTAAATA1GATTAAATAATATTAATATATTAT1GATTAAATAATAATTAATTAATATTTGATGTGATGGGTGGTATGG	mC	NaN					SY005_2x2_hmc_Q38_indexed FWD	CT5AC5CACAAC5ACAAACAATTTAAATA1GATTAAATAATATTAATATATTAT1GATTAAATAATAATTAATTAATATTTGATGTGATGGGTGGTATGG	mC	NaN
SY005_2x2_hmc_Q38_indexed FWD	CT5AC5CACAAC5ACAAACAATTTAAATA1GATTAAATAATATTAATATATTAT1GATTAAATAATAATTAATTAATATTTGATGTGATGGGTGGTATGG	C	NaN					SY005_2x2_hmc_Q38_indexed FWD	CT5AC5CACAAC5ACAAACAATTTAAATA1GATTAAATAATATTAATATATTAT1GATTAAATAATAATTAATTAATATTTGATGTGATGGGTGGTATGG	C	NaN
SY005_2x2_hmc_Q38_indexed FWD	CT5AC5CACAAC5ACAAACAATTTAAATA1GATTAAATAATATTAATATATTAT1GATTAAATAATAATTAATTAATATTTGATGTGATGGGTGGTATGG	C	NaN					SY005_2x2_hmc_Q38_indexed FWD	CT5AC5CACAAC5ACAAACAATTTAAATA1GATTAAATAATATTAATATATTAT1GATTAAATAATAATTAATTAATATTTGATGTGATGGGTGGTATGG	C	NaN
SY005_2x2_hmc_Q38_indexed FWD	CT5AC5CACAAC5ACAAACAATTTAAATA1GATTAAATAATATTAATATATTAT1GATTAAATAATAATTAATTAATATTTGATGTGATGGGTGGTATGG	hmC	NaN					SY005_2x2_hmc_Q38_indexed FWD	CT5AC5CACAAC5ACAAACAATTTAAATA1GATTAAATAATATTAATATATTAT1GATTAAATAATAATTAATTAATATTTGATGTGATGGGTGGTATGG	hmC	NaN
SY005_2x2_hmc_Q38_indexed FWD	CT5AC5CACAAC5ACAAACAATTTAAATA1GATTAAATAATATTAATATATTAT1GATTAAATAATAATTAATTAATATTTGATGTGATGGGTGGTATGG	hmC	NaN					SY005_2x2_hmc_Q38_indexed FWD	CT5AC5CACAAC5ACAAACAATTTAAATA1GATTAAATAATATTAATATATTAT1GATTAAATAATAATTAATTAATATTTGATGTGATGGGTGGTATGG	hmC	NaN
SY005_2x2_hmc_Q38_indexed REV	CCATA5CAC5CATCA5ATCAAATATTAATTAATTATTATTTAAT1GATAATATATTAATATTATTTAAT1GTATTTAAATTGTTTGTGGTTGTGGGTGAG	C	NaN					SY005_2x2_hmc_Q38_indexed REV	CCATA5CAC5CATCA5ATCAAATATTAATTAATTATTATTTAAT1GATAATATATTAATATTATTTAAT1GTATTTAAATTGTTTGTGGTTGTGGGTGAG	C	NaN
SY005_2x2_hmc_Q38_indexed REV	CCATA5CAC5CATCA5ATCAAATATTAATTAATTATTATTTAAT1GATAATATATTAATATTATTTAAT1GTATTTAAATTGTTTGTGGTTGTGGGTGAG	C	NaN					SY005_2x2_hmc_Q38_indexed REV	CCATA5CAC5CATCA5ATCAAATATTAATTAATTATTATTTAAT1GATAATATATTAATATTATTTAAT1GTATTTAAATTGTTTGTGGTTGTGGGTGAG	C	NaN
SY005_2x2_hmc_Q38_indexed REV	CCATA5CAC5CATCA5ATCAAATATTAATTAATTATTATTTAAT1GATAATATATTAATATTATTTAAT1GTATTTAAATTGTTTGTGGTTGTGGGTGAG	mC	NaN					SY005_2x2_hmc_Q38_indexed REV	CCATA5CAC5CATCA5ATCAAATATTAATTAATTATTATTTAAT1GATAATATATTAATATTATTTAAT1GTATTTAAATTGTTTGTGGTTGTGGGTGAG	mC	NaN
SY005_2x2_hmc_Q38_indexed REV	CCATA5CAC5CATCA5ATCAAATATTAATTAATTATTATTTAAT1GATAATATATTAATATTATTTAAT1GTATTTAAATTGTTTGTGGTTGTGGGTGAG	C	NaN					SY005_2x2_hmc_Q38_indexed REV	CCATA5CAC5CATCA5ATCAAATATTAATTAATTATTATTTAAT1GATAATATATTAATATTATTTAAT1GTATTTAAATTGTTTGTGGTTGTGGGTGAG	C	NaN
SY005_2x2_hmc_Q38_indexed REV	CCATA5CAC5CATCA5ATCAAATATTAATTAATTATTATTTAAT1GATAATATATTAATATTATTTAAT1GTATTTAAATTGTTTGTGGTTGTGGGTGAG	C	NaN					SY005_2x2_hmc_Q38_indexed REV	CCATA5CAC5CATCA5ATCAAATATTAATTAATTATTATTTAAT1GATAATATATTAATATTATTTAAT1GTATTTAAATTGTTTGTGGTTGTGGGTGAG	C	NaN
SY005_2x2_hmc_Q38_indexed REV	CCATA5CAC5CATCA5ATCAAATATTAATTAATTATTATTTAAT1GATAATATATTAATATTATTTAAT1GTATTTAAATTGTTTGTGGTTGTGGGTGAG	mC	NaN					SY005_2x2_hmc_Q38_indexed REV	CCATA5CAC5CATCA5ATCAAATATTAATTAATTATTATTTAAT1GATAATATATTAATATTATTTAAT1GTATTTAAATTGTTTGTGGTTGTGGGTGAG	mC	NaN
SY005_2x2_hmc_Q38_indexed REV	CCATA5CAC5CATCA5ATCAAATATTAATTAATTATTATTTAAT1GATAATATATTAATATTATTTAAT1GTATTTAAATTGTTTGTGGTTGTGGGTGAG	C	NaN					SY005_2x2_hmc_Q38_indexed REV	CCATA5CAC5CATCA5ATCAAATATTAATTAATTATTATTTAAT1GATAATATATTAATATTATTTAAT1GTATTTAAATTGTTTGTGGTTGTGGGTGAG	C	NaN
SY005_2x2_hmc_Q38_indexed REV	CCATA5CAC5CATCA5ATCAAATATTAATTAATTATTATTTAAT1GATAATATATTAATATTATTTAAT1GTATTTAAATTGTTTGTGGTTGTGGGTGAG	C	NaN					SY005_2x2_hmc_Q38_indexed REV	CCATA5CAC5CATCA5ATCAAATATTAATTAATTATTATTTAAT1GATAATATATTAATATTATTTAAT1GTATTTAAATTGTTTGTGGTTGTGGGTGAG	C	NaN
SY005_2x2_hmc_Q38_indexed REV	CCATA5CAC5CATCA5ATCAAATATTAATTAATTATTATTTAAT1GATAATATATTAATATTATTTAAT1GTATTTAAATTGTTTGTGGTTGTGGGTGAG	mC	NaN					SY005_2x2_hmc_Q38_indexed REV	CCATA5CAC5CATCA5ATCAAATATTAATTAATTATTATTTAAT1GATAATATATTAATATTATTTAAT1GTATTTAAATTGTTTGTGGTTGTGGGTGAG	mC	NaN
SY005_2x2_hmc_Q38_indexed REV	CCATA5CAC5CATCA5ATCAAATATTAATTAATTATTATTTAAT1GATAATATATTAATATTATTTAAT1GTATTTAAATTGTTTGTGGTTGTGGGTGAG	C	NaN					SY005_2x2_hmc_Q38_indexed REV	CCATA5CAC5CATCA5ATCAAATATTAATTAATTATTATTTAAT1GATAATATATTAATATTATTTAAT1GTATTTAAATTGTTTGTGGTTGTGGGTGAG	C	NaN
SY005_2x2_hmc_Q38_indexed REV	CCATA5CAC5CATCA5ATCAAATATTAATTAATTATTATTTAAT1GATAATATATTAATATTATTTAAT1GTATTTAAATTGTTTGTGGTTGTGGGTGAG	hmC	NaN					SY005_2x2_hmc_Q38_indexed REV	CCATA5CAC5CATCA5ATCAAATATTAATTAATTATTATTTAAT1GATAATATATTAATATTATTTAAT1GTATTTAAATTGTTTGTGGTTGTGGGTGAG	hmC	NaN
SY005_2x2_hmc_Q38_indexed REV	CCATA5CAC5CATCA5ATCAAATATTAATTAATTATTATTTAAT1GATAATATATTAATATTATTTAAT1GTATTTAAATTGTTTGTGGTTGTGGGTGAG	hmC	NaN					SY005_2x2_hmc_Q38_indexed REV	CCATA5CAC5CATCA5ATCAAATATTAATTAATTATTATTTAAT1GATAATATATTAATATTATTTAAT1GTATTTAAATTGTTTGTGGTTGTGGGTGAG	hmC	NaN
SY006_2x2_hmc_Q38B_indexed FWD	CT5AC5CACAAC5ACAAACAAATTTAATACGATTAAATAATATTAATATATTATCGATTAAATTAAATTTAATTAATATTTGATGTGATGGGTGGTATGG	C	NaN					SY006_2x2_hmc_Q38B_indexed FWD	CT5AC5CACAAC5ACAAACAAATTTAATACGATTAAATAATATTAATATATTATCGATTAAATTAAATTTAATTAATATTTGATGTGATGGGTGGTATGG	C	NaN
SY006_2x2_hmc_Q38B_indexed FWD	CT5AC5CACAAC5ACAAACAAATTTAATACGATTAAATAATATTAATATATTATCGATTAAATTAAATTTAATTAATATTTGATGTGATGGGTGGTATGG	mC	NaN					SY006_2x2_hmc_Q38B_indexed FWD	CT5AC5CACAAC5ACAAACAAATTTAATACGATTAAATAATATTAATATATTATCGATTAAATTAAATTTAATTAATATTTGATGTGATGGGTGGTATGG	mC	NaN
SY006_2x2_hmc_Q38B_indexed FWD	CT5AC5CACAAC5ACAAACAAATTTAATACGATTAAATAATATTAATATATTATCGATTAAATTAAATTTAATTAATATTTGATGTGATGGGTGGTATGG	C	NaN					SY006_2x2_hmc_Q38B_indexed FWD	CT5AC5CACAAC5ACAAACAAATTTAATACGATTAAATAATATTAATATATTATCGATTAAATTAAATTTAATTAATATTTGATGTGATGGGTGGTATGG	C	NaN
SY006_2x2_hmc_Q38B_indexed FWD	CT5AC5CACAAC5ACAAACAAATTTAATACGATTAAATAATATTAATATATTATCGATTAAATTAAATTTAATTAATATTTGATGTGATGGGTGGTATGG	mC	NaN					SY006_2x2_hmc_Q38B_indexed FWD	CT5AC5CACAAC5ACAAACAAATTTAATACGATTAAATAATATTAATATATTATCGATTAAATTAAATTTAATTAATATTTGATGTGATGGGTGGTATGG	mC	NaN
SY006_2x2_hmc_Q38B_indexed FWD	CT5AC5CACAAC5ACAAACAAATTTAATACGATTAAATAATATTAATATATTATCGATTAAATTAAATTTAATTAATATTTGATGTGATGGGTGGTATGG	C	NaN					SY006_2x2_hmc_Q38B_indexed FWD	CT5AC5CACAAC5ACAAACAAATTTAATACGATTAAATAATATTAATATATTATCGATTAAATTAAATTTAATTAATATTTGATGTGATGGGTGGTATGG	C	NaN
SY006_2x2_hmc_Q38B_indexed FWD	CT5AC5CACAAC5ACAAACAAATTTAATACGATTAAATAATATTAATATATTATCGATTAAATTAAATTTAATTAATATTTGATGTGATGGGTGGTATGG	C	NaN					SY006_2x2_hmc_Q38B_indexed FWD	CT5AC5CACAAC5ACAAACAAATTTAATACGATTAAATAATATTAATATATTATCGATTAAATTAAATTTAATTAATATTTGATGTGATGGGTGGTATGG	C	NaN
SY006_2x2_hmc_Q38B_indexed FWD	CT5AC5CACAAC5ACAAACAAATTTAATACGATTAAATAATATTAATATATTATCGATTAAATTAAATTTAATTAATATTTGATGTGATGGGTGGTATGG	C	NaN					SY006_2x2_hmc_Q38B_indexed FWD	CT5AC5CACAAC5ACAAACAAATTTAATACGATTAAATAATATTAATATATTATCGATTAAATTAAATTTAATTAATATTTGATGTGATGGGTGGTATGG	C	NaN
SY006_2x2_hmc_Q38B_indexed FWD	CT5AC5CACAAC5ACAAACAAATTTAATACGATTAAATAATATTAATATATTATCGATTAAATTAAATTTAATTAATATTTGATGTGATGGGTGGTATGG	mC	NaN					SY006_2x2_hmc_Q38B_indexed FWD	CT5AC5CACAAC5ACAAACAAATTTAATACGATTAAATAATATTAATATATTATCGATTAAATTAAATTTAATTAATATTTGATGTGATGGGTGGTATGG	mC	NaN
SY006_2x2_hmc_Q38B_indexed FWD	CT5AC5CACAAC5ACAAACAAATTTAATACGATTAAATAATATTAATATATTATCGATTAAATTAAATTTAATTAATATTTGATGTGATGGGTGGTATGG	C	NaN					SY006_2x2_hmc_Q38B_indexed FWD	CT5AC5CACAAC5ACAAACAAATTTAATACGATTAAATAATATTAATATATTATCGATTAAATTAAATTTAATTAATATTTGATGTGATGGGTGGTATGG	C	NaN
SY006_2x2_hmc_Q38B_indexed FWD	CT5AC5CACAAC5ACAAACAAATTTAATACGATTAAATAATATTAATATATTATCGATTAAATTAAATTTAATTAATATTTGATGTGATGGGTGGTATGG	C	NaN					SY006_2x2_hmc_Q38B_indexed FWD	CT5AC5CACAAC5ACAAACAAATTTAATACGATTAAATAATATTAATATATTATCGATTAAATTAAATTTAATTAATATTTGATGTGATGGGTGGTATGG	C	NaN
SY006_2x2_hmc_Q38B_indexed FWD	CT5AC5CACAAC5ACAAACAAATTTAATACGATTAAATAATATTAATATATTATCGATTAAATTAAATTTAATTAATATTTGATGTGATGGGTGGTATGG	C	NaN					SY006_2x2_hmc_Q38B_indexed FWD	CT5AC5CACAAC5ACAAACAAATTTAATACGATTAAATAATATTAATATATTATCGATTAAATTAAATTTAATTAATATTTGATGTGATGGGTGGTATGG	C	NaN
SY006_2x2_hmc_Q38B_indexed FWD	CT5AC5CACAAC5ACAAACAAATTTAATACGATTAAATAATATTAATATATTATCGATTAAATTAAATTTAATTAATATTTGATGTGATGGGTGGTATGG	C	NaN					SY006_2x2_hmc_Q38B_indexed FWD	CT5AC5CACAAC5ACAAACAAATTTAATACGATTAAATAATATTAATATATTATCGATTAAATTAAATTTAATTAATATTTGATGTGATGGGTGGTATGG	C	NaN
SY006_2x2_hmc_Q38B_indexed REV	CCATA5CAC5CATCA5ATCAAATATTAATTAAATTTAATTTAATCGATAATATATTAATATTATTTAATCGTATTAAATTTGTTTGTGGTTGTGGGTGAG	C	NaN					SY006_2x2_hmc_Q38B_indexed REV	CCATA5CAC5CATCA5ATCAAATATTAATTAAATTTAATTTAATCGATAATATATTAATATTATTTAATCGTATTAAATTTGTTTGTGGTTGTGGGTGAG	C	NaN
SY006_2x2_hmc_Q38B_indexed REV	CCATA5CAC5CATCA5ATCAAATATTAATTAAATTTAATTTAATCGATAATATATTAATATTATTTAATCGTATTAAATTTGTTTGTGGTTGTGGGTGAG	C	NaN					SY006_2x2_hmc_Q38B_indexed REV	CCATA5CAC5CATCA5ATCAAATATTAATTAAATTTAATTTAATCGATAATATATTAATATTATTTAATCGTATTAAATTTGTTTGTGGTTGTGGGTGAG	C	NaN
SY006_2x2_hmc_Q38B_indexed REV	CCATA5CAC5CATCA5ATCAAATATTAATTAAATTTAATTTAATCGATAATATATTAATATTATTTAATCGTATTAAATTTGTTTGTGGTTGTGGGTGAG	mC	NaN					SY006_2x2_hmc_Q38B_indexed REV	CCATA5CAC5CATCA5ATCAAATATTAATTAAATTTAATTTAATCGATAATATATTAATATTATTTAATCGTATTAAATTTGTTTGTGGTTGTGGGTGAG	mC	NaN
SY006_2x2_hmc_Q38B_indexed REV	CCATA5CAC5CATCA5ATCAAATATTAATTAAATTTAATTTAATCGATAATATATTAATATTATTTAATCGTATTAAATTTGTTTGTGGTTGTGGGTGAG	C	NaN					SY006_2x2_hmc_Q38B_indexed REV	CCATA5CAC5CATCA5ATCAAATATTAATTAAATTTAATTTAATCGATAATATATTAATATTATTTAATCGTATTAAATTTGTTTGTGGTTGTGGGTGAG	C	NaN
SY006_2x2_hmc_Q38B_indexed REV	CCATA5CAC5CATCA5ATCAAATATTAATTAAATTTAATTTAATCGATAATATATTAATATTATTTAATCGTATTAAATTTGTTTGTGGTTGTGGGTGAG	C	NaN					SY006_2x2_hmc_Q38B_indexed REV	CCATA5CAC5CATCA5ATCAAATATTAATTAAATTTAATTTAATCGATAATATATTAATATTATTTAATCGTATTAAATTTGTTTGTGGTTGTGGGTGAG	C	NaN
SY006_2x2_hmc_Q38B_indexed REV	CCATA5CAC5CATCA5ATCAAATATTAATTAAATTTAATTTAATCGATAATATATTAATATTATTTAATCGTATTAAATTTGTTTGTGGTTGTGGGTGAG	mC	NaN					SY006_2x2_hmc_Q38B_indexed REV	CCATA5CAC5CATCA5ATCAAATATTAATTAAATTTAATTTAATCGATAATATATTAATATTATTTAATCGTATTAAATTTGTTTGTGGTTGTGGGTGAG	mC	NaN
SY006_2x2_hmc_Q38B_indexed REV	CCATA5CAC5CATCA5ATCAAATATTAATTAAATTTAATTTAATCGATAATATATTAATATTATTTAATCGTATTAAATTTGTTTGTGGTTGTGGGTGAG	C	NaN					SY006_2x2_hmc_Q38B_indexed REV	CCATA5CAC5CATCA5ATCAAATATTAATTAAATTTAATTTAATCGATAATATATTAATATTATTTAATCGTATTAAATTTGTTTGTGGTTGTGGGTGAG	C	NaN
SY006_2x2_hmc_Q38B_indexed REV	CCATA5CAC5CATCA5ATCAAATATTAATTAAATTTAATTTAATCGATAATATATTAATATTATTTAATCGTATTAAATTTGTTTGTGGTTGTGGGTGAG	C	NaN					SY006_2x2_hmc_Q38B_indexed REV	CCATA5CAC5CATCA5ATCAAATATTAATTAAATTTAATTTAATCGATAATATATTAATATTATTTAATCGTATTAAATTTGTTTGTGGTTGTGGGTGAG	C	NaN
SY006_2x2_hmc_Q38B_indexed REV	CCATA5CAC5CATCA5ATCAAATATTAATTAAATTTAATTTAATCGATAATATATTAATATTATTTAATCGTATTAAATTTGTTTGTGGTTGTGGGTGAG	mC	NaN					SY006_2x2_hmc_Q38B_indexed REV	CCATA5CAC5CATCA5ATCAAATATTAATTAAATTTAATTTAATCGATAATATATTAATATTATTTAATCGTATTAAATTTGTTTGTGGTTGTGGGTGAG	mC	NaN
SY006_2x2_hmc_Q38B_indexed REV	CCATA5CAC5CATCA5ATCAAATATTAATTAAATTTAATTTAATCGATAATATATTAATATTATTTAATCGTATTAAATTTGTTTGTGGTTGTGGGTGAG	C	NaN					SY006_2x2_hmc_Q38B_indexed REV	CCATA5CAC5CATCA5ATCAAATATTAATTAAATTTAATTTAATCGATAATATATTAATATTATTTAATCGTATTAAATTTGTTTGTGGTTGTGGGTGAG	C	NaN
SY006_2x2_hmc_Q38B_indexed REV	CCATA5CAC5CATCA5ATCAAATATTAATTAAATTTAATTTAATCGATAATATATTAATATTATTTAATCGTATTAAATTTGTTTGTGGTTGTGGGTGAG	C	NaN					SY006_2x2_hmc_Q38B_indexed REV	CCATA5CAC5CATCA5ATCAAATATTAATTAAATTTAATTTAATCGATAATATATTAATATTATTTAATCGTATTAAATTTGTTTGTGGTTGTGGGTGAG	C	NaN
SY006_2x2_hmc_Q38B_indexed REV	CCATA5CAC5CATCA5ATCAAATATTAATTAAATTTAATTTAATCGATAATATATTAATATTATTTAATCGTATTAAATTTGTTTGTGGTTGTGGGTGAG	C	NaN					SY006_2x2_hmc_Q38B_indexed REV	CCATA5CAC5CATCA5ATCAAATATTAATTAAATTTAATTTAATCGATAATATATTAATATTATTTAATCGTATTAAATTTGTTTGTGGTTGTGGGTGAG	C	NaN
SY007_1x2_hmc_Q38_indexed FWD	CT5AC5CACAAC5ACAAACAATAATAATAAGATTAAATAATATTAATATATTAT1GATTAAATTATTATTAATTAATATTTGATGTGATGGGTGGTATGG	C	NaN					SY007_1x2_hmc_Q38_indexed FWD	CT5AC5CACAAC5ACAAACAATAATAATAAGATTAAATAATATTAATATATTAT1GATTAAATTATTATTAATTAATATTTGATGTGATGGGTGGTATGG	C	NaN
SY007_1x2_hmc_Q38_indexed FWD	CT5AC5CACAAC5ACAAACAATAATAATAAGATTAAATAATATTAATATATTAT1GATTAAATTATTATTAATTAATATTTGATGTGATGGGTGGTATGG	mC	NaN					SY007_1x2_hmc_Q38_indexed FWD	CT5AC5CACAAC5ACAAACAATAATAATAAGATTAAATAATATTAATATATTAT1GATTAAATTATTATTAATTAATATTTGATGTGATGGGTGGTATGG	mC	NaN
SY007_1x2_hmc_Q38_indexed FWD	CT5AC5CACAAC5ACAAACAATAATAATAAGATTAAATAATATTAATATATTAT1GATTAAATTATTATTAATTAATATTTGATGTGATGGGTGGTATGG	C	NaN					SY007_1x2_hmc_Q38_indexed FWD	CT5AC5CACAAC5ACAAACAATAATAATAAGATTAAATAATATTAATATATTAT1GATTAAATTATTATTAATTAATATTTGATGTGATGGGTGGTATGG	C	NaN
SY007_1x2_hmc_Q38_indexed FWD	CT5AC5CACAAC5ACAAACAATAATAATAAGATTAAATAATATTAATATATTAT1GATTAAATTATTATTAATTAATATTTGATGTGATGGGTGGTATGG	mC	NaN					SY007_1x2_hmc_Q38_indexed FWD	CT5AC5CACAAC5ACAAACAATAATAATAAGATTAAATAATATTAATATATTAT1GATTAAATTATTATTAATTAATATTTGATGTGATGGGTGGTATGG	mC	NaN
SY007_1x2_hmc_Q38_indexed FWD	CT5AC5CACAAC5ACAAACAATAATAATAAGATTAAATAATATTAATATATTAT1GATTAAATTATTATTAATTAATATTTGATGTGATGGGTGGTATGG	C	NaN					SY007_1x2_hmc_Q38_indexed FWD	CT5AC5CACAAC5ACAAACAATAATAATAAGATTAAATAATATTAATATATTAT1GATTAAATTATTATTAATTAATATTTGATGTGATGGGTGGTATGG	C	NaN
SY007_1x2_hmc_Q38_indexed FWD	CT5AC5CACAAC5ACAAACAATAATAATAAGATTAAATAATATTAATATATTAT1GATTAAATTATTATTAATTAATATTTGATGTGATGGGTGGTATGG	C	NaN					SY007_1x2_hmc_Q38_indexed FWD	CT5AC5CACAAC5ACAAACAATAATAATAAGATTAAATAATATTAATATATTAT1GATTAAATTATTATTAATTAATATTTGATGTGATGGGTGGTATGG	C	NaN
SY007_1x2_hmc_Q38_indexed FWD	CT5AC5CACAAC5ACAAACAATAATAATAAGATTAAATAATATTAATATATTAT1GATTAAATTATTATTAATTAATATTTGATGTGATGGGTGGTATGG	C	NaN					SY007_1x2_hmc_Q38_indexed FWD	CT5AC5CACAAC5ACAAACAATAATAATAAGATTAAATAATATTAATATATTAT1GATTAAATTATTATTAATTAATATTTGATGTGATGGGTGGTATGG	C	NaN
SY007_1x2_hmc_Q38_indexed FWD	CT5AC5CACAAC5ACAAACAATAATAATAAGATTAAATAATATTAATATATTAT1GATTAAATTATTATTAATTAATATTTGATGTGATGGGTGGTATGG	mC	NaN					SY007_1x2_hmc_Q38_indexed FWD	CT5AC5CACAAC5ACAAACAATAATAATAAGATTAAATAATATTAATATATTAT1GATTAAATTATTATTAATTAATATTTGATGTGATGGGTGGTATGG	mC	NaN
SY007_1x2_hmc_Q38_indexed FWD	CT5AC5CACAAC5ACAAACAATAATAATAAGATTAAATAATATTAATATATTAT1GATTAAATTATTATTAATTAATATTTGATGTGATGGGTGGTATGG	C	NaN					SY007_1x2_hmc_Q38_indexed FWD	CT5AC5CACAAC5ACAAACAATAATAATAAGATTAAATAATATTAATATATTAT1GATTAAATTATTATTAATTAATATTTGATGTGATGGGTGGTATGG	C	NaN
SY007_1x2_hmc_Q38_indexed FWD	CT5AC5CACAAC5ACAAACAATAATAATAAGATTAAATAATATTAATATATTAT1GATTAAATTATTATTAATTAATATTTGATGTGATGGGTGGTATGG	C	NaN					SY007_1x2_hmc_Q38_indexed FWD	CT5AC5CACAAC5ACAAACAATAATAATAAGATTAAATAATATTAATATATTAT1GATTAAATTATTATTAATTAATATTTGATGTGATGGGTGGTATGG	C	NaN
SY007_1x2_hmc_Q38_indexed FWD	CT5AC5CACAAC5ACAAACAATAATAATAAGATTAAATAATATTAATATATTAT1GATTAAATTATTATTAATTAATATTTGATGTGATGGGTGGTATGG	hmC	NaN					SY007_1x2_hmc_Q38_indexed FWD	CT5AC5CACAAC5ACAAACAATAATAATAAGATTAAATAATATTAATATATTAT1GATTAAATTATTATTAATTAATATTTGATGTGATGGGTGGTATGG	hmC	NaN
SY007_1x2_hmc_Q38_indexed REV	CCATA5CAC5CATCA5ATCAAATATTAATTAATAATAATTTAAT1GATAATATATTAATATTATTTAAT1TTATTATTATTGTTTGTGGTTGTGGGTGAG	C	NaN					SY007_1x2_hmc_Q38_indexed REV	CCATA5CAC5CATCA5ATCAAATATTAATTAATAATAATTTAAT1GATAATATATTAATATTATTTAAT1TTATTATTATTGTTTGTGGTTGTGGGTGAG	C	NaN
SY007_1x2_hmc_Q38_indexed REV	CCATA5CAC5CATCA5ATCAAATATTAATTAATAATAATTTAAT1GATAATATATTAATATTATTTAAT1TTATTATTATTGTTTGTGGTTGTGGGTGAG	C	NaN					SY007_1x2_hmc_Q38_indexed REV	CCATA5CAC5CATCA5ATCAAATATTAATTAATAATAATTTAAT1GATAATATATTAATATTATTTAAT1TTATTATTATTGTTTGTGGTTGTGGGTGAG	C	NaN
SY007_1x2_hmc_Q38_indexed REV	CCATA5CAC5CATCA5ATCAAATATTAATTAATAATAATTTAAT1GATAATATATTAATATTATTTAAT1TTATTATTATTGTTTGTGGTTGTGGGTGAG	mC	NaN					SY007_1x2_hmc_Q38_indexed REV	CCATA5CAC5CATCA5ATCAAATATTAATTAATAATAATTTAAT1GATAATATATTAATATTATTTAAT1TTATTATTATTGTTTGTGGTTGTGGGTGAG	mC	NaN
SY007_1x2_hmc_Q38_indexed REV	CCATA5CAC5CATCA5ATCAAATATTAATTAATAATAATTTAAT1GATAATATATTAATATTATTTAAT1TTATTATTATTGTTTGTGGTTGTGGGTGAG	C	NaN					SY007_1x2_hmc_Q38_indexed REV	CCATA5CAC5CATCA5ATCAAATATTAATTAATAATAATTTAAT1GATAATATATTAATATTATTTAAT1TTATTATTATTGTTTGTGGTTGTGGGTGAG	C	NaN
SY007_1x2_hmc_Q38_indexed REV	CCATA5CAC5CATCA5ATCAAATATTAATTAATAATAATTTAAT1GATAATATATTAATATTATTTAAT1TTATTATTATTGTTTGTGGTTGTGGGTGAG	C	NaN					SY007_1x2_hmc_Q38_indexed REV	CCATA5CAC5CATCA5ATCAAATATTAATTAATAATAATTTAAT1GATAATATATTAATATTATTTAAT1TTATTATTATTGTTTGTGGTTGTGGGTGAG	C	NaN
SY007_1x2_hmc_Q38_indexed REV	CCATA5CAC5CATCA5ATCAAATATTAATTAATAATAATTTAAT1GATAATATATTAATATTATTTAAT1TTATTATTATTGTTTGTGGTTGTGGGTGAG	mC	NaN					SY007_1x2_hmc_Q38_indexed REV	CCATA5CAC5CATCA5ATCAAATATTAATTAATAATAATTTAAT1GATAATATATTAATATTATTTAAT1TTATTATTATTGTTTGTGGTTGTGGGTGAG	mC	NaN
SY007_1x2_hmc_Q38_indexed REV	CCATA5CAC5CATCA5ATCAAATATTAATTAATAATAATTTAAT1GATAATATATTAATATTATTTAAT1TTATTATTATTGTTTGTGGTTGTGGGTGAG	C	NaN					SY007_1x2_hmc_Q38_indexed REV	CCATA5CAC5CATCA5ATCAAATATTAATTAATAATAATTTAAT1GATAATATATTAATATTATTTAAT1TTATTATTATTGTTTGTGGTTGTGGGTGAG	C	NaN
SY007_1x2_hmc_Q38_indexed REV	CCATA5CAC5CATCA5ATCAAATATTAATTAATAATAATTTAAT1GATAATATATTAATATTATTTAAT1TTATTATTATTGTTTGTGGTTGTGGGTGAG	C	NaN					SY007_1x2_hmc_Q38_indexed REV	CCATA5CAC5CATCA5ATCAAATATTAATTAATAATAATTTAAT1GATAATATATTAATATTATTTAAT1TTATTATTATTGTTTGTGGTTGTGGGTGAG	C	NaN
SY007_1x2_hmc_Q38_indexed REV	CCATA5CAC5CATCA5ATCAAATATTAATTAATAATAATTTAAT1GATAATATATTAATATTATTTAAT1TTATTATTATTGTTTGTGGTTGTGGGTGAG	mC	NaN					SY007_1x2_hmc_Q38_indexed REV	CCATA5CAC5CATCA5ATCAAATATTAATTAATAATAATTTAAT1GATAATATATTAATATTATTTAAT1TTATTATTATTGTTTGTGGTTGTGGGTGAG	mC	NaN
SY007_1x2_hmc_Q38_indexed REV	CCATA5CAC5CATCA5ATCAAATATTAATTAATAATAATTTAAT1GATAATATATTAATATTATTTAAT1TTATTATTATTGTTTGTGGTTGTGGGTGAG	C	NaN					SY007_1x2_hmc_Q38_indexed REV	CCATA5CAC5CATCA5ATCAAATATTAATTAATAATAATTTAAT1GATAATATATTAATATTATTTAAT1TTATTATTATTGTTTGTGGTTGTGGGTGAG	C	NaN
SY007_1x2_hmc_Q38_indexed REV	CCATA5CAC5CATCA5ATCAAATATTAATTAATAATAATTTAAT1GATAATATATTAATATTATTTAAT1TTATTATTATTGTTTGTGGTTGTGGGTGAG	hmC	NaN					SY007_1x2_hmc_Q38_indexed REV	CCATA5CAC5CATCA5ATCAAATATTAATTAATAATAATTTAAT1GATAATATATTAATATTATTTAAT1TTATTATTATTGTTTGTGGTTGTGGGTGAG	hmC	NaN
SY007_1x2_hmc_Q38_indexed REV	CCATA5CAC5CATCA5ATCAAATATTAATTAATAATAATTTAAT1GATAATATATTAATATTATTTAAT1TTATTATTATTGTTTGTGGTTGTGGGTGAG	hmC	NaN					SY007_1x2_hmc_Q38_indexed REV	CCATA5CAC5CATCA5ATCAAATATTAATTAATAATAATTTAAT1GATAATATATTAATATTATTTAAT1TTATTATTATTGTTTGTGGTTGTGGGTGAG	hmC	NaN
SY008_2x1_hmc_Q38_indexed FWD	CT5AC5CACAAC5ACAAACAAATAATATA1TATTAAATAATATTAATATATTAT1GATTAAATATTATTTAATTAATATTTGATGTGATGGGTGGTATGG	C	NaN					SY008_2x1_hmc_Q38_indexed FWD	CT5AC5CACAAC5ACAAACAAATAATATA1TATTAAATAATATTAATATATTAT1GATTAAATATTATTTAATTAATATTTGATGTGATGGGTGGTATGG	C	NaN
SY008_2x1_hmc_Q38_indexed FWD	CT5AC5CACAAC5ACAAACAAATAATATA1TATTAAATAATATTAATATATTAT1GATTAAATATTATTTAATTAATATTTGATGTGATGGGTGGTATGG	mC	NaN					SY008_2x1_hmc_Q38_indexed FWD	CT5AC5CACAAC5ACAAACAAATAATATA1TATTAAATAATATTAATATATTAT1GATTAAATATTATTTAATTAATATTTGATGTGATGGGTGGTATGG	mC	NaN
SY008_2x1_hmc_Q38_indexed FWD	CT5AC5CACAAC5ACAAACAAATAATATA1TATTAAATAATATTAATATATTAT1GATTAAATATTATTTAATTAATATTTGATGTGATGGGTGGTATGG	C	NaN					SY008_2x1_hmc_Q38_indexed FWD	CT5AC5CACAAC5ACAAACAAATAATATA1TATTAAATAATATTAATATATTAT1GATTAAATATTATTTAATTAATATTTGATGTGATGGGTGGTATGG	C	NaN
SY008_2x1_hmc_Q38_indexed FWD	CT5AC5CACAAC5ACAAACAAATAATATA1TATTAAATAATATTAATATATTAT1GATTAAATATTATTTAATTAATATTTGATGTGATGGGTGGTATGG	mC	NaN					SY008_2x1_hmc_Q38_indexed FWD	CT5AC5CACAAC5ACAAACAAATAATATA1TATTAAATAATATTAATATATTAT1GATTAAATATTATTTAATTAATATTTGATGTGATGGGTGGTATGG	mC	NaN
SY008_2x1_hmc_Q38_indexed FWD	CT5AC5CACAAC5ACAAACAAATAATATA1TATTAAATAATATTAATATATTAT1GATTAAATATTATTTAATTAATATTTGATGTGATGGGTGGTATGG	C	NaN					SY008_2x1_hmc_Q38_indexed FWD	CT5AC5CACAAC5ACAAACAAATAATATA1TATTAAATAATATTAATATATTAT1GATTAAATATTATTTAATTAATATTTGATGTGATGGGTGGTATGG	C	NaN
SY008_2x1_hmc_Q38_indexed FWD	CT5AC5CACAAC5ACAAACAAATAATATA1TATTAAATAATATTAATATATTAT1GATTAAATATTATTTAATTAATATTTGATGTGATGGGTGGTATGG	C	NaN					SY008_2x1_hmc_Q38_indexed FWD	CT5AC5CACAAC5ACAAACAAATAATATA1TATTAAATAATATTAATATATTAT1GATTAAATATTATTTAATTAATATTTGATGTGATGGGTGGTATGG	C	NaN
SY008_2x1_hmc_Q38_indexed FWD	CT5AC5CACAAC5ACAAACAAATAATATA1TATTAAATAATATTAATATATTAT1GATTAAATATTATTTAATTAATATTTGATGTGATGGGTGGTATGG	C	NaN					SY008_2x1_hmc_Q38_indexed FWD	CT5AC5CACAAC5ACAAACAAATAATATA1TATTAAATAATATTAATATATTAT1GATTAAATATTATTTAATTAATATTTGATGTGATGGGTGGTATGG	C	NaN
SY008_2x1_hmc_Q38_indexed FWD	CT5AC5CACAAC5ACAAACAAATAATATA1TATTAAATAATATTAATATATTAT1GATTAAATATTATTTAATTAATATTTGATGTGATGGGTGGTATGG	mC	NaN					SY008_2x1_hmc_Q38_indexed FWD	CT5AC5CACAAC5ACAAACAAATAATATA1TATTAAATAATATTAATATATTAT1GATTAAATATTATTTAATTAATATTTGATGTGATGGGTGGTATGG	mC	NaN
SY008_2x1_hmc_Q38_indexed FWD	CT5AC5CACAAC5ACAAACAAATAATATA1TATTAAATAATATTAATATATTAT1GATTAAATATTATTTAATTAATATTTGATGTGATGGGTGGTATGG	C	NaN					SY008_2x1_hmc_Q38_indexed FWD	CT5AC5CACAAC5ACAAACAAATAATATA1TATTAAATAATATTAATATATTAT1GATTAAATATTATTTAATTAATATTTGATGTGATGGGTGGTATGG	C	NaN
SY008_2x1_hmc_Q38_indexed FWD	CT5AC5CACAAC5ACAAACAAATAATATA1TATTAAATAATATTAATATATTAT1GATTAAATATTATTTAATTAATATTTGATGTGATGGGTGGTATGG	C	NaN					SY008_2x1_hmc_Q38_indexed FWD	CT5AC5CACAAC5ACAAACAAATAATATA1TATTAAATAATATTAATATATTAT1GATTAAATATTATTTAATTAATATTTGATGTGATGGGTGGTATGG	C	NaN
SY008_2x1_hmc_Q38_indexed FWD	CT5AC5CACAAC5ACAAACAAATAATATA1TATTAAATAATATTAATATATTAT1GATTAAATATTATTTAATTAATATTTGATGTGATGGGTGGTATGG	hmC	NaN					SY008_2x1_hmc_Q38_indexed FWD	CT5AC5CACAAC5ACAAACAAATAATATA1TATTAAATAATATTAATATATTAT1GATTAAATATTATTTAATTAATATTTGATGTGATGGGTGGTATGG	hmC	NaN
SY008_2x1_hmc_Q38_indexed FWD	CT5AC5CACAAC5ACAAACAAATAATATA1TATTAAATAATATTAATATATTAT1GATTAAATATTATTTAATTAATATTTGATGTGATGGGTGGTATGG	hmC	NaN					SY008_2x1_hmc_Q38_indexed FWD	CT5AC5CACAAC5ACAAACAAATAATATA1TATTAAATAATATTAATATATTAT1GATTAAATATTATTTAATTAATATTTGATGTGATGGGTGGTATGG	hmC	NaN
SY008_2x1_hmc_Q38_indexed REV	CCATA5CAC5CATCA5ATCAAATATTAATTAAATAATATTTAAT1GATAATATATTAATATTATTTAATAGTATATTATTTGTTTGTGGTTGTGGGTGAG	C	NaN					SY008_2x1_hmc_Q38_indexed REV	CCATA5CAC5CATCA5ATCAAATATTAATTAAATAATATTTAAT1GATAATATATTAATATTATTTAATAGTATATTATTTGTTTGTGGTTGTGGGTGAG	C	NaN
SY008_2x1_hmc_Q38_indexed REV	CCATA5CAC5CATCA5ATCAAATATTAATTAAATAATATTTAAT1GATAATATATTAATATTATTTAATAGTATATTATTTGTTTGTGGTTGTGGGTGAG	C	NaN					SY008_2x1_hmc_Q38_indexed REV	CCATA5CAC5CATCA5ATCAAATATTAATTAAATAATATTTAAT1GATAATATATTAATATTATTTAATAGTATATTATTTGTTTGTGGTTGTGGGTGAG	C	NaN
SY008_2x1_hmc_Q38_indexed REV	CCATA5CAC5CATCA5ATCAAATATTAATTAAATAATATTTAAT1GATAATATATTAATATTATTTAATAGTATATTATTTGTTTGTGGTTGTGGGTGAG	mC	NaN					SY008_2x1_hmc_Q38_indexed REV	CCATA5CAC5CATCA5ATCAAATATTAATTAAATAATATTTAAT1GATAATATATTAATATTATTTAATAGTATATTATTTGTTTGTGGTTGTGGGTGAG	mC	NaN
SY008_2x1_hmc_Q38_indexed REV	CCATA5CAC5CATCA5ATCAAATATTAATTAAATAATATTTAAT1GATAATATATTAATATTATTTAATAGTATATTATTTGTTTGTGGTTGTGGGTGAG	C	NaN					SY008_2x1_hmc_Q38_indexed REV	CCATA5CAC5CATCA5ATCAAATATTAATTAAATAATATTTAAT1GATAATATATTAATATTATTTAATAGTATATTATTTGTTTGTGGTTGTGGGTGAG	C	NaN
SY008_2x1_hmc_Q38_indexed REV	CCATA5CAC5CATCA5ATCAAATATTAATTAAATAATATTTAAT1GATAATATATTAATATTATTTAATAGTATATTATTTGTTTGTGGTTGTGGGTGAG	C	NaN					SY008_2x1_hmc_Q38_indexed REV	CCATA5CAC5CATCA5ATCAAATATTAATTAAATAATATTTAAT1GATAATATATTAATATTATTTAATAGTATATTATTTGTTTGTGGTTGTGGGTGAG	C	NaN
SY008_2x1_hmc_Q38_indexed REV	CCATA5CAC5CATCA5ATCAAATATTAATTAAATAATATTTAAT1GATAATATATTAATATTATTTAATAGTATATTATTTGTTTGTGGTTGTGGGTGAG	mC	NaN					SY008_2x1_hmc_Q38_indexed REV	CCATA5CAC5CATCA5ATCAAATATTAATTAAATAATATTTAAT1GATAATATATTAATATTATTTAATAGTATATTATTTGTTTGTGGTTGTGGGTGAG	mC	NaN
SY008_2x1_hmc_Q38_indexed REV	CCATA5CAC5CATCA5ATCAAATATTAATTAAATAATATTTAAT1GATAATATATTAATATTATTTAATAGTATATTATTTGTTTGTGGTTGTGGGTGAG	C	NaN					SY008_2x1_hmc_Q38_indexed REV	CCATA5CAC5CATCA5ATCAAATATTAATTAAATAATATTTAAT1GATAATATATTAATATTATTTAATAGTATATTATTTGTTTGTGGTTGTGGGTGAG	C	NaN
SY008_2x1_hmc_Q38_indexed REV	CCATA5CAC5CATCA5ATCAAATATTAATTAAATAATATTTAAT1GATAATATATTAATATTATTTAATAGTATATTATTTGTTTGTGGTTGTGGGTGAG	C	NaN					SY008_2x1_hmc_Q38_indexed REV	CCATA5CAC5CATCA5ATCAAATATTAATTAAATAATATTTAAT1GATAATATATTAATATTATTTAATAGTATATTATTTGTTTGTGGTTGTGGGTGAG	C	NaN
SY008_2x1_hmc_Q38_indexed REV	CCATA5CAC5CATCA5ATCAAATATTAATTAAATAATATTTAAT1GATAATATATTAATATTATTTAATAGTATATTATTTGTTTGTGGTTGTGGGTGAG	mC	NaN					SY008_2x1_hmc_Q38_indexed REV	CCATA5CAC5CATCA5ATCAAATATTAATTAAATAATATTTAAT1GATAATATATTAATATTATTTAATAGTATATTATTTGTTTGTGGTTGTGGGTGAG	mC	NaN
SY008_2x1_hmc_Q38_indexed REV	CCATA5CAC5CATCA5ATCAAATATTAATTAAATAATATTTAAT1GATAATATATTAATATTATTTAATAGTATATTATTTGTTTGTGGTTGTGGGTGAG	C	NaN					SY008_2x1_hmc_Q38_indexed REV	CCATA5CAC5CATCA5ATCAAATATTAATTAAATAATATTTAAT1GATAATATATTAATATTATTTAATAGTATATTATTTGTTTGTGGTTGTGGGTGAG	C	NaN
SY008_2x1_hmc_Q38_indexed REV	CCATA5CAC5CATCA5ATCAAATATTAATTAAATAATATTTAAT1GATAATATATTAATATTATTTAATAGTATATTATTTGTTTGTGGTTGTGGGTGAG	hmC	NaN					SY008_2x1_hmc_Q38_indexed REV	CCATA5CAC5CATCA5ATCAAATATTAATTAAATAATATTTAAT1GATAATATATTAATATTATTTAATAGTATATTATTTGTTTGTGGTTGTGGGTGAG	hmC	NaN
SY009_3x3_hmc_Q68 FWD	TCA5CAT5TACCATC5AACCATTTAAATA1GATTAAATAA1ATTAATATATTAT1GATTAAATAAGAATTAATTAATATTTGATGTGATGGGTGGTATGG	C	NaN					SY009_3x3_hmc_Q68 FWD	TCA5CAT5TACCATC5AACCATTTAAATA1GATTAAATAA1ATTAATATATTAT1GATTAAATAAGAATTAATTAATATTTGATGTGATGGGTGGTATGG	C	NaN
SY009_3x3_hmc_Q68 FWD	TCA5CAT5TACCATC5AACCATTTAAATA1GATTAAATAA1ATTAATATATTAT1GATTAAATAAGAATTAATTAATATTTGATGTGATGGGTGGTATGG	mC	NaN					SY009_3x3_hmc_Q68 FWD	TCA5CAT5TACCATC5AACCATTTAAATA1GATTAAATAA1ATTAATATATTAT1GATTAAATAAGAATTAATTAATATTTGATGTGATGGGTGGTATGG	mC	NaN
SY009_3x3_hmc_Q68 FWD	TCA5CAT5TACCATC5AACCATTTAAATA1GATTAAATAA1ATTAATATATTAT1GATTAAATAAGAATTAATTAATATTTGATGTGATGGGTGGTATGG	C	NaN					SY009_3x3_hmc_Q68 FWD	TCA5CAT5TACCATC5AACCATTTAAATA1GATTAAATAA1ATTAATATATTAT1GATTAAATAAGAATTAATTAATATTTGATGTGATGGGTGGTATGG	C	NaN
SY009_3x3_hmc_Q68 FWD	TCA5CAT5TACCATC5AACCATTTAAATA1GATTAAATAA1ATTAATATATTAT1GATTAAATAAGAATTAATTAATATTTGATGTGATGGGTGGTATGG	mC	NaN					SY009_3x3_hmc_Q68 FWD	TCA5CAT5TACCATC5AACCATTTAAATA1GATTAAATAA1ATTAATATATTAT1GATTAAATAAGAATTAATTAATATTTGATGTGATGGGTGGTATGG	mC	NaN
SY009_3x3_hmc_Q68 FWD	TCA5CAT5TACCATC5AACCATTTAAATA1GATTAAATAA1ATTAATATATTAT1GATTAAATAAGAATTAATTAATATTTGATGTGATGGGTGGTATGG	C	NaN					SY009_3x3_hmc_Q68 FWD	TCA5CAT5TACCATC5AACCATTTAAATA1GATTAAATAA1ATTAATATATTAT1GATTAAATAAGAATTAATTAATATTTGATGTGATGGGTGGTATGG	C	NaN
SY009_3x3_hmc_Q68 FWD	TCA5CAT5TACCATC5AACCATTTAAATA1GATTAAATAA1ATTAATATATTAT1GATTAAATAAGAATTAATTAATATTTGATGTGATGGGTGGTATGG	C	NaN					SY009_3x3_hmc_Q68 FWD	TCA5CAT5TACCATC5AACCATTTAAATA1GATTAAATAA1ATTAATATATTAT1GATTAAATAAGAATTAATTAATATTTGATGTGATGGGTGGTATGG	C	NaN
SY009_3x3_hmc_Q68 FWD	TCA5CAT5TACCATC5AACCATTTAAATA1GATTAAATAA1ATTAATATATTAT1GATTAAATAAGAATTAATTAATATTTGATGTGATGGGTGGTATGG	C	NaN					SY009_3x3_hmc_Q68 FWD	TCA5CAT5TACCATC5AACCATTTAAATA1GATTAAATAA1ATTAATATATTAT1GATTAAATAAGAATTAATTAATATTTGATGTGATGGGTGGTATGG	C	NaN
SY009_3x3_hmc_Q68 FWD	TCA5CAT5TACCATC5AACCATTTAAATA1GATTAAATAA1ATTAATATATTAT1GATTAAATAAGAATTAATTAATATTTGATGTGATGGGTGGTATGG	mC	NaN					SY009_3x3_hmc_Q68 FWD	TCA5CAT5TACCATC5AACCATTTAAATA1GATTAAATAA1ATTAATATATTAT1GATTAAATAAGAATTAATTAATATTTGATGTGATGGGTGGTATGG	mC	NaN
SY009_3x3_hmc_Q68 FWD	TCA5CAT5TACCATC5AACCATTTAAATA1GATTAAATAA1ATTAATATATTAT1GATTAAATAAGAATTAATTAATATTTGATGTGATGGGTGGTATGG	C	NaN					SY009_3x3_hmc_Q68 FWD	TCA5CAT5TACCATC5AACCATTTAAATA1GATTAAATAA1ATTAATATATTAT1GATTAAATAAGAATTAATTAATATTTGATGTGATGGGTGGTATGG	C	NaN
SY009_3x3_hmc_Q68 FWD	TCA5CAT5TACCATC5AACCATTTAAATA1GATTAAATAA1ATTAATATATTAT1GATTAAATAAGAATTAATTAATATTTGATGTGATGGGTGGTATGG	C	NaN					SY009_3x3_hmc_Q68 FWD	TCA5CAT5TACCATC5AACCATTTAAATA1GATTAAATAA1ATTAATATATTAT1GATTAAATAAGAATTAATTAATATTTGATGTGATGGGTGGTATGG	C	NaN
SY009_3x3_hmc_Q68 FWD	TCA5CAT5TACCATC5AACCATTTAAATA1GATTAAATAA1ATTAATATATTAT1GATTAAATAAGAATTAATTAATATTTGATGTGATGGGTGGTATGG	hmC	NaN					SY009_3x3_hmc_Q68 FWD	TCA5CAT5TACCATC5AACCATTTAAATA1GATTAAATAA1ATTAATATATTAT1GATTAAATAAGAATTAATTAATATTTGATGTGATGGGTGGTATGG	hmC	NaN
SY009_3x3_hmc_Q68 FWD	TCA5CAT5TACCATC5AACCATTTAAATA1GATTAAATAA1ATTAATATATTAT1GATTAAATAAGAATTAATTAATATTTGATGTGATGGGTGGTATGG	hmC	NaN					SY009_3x3_hmc_Q68 FWD	TCA5CAT5TACCATC5AACCATTTAAATA1GATTAAATAA1ATTAATATATTAT1GATTAAATAAGAATTAATTAATATTTGATGTGATGGGTGGTATGG	hmC	NaN
SY009_3x3_hmc_Q68 FWD	TCA5CAT5TACCATC5AACCATTTAAATA1GATTAAATAA1ATTAATATATTAT1GATTAAATAAGAATTAATTAATATTTGATGTGATGGGTGGTATGG	hmC	NaN					SY009_3x3_hmc_Q68 FWD	TCA5CAT5TACCATC5AACCATTTAAATA1GATTAAATAA1ATTAATATATTAT1GATTAAATAAGAATTAATTAATATTTGATGTGATGGGTGGTATGG	hmC	NaN
SY009_3x3_hmc_Q68 REV	CCATA5CAC5CATCA5ATCAAATATTAATTAATT1TTATTTAAT1GATAATATATTAATGTTATTTAAT1GTATTTAAATGGTTGGATGGTAGATGGTGA	C	NaN					SY009_3x3_hmc_Q68 REV	CCATA5CAC5CATCA5ATCAAATATTAATTAATT1TTATTTAAT1GATAATATATTAATGTTATTTAAT1GTATTTAAATGGTTGGATGGTAGATGGTGA	C	NaN
SY009_3x3_hmc_Q68 REV	CCATA5CAC5CATCA5ATCAAATATTAATTAATT1TTATTTAAT1GATAATATATTAATGTTATTTAAT1GTATTTAAATGGTTGGATGGTAGATGGTGA	C	NaN					SY009_3x3_hmc_Q68 REV	CCATA5CAC5CATCA5ATCAAATATTAATTAATT1TTATTTAAT1GATAATATATTAATGTTATTTAAT1GTATTTAAATGGTTGGATGGTAGATGGTGA	C	NaN
SY009_3x3_hmc_Q68 REV	CCATA5CAC5CATCA5ATCAAATATTAATTAATT1TTATTTAAT1GATAATATATTAATGTTATTTAAT1GTATTTAAATGGTTGGATGGTAGATGGTGA	mC	NaN					SY009_3x3_hmc_Q68 REV	CCATA5CAC5CATCA5ATCAAATATTAATTAATT1TTATTTAAT1GATAATATATTAATGTTATTTAAT1GTATTTAAATGGTTGGATGGTAGATGGTGA	mC	NaN
SY009_3x3_hmc_Q68 REV	CCATA5CAC5CATCA5ATCAAATATTAATTAATT1TTATTTAAT1GATAATATATTAATGTTATTTAAT1GTATTTAAATGGTTGGATGGTAGATGGTGA	C	NaN					SY009_3x3_hmc_Q68 REV	CCATA5CAC5CATCA5ATCAAATATTAATTAATT1TTATTTAAT1GATAATATATTAATGTTATTTAAT1GTATTTAAATGGTTGGATGGTAGATGGTGA	C	NaN
SY009_3x3_hmc_Q68 REV	CCATA5CAC5CATCA5ATCAAATATTAATTAATT1TTATTTAAT1GATAATATATTAATGTTATTTAAT1GTATTTAAATGGTTGGATGGTAGATGGTGA	C	NaN					SY009_3x3_hmc_Q68 REV	CCATA5CAC5CATCA5ATCAAATATTAATTAATT1TTATTTAAT1GATAATATATTAATGTTATTTAAT1GTATTTAAATGGTTGGATGGTAGATGGTGA	C	NaN
SY009_3x3_hmc_Q68 REV	CCATA5CAC5CATCA5ATCAAATATTAATTAATT1TTATTTAAT1GATAATATATTAATGTTATTTAAT1GTATTTAAATGGTTGGATGGTAGATGGTGA	mC	NaN					SY009_3x3_hmc_Q68 REV	CCATA5CAC5CATCA5ATCAAATATTAATTAATT1TTATTTAAT1GATAATATATTAATGTTATTTAAT1GTATTTAAATGGTTGGATGGTAGATGGTGA	mC	NaN
SY009_3x3_hmc_Q68 REV	CCATA5CAC5CATCA5ATCAAATATTAATTAATT1TTATTTAAT1GATAATATATTAATGTTATTTAAT1GTATTTAAATGGTTGGATGGTAGATGGTGA	C	NaN					SY009_3x3_hmc_Q68 REV	CCATA5CAC5CATCA5ATCAAATATTAATTAATT1TTATTTAAT1GATAATATATTAATGTTATTTAAT1GTATTTAAATGGTTGGATGGTAGATGGTGA	C	NaN
SY009_3x3_hmc_Q68 REV	CCATA5CAC5CATCA5ATCAAATATTAATTAATT1TTATTTAAT1GATAATATATTAATGTTATTTAAT1GTATTTAAATGGTTGGATGGTAGATGGTGA	C	NaN					SY009_3x3_hmc_Q68 REV	CCATA5CAC5CATCA5ATCAAATATTAATTAATT1TTATTTAAT1GATAATATATTAATGTTATTTAAT1GTATTTAAATGGTTGGATGGTAGATGGTGA	C	NaN
SY009_3x3_hmc_Q68 REV	CCATA5CAC5CATCA5ATCAAATATTAATTAATT1TTATTTAAT1GATAATATATTAATGTTATTTAAT1GTATTTAAATGGTTGGATGGTAGATGGTGA	mC	NaN					SY009_3x3_hmc_Q68 REV	CCATA5CAC5CATCA5ATCAAATATTAATTAATT1TTATTTAAT1GATAATATATTAATGTTATTTAAT1GTATTTAAATGGTTGGATGGTAGATGGTGA	mC	NaN
SY009_3x3_hmc_Q68 REV	CCATA5CAC5CATCA5ATCAAATATTAATTAATT1TTATTTAAT1GATAATATATTAATGTTATTTAAT1GTATTTAAATGGTTGGATGGTAGATGGTGA	C	NaN					SY009_3x3_hmc_Q68 REV	CCATA5CAC5CATCA5ATCAAATATTAATTAATT1TTATTTAAT1GATAATATATTAATGTTATTTAAT1GTATTTAAATGGTTGGATGGTAGATGGTGA	C	NaN
SY009_3x3_hmc_Q68 REV	CCATA5CAC5CATCA5ATCAAATATTAATTAATT1TTATTTAAT1GATAATATATTAATGTTATTTAAT1GTATTTAAATGGTTGGATGGTAGATGGTGA	hmC	NaN					SY009_3x3_hmc_Q68 REV	CCATA5CAC5CATCA5ATCAAATATTAATTAATT1TTATTTAAT1GATAATATATTAATGTTATTTAAT1GTATTTAAATGGTTGGATGGTAGATGGTGA	hmC	NaN
SY009_3x3_hmc_Q68 REV	CCATA5CAC5CATCA5ATCAAATATTAATTAATT1TTATTTAAT1GATAATATATTAATGTTATTTAAT1GTATTTAAATGGTTGGATGGTAGATGGTGA	hmC	NaN					SY009_3x3_hmc_Q68 REV	CCATA5CAC5CATCA5ATCAAATATTAATTAATT1TTATTTAAT1GATAATATATTAATGTTATTTAAT1GTATTTAAATGGTTGGATGGTAGATGGTGA	hmC	NaN
SY009_3x3_hmc_Q68 REV	CCATA5CAC5CATCA5ATCAAATATTAATTAATT1TTATTTAAT1GATAATATATTAATGTTATTTAAT1GTATTTAAATGGTTGGATGGTAGATGGTGA	hmC	NaN					SY009_3x3_hmc_Q68 REV	CCATA5CAC5CATCA5ATCAAATATTAATTAATT1TTATTTAAT1GATAATATATTAATGTTATTTAAT1GTATTTAAATGGTTGGATGGTAGATGGTGA	hmC	NaN
SY010_6x6_hmc_Q78 FWD	ATC5ACAT5ATTA5CCATCCATTTAAATA1GATTAA1GAA1ATTAATA1GTTAT1GATTAAATAAGA1GTAATTAATATTTGATGTGATGGGTGGTATGG	C	NaN					SY010_6x6_hmc_Q78 FWD	ATC5ACAT5ATTA5CCATCCATTTAAATA1GATTAA1GAA1ATTAATA1GTTAT1GATTAAATAAGA1GTAATTAATATTTGATGTGATGGGTGGTATGG	C	NaN
SY010_6x6_hmc_Q78 FWD	ATC5ACAT5ATTA5CCATCCATTTAAATA1GATTAA1GAA1ATTAATA1GTTAT1GATTAAATAAGA1GTAATTAATATTTGATGTGATGGGTGGTATGG	mC	NaN					SY010_6x6_hmc_Q78 FWD	ATC5ACAT5ATTA5CCATCCATTTAAATA1GATTAA1GAA1ATTAATA1GTTAT1GATTAAATAAGA1GTAATTAATATTTGATGTGATGGGTGGTATGG	mC	NaN
SY010_6x6_hmc_Q78 FWD	ATC5ACAT5ATTA5CCATCCATTTAAATA1GATTAA1GAA1ATTAATA1GTTAT1GATTAAATAAGA1GTAATTAATATTTGATGTGATGGGTGGTATGG	C	NaN					SY010_6x6_hmc_Q78 FWD	ATC5ACAT5ATTA5CCATCCATTTAAATA1GATTAA1GAA1ATTAATA1GTTAT1GATTAAATAAGA1GTAATTAATATTTGATGTGATGGGTGGTATGG	C	NaN
SY010_6x6_hmc_Q78 FWD	ATC5ACAT5ATTA5CCATCCATTTAAATA1GATTAA1GAA1ATTAATA1GTTAT1GATTAAATAAGA1GTAATTAATATTTGATGTGATGGGTGGTATGG	mC	NaN					SY010_6x6_hmc_Q78 FWD	ATC5ACAT5ATTA5CCATCCATTTAAATA1GATTAA1GAA1ATTAATA1GTTAT1GATTAAATAAGA1GTAATTAATATTTGATGTGATGGGTGGTATGG	mC	NaN
SY010_6x6_hmc_Q78 FWD	ATC5ACAT5ATTA5CCATCCATTTAAATA1GATTAA1GAA1ATTAATA1GTTAT1GATTAAATAAGA1GTAATTAATATTTGATGTGATGGGTGGTATGG	mC	NaN					SY010_6x6_hmc_Q78 FWD	ATC5ACAT5ATTA5CCATCCATTTAAATA1GATTAA1GAA1ATTAATA1GTTAT1GATTAAATAAGA1GTAATTAATATTTGATGTGATGGGTGGTATGG	mC	NaN
SY010_6x6_hmc_Q78 FWD	ATC5ACAT5ATTA5CCATCCATTTAAATA1GATTAA1GAA1ATTAATA1GTTAT1GATTAAATAAGA1GTAATTAATATTTGATGTGATGGGTGGTATGG	C	NaN					SY010_6x6_hmc_Q78 FWD	ATC5ACAT5ATTA5CCATCCATTTAAATA1GATTAA1GAA1ATTAATA1GTTAT1GATTAAATAAGA1GTAATTAATATTTGATGTGATGGGTGGTATGG	C	NaN
SY010_6x6_hmc_Q78 FWD	ATC5ACAT5ATTA5CCATCCATTTAAATA1GATTAA1GAA1ATTAATA1GTTAT1GATTAAATAAGA1GTAATTAATATTTGATGTGATGGGTGGTATGG	C	NaN					SY010_6x6_hmc_Q78 FWD	ATC5ACAT5ATTA5CCATCCATTTAAATA1GATTAA1GAA1ATTAATA1GTTAT1GATTAAATAAGA1GTAATTAATATTTGATGTGATGGGTGGTATGG	C	NaN
SY010_6x6_hmc_Q78 FWD	ATC5ACAT5ATTA5CCATCCATTTAAATA1GATTAA1GAA1ATTAATA1GTTAT1GATTAAATAAGA1GTAATTAATATTTGATGTGATGGGTGGTATGG	C	NaN					SY010_6x6_hmc_Q78 FWD	ATC5ACAT5ATTA5CCATCCATTTAAATA1GATTAA1GAA1ATTAATA1GTTAT1GATTAAATAAGA1GTAATTAATATTTGATGTGATGGGTGGTATGG	C	NaN
SY010_6x6_hmc_Q78 FWD	ATC5ACAT5ATTA5CCATCCATTTAAATA1GATTAA1GAA1ATTAATA1GTTAT1GATTAAATAAGA1GTAATTAATATTTGATGTGATGGGTGGTATGG	C	NaN					SY010_6x6_hmc_Q78 FWD	ATC5ACAT5ATTA5CCATCCATTTAAATA1GATTAA1GAA1ATTAATA1GTTAT1GATTAAATAAGA1GTAATTAATATTTGATGTGATGGGTGGTATGG	C	NaN
SY010_6x6_hmc_Q78 FWD	ATC5ACAT5ATTA5CCATCCATTTAAATA1GATTAA1GAA1ATTAATA1GTTAT1GATTAAATAAGA1GTAATTAATATTTGATGTGATGGGTGGTATGG	hmC	NaN					SY010_6x6_hmc_Q78 FWD	ATC5ACAT5ATTA5CCATCCATTTAAATA1GATTAA1GAA1ATTAATA1GTTAT1GATTAAATAAGA1GTAATTAATATTTGATGTGATGGGTGGTATGG	hmC	NaN
SY010_6x6_hmc_Q78 FWD	ATC5ACAT5ATTA5CCATCCATTTAAATA1GATTAA1GAA1ATTAATA1GTTAT1GATTAAATAAGA1GTAATTAATATTTGATGTGATGGGTGGTATGG	hmC	NaN					SY010_6x6_hmc_Q78 FWD	ATC5ACAT5ATTA5CCATCCATTTAAATA1GATTAA1GAA1ATTAATA1GTTAT1GATTAAATAAGA1GTAATTAATATTTGATGTGATGGGTGGTATGG	hmC	NaN
SY010_6x6_hmc_Q78 FWD	ATC5ACAT5ATTA5CCATCCATTTAAATA1GATTAA1GAA1ATTAATA1GTTAT1GATTAAATAAGA1GTAATTAATATTTGATGTGATGGGTGGTATGG	hmC	NaN					SY010_6x6_hmc_Q78 FWD	ATC5ACAT5ATTA5CCATCCATTTAAATA1GATTAA1GAA1ATTAATA1GTTAT1GATTAAATAAGA1GTAATTAATATTTGATGTGATGGGTGGTATGG	hmC	NaN
SY010_6x6_hmc_Q78 FWD	ATC5ACAT5ATTA5CCATCCATTTAAATA1GATTAA1GAA1ATTAATA1GTTAT1GATTAAATAAGA1GTAATTAATATTTGATGTGATGGGTGGTATGG	hmC	NaN					SY010_6x6_hmc_Q78 FWD	ATC5ACAT5ATTA5CCATCCATTTAAATA1GATTAA1GAA1ATTAATA1GTTAT1GATTAAATAAGA1GTAATTAATATTTGATGTGATGGGTGGTATGG	hmC	NaN
[truncated: 3,422 more rows]

## Sheet: 391Input
##FastQC	c0.2							##FastQC	c0.2
>>Basic Statistics	pass							>>Basic Statistics	pass
#Measure	Value							#Measure	Value
Filename	391InputBS_S4_L001_R1_001.fastq.gz							Filename	391InputoxBS_S16_L001_R1_001.fastq.gz
[truncated: 3,797 more rows]

## Sheet: 391Neg
##FastQC	c0.2							##FastQC	c0.2
[truncated: 3,801 more rows]

[truncated: 7 more sheets: 391Pos, 392Input, 392Neg, 392Pos, 396Input, 396Neg, 396Pos]
