# Supplementary material for: Differential usage of DNA modifications in neurons, astrocytes, and microglia
Source: Epigenetics Chromatin. 2023 Nov 13;16:45. doi: 10.1186/s13072-023-00522-6 (PMC10642035; doi:10.1186/s13072-023-00522-6)
Supplement: Supplementary file 5 — Additional file 5: NovaSeq 6000 FastQC reports. Contains FastQC reports from the NovaSeq 6000 run performed to obtain deeper sequencing on the Input and Positive fraction. BS and oxBS reports for each sample are found under the same tab in the following order: 389Input, 389Pos, 391Input, 391Pos, 392Input, 392Pos, 396Input, 396Pos. [file 13072_2023_522_MOESM5_ESM.xlsx]

## Sheet: 389Input
##FastQC	0.11.8								##FastQC	0.11.8
>>Basic Statistics	pass								>>Basic Statistics	pass
#Measure	Value								#Measure	Value
Filename	389InputBS_S1_R1_001.fastq.gz								Filename	389InputoxBS_S9_R1_001.fastq.gz
File type	Conventional base calls								File type	Conventional base calls
Encoding	Sanger / Illumina 1.9								Encoding	Sanger / Illumina 1.9
Total Sequences	17750799								Total Sequences	33758268
Sequences flagged as poor quality	0								Sequences flagged as poor quality	0
Sequence length	51								Sequence length	51
%GC	21								%GC	21
>>END_MODULE									>>END_MODULE
>>Per base sequence quality	pass								>>Per base sequence quality	pass
#Base	Mean	Median	Lower Quartile	Upper Quartile	10th Percentile	90th Percentile			#Base	Mean	Median	Lower Quartile	Upper Quartile	10th Percentile	90th Percentile
1	35.5357	37	37	37	37	37			1	35.6665	37	37	37	37	37
2	35.4832	37	37	37	37	37			2	35.5988	37	37	37	37	37
3	35.5388	37	37	37	37	37			3	35.6421	37	37	37	37	37
4	35.6074	37	37	37	37	37			4	35.7025	37	37	37	37	37
5	35.663	37	37	37	37	37			5	35.7461	37	37	37	37	37
6	35.688	37	37	37	37	37			6	35.7626	37	37	37	37	37
7	35.8217	37	37	37	37	37			7	35.8801	37	37	37	37	37
8	35.8817	37	37	37	37	37			8	35.9367	37	37	37	37	37
9	36.0296	37	37	37	37	37			9	36.0755	37	37	37	37	37
10	36.0416	37	37	37	37	37			10	36.0822	37	37	37	37	37
11	36.0813	37	37	37	37	37			11	36.1247	37	37	37	37	37
12	36.311	37	37	37	37	37			12	36.3403	37	37	37	37	37
13	36.4653	37	37	37	37	37			13	36.4866	37	37	37	37	37
14	36.5724	37	37	37	37	37			14	36.5902	37	37	37	37	37
15	36.5988	37	37	37	37	37			15	36.6138	37	37	37	37	37
16	36.5861	37	37	37	37	37			16	36.6009	37	37	37	37	37
17	36.5913	37	37	37	37	37			17	36.6052	37	37	37	37	37
18	36.5831	37	37	37	37	37			18	36.5952	37	37	37	37	37
19	36.5841	37	37	37	37	37			19	36.5946	37	37	37	37	37
20	36.5653	37	37	37	37	37			20	36.5766	37	37	37	37	37
21	36.5548	37	37	37	37	37			21	36.5696	37	37	37	37	37
22	36.545	37	37	37	37	37			22	36.5603	37	37	37	37	37
23	36.5373	37	37	37	37	37			23	36.5517	37	37	37	37	37
24	36.5158	37	37	37	37	37			24	36.5325	37	37	37	37	37
25	36.5022	37	37	37	37	37			25	36.5205	37	37	37	37	37
26	36.4705	37	37	37	37	37			26	36.4863	37	37	37	37	37
27	36.4677	37	37	37	37	37			27	36.4856	37	37	37	37	37
28	36.439	37	37	37	37	37			28	36.4555	37	37	37	37	37
29	36.4374	37	37	37	37	37			29	36.4533	37	37	37	37	37
30	36.4336	37	37	37	37	37			30	36.4488	37	37	37	37	37
31	36.4128	37	37	37	37	37			31	36.4291	37	37	37	37	37
32	36.3985	37	37	37	37	37			32	36.4163	37	37	37	37	37
33	36.4152	37	37	37	37	37			33	36.4331	37	37	37	37	37
34	36.3683	37	37	37	37	37			34	36.3898	37	37	37	37	37
35	36.3503	37	37	37	37	37			35	36.3731	37	37	37	37	37
36	36.3497	37	37	37	37	37			36	36.3725	37	37	37	37	37
37	36.3547	37	37	37	37	37			37	36.3761	37	37	37	37	37
38	36.3334	37	37	37	37	37			38	36.3534	37	37	37	37	37
39	36.3262	37	37	37	37	37			39	36.347	37	37	37	37	37
40	36.2918	37	37	37	37	37			40	36.3133	37	37	37	37	37
41	36.3112	37	37	37	37	37			41	36.3332	37	37	37	37	37
42	36.2547	37	37	37	37	37			42	36.2798	37	37	37	37	37
43	36.2637	37	37	37	37	37			43	36.289	37	37	37	37	37
44	36.2523	37	37	37	37	37			44	36.2805	37	37	37	37	37
45	36.2455	37	37	37	37	37			45	36.275	37	37	37	37	37
46	36.2051	37	37	37	37	37			46	36.2343	37	37	37	37	37
47	36.2119	37	37	37	37	37			47	36.2429	37	37	37	37	37
48	36.2032	37	37	37	37	37			48	36.2351	37	37	37	37	37
49	36.2031	37	37	37	37	37			49	36.2344	37	37	37	37	37
50	36.2179	37	37	37	37	37			50	36.2443	37	37	37	37	37
51	36.1938	37	37	37	37	37			51	36.2266	37	37	37	37	37
>>END_MODULE									>>END_MODULE
>>Per tile sequence quality	pass								>>Per tile sequence quality	pass
#Tile	Base	Mean							#Tile	Base	Mean
2101	1	-0.491147							2101	1	-0.442533
2101	2	-0.110852							2101	2	-0.0787241
2101	3	0.229874							2101	3	0.227349
2101	4	-0.202737							2101	4	-0.185047
2101	5	-0.307628							2101	5	-0.290233
2101	6	-0.0951386							2101	6	-0.0321436
2101	7	-0.0268267							2101	7	-0.0632856
2101	8	0.0696374							2101	8	0.0605431
2101	9	0.10723							2101	9	0.134954
2101	10	-0.139741							2101	10	-0.150421
2101	11	-0.109492							2101	11	-0.104975
2101	12	-0.211294							2101	12	-0.271833
2101	13	0.124293							2101	13	0.0631466
2101	14	0.0936215							2101	14	0.0453754
2101	15	0.0618408							2101	15	0.0385015
2101	16	0.00991205							2101	16	0.00910847
2101	17	0.0778317							2101	17	0.0430452
2101	18	0.104973							2101	18	0.0858252
2101	19	0.0661673							2101	19	0.0684834
2101	20	0.0546871							2101	20	0.0531625
2101	21	-0.0352871							2101	21	-0.00936449
2101	22	0.00710657							2101	22	0.0306295
2101	23	-0.0140936							2101	23	-0.0159788
2101	24	0.0524586							2101	24	0.0327368
2101	25	-0.0189595							2101	25	-0.0220762
2101	26	0.0240849							2101	26	-0.000771289
2101	27	0.0395721							2101	27	-0.0356077
2101	28	0.0741161							2101	28	0.00968589
2101	29	0.0605182							2101	29	0.0282255
2101	30	0.062796							2101	30	0.0478017
2101	31	0.00338178							2101	31	0.0287795
2101	32	0.005199							2101	32	-0.0154224
2101	33	-0.0684173							2101	33	-0.0544448
2101	34	0.0288072							2101	34	0.0586251
2101	35	0.0145352							2101	35	-0.0186239
2101	36	0.0457379							2101	36	0.0620741
2101	37	4.22781e-05							2101	37	-0.0507866
2101	38	-0.0850557							2101	38	-0.0841232
2101	39	-0.0367011							2101	39	-0.0153426
2101	40	0.0809945							2101	40	0.0796037
2101	41	0.0172059							2101	41	-0.104656
2101	42	0.0429094							2101	42	0.0350036
2101	43	0.0446071							2101	43	-0.0218437
2101	44	0.060151							2101	44	0.114736
2101	45	-0.00945643							2101	45	-0.0142192
2101	46	0.171394							2101	46	0.120414
2101	47	0.0424083							2101	47	-0.00249849
2101	48	0.111875							2101	48	0.0351801
2101	49	0.0415784							2101	49	-0.0711425
2101	50	0.0611582							2101	50	0.0796834
2101	51	-0.00386429							2101	51	0.009716
2102	1	-0.34376							2102	1	-0.333828
2102	2	0.0781843							2102	2	0.0128569
2102	3	-0.174142							2102	3	-0.198994
2102	4	0.0286045							2102	4	0.012543
2102	5	-0.205738							2102	5	-0.259764
2102	6	-0.467265							2102	6	-0.446384
2102	7	0.0167532							2102	7	0.0361934
2102	8	0.0694519							2102	8	-0.0121559
2102	9	-0.0339697							2102	9	-0.0827268
2102	10	-0.253899							2102	10	-0.187038
2102	11	-0.0632453							2102	11	-0.0728817
2102	12	-0.23836							2102	12	-0.275498
2102	13	-0.310883							2102	13	-0.257255
2102	14	-0.0321854							2102	14	0.0186617
2102	15	0.0281896							2102	15	0.00875835
2102	16	0.0497638							2102	16	0.0649687
2102	17	0.0583403							2102	17	0.0401027
2102	18	0.0648194							2102	18	0.0408978
2102	19	0.0509813							2102	19	0.012538
2102	20	0.0435407							2102	20	0.0681187
2102	21	-0.0703703							2102	21	-0.0846167
2102	22	0.0618998							2102	22	0.0262748
2102	23	0.0308453							2102	23	0.0187775
2102	24	0.0261784							2102	24	0.0606433
2102	25	0.0263242							2102	25	-0.011213
2102	26	0.0231164							2102	26	0.0490218
2102	27	0.0324501							2102	27	-0.0224092
2102	28	-0.0499579							2102	28	-0.045406
2102	29	0.076786							2102	29	0.0377025
2102	30	0.0880325							2102	30	0.0355321
2102	31	0.0264941							2102	31	0.0401111
2102	32	-0.0262112							2102	32	0.00836223
2102	33	0.0185242							2102	33	0.0435845
2102	34	0.142841							2102	34	0.127875
2102	35	-0.0633118							2102	35	-0.0685601
2102	36	0.0130959							2102	36	0.00547589
2102	37	0.0222642							2102	37	-0.0027786
2102	38	-0.00270458							2102	38	-0.0309328
2102	39	0.0140009							2102	39	-0.0480007
2102	40	0.00737084							2102	40	-0.0047214
2102	41	-0.00841377							2102	41	0.0694868
2102	42	0.0575598							2102	42	0.0528153
2102	43	0.0705143							2102	43	0.0602456
2102	44	0.0570408							2102	44	0.0668459
2102	45	-0.0264742							2102	45	-0.0618697
2102	46	0.0458885							2102	46	0.0510216
2102	47	0.0336595							2102	47	0.0316432
2102	48	0.16434							2102	48	0.114697
2102	49	-0.114375							2102	49	-0.0832414
2102	50	-0.0342905							2102	50	0.0348884
2102	51	-0.014383							2102	51	0.0356542
2103	1	-0.455114							2103	1	-0.4082
2103	2	-0.232752							2103	2	-0.286224
2103	3	-0.0786289							2103	3	-0.0916108
2103	4	0.100989							2103	4	0.083916
2103	5	0.00313995							2103	5	-0.0313281
2103	6	0.311579							2103	6	0.167986
2103	7	0.236922							2103	7	0.228222
2103	8	-0.0277509							2103	8	-0.126827
2103	9	-0.256015							2103	9	-0.302078
2103	10	-0.198971							2103	10	-0.209018
2103	11	-0.144647							2103	11	-0.0911314
2103	12	-0.264933							2103	12	-0.236371
2103	13	-0.576233							2103	13	-0.528355
2103	14	-0.374146							2103	14	-0.36205
2103	15	0.0568022							2103	15	0.0475665
2103	16	0.052177							2103	16	0.029251
2103	17	0.00949982							2103	17	-0.00633156
2103	18	0.0688107							2103	18	0.0510434
2103	19	0.0194634							2103	19	0.00518266
2103	20	0.00341738							2103	20	-0.0345996
2103	21	-0.00654539							2103	21	-0.0017223
2103	22	0.100188							2103	22	0.0778946
2103	23	0.00603263							2103	23	0.00642297
2103	24	0.0565778							2103	24	0.064784
2103	25	-0.0561401							2103	25	-0.00227694
2103	26	0.0697084							2103	26	0.0759211
2103	27	-0.0413886							2103	27	-0.0400374
2103	28	0.0509946							2103	28	0.0358458
2103	29	0.10157							2103	29	0.0676013
2103	30	-0.0176356							2103	30	0.0219185
2103	31	-0.0223595							2103	31	0.0328531
2103	32	0.0258738							2103	32	-0.00204739
2103	33	0.0203047							2103	33	0.00904582
2103	34	0.0326051							2103	34	0.0370833
2103	35	-0.100507							2103	35	-0.0549368
2103	36	0.03635							2103	36	0.0111083
2103	37	-0.0351816							2103	37	-0.0190867
2103	38	0.0585363							2103	38	0.00939525
2103	39	-0.0328846							2103	39	0.0214647
2103	40	-0.0252601							2103	40	-0.107714
2103	41	0.0470359							2103	41	-0.0148085
2103	42	-0.0399496							2103	42	0.0166401
2103	43	0.113118							2103	43	0.0562716
2103	44	-0.100769							2103	44	-0.0941408
2103	45	-0.00773998							2103	45	0.000826892
2103	46	0.0301535							2103	46	0.0632097
2103	47	0.00843262							2103	47	0.00197469
2103	48	0.0963475							2103	48	0.052602
2103	49	-0.0674667							2103	49	-0.0413005
2103	50	0.0166297							2103	50	0.0173341
2103	51	-0.0195448							2103	51	-0.0268731
2104	1	-0.201651							2104	1	-0.205067
2104	2	-0.0080569							2104	2	0.0226449
2104	3	-0.118401							2104	3	-0.067394
2104	4	0.137501							2104	4	0.200407
2104	5	-0.3023							2104	5	-0.255181
2104	6	0.213079							2104	6	0.223523
2104	7	0.103558							2104	7	0.150792
2104	8	-0.170581							2104	8	-0.0311848
2104	9	0.0822149							2104	9	0.125595
2104	10	-0.0229217							2104	10	-0.0964042
2104	11	0.558596							2104	11	0.491039
2104	12	0.242897							2104	12	0.282602
2104	13	0.176993							2104	13	0.179617
2104	14	0.0393649							2104	14	0.0388431
2104	15	-0.0145442							2104	15	-0.00245865
2104	16	-0.0310831							2104	16	-0.0167106
2104	17	0.0236688							2104	17	0.0198543
2104	18	0.0227647							2104	18	0.00853627
2104	19	0.054719							2104	19	0.00948903
2104	20	0.0255222							2104	20	0.0229122
2104	21	0.0113983							2104	21	0.0143138
2104	22	-0.00755298							2104	22	0.0115257
2104	23	-0.023955							2104	23	-0.0164132
2104	24	0.0442951							2104	24	0.03382
2104	25	0.0243417							2104	25	0.00714623
2104	26	0.0716639							2104	26	0.0905109
2104	27	0.0174754							2104	27	-0.00675289
2104	28	-0.0180023							2104	28	-0.0279004
2104	29	0.0103909							2104	29	0.0136514
2104	30	-0.029331							2104	30	0.00189015
2104	31	-0.00788061							2104	31	-0.01684
2104	32	-0.0460539							2104	32	-0.031066
2104	33	-0.014949							2104	33	0.0129248
2104	34	0.0257199							2104	34	0.0913933
2104	35	-0.0906269							2104	35	-0.0383588
2104	36	-0.0356543							2104	36	0.0634519
2104	37	0.0517305							2104	37	0.000527251
2104	38	-0.0572716							2104	38	-0.0465963
2104	39	-0.00229279							2104	39	-0.0276535
2104	40	-0.0401547							2104	40	-0.0553031
2104	41	-0.03099							2104	41	0.0129327
2104	42	0.0238654							2104	42	0.0111697
2104	43	-0.0383171							2104	43	-0.0460342
2104	44	-0.0343397							2104	44	0.0184895
2104	45	-0.0747045							2104	45	-0.0527399
2104	46	0.0383872							2104	46	0.0363026
2104	47	-0.0163524							2104	47	-0.0225531
2104	48	0.0674145							2104	48	0.0202893
2104	49	-0.224673							2104	49	-0.18899
2104	50	-0.0101865							2104	50	-0.0211704
2104	51	-0.0437957							2104	51	-0.0644974
2105	1	0.8674							2105	1	0.791382
2105	2	0.830287							2105	2	0.71126
2105	3	1.01634							2105	3	0.905164
2105	4	0.88374							2105	4	0.798775
2105	5	0.884572							2105	5	0.810883
2105	6	0.931432							2105	6	0.823595
2105	7	0.756902							2105	7	0.684127
2105	8	0.616303							2105	8	0.606592
2105	9	0.601337							2105	9	0.542215
2105	10	0.517959							2105	10	0.427421
2105	11	0.5182							2105	11	0.37692
2105	12	0.298459							2105	12	0.260537
2105	13	0.133619							2105	13	0.123223
2105	14	0.0247195							2105	14	0.00790046
2105	15	0.0268303							2105	15	-0.0629003
2105	16	-0.0358439							2105	16	-0.0686355
2105	17	-0.000573857							2105	17	-0.0135787
2105	18	-0.0138512							2105	18	-0.0572875
2105	19	0.0160432							2105	19	-0.0129749
2105	20	0.00217121							2105	20	-0.00427266
2105	21	0.0283328							2105	21	-0.00448404
2105	22	0.0537147							2105	22	-0.00755495
2105	23	-0.0198066							2105	23	-0.0159484
2105	24	-0.00246492							2105	24	-0.0070091
2105	25	-0.000234658							2105	25	-0.0209372
2105	26	-0.00516935							2105	26	-0.0446053
2105	27	0.00319013							2105	27	-0.0747149
2105	28	0.0364541							2105	28	-0.0580239
2105	29	0.0891919							2105	29	0.00823831
2105	30	0.03007							2105	30	0.0233699
2105	31	0.0193638							2105	31	-0.0529536
2105	32	-0.00801577							2105	32	-0.0605707
2105	33	-0.0591118							2105	33	-0.0291338
2105	34	0.00657985							2105	34	-0.0627987
2105	35	-0.0303786							2105	35	-0.0625939
2105	36	0.0166406							2105	36	-0.0428061
2105	37	0.0458277							2105	37	-0.0684866
2105	38	-0.0170764							2105	38	-0.060723
2105	39	0.000395643							2105	39	-0.0302115
2105	40	-0.101134							2105	40	-0.064071
2105	41	0.0629304							2105	41	0.00279984
2105	42	-0.0438976							2105	42	-0.0578116
2105	43	-0.00335639							2105	43	-0.0115443
2105	44	-0.0516904							2105	44	-0.034099
2105	45	-0.057476							2105	45	-0.0557965
2105	46	0.0447445							2105	46	-0.00495757
2105	47	0.054447							2105	47	0.0224987
2105	48	-0.0144551							2105	48	-0.037412
2105	49	-0.110279							2105	49	-0.101561
2105	50	-0.0450231							2105	50	-0.0873591
2105	51	-0.0119968							2105	51	-0.0365246
2106	1	-0.0793282							2106	1	-0.0934761
2106	2	0.194386							2106	2	0.110571
2106	3	0.0463277							2106	3	0.0319817
2106	4	0.110744							2106	4	-0.0263253
2106	5	0.0850793							2106	5	0.0970816
2106	6	0.163152							2106	6	0.157755
2106	7	0.100702							2106	7	0.0608853
2106	8	0.101626							2106	8	0.0575611
2106	9	0.22223							2106	9	0.20276
2106	10	-0.0435705							2106	10	-0.0575003
2106	11	0.0587044							2106	11	0.0836601
2106	12	0.304561							2106	12	0.28479
2106	13	0.145881							2106	13	0.114594
2106	14	0.00782448							2106	14	0.0308222
2106	15	0.0588743							2106	15	0.0136879
2106	16	0.0175271							2106	16	0.0245954
2106	17	0.0472481							2106	17	0.0233287
2106	18	0.0554171							2106	18	0.0209306
2106	19	-0.0108265							2106	19	-0.00311906
2106	20	0.0352473							2106	20	0.0609468
2106	21	0.0671215							2106	21	0.0658383
2106	22	0.0868496							2106	22	0.042419
2106	23	0.0395521							2106	23	0.0378954
2106	24	0.0920201							2106	24	0.0623336
2106	25	0.067634							2106	25	-0.00826991
2106	26	0.00289088							2106	26	0.0329796
2106	27	-0.000354005							2106	27	0.00625589
2106	28	0.047818							2106	28	0.0708378
2106	29	0.0719719							2106	29	0.0575845
2106	30	0.0869882							2106	30	0.0606808
2106	31	0.0868612							2106	31	0.065094
2106	32	0.0326479							2106	32	0.0704618
2106	33	0.0949337							2106	33	0.067148
2106	34	0.0354224							2106	34	0.0339515
2106	35	0.0571995							2106	35	0.0112909
2106	36	0.0554843							2106	36	0.0343472
2106	37	0.0506212							2106	37	0.0334217
2106	38	0.0588442							2106	38	-0.0101207
2106	39	0.0312418							2106	39	0.0263577
2106	40	0.0250459							2106	40	-0.0304609
2106	41	0.099733							2106	41	-0.0245633
2106	42	-0.0426918							2106	42	-0.0464558
2106	43	0.071839							2106	43	0.0330021
2106	44	-0.0629905							2106	44	-0.0472478
2106	45	-0.039041							2106	45	-0.00292807
2106	46	-0.055206							2106	46	-0.0619515
2106	47	0.103796							2106	47	0.0248829
2106	48	0.107692							2106	48	0.0488693
2106	49	0.0343085							2106	49	-0.0471793
2106	50	-0.011144							2106	50	-0.0283949
2106	51	0.0714191							2106	51	-0.000323653
2107	1	-0.156077							2107	1	-0.203963
2107	2	0.127977							2107	2	0.0902735
2107	3	-0.0858625							2107	3	-0.0436632
2107	4	0.144025							2107	4	0.139519
2107	5	-0.379311							2107	5	-0.239418
2107	6	-0.0434969							2107	6	-0.0242847
2107	7	-0.0936916							2107	7	-0.149417
2107	8	-0.134179							2107	8	-0.165317
2107	9	0.108577							2107	9	0.0214161
2107	10	-0.244805							2107	10	-0.278161
2107	11	-0.127724							2107	11	-0.106271
2107	12	-0.0320528							2107	12	-0.0126372
2107	13	-0.439213							2107	13	-0.399186
2107	14	0.0759902							2107	14	0.0483496
2107	15	0.102883							2107	15	0.0713715
2107	16	0.106153							2107	16	0.0517443
2107	17	0.111146							2107	17	0.12635
2107	18	0.0992047							2107	18	0.0312013
2107	19	0.0918632							2107	19	0.146064
2107	20	0.0186454							2107	20	0.0287728
2107	21	0.139727							2107	21	0.0954588
2107	22	0.099204							2107	22	0.123184
2107	23	0.0583764							2107	23	0.0329044
2107	24	0.0869688							2107	24	0.0758333
2107	25	0.0453222							2107	25	0.0590922
2107	26	0.144952							2107	26	0.0816928
2107	27	0.0809909							2107	27	0.0480754
2107	28	0.0778483							2107	28	0.0994103
2107	29	0.0695018							2107	29	0.0505637
2107	30	0.0643709							2107	30	0.0785973
2107	31	0.0860247							2107	31	0.0955856
2107	32	0.0943306							2107	32	0.130545
2107	33	0.108885							2107	33	0.0675609
2107	34	0.0643623							2107	34	0.0574933
2107	35	0.121908							2107	35	0.0798277
2107	36	0.0856982							2107	36	0.0497023
2107	37	0.14775							2107	37	0.11073
2107	38	-0.0633846							2107	38	-0.0547316
2107	39	0.0835629							2107	39	0.0976025
2107	40	0.0481331							2107	40	0.0278474
2107	41	0.121333							2107	41	0.132099
2107	42	0.0463676							2107	42	0.0518892
2107	43	0.108871							2107	43	0.102853
2107	44	0.0426675							2107	44	0.0498311
2107	45	0.0861986							2107	45	0.0841089
2107	46	0.0750961							2107	46	0.0789307
2107	47	0.0542228							2107	47	0.0892916
2107	48	0.132106							2107	48	0.113625
2107	49	0.0713553							2107	49	0.0870214
2107	50	-0.00715148							2107	50	0.033945
2107	51	0.111781							2107	51	0.105536
2108	1	-0.196584							2108	1	-0.241535
2108	2	-0.057936							2108	2	0.0320601
2108	3	0.091843							2108	3	0.0130325
2108	4	-0.262367							2108	4	-0.147322
2108	5	-0.1752							2108	5	-0.166213
2108	6	0.130025							2108	6	0.125133
2108	7	-0.318303							2108	7	-0.231933
2108	8	-0.442784							2108	8	-0.31135
2108	9	0.1375							2108	9	0.204041
2108	10	-0.475357							2108	10	-0.367088
2108	11	0.0109819							2108	11	-0.000596637
2108	12	-0.0165152							2108	12	0.00437288
2108	13	0.120847							2108	13	0.157912
2108	14	0.0859031							2108	14	0.0583712
2108	15	0.0887407							2108	15	0.0957311
2108	16	-0.0168094							2108	16	0.0185598
2108	17	0.0413917							2108	17	0.076628
2108	18	0.0224642							2108	18	0.0223662
2108	19	0.0807041							2108	19	0.0918961
2108	20	0.0199495							2108	20	0.0164055
2108	21	0.0777678							2108	21	0.101206
2108	22	0.111195							2108	22	0.0815436
2108	23	-0.0094236							2108	23	0.00913322
2108	24	0.046348							2108	24	0.0647174
2108	25	0.0322617							2108	25	-0.00440032
2108	26	0.00376627							2108	26	-0.025933
2108	27	-0.026253							2108	27	-0.0254609
2108	28	0.0333915							2108	28	0.0756534
2108	29	0.0340506							2108	29	0.0166798
2108	30	-0.0660608							2108	30	-0.0355282
2108	31	-0.048974							2108	31	0.00335196
2108	32	0.0233635							2108	32	-0.0528243
2108	33	0.0945987							2108	33	0.0538504
2108	34	0.0536364							2108	34	0.0472368
2108	35	0.113511							2108	35	0.118666
2108	36	0.00905009							2108	36	-0.00744224
2108	37	-0.00194592							2108	37	0.0241422
2108	38	-0.01737							2108	38	-0.016229
2108	39	0.0417323							2108	39	0.0547723
2108	40	0.0252171							2108	40	0.00545233
2108	41	0.0506846							2108	41	0.0343096
2108	42	0.0199151							2108	42	-0.0541917
2108	43	0.10721							2108	43	0.113535
2108	44	0.0391743							2108	44	-0.0094777
2108	45	0.0191542							2108	45	0.0391739
2108	46	-0.0441167							2108	46	-0.0012189
2108	47	0.0814005							2108	47	0.0979098
2108	48	0.0111893							2108	48	0.0059607
2108	49	0.0573592							2108	49	0.0328226
2108	50	-0.0363162							2108	50	-0.0956886
2108	51	0.0879432							2108	51	0.0219542
2109	1	-0.372398							2109	1	-0.325846
2109	2	0.00214959							2109	2	0.105591
2109	3	-0.0881131							2109	3	-0.0440421
2109	4	0.10099							2109	4	0.19253
2109	5	0.0358846							2109	5	0.0293859
2109	6	0.0751574							2109	6	0.141465
2109	7	0.106754							2109	7	0.0970683
2109	8	-0.260965							2109	8	-0.254126
2109	9	0.0767647							2109	9	0.112596
2109	10	-0.399371							2109	10	-0.315953
2109	11	0.111449							2109	11	0.11534
2109	12	0.273297							2109	12	0.26973
2109	13	0.150195							2109	13	0.176676
2109	14	0.0123696							2109	14	0.052316
2109	15	0.0466957							2109	15	0.0188148
2109	16	0.0573648							2109	16	0.0897954
2109	17	0.0668589							2109	17	0.0877199
2109	18	0.0282008							2109	18	0.0362606
2109	19	0.0787459							2109	19	0.0421702
2109	20	-0.0438072							2109	20	-0.0677208
2109	21	0.0707823							2109	21	0.079682
2109	22	0.0590662							2109	22	0.0675171
2109	23	0.0207768							2109	23	0.0238216
2109	24	0.0394996							2109	24	0.0546956
2109	25	-0.0593685							2109	25	-0.0369981
2109	26	-0.0494907							2109	26	-0.0218322
2109	27	-0.026321							2109	27	0.0226979
2109	28	-0.0515959							2109	28	-0.00392733
2109	29	0.0481178							2109	29	0.0422195
2109	30	0.0156908							2109	30	0.0398075
2109	31	0.0108556							2109	31	-0.0193092
2109	32	0.0590029							2109	32	0.0673662
2109	33	0.00500045							2109	33	0.0110677
2109	34	-0.0304662							2109	34	-0.0198461
2109	35	0.0780983							2109	35	0.111153
2109	36	-0.00634697							2109	36	-0.0145697
2109	37	0.0708173							2109	37	0.110921
2109	38	-0.0386987							2109	38	-0.0424245
2109	39	0.132789							2109	39	0.0568251
2109	40	-0.106733							2109	40	-0.102089
2109	41	0.0375634							2109	41	0.0927658
2109	42	0.0142455							2109	42	0.0477862
2109	43	0.126384							2109	43	0.106338
2109	44	-0.0613006							2109	44	-0.0944209
2109	45	0.104086							2109	45	0.0848701
2109	46	0.0168047							2109	46	0.0284942
2109	47	0.0989193							2109	47	0.125942
2109	48	0.0859707							2109	48	0.0376937
2109	49	0.0819742							2109	49	0.0567835
2109	50	-0.110508							2109	50	-0.0467867
2109	51	0.0182891							2109	51	0.056898
2110	1	0.104429							2110	1	0.0832
2110	2	0.0700309							2110	2	0.0304475
2110	3	0.0820059							2110	3	0.0807624
2110	4	0.0594399							2110	4	0.0615825
2110	5	-0.289087							2110	5	-0.26571
2110	6	-0.100216							2110	6	-0.0549968
2110	7	-0.322545							2110	7	-0.253006
2110	8	-0.240008							2110	8	-0.186457
2110	9	-0.0915402							2110	9	-0.106944
2110	10	-0.0693088							2110	10	-0.0841906
2110	11	0.235336							2110	11	0.251902
2110	12	0.397013							2110	12	0.372291
2110	13	0.18083							2110	13	0.200756
2110	14	0.0907222							2110	14	0.0689759
2110	15	0.0566568							2110	15	0.0591597
2110	16	0.160146							2110	16	0.114897
2110	17	0.101475							2110	17	0.131218
2110	18	0.0927491							2110	18	0.083115
2110	19	0.0646769							2110	19	0.0845461
2110	20	-0.0118389							2110	20	-0.0114615
2110	21	0.0903566							2110	21	0.0879921
2110	22	0.117798							2110	22	0.0763197
2110	23	0.0394736							2110	23	0.00531168
2110	24	0.0344652							2110	24	0.0818237
2110	25	0.0240703							2110	25	0.00438654
2110	26	0.100689							2110	26	0.069669
2110	27	0.0147401							2110	27	0.0307089
2110	28	0.0462928							2110	28	-0.000174808
2110	29	0.00861562							2110	29	0.0450356
2110	30	0.0144103							2110	30	0.0433275
2110	31	0.00353562							2110	31	0.0426716
2110	32	0.0447344							2110	32	0.0376861
2110	33	0.0878588							2110	33	0.100376
2110	34	0.0736175							2110	34	0.0677304
2110	35	0.133364							2110	35	0.128739
2110	36	0.014957							2110	36	0.0609203
2110	37	0.172314							2110	37	0.131259
2110	38	-0.0228026							2110	38	-0.0344829
2110	39	0.142443							2110	39	0.0881748
2110	40	0.0317611							2110	40	0.000832043
2110	41	0.0759226							2110	41	0.0714259
2110	42	0.0200645							2110	42	0.00615117
2110	43	0.17347							2110	43	0.156143
2110	44	0.0227118							2110	44	-0.0643904
2110	45	0.158276							2110	45	0.131324
2110	46	0.0233649							2110	46	0.00464828
2110	47	0.137358							2110	47	0.185108
2110	48	0.129106							2110	48	0.0340162
2110	49	0.0769352							2110	49	0.129552
2110	50	-0.0237355							2110	50	-0.0449419
2110	51	0.101473							2110	51	0.0986726
2111	1	-0.196538							2111	1	-0.136815
2111	2	-0.0743475							2111	2	-0.0586101
2111	3	0.0770205							2111	3	0.154731
2111	4	0.0875047							2111	4	0.0922453
2111	5	-0.127069							2111	5	-0.14663
2111	6	-0.00566403							2111	6	0.0861056
2111	7	0.145661							2111	7	0.188261
2111	8	-0.14802							2111	8	-0.203971
2111	9	0.14085							2111	9	0.0599461
2111	10	-0.057136							2111	10	-0.119789
2111	11	-0.0542302							2111	11	-0.0466311
2111	12	0.37149							2111	12	0.350991
2111	13	0.189815							2111	13	0.143028
2111	14	0.104071							2111	14	0.0955652
2111	15	-0.0406768							2111	15	-0.0188891
2111	16	0.079632							2111	16	0.0633219
2111	17	0.11843							2111	17	0.0559322
2111	18	0.0764135							2111	18	0.0481471
2111	19	0.0627813							2111	19	0.0645133
2111	20	0.0390926							2111	20	0.0623217
2111	21	0.0598832							2111	21	0.0339216
2111	22	0.0914878							2111	22	0.09288
2111	23	-0.0310307							2111	23	0.0051365
2111	24	0.0218998							2111	24	0.0233704
2111	25	0.0468201							2111	25	-0.00176165
2111	26	0.0154613							2111	26	0.0162294
2111	27	0.0346061							2111	27	0.0362281
2111	28	0.0478986							2111	28	0.0604307
2111	29	-0.0112702							2111	29	0.032454
2111	30	0.00276968							2111	30	0.0150922
2111	31	0.0345854							2111	31	0.0237481
2111	32	0.0204741							2111	32	-0.0175813
2111	33	0.0859175							2111	33	0.106589
2111	34	0.0858422							2111	34	0.0489378
2111	35	0.137264							2111	35	0.119807
2111	36	0.0204994							2111	36	0.0140516
2111	37	0.128755							2111	37	0.102889
2111	38	-0.111695							2111	38	-0.0876387
2111	39	0.0949652							2111	39	0.132329
2111	40	0.0140573							2111	40	-0.00584174
2111	41	0.0428334							2111	41	0.0464552
2111	42	-0.00718767							2111	42	-0.00208917
2111	43	0.166936							2111	43	0.166712
2111	44	-0.0713732							2111	44	-0.0076369
2111	45	0.0495388							2111	45	0.0950679
2111	46	0.00113298							2111	46	-0.00539164
2111	47	0.105223							2111	47	0.0395241
2111	48	0.0310414							2111	48	0.0169257
2111	49	0.125105							2111	49	0.0954328
2111	50	-0.102382							2111	50	-0.140313
2111	51	0.044013							2111	51	0.0876597
2112	1	-0.0887912							2112	1	-0.0745057
2112	2	0.0822654							2112	2	0.0720371
2112	3	0.197845							2112	3	0.202912
2112	4	0.265659							2112	4	0.244835
2112	5	-0.134866							2112	5	-0.057373
2112	6	0.177947							2112	6	0.195426
2112	7	-0.0332189							2112	7	0.0192691
2112	8	-0.0657259							2112	8	-0.0317615
2112	9	0.137005							2112	9	0.105178
2112	10	-0.139169							2112	10	-0.0663907
2112	11	0.47815							2112	11	0.467665
2112	12	0.334829							2112	12	0.342205
2112	13	0.236743							2112	13	0.206663
2112	14	0.150801							2112	14	0.11263
2112	15	0.0149838							2112	15	-0.00640387
2112	16	0.100447							2112	16	0.071129
2112	17	0.0177901							2112	17	0.0570477
2112	18	0.0530972							2112	18	0.0840056
2112	19	0.0308994							2112	19	0.0479371
2112	20	0.0677046							2112	20	0.0334631
2112	21	0.0510017							2112	21	0.0717985
2112	22	0.094653							2112	22	0.140655
2112	23	-0.02574							2112	23	-0.00941828
2112	24	-0.0098201							2112	24	0.000107209
2112	25	-0.0059328							2112	25	-0.0255733
2112	26	0.0158783							2112	26	0.0202855
2112	27	0.108219							2112	27	0.0768586
2112	28	0.0637236							2112	28	0.0461529
2112	29	-0.0212767							2112	29	0.014419
2112	30	0.0181497							2112	30	0.0718589
2112	31	0.0706152							2112	31	0.0377067
2112	32	0.0404347							2112	32	0.0283716
2112	33	0.0828031							2112	33	0.056743
2112	34	-0.04174							2112	34	0.0250384
2112	35	0.12507							2112	35	0.110572
2112	36	-0.0193794							2112	36	0.0311299
2112	37	0.111834							2112	37	0.0939293
2112	38	0.000341008							2112	38	-0.0150043
2112	39	0.11264							2112	39	0.0834943
2112	40	0.0231436							2112	40	0.000881673
2112	41	0.0227782							2112	41	0.083609
2112	42	0.0385923							2112	42	0.0477194
2112	43	0.140284							2112	43	0.15977
2112	44	0.0097162							2112	44	-0.019337
2112	45	0.115923							2112	45	0.137814
2112	46	-0.0465543							2112	46	0.0413025
2112	47	0.213264							2112	47	0.147083
2112	48	0.0335788							2112	48	0.093594
2112	49	0.118567							2112	49	0.162014
2112	50	-0.0642801							2112	50	-0.046496
2112	51	0.0325349							2112	51	0.10575
2113	1	-0.117249							2113	1	-0.0875001
2113	2	0.0110651							2113	2	-0.0171058
2113	3	0.242759							2113	3	0.159072
2113	4	-0.00233674							2113	4	-0.0733559
2113	5	-0.0984495							2113	5	-0.0724823
2113	6	0.0152479							2113	6	-0.0455573
2113	7	-0.0291328							2113	7	-0.0119399
2113	8	-0.333769							2113	8	-0.375949
2113	9	-0.147594							2113	9	-0.129601
2113	10	-0.0117125							2113	10	-0.0314609
2113	11	0.166655							2113	11	0.0982336
2113	12	-0.321276							2113	12	-0.31393
2113	13	-0.166857							2113	13	-0.158425
2113	14	0.0697197							2113	14	0.0904025
2113	15	-0.124228							2113	15	-0.104103
2113	16	0.033707							2113	16	0.0555331
2113	17	0.0405386							2113	17	0.0313665
2113	18	0.0415867							2113	18	0.0567971
2113	19	0.0338598							2113	19	0.0163076
2113	20	0.033841							2113	20	0.0364958
2113	21	0.0109214							2113	21	0.0235635
2113	22	-0.00239288							2113	22	0.0431602
2113	23	0.00256048							2113	23	0.0295124
2113	24	0.0508812							2113	24	0.0571
2113	25	0.0202503							2113	25	0.0159745
2113	26	-0.0220427							2113	26	-0.0201852
2113	27	0.0589216							2113	27	0.0467664
2113	28	0.0338293							2113	28	0.02597
2113	29	0.044912							2113	29	0.0349429
2113	30	0.016858							2113	30	0.0256765
2113	31	0.0146043							2113	31	0.0391372
2113	32	0.0148887							2113	32	0.0807738
2113	33	0.0941497							2113	33	0.090708
2113	34	-0.0205444							2113	34	-0.0328444
2113	35	0.131125							2113	35	0.139987
2113	36	0.00347464							2113	36	-0.00242986
2113	37	0.178238							2113	37	0.0974278
2113	38	-0.00354943							2113	38	0.00770961
2113	39	0.0935182							2113	39	0.0920593
2113	40	0.017649							2113	40	-0.017167
2113	41	0.13689							2113	41	0.0713747
2113	42	-0.0100249							2113	42	0.00718657
2113	43	0.14235							2113	43	0.147341
2113	44	0.0356719							2113	44	-0.0235668
2113	45	0.150817							2113	45	0.103894
2113	46	-0.0420503							2113	46	-0.0533498
2113	47	0.0824885							2113	47	0.124402
2113	48	0.0617205							2113	48	-0.00200158
2113	49	0.122021							2113	49	0.131242
2113	50	-0.0779069							2113	50	-0.0946152
2113	51	0.0786086							2113	51	0.105568
2114	1	-0.171503							2114	1	-0.0806927
2114	2	0.017679							2114	2	0.106771
2114	3	-0.0920492							2114	3	-0.130586
2114	4	0.0742836							2114	4	0.166181
2114	5	-0.150685							2114	5	-0.175711
2114	6	0.0269037							2114	6	-0.0525079
2114	7	0.149867							2114	7	0.124131
2114	8	-0.239633							2114	8	-0.288829
2114	9	0.148181							2114	9	0.0979267
2114	10	-0.0632743							2114	10	-0.122095
2114	11	0.140914							2114	11	0.0426986
2114	12	-0.239893							2114	12	-0.256049
2114	13	0.204891							2114	13	0.198367
2114	14	0.15017							2114	14	0.128254
2114	15	-0.0417676							2114	15	0.0196254
2114	16	-0.035145							2114	16	-0.0346532
2114	17	0.0521996							2114	17	0.0718669
2114	18	0.0707319							2114	18	0.0613059
2114	19	0.03911							2114	19	0.0414219
2114	20	0.0712498							2114	20	0.0729305
2114	21	0.0559811							2114	21	0.00715178
2114	22	0.0894318							2114	22	0.0629417
2114	23	0.0622196							2114	23	0.0459572
2114	24	0.0834076							2114	24	0.0038558
2114	25	0.0205365							2114	25	0.0259915
2114	26	0.0162472							2114	26	0.00435681
2114	27	0.0833104							2114	27	0.0222889
2114	28	0.0724574							2114	28	0.0765029
2114	29	0.105483							2114	29	0.03882
2114	30	0.0727351							2114	30	0.078294
2114	31	0.0370113							2114	31	0.0635761
2114	32	0.0117124							2114	32	-0.0106019
2114	33	0.0744455							2114	33	0.0970865
2114	34	0.115923							2114	34	0.0838695
2114	35	0.0859553							2114	35	0.10649
2114	36	-0.01463							2114	36	-0.00763862
2114	37	0.0846548							2114	37	0.0848693
2114	38	-0.0561499							2114	38	-0.0699538
2114	39	0.107343							2114	39	0.0779252
2114	40	-0.0288472							2114	40	0.0286301
2114	41	0.0407246							2114	41	0.0351164
2114	42	-0.0675252							2114	42	-0.0317009
2114	43	0.170538							2114	43	0.130376
2114	44	-0.0361926							2114	44	-0.0387963
2114	45	0.084557							2114	45	0.109621
2114	46	-0.024861							2114	46	0.0211691
2114	47	0.111094							2114	47	0.0963768
2114	48	0.052668							2114	48	0.0267823
2114	49	0.080516							2114	49	0.0897185
2114	50	-0.0667206							2114	50	-0.035152
2114	51	0.122492							2114	51	0.0594007
2115	1	-0.0463837							2115	1	-0.00583857
2115	2	-0.00717115							2115	2	-0.147033
2115	3	0.0742061							2115	3	0.0376929
2115	4	0.153406							2115	4	0.0926119
2115	5	-0.158078							2115	5	-0.169669
2115	6	-0.0372673							2115	6	-0.146829
2115	7	0.0584							2115	7	0.00901547
2115	8	-0.0714136							2115	8	-0.115645
2115	9	-0.00138378							2115	9	0.0395193
2115	10	-0.14646							2115	10	-0.0814553
2115	11	0.110658							2115	11	0.103541
2115	12	-0.144153							2115	12	-0.109289
2115	13	0.236962							2115	13	0.258459
2115	14	0.0933186							2115	14	0.094286
2115	15	-0.0258524							2115	15	0.0113608
2115	16	0.0508861							2115	16	0.00499913
2115	17	0.0472448							2115	17	0.00670785
2115	18	0.0243838							2115	18	0.00783847
2115	19	-0.0079743							2115	19	0.000495684
2115	20	0.0641729							2115	20	0.0599283
2115	21	0.0795277							2115	21	0.0519999
2115	22	0.0598019							2115	22	0.0439175
2115	23	0.0399488							2115	23	0.0302767
2115	24	0.0542688							2115	24	0.0626747
2115	25	0.00417568							2115	25	0.00221869
2115	26	0.0326165							2115	26	0.0435502
2115	27	0.0609863							2115	27	0.0926195
2115	28	0.0525631							2115	28	0.0462921
2115	29	0.0597225							2115	29	0.100338
2115	30	0.0870107							2115	30	0.0756189
2115	31	0.041187							2115	31	0.0540015
2115	32	0.0565415							2115	32	0.0325981
2115	33	0.0460721							2115	33	0.0545575
2115	34	0.0147792							2115	34	-0.00841562
2115	35	0.164813							2115	35	0.0866225
2115	36	0.0322384							2115	36	0.0388411
2115	37	0.0720806							2115	37	0.0427794
2115	38	0.0306481							2115	38	-0.0529233
2115	39	0.0797906							2115	39	0.0818485
2115	40	0.0771424							2115	40	0.0701255
2115	41	0.041271							2115	41	0.0583046
2115	42	0.0577654							2115	42	0.0219166
2115	43	0.138404							2115	43	0.0915918
2115	44	0.0457863							2115	44	0.0116263
2115	45	0.156084							2115	45	0.117117
2115	46	0.0339968							2115	46	0.0800693
2115	47	0.1287							2115	47	0.101161
2115	48	0.0251048							2115	48	0.0140389
2115	49	0.0825818							2115	49	0.0838436
2115	50	0.00056342							2115	50	-0.0378257
2115	51	0.10468							2115	51	0.0502178
2116	1	0.92869							2116	1	0.855128
2116	2	0.929628							2116	2	0.8531
2116	3	1.04306							2116	3	0.937322
2116	4	1.00093							2116	4	0.931157
2116	5	0.835729							2116	5	0.783375
2116	6	0.716183							2116	6	0.692245
2116	7	0.801758							2116	7	0.782003
2116	8	0.688558							2116	8	0.648087
2116	9	0.568829							2116	9	0.572371
2116	10	0.503591							2116	10	0.482707
2116	11	0.464278							2116	11	0.481658
2116	12	0.248035							2116	12	0.314707
2116	13	0.131341							2116	13	0.138849
2116	14	0.00952159							2116	14	0.0217578
2116	15	-0.113127							2116	15	-0.10563
2116	16	-0.0429597							2116	16	-0.0443092
2116	17	-0.0306872							2116	17	-0.00745195
2116	18	-0.0584228							2116	18	-0.0609462
2116	19	-0.108875							2116	19	-0.112388
2116	20	-0.00250797							2116	20	-0.0012382
2116	21	0.0765043							2116	21	-0.0135426
2116	22	0.0165666							2116	22	-0.000699575
2116	23	0.028239							2116	23	-0.0199731
2116	24	-0.0115032							2116	24	0.0361389
2116	25	0.012275							2116	25	-0.0290141
2116	26	-0.0175016							2116	26	-0.0158075
2116	27	0.0809314							2116	27	0.0303359
2116	28	0.039349							2116	28	-0.0195733
2116	29	0.0974452							2116	29	0.0478242
2116	30	0.0171983							2116	30	-0.00288724
2116	31	0.0136544							2116	31	0.00806093
2116	32	-0.0473015							2116	32	0.0218219
2116	33	0.0275903							2116	33	-0.0114904
2116	34	0.0464429							2116	34	0.0298806
2116	35	0.0222494							2116	35	0.0257685
2116	36	-0.0984792							2116	36	-0.0659359
2116	37	-0.0157275							2116	37	0.0475731
2116	38	-0.0414734							2116	38	-0.0678133
2116	39	-0.00393066							2116	39	-0.00056455
2116	40	-0.0598045							2116	40	-0.045525
2116	41	-0.0145089							2116	41	0.0791117
2116	42	0.00475999							2116	42	-0.00433633
2116	43	-0.0116665							2116	43	0.0184714
2116	44	-0.00731722							2116	44	-0.0331485
2116	45	0.0547545							2116	45	0.0511436
2116	46	-0.0113837							2116	46	-0.00391632
2116	47	-0.0028997							2116	47	0.0460964
2116	48	0.0733413							2116	48	0.0694226
2116	49	0.0204544							2116	49	0.0383078
2116	50	-0.127078							2116	50	-0.119921
2116	51	-0.0297617							2116	51	-0.050703
2117	1	-0.123824							2117	1	-0.252636
2117	2	-0.410465							2117	2	-0.391584
2117	3	0.134436							2117	3	0.0756597
2117	4	-0.108487							2117	4	-0.00198502
2117	5	-0.0707564							2117	5	-0.0934272
2117	6	0.137134							2117	6	0.0262837
2117	7	0.154204							2117	7	0.133936
2117	8	-0.114246							2117	8	-0.0575791
2117	9	0.0359369							2117	9	0.0967592
2117	10	0.185231							2117	10	0.182416
2117	11	0.546288							2117	11	0.519551
2117	12	0.230958							2117	12	0.270776
2117	13	0.17964							2117	13	0.147692
2117	14	0.0548125							2117	14	0.0717167
2117	15	-0.0177715							2117	15	-0.00411463
2117	16	-0.00289883							2117	16	-0.0616462
2117	17	-0.0268762							2117	17	-0.0155269
2117	18	0.0156125							2117	18	0.0506445
2117	19	0.0655815							2117	19	0.0369967
2117	20	0.0190096							2117	20	0.0471541
2117	21	0.0774512							2117	21	0.0534919
2117	22	-0.0076416							2117	22	-0.00176991
2117	23	0.0341654							2117	23	0.0229152
2117	24	0.00489351							2117	24	0.0335181
2117	25	0.0233193							2117	25	0.00984349
2117	26	-0.00864434							2117	26	0.0103109
2117	27	-0.0280571							2117	27	0.0528058
2117	28	0.108915							2117	28	0.0330272
2117	29	0.12148							2117	29	0.109423
2117	30	0.0813832							2117	30	0.0233947
2117	31	0.0303279							2117	31	0.0697189
2117	32	0.0985885							2117	32	0.0562681
2117	33	0.0941887							2117	33	0.0996739
2117	34	0.0474174							2117	34	0.0270979
2117	35	0.0479986							2117	35	0.0506988
2117	36	0.0238856							2117	36	-0.0152128
2117	37	0.0188232							2117	37	0.00356594
2117	38	0.05867							2117	38	0.0104446
2117	39	0.118595							2117	39	0.105831
2117	40	0.0122835							2117	40	-0.0118935
2117	41	0.0178737							2117	41	-0.0159345
2117	42	0.0848351							2117	42	0.036908
2117	43	0.0745981							2117	43	0.0366146
2117	44	0.0617393							2117	44	0.0488237
2117	45	0.0880719							2117	45	0.088928
2117	46	0.0962027							2117	46	0.0624234
2117	47	0.104138							2117	47	0.0129774
2117	48	0.0087058							2117	48	0.0311144
2117	49	0.00436175							2117	49	0.0137656
2117	50	0.0143676							2117	50	-0.0453838
2117	51	0.0920899							2117	51	0.0251719
2118	1	-0.210311							2118	1	-0.106166
2118	2	-0.219794							2118	2	-0.151406
2118	3	0.259144							2118	3	0.156175
2118	4	-0.146037							2118	4	-0.0220979
2118	5	-0.103066							2118	5	-0.015177
2118	6	0.14612							2118	6	0.165901
2118	7	0.201013							2118	7	0.102177
2118	8	-0.175553							2118	8	-0.128696
2118	9	-0.0611578							2118	9	-0.0676034
2118	10	-0.00581657							2118	10	0.0120333
2118	11	0.154495							2118	11	0.112784
2118	12	0.32403							2118	12	0.309207
2118	13	0.224643							2118	13	0.193094
2118	14	0.091526							2118	14	0.0632486
2118	15	0.0764201							2118	15	0.0696965
2118	16	0.00356606							2118	16	0.00291919
2118	17	0.0902794							2118	17	0.0663821
2118	18	-0.00158425							2118	18	0.0533978
2118	19	0.0175932							2118	19	0.0218352
2118	20	0.0723282							2118	20	0.0116864
2118	21	0.122248							2118	21	0.106712
2118	22	0.119117							2118	22	0.0788674
2118	23	0.035342							2118	23	0.0444521
2118	24	0.0695064							2118	24	0.0664548
2118	25	0.116714							2118	25	0.0965605
2118	26	0.108149							2118	26	0.0580786
2118	27	0.0548288							2118	27	0.0442153
2118	28	0.109529							2118	28	0.0920127
2118	29	0.114741							2118	29	0.0549612
2118	30	0.197041							2118	30	0.0925892
2118	31	0.0933978							2118	31	0.0647336
2118	32	0.0483958							2118	32	0.0214277
2118	33	0.0629759							2118	33	0.0452278
2118	34	0.142551							2118	34	0.104775
2118	35	0.136953							2118	35	0.0567777
2118	36	0.114912							2118	36	0.0893307
2118	37	0.0668534							2118	37	0.0126102
2118	38	0.106735							2118	38	0.0551565
2118	39	0.0962172							2118	39	0.0344233
2118	40	0.172324							2118	40	0.0527914
2118	41	0.0568759							2118	41	0.0449756
2118	42	0.095265							2118	42	0.104068
2118	43	0.0827368							2118	43	0.00331746
2118	44	0.0926512							2118	44	0.0396962
2118	45	0.0912907							2118	45	0.0545099
2118	46	0.147967							2118	46	0.0680178
2118	47	0.108377							2118	47	0.0798001
2118	48	0.00416917							2118	48	0.0465576
2118	49	0.131597							2118	49	0.0626714
2118	50	0.0330231							2118	50	0.0423297
2118	51	0.0773273							2118	51	0.0509147
2119	1	0.890373							2119	1	0.887692
2119	2	0.931715							2119	2	0.868526
2119	3	0.95137							2119	3	0.870405
2119	4	0.945206							2119	4	0.879005
2119	5	0.928352							2119	5	0.861217
2119	6	0.891111							2119	6	0.818359
2119	7	0.76115							2119	7	0.801832
2119	8	0.701201							2119	8	0.612966
2119	9	0.64557							2119	9	0.57217
2119	10	0.548334							2119	10	0.561904
2119	11	0.528637							2119	11	0.453262
2119	12	0.269876							2119	12	0.240458
2119	13	0.164329							2119	13	0.134632
2119	14	0.0341572							2119	14	0.0296828
2119	15	0.0199437							2119	15	0.0376971
2119	16	0.0405061							2119	16	-0.00975834
2119	17	0.0248412							2119	17	0.0309713
2119	18	-0.0386941							2119	18	-0.0552631
2119	19	-0.00550053							2119	19	0.00632853
2119	20	-0.000975935							2119	20	-0.028565
2119	21	0.0621184							2119	21	0.0642258
2119	22	0.0299044							2119	22	0.0386283
2119	23	0.038105							2119	23	0.000990295
2119	24	0.0694991							2119	24	0.0654146
2119	25	-0.000473963							2119	25	0.0395907
2119	26	-0.0119007							2119	26	0.0570111
2119	27	-0.0234651							2119	27	-0.00137145
2119	28	0.0892493							2119	28	0.117161
2119	29	0.0472112							2119	29	0.0706661
2119	30	0.106832							2119	30	0.0687318
2119	31	0.0548271							2119	31	0.0509527
2119	32	0.0385995							2119	32	0.0449153
2119	33	0.0342274							2119	33	0.0262892
2119	34	0.0556586							2119	34	0.0958684
2119	35	-0.0760496							2119	35	0.0235455
2119	36	0.0269255							2119	36	0.0166972
2119	37	-0.11961							2119	37	-0.0916564
2119	38	0.0579209							2119	38	0.0311472
2119	39	0.0239575							2119	39	0.0290837
2119	40	0.0793006							2119	40	0.0574495
2119	41	-0.0467209							2119	41	-0.00593607
2119	42	0.0569034							2119	42	0.114627
2119	43	-0.0091906							2119	43	-0.00783756
2119	44	-0.0446055							2119	44	0.024135
2119	45	-0.0903093							2119	45	-0.0209483
2119	46	0.0215992							2119	46	0.0991565
2119	47	0.0137759							2119	47	0.0101695
2119	48	-0.00541625							2119	48	0.00778204
2119	49	-0.0779677							2119	49	-0.0333748
2119	50	-0.111199							2119	50	-0.0713673
2119	51	-0.14126							2119	51	-0.0607711
2120	1	0.187651							2120	1	0.162575
2120	2	-0.133305							2120	2	-0.185699
2120	3	0.125566							2120	3	0.142217
2120	4	0.0587416							2120	4	-0.0159802
2120	5	0.178412							2120	5	0.0481521
2120	6	-0.105726							2120	6	-0.110447
2120	7	0.0439255							2120	7	0.0606781
2120	8	-0.304731							2120	8	-0.242191
2120	9	-0.273859							2120	9	-0.293665
2120	10	-0.283112							2120	10	-0.235599
2120	11	-0.197823							2120	11	-0.163094
2120	12	-0.107809							2120	12	-0.0911629
2120	13	0.194064							2120	13	0.208044
2120	14	0.0882713							2120	14	0.0830128
2120	15	0.108731							2120	15	0.0899779
2120	16	0.0549219							2120	16	0.0461929
2120	17	0.125345							2120	17	0.0953656
2120	18	0.0266617							2120	18	0.0379172
2120	19	0.110168							2120	19	0.0800226
2120	20	0.0281364							2120	20	0.00408664
2120	21	0.105319							2120	21	0.065882
2120	22	0.112737							2120	22	0.0800185
2120	23	0.0944865							2120	23	0.114057
2120	24	0.0947895							2120	24	0.066173
2120	25	0.110942							2120	25	0.0747649
2120	26	0.144318							2120	26	0.141844
2120	27	0.00665459							2120	27	0.0610125
2120	28	0.168293							2120	28	0.149293
2120	29	0.117903							2120	29	0.0994634
2120	30	0.138754							2120	30	0.140571
2120	31	0.0730887							2120	31	0.0822609
2120	32	0.0980024							2120	32	0.145481
2120	33	0.0909569							2120	33	0.0792072
2120	34	0.126011							2120	34	0.122213
2120	35	0.0974744							2120	35	0.0747739
2120	36	0.0375382							2120	36	0.0597476
2120	37	0.0625492							2120	37	0.0494289
2120	38	0.106874							2120	38	0.100259
2120	39	0.0690995							2120	39	0.0567394
2120	40	0.0263957							2120	40	0.114077
2120	41	0.0621522							2120	41	0.0888316
2120	42	0.219471							2120	42	0.194177
2120	43	-0.039902							2120	43	6.12915e-05
2120	44	0.0497408							2120	44	0.129338
2120	45	0.0702509							2120	45	0.0641148
2120	46	0.108468							2120	46	0.124448
2120	47	0.0644924							2120	47	0.0834165
2120	48	0.057197							2120	48	0.111633
2120	49	0.0758464							2120	49	-0.0162406
2120	50	0.0595105							2120	50	0.0704885
2120	51	-0.0502747							2120	51	-0.0706296
2121	1	-0.247597							2121	1	-0.164044
2121	2	-0.425952							2121	2	-0.3855
2121	3	-0.217091							2121	3	-0.0884032
2121	4	0.0621225							2121	4	0.0755956
2121	5	0.0350183							2121	5	0.0809812
2121	6	-0.106323							2121	6	-0.000234715
2121	7	-0.347756							2121	7	-0.288792
2121	8	-0.146484							2121	8	-0.11092
2121	9	0.0746253							2121	9	0.0388404
2121	10	0.0991472							2121	10	0.0768679
2121	11	-0.28169							2121	11	-0.32384
2121	12	-0.123588							2121	12	-0.183202
2121	13	0.156706							2121	13	0.181404
2121	14	0.0201324							2121	14	0.028437
2121	15	-0.030168							2121	15	-0.00211044
2121	16	0.0838133							2121	16	0.0856992
2121	17	0.120562							2121	17	0.0937726
2121	18	0.0582804							2121	18	0.0325236
2121	19	0.0576461							2121	19	0.0547495
2121	20	0.00279917							2121	20	0.0126279
2121	21	0.0956838							2121	21	0.0475097
2121	22	0.0565249							2121	22	0.00861959
2121	23	0.0936414							2121	23	0.0440775
2121	24	0.11717							2121	24	0.10367
2121	25	0.0351732							2121	25	0.0635797
2121	26	0.117626							2121	26	0.12495
2121	27	-0.00634341							2121	27	-0.00605762
2121	28	0.115447							2121	28	0.145347
2121	29	0.0867283							2121	29	0.104448
2121	30	0.0973218							2121	30	0.111478
2121	31	0.0869955							2121	31	0.0447221
2121	32	0.133455							2121	32	0.133136
2121	33	0.101746							2121	33	0.0565976
2121	34	0.0986986							2121	34	0.115646
2121	35	0.0737079							2121	35	0.0317801
2121	36	0.0693988							2121	36	0.0565989
2121	37	0.071571							2121	37	0.037
2121	38	0.0633554							2121	38	0.053741
2121	39	-0.000184937							2121	39	-0.0120024
2121	40	0.00394693							2121	40	0.0258953
2121	41	0.046648							2121	41	0.0224296
2121	42	0.158136							2121	42	0.151116
2121	43	-0.0107948							2121	43	-0.00447443
2121	44	0.0695485							2121	44	0.026946
2121	45	-0.0151602							2121	45	0.0197691
2121	46	0.103413							2121	46	0.0331141
2121	47	0.0550322							2121	47	0.0514778
2121	48	0.108677							2121	48	0.0787015
2121	49	-0.0192921							2121	49	0.0181635
2121	50	0.0644561							2121	50	0.0490127
2121	51	0.0185432							2121	51	0.0138623
2122	1	0.0288843							2122	1	-0.00249064
2122	2	-0.291908							2122	2	-0.204935
2122	3	0.0248984							2122	3	0.0589038
2122	4	0.0630036							2122	4	0.114817
2122	5	0.0111886							2122	5	-0.0456222
2122	6	0.0457809							2122	6	0.0468579
2122	7	-0.431595							2122	7	-0.370336
2122	8	-0.227002							2122	8	-0.252652
2122	9	-0.00738064							2122	9	-0.0597142
2122	10	-0.0958151							2122	10	-0.0625756
2122	11	-0.170222							2122	11	-0.0949647
2122	12	-0.371712							2122	12	-0.36841
2122	13	-0.413971							2122	13	-0.36899
2122	14	-0.128331							2122	14	-0.101529
2122	15	0.015082							2122	15	0.0319309
2122	16	0.0656987							2122	16	0.062081
2122	17	0.0764598							2122	17	0.0643205
2122	18	-0.0183715							2122	18	-0.0165893
2122	19	0.0953185							2122	19	0.0734194
2122	20	0.00472878							2122	20	0.00385338
2122	21	0.111691							2122	21	0.0544491
2122	22	0.097101							2122	22	0.102116
2122	23	0.115536							2122	23	0.0508113
2122	24	0.128582							2122	24	0.102464
2122	25	0.0112363							2122	25	-0.00747833
2122	26	0.106037							2122	26	0.104227
2122	27	0.0328674							2122	27	0.0464136
2122	28	0.12237							2122	28	0.134727
2122	29	0.105418							2122	29	0.0741102
2122	30	0.156835							2122	30	0.126251
2122	31	0.0645383							2122	31	0.0774149
2122	32	0.0992336							2122	32	0.104272
2122	33	0.0339896							2122	33	0.0947822
2122	34	0.135942							2122	34	0.0966694
2122	35	0.0749883							2122	35	0.0361893
2122	36	0.104763							2122	36	0.0898019
2122	37	0.0275756							2122	37	0.0264692
2122	38	0.129293							2122	38	0.0813511
2122	39	-0.0427826							2122	39	-0.0482314
2122	40	0.105724							2122	40	0.113494
2122	41	0.0128818							2122	41	0.00237073
2122	42	0.123739							2122	42	0.113127
2122	43	0.019158							2122	43	0.00445112
2122	44	0.0418687							2122	44	-0.00949588
2122	45	0.00027022							2122	45	0.0500515
2122	46	0.125999							2122	46	0.084066
2122	47	0.06295							2122	47	0.0841718
2122	48	0.128235							2122	48	0.108538
2122	49	0.0244342							2122	49	0.0248242
2122	50	0.12969							2122	50	0.0468051
2122	51	0.0585008							2122	51	0.0221845
2123	1	-0.218306							2123	1	-0.187455
2123	2	-0.201161							2123	2	-0.268047
2123	3	0.151894							2123	3	0.179313
2123	4	0.00980688							2123	4	-0.00653111
2123	5	-0.0878662							2123	5	-0.153206
2123	6	-0.0832641							2123	6	-0.15009
2123	7	-0.1703							2123	7	-0.201878
2123	8	-0.287225							2123	8	-0.258602
2123	9	-0.228438							2123	9	-0.196857
2123	10	0.0173118							2123	10	0.0492238
2123	11	0.120444							2123	11	-0.0249943
2123	12	0.38725							2123	12	0.327748
2123	13	0.184799							2123	13	0.125712
2123	14	0.0770595							2123	14	0.0550821
2123	15	0.0208236							2123	15	0.0247207
2123	16	0.080903							2123	16	0.0945364
2123	17	0.0804647							2123	17	0.0348323
2123	18	0.073196							2123	18	0.0371942
2123	19	0.0500668							2123	19	0.0145428
2123	20	0.0698947							2123	20	0.0201761
2123	21	0.074273							2123	21	0.070122
2123	22	0.120649							2123	22	0.0588193
2123	23	0.0848775							2123	23	0.0168563
2123	24	0.154781							2123	24	0.0496499
2123	25	0.0290887							2123	25	-0.0163041
2123	26	0.0815896							2123	26	0.0709323
2123	27	0.0798009							2123	27	-0.00480424
2123	28	0.12115							2123	28	0.0485872
2123	29	0.158259							2123	29	0.11135
2123	30	0.182823							2123	30	0.117916
2123	31	0.0688435							2123	31	0.0496849
2123	32	0.0675457							2123	32	0.0188574
2123	33	0.0272032							2123	33	0.00444521
2123	34	0.139825							2123	34	0.0904724
2123	35	0.113609							2123	35	0.0456497
2123	36	0.167204							2123	36	0.0768642
2123	37	-0.0110885							2123	37	-0.0523248
2123	38	0.0790926							2123	38	0.0488822
2123	39	-0.0445528							2123	39	0.00771528
2123	40	0.111991							2123	40	0.030685
2123	41	0.0784895							2123	41	-0.0162663
2123	42	0.067362							2123	42	0.0611409
2123	43	0.0552906							2123	43	-0.0230445
2123	44	0.146144							2123	44	0.0429575
2123	45	0.078816							2123	45	-0.0186431
2123	46	0.154931							2123	46	0.105316
2123	47	0.0617383							2123	47	-0.0412665
2123	48	0.227106							2123	48	0.0993483
2123	49	0.0305895							2123	49	-0.0347085
2123	50	0.085621							2123	50	0.0118061
2123	51	0.0902798							2123	51	-0.0132335
2124	1	-0.163557							2124	1	-0.110151
2124	2	-0.0992365							2124	2	-0.177726
2124	3	0.195564							2124	3	0.191907
2124	4	-0.181854							2124	4	-0.197778
2124	5	0.169101							2124	5	0.136928
2124	6	0.0127225							2124	6	-0.00323247
2124	7	0.101795							2124	7	0.0348698
2124	8	-0.298432							2124	8	-0.199675
2124	9	-0.203451							2124	9	-0.167478
2124	10	0.13101							2124	10	0.0788921
2124	11	-0.14087							2124	11	-0.125671
2124	12	0.267043							2124	12	0.279229
2124	13	0.191005							2124	13	0.182175
2124	14	0.071666							2124	14	0.0637641
2124	15	-0.104476							2124	15	-0.0581141
2124	16	0.105543							2124	16	0.0626578
2124	17	0.0922087							2124	17	0.0577469
2124	18	0.0517075							2124	18	0.048347
2124	19	0.0367855							2124	19	0.0457286
2124	20	0.0345754							2124	20	0.0122055
2124	21	0.0828025							2124	21	0.109295
2124	22	0.0987581							2124	22	0.0842243
2124	23	0.0279529							2124	23	0.0554333
2124	24	0.0720587							2124	24	0.0829894
2124	25	0.0682923							2124	25	0.0524581
2124	26	0.0546055							2124	26	0.0791918
2124	27	0.0775218							2124	27	0.0143321
2124	28	0.129717							2124	28	0.0804585
2124	29	0.0526271							2124	29	0.0598692
2124	30	0.166291							2124	30	0.15853
2124	31	0.0425328							2124	31	0.0611799
2124	32	0.0288042							2124	32	0.110752
2124	33	0.0911341							2124	33	0.0522196
2124	34	0.0703816							2124	34	0.0956866
2124	35	0.0269408							2124	35	0.0544548
2124	36	0.123093							2124	36	0.126706
2124	37	-0.0660062							2124	37	-0.0495125
2124	38	0.0939972							2124	38	0.0807729
2124	39	-0.0325704							2124	39	0.0143504
2124	40	0.08938							2124	40	0.106115
2124	41	0.0365785							2124	41	0.0354027
2124	42	0.107698							2124	42	0.116665
2124	43	-0.0271896							2124	43	0.03512
2124	44	0.0773809							2124	44	0.0783428
2124	45	-0.122139							2124	45	-0.11407
2124	46	0.113154							2124	46	0.120794
2124	47	0.0475071							2124	47	0.000329978
2124	48	0.0205358							2124	48	0.102851
2124	49	-0.0226048							2124	49	-0.00952491
2124	50	0.0493948							2124	50	0.060252
2124	51	0.0400373							2124	51	-0.00178603
2125	1	0.0156716							2125	1	-0.13677
2125	2	-0.080773							2125	2	-0.0998276
2125	3	0.268294							2125	3	0.150396
2125	4	0.017738							2125	4	-0.0352111
2125	5	-0.229419							2125	5	-0.233027
2125	6	0.0560256							2125	6	0.0404718
2125	7	-0.128071							2125	7	-0.184531
2125	8	-0.0843603							2125	8	-0.101992
2125	9	-0.00671874							2125	9	-0.0817294
2125	10	0.120276							2125	10	0.0845491
2125	11	-0.0700135							2125	11	-0.0176474
2125	12	-0.0911955							2125	12	-0.0847382
2125	13	0.18123							2125	13	0.183857
2125	14	0.0890452							2125	14	0.0865083
2125	15	-0.00521686							2125	15	-0.0101882
2125	16	0.0463969							2125	16	0.0539658
2125	17	0.0480549							2125	17	0.00556615
2125	18	0.0890233							2125	18	0.0510695
2125	19	0.0816736							2125	19	0.0524264
2125	20	0.052084							2125	20	0.0199629
2125	21	0.0926757							2125	21	0.0689929
2125	22	0.0649669							2125	22	0.0410657
2125	23	0.0923577							2125	23	0.0661106
2125	24	0.0923763							2125	24	0.0644525
2125	25	-0.01077							2125	25	0.00725463
2125	26	0.0729001							2125	26	0.110211
2125	27	1.29457e-05							2125	27	0.00316442
2125	28	-0.0414653							2125	28	0.00405094
2125	29	0.0752926							2125	29	0.0539641
2125	30	0.063439							2125	30	0.090001
2125	31	0.0711555							2125	31	0.0390621
2125	32	0.0690368							2125	32	0.05792
2125	33	0.132705							2125	33	0.106518
2125	34	0.142397							2125	34	0.127039
2125	35	0.0441682							2125	35	0.0109871
2125	36	0.116268							2125	36	0.0976704
2125	37	-0.025238							2125	37	0.0177718
2125	38	0.102114							2125	38	0.0841272
2125	39	0.0466795							2125	39	0.0389793
2125	40	0.088443							2125	40	0.0868597
2125	41	0.0190055							2125	41	0.0164641
2125	42	0.103386							2125	42	0.11742
2125	43	0.00733878							2125	43	-0.0471285
2125	44	0.148205							2125	44	0.0578112
2125	45	0.123669							2125	45	0.0598226
2125	46	0.0913099							2125	46	0.110981
2125	47	0.0679453							2125	47	0.0366629
2125	48	0.0663462							2125	48	0.0910495
2125	49	-0.0377303							2125	49	-0.033298
2125	50	-0.0337487							2125	50	0.0133803
2125	51	-0.0147332							2125	51	-0.0534034
2126	1	-0.0286583							2126	1	-0.0780387
2126	2	-0.255294							2126	2	-0.292402
2126	3	0.0700694							2126	3	0.0642158
2126	4	0.0451288							2126	4	0.0303607
2126	5	-0.0846307							2126	5	-0.126181
2126	6	-0.0720404							2126	6	-0.060051
2126	7	-0.0323324							2126	7	-0.081672
2126	8	-0.119624							2126	8	-0.139505
2126	9	-0.222254							2126	9	-0.125171
2126	10	0.0504495							2126	10	0.0355478
2126	11	-0.058964							2126	11	-0.0149227
2126	12	0.277124							2126	12	0.256911
2126	13	0.136447							2126	13	0.146953
2126	14	0.00839188							2126	14	0.0336896
2126	15	-0.072191							2126	15	-0.0769753
2126	16	0.0512616							2126	16	0.0117889
2126	17	0.0152811							2126	17	0.0117835
2126	18	0.0451649							2126	18	0.0154625
2126	19	-0.0648985							2126	19	-0.078855
2126	20	0.0413688							2126	20	0.0438539
2126	21	0.0653872							2126	21	0.0304254
2126	22	0.0515882							2126	22	0.0457104
2126	23	0.0114796							2126	23	-0.0121507
2126	24	0.0653829							2126	24	0.0713183
2126	25	0.0336295							2126	25	0.0109775
2126	26	-0.0316343							2126	26	-0.0247691
2126	27	-0.0415435							2126	27	-0.0242929
2126	28	0.0846254							2126	28	0.0736573
2126	29	0.0143727							2126	29	0.0474635
2126	30	0.0830973							2126	30	0.0341353
2126	31	0.034228							2126	31	0.0594429
2126	32	0.172789							2126	32	0.122529
2126	33	0.0205834							2126	33	-0.00939856
2126	34	0.0634436							2126	34	0.0122335
2126	35	0.0848642							2126	35	0.0109228
2126	36	0.107774							2126	36	0.0477296
2126	37	-0.0203557							2126	37	-0.0261512
2126	38	0.0182604							2126	38	0.00291346
2126	39	-0.0494736							2126	39	-0.0555563
2126	40	0.129126							2126	40	0.0898483
2126	41	0.068965							2126	41	0.0176972
2126	42	0.0883509							2126	42	0.0732189
2126	43	-0.106489							2126	43	-0.118248
2126	44	0.0869237							2126	44	0.00537821
2126	45	-0.00289718							2126	45	-0.0593231
2126	46	0.067677							2126	46	0.103979
2126	47	-0.0343784							2126	47	-0.0066995
2126	48	0.106312							2126	48	0.0502757
2126	49	-0.000765723							2126	49	-0.0130898
2126	50	0.00606824							2126	50	-0.0491344
2126	51	-0.0590661							2126	51	-0.0762197
2127	1	-0.032989							2127	1	0.0608034
2127	2	-0.221928							2127	2	-0.183825
2127	3	0.0809616							2127	3	0.205871
2127	4	-0.168511							2127	4	-0.0667736
2127	5	0.0839642							2127	5	-0.0257408
2127	6	-0.183849							2127	6	-0.0918496
2127	7	-0.0631334							2127	7	0.0481676
2127	8	-0.267828							2127	8	-0.0846382
2127	9	0.0618353							2127	9	0.103107
2127	10	0.016165							2127	10	-0.0137026
2127	11	-0.0144074							2127	11	0.056521
2127	12	-0.135608							2127	12	-0.0931842
2127	13	-0.380066							2127	13	-0.323177
2127	14	0.116167							2127	14	0.0909539
2127	15	-0.0215323							2127	15	-0.00252292
2127	16	0.0349318							2127	16	-0.0125869
2127	17	0.0254666							2127	17	0.00629134
2127	18	0.0182252							2127	18	0.0224627
2127	19	-0.0183071							2127	19	-0.0253281
2127	20	0.0994679							2127	20	0.0789027
2127	21	0.0752206							2127	21	0.0786567
2127	22	0.0732641							2127	22	0.0323478
2127	23	0.0315552							2127	23	0.0153749
2127	24	0.0676077							2127	24	0.0972915
2127	25	-0.0246208							2127	25	0.0646956
2127	26	0.0579056							2127	26	0.0656716
2127	27	0.0301367							2127	27	0.0589283
2127	28	0.0677452							2127	28	0.149402
2127	29	0.00543574							2127	29	0.0441553
2127	30	0.0739946							2127	30	0.107551
2127	31	-0.00123041							2127	31	0.0435424
2127	32	0.11419							2127	32	0.0916503
2127	33	0.048419							2127	33	0.105927
2127	34	0.130882							2127	34	0.130792
2127	35	0.0103296							2127	35	0.0636681
2127	36	0.0164478							2127	36	0.0548537
2127	37	-0.0763435							2127	37	-0.0533887
2127	38	0.040423							2127	38	0.097484
2127	39	-0.0702871							2127	39	-0.0398657
2127	40	0.0793421							2127	40	0.127604
2127	41	0.050998							2127	41	0.077094
2127	42	0.0640135							2127	42	0.121417
2127	43	-0.0472324							2127	43	-0.0198484
2127	44	0.134191							2127	44	0.150834
2127	45	0.0173014							2127	45	0.108231
2127	46	0.0404974							2127	46	0.0222203
2127	47	0.0701437							2127	47	0.0125826
2127	48	0.0641111							2127	48	0.0804958
2127	49	-0.0215921							2127	49	-0.0311138
2127	50	0.027501							2127	50	0.0451991
2127	51	0.0138009							2127	51	0.0603992
2128	1	-0.529505							2128	1	-0.631344
2128	2	-0.270935							2128	2	-0.151441
2128	3	-0.00476847							2128	3	-0.057368
2128	4	0.062874							2128	4	0.0221425
2128	5	0.0569364							2128	5	0.121941
2128	6	0.101314							2128	6	0.113791
2128	7	-0.108713							2128	7	-0.103245
2128	8	0.0501476							2128	8	0.0630471
2128	9	0.0799433							2128	9	-0.00301501
2128	10	0.0785912							2128	10	0.0339825
2128	11	-0.0685334							2128	11	-0.0404734
2128	12	-0.178033							2128	12	-0.134964
2128	13	0.00477505							2128	13	0.0131619
2128	14	0.0493259							2128	14	0.0452994
2128	15	0.0451994							2128	15	0.000377742
2128	16	0.0325997							2128	16	0.015396
2128	17	-0.016199							2128	17	-0.00289912
2128	18	-0.0307831							2128	18	0.00347919
2128	19	-0.0277635							2128	19	-0.0283084
2128	20	0.063778							2128	20	0.0321217
2128	21	0.0723061							2128	21	0.0226681
2128	22	0.0747976							2128	22	0.0611423
2128	23	0.0597089							2128	23	0.026617
2128	24	0.0504393							2128	24	0.0550988
2128	25	-0.00374135							2128	25	0.031941
2128	26	0.066369							2128	26	0.0264573
2128	27	0.0235425							2128	27	0.00994815
2128	28	0.0961707							2128	28	0.0307611
2128	29	0.0877301							2128	29	0.0337044
2128	30	0.0431407							2128	30	0.056977
2128	31	0.0668737							2128	31	-0.00689861
2128	32	0.128073							2128	32	0.042407
2128	33	0.107033							2128	33	0.0494001
2128	34	0.051456							2128	34	0.0352681
2128	35	0.0667589							2128	35	-0.0149322
2128	36	0.121571							2128	36	0.0522611
2128	37	0.0197668							2128	37	0.0365152
2128	38	0.0170768							2128	38	0.00723221
2128	39	-0.0712454							2128	39	-0.10204
2128	40	0.111277							2128	40	0.10577
2128	41	0.0262201							2128	41	0.0500888
2128	42	0.0711178							2128	42	0.0689601
2128	43	-0.0258861							2128	43	-0.0546035
2128	44	0.0494551							2128	44	0.00718197
2128	45	-0.0487967							2128	45	-0.0179347
2128	46	-0.0322269							2128	46	-0.014798
2128	47	-0.0337574							2128	47	-0.0040336
2128	48	0.130381							2128	48	0.0662065
2128	49	-0.0485564							2128	49	0.00512129
2128	50	0.0583455							2128	50	0.0650437
2128	51	-0.0226769							2128	51	-0.0135386
2129	1	-0.328771							2129	1	-0.412402
2129	2	-0.16525							2129	2	-0.117912
2129	3	-0.0627087							2129	3	-0.0919126
2129	4	-0.289424							2129	4	-0.247329
2129	5	-0.182069							2129	5	-0.184695
2129	6	0.0707775							2129	6	0.0532932
2129	7	0.000379304							2129	7	-0.00248522
2129	8	-0.0338475							2129	8	-0.0461641
2129	9	0.088244							2129	9	-0.0268702
2129	10	0.155335							2129	10	0.0887592
2129	11	0.164388							2129	11	0.114701
2129	12	-0.191071							2129	12	-0.275094
2129	13	-0.36503							2129	13	-0.374053
2129	14	0.0996268							2129	14	0.0620836
2129	15	0.0320588							2129	15	-0.0118362
2129	16	-0.0451743							2129	16	-0.0533389
2129	17	0.0534618							2129	17	-0.0040393
2129	18	0.0175769							2129	18	0.00926258
2129	19	0.0216634							2129	19	0.0182044
2129	20	0.039199							2129	20	0.0654036
2129	21	0.0470948							2129	21	0.0528126
2129	22	0.0463328							2129	22	0.0511664
2129	23	0.0541531							2129	23	0.0236636
2129	24	0.0453299							2129	24	0.0551285
2129	25	0.0360383							2129	25	0.0518807
2129	26	0.00466819							2129	26	0.0235512
2129	27	0.0792591							2129	27	0.0528894
2129	28	0.0402644							2129	28	0.0344511
2129	29	0.073198							2129	29	0.0569218
2129	30	0.0856603							2129	30	0.0510912
2129	31	0.0260667							2129	31	0.0212632
2129	32	0.122311							2129	32	0.153533
2129	33	0.000208894							2129	33	0.0602075
2129	34	0.116977							2129	34	0.102936
2129	35	0.0576932							2129	35	0.0515823
2129	36	0.114257							2129	36	0.0486039
2129	37	0.0605879							2129	37	-0.00148653
2129	38	0.0737989							2129	38	0.0383079
2129	39	-0.000407483							2129	39	-0.016817
2129	40	0.0781523							2129	40	0.0329093
2129	41	-0.00272287							2129	41	0.0583657
2129	42	0.0886544							2129	42	0.0997334
2129	43	0.0119107							2129	43	0.0211663
2129	44	0.0437568							2129	44	0.0529067
2129	45	0.00730632							2129	45	-0.0644147
2129	46	0.0695961							2129	46	0.0567686
2129	47	0.0152702							2129	47	0.0910722
2129	48	0.0974045							2129	48	0.050811
2129	49	0.0623508							2129	49	0.0733996
2129	50	0.0399315							2129	50	0.0533646
2129	51	0.00299863							2129	51	0.0183335
2130	1	-0.189515							2130	1	-0.21312
2130	2	0.0307336							2130	2	0.0472159
2130	3	-0.00549992							2130	3	0.0230594
2130	4	-0.102037							2130	4	-0.0883708
2130	5	0.0327535							2130	5	0.129062
2130	6	-0.0253156							2130	6	-0.0771215
2130	7	0.106328							2130	7	0.149275
2130	8	0.0731614							2130	8	0.0664183
2130	9	-0.0147422							2130	9	0.000890518
2130	10	0.0944987							2130	10	0.08749
2130	11	0.180969							2130	11	0.120587
2130	12	-0.302482							2130	12	-0.26
2130	13	0.224036							2130	13	0.186595
2130	14	0.0888037							2130	14	0.0493012
2130	15	0.0865142							2130	15	0.0149252
2130	16	-0.00286023							2130	16	-0.0286367
2130	17	-0.0523224							2130	17	-0.0239655
2130	18	-0.0264419							2130	18	-0.00368799
2130	19	0.0332852							2130	19	-0.0365376
2130	20	0.040465							2130	20	0.0330328
2130	21	0.0489727							2130	21	0.0405587
2130	22	0.0251283							2130	22	0.0265595
2130	23	0.0175021							2130	23	-0.013422
2130	24	0.0142859							2130	24	0.027691
2130	25	0.0576401							2130	25	0.0242828
2130	26	0.0265984							2130	26	0.0625727
2130	27	0.0750621							2130	27	0.00632761
2130	28	-0.0353895							2130	28	0.0254635
2130	29	0.000362978							2130	29	0.00658317
2130	30	0.0361711							2130	30	0.00319918
2130	31	-0.0371402							2130	31	-0.00977277
2130	32	0.0294695							2130	32	0.0382175
2130	33	0.0577492							2130	33	0.0578457
2130	34	-0.0157173							2130	34	0.0104677
2130	35	0.0587129							2130	35	0.0142038
2130	36	0.0619418							2130	36	0.0599062
2130	37	0.0033397							2130	37	-0.000557487
2130	38	0.0237445							2130	38	0.0339212
2130	39	-0.00187204							2130	39	0.0221916
2130	40	-0.00385807							2130	40	-0.0363252
2130	41	0.0231856							2130	41	-0.029523
2130	42	0.00558214							2130	42	0.0445137
2130	43	0.0081461							2130	43	-0.00919266
2130	44	0.0735238							2130	44	0.0604134
2130	45	0.026							2130	45	0.019351
2130	46	0.0316054							2130	46	0.00574068
2130	47	0.0815192							2130	47	0.0823921
2130	48	-0.0183293							2130	48	-0.0697025
2130	49	-0.014957							2130	49	-0.0697897
2130	50	-0.0501932							2130	50	-0.0171563
2130	51	-0.0195735							2130	51	0.00808528
2131	1	-0.276036							2131	1	-0.312934
2131	2	-0.372845							2131	2	-0.32123
2131	3	0.0824766							2131	3	0.0450661
2131	4	-0.195081							2131	4	-0.201328
2131	5	-0.00215698							2131	5	-0.0221741
2131	6	-0.319584							2131	6	-0.281165
2131	7	0.0491085							2131	7	-0.0221987
2131	8	-0.0653372							2131	8	0.00728289
2131	9	-0.0740201							2131	9	-0.11344
2131	10	0.207678							2131	10	0.239367
2131	11	0.0418185							2131	11	0.0505428
2131	12	-0.280362							2131	12	-0.237694
2131	13	-0.226039							2131	13	-0.160304
2131	14	0.0653719							2131	14	0.0444707
2131	15	0.0619074							2131	15	0.0599356
2131	16	-0.0239314							2131	16	-0.00351777
2131	17	0.0303495							2131	17	0.0366862
2131	18	-0.0288051							2131	18	0.0156922
2131	19	-0.0131526							2131	19	-0.0179751
2131	20	0.0134046							2131	20	-0.00215931
2131	21	0.0510748							2131	21	0.0583033
2131	22	0.061326							2131	22	0.0649524
2131	23	0.0197102							2131	23	0.0171172
2131	24	0.0736764							2131	24	0.0930471
2131	25	0.0248387							2131	25	-0.000702861
2131	26	0.0629957							2131	26	0.0300442
2131	27	0.0642174							2131	27	0.0939929
2131	28	0.0641287							2131	28	0.0447789
2131	29	0.0366011							2131	29	0.0247391
2131	30	0.0932179							2131	30	0.0585198
2131	31	0.105323							2131	31	0.0903047
2131	32	0.053733							2131	32	-0.00217307
2131	33	0.114152							2131	33	0.0888367
2131	34	-0.00733286							2131	34	0.0135721
2131	35	0.0755354							2131	35	0.0818769
2131	36	0.0655567							2131	36	0.0467721
2131	37	0.0454017							2131	37	0.0966238
2131	38	0.101937							2131	38	0.0910479
2131	39	0.0712609							2131	39	0.0494575
2131	40	-0.00205177							2131	40	0.034164
2131	41	-0.0185532							2131	41	-0.000546396
2131	42	0.0427471							2131	42	0.0713935
2131	43	-0.00243914							2131	43	0.0398703
2131	44	-0.00473226							2131	44	0.00718416
2131	45	0.0265758							2131	45	-0.0112449
2131	46	0.00387687							2131	46	0.0159329
2131	47	0.0203004							2131	47	0.0253017
2131	48	-0.00452183							2131	48	0.0178641
2131	49	-0.0400675							2131	49	-0.0251006
2131	50	-0.01213							2131	50	-0.00587496
2131	51	0.0924048							2131	51	0.0207869
2132	1	-0.265949							2132	1	-0.245252
2132	2	-0.280117							2132	2	-0.225158
2132	3	-0.300789							2132	3	-0.19617
2132	4	-0.206599							2132	4	-0.153577
2132	5	-0.427547							2132	5	-0.305512
2132	6	-0.00415963							2132	6	0.0449325
2132	7	0.119908							2132	7	0.1466
2132	8	-0.170677							2132	8	-0.169528
2132	9	0.107036							2132	9	0.077031
2132	10	-0.00327472							2132	10	-0.0336551
2132	11	0.032817							2132	11	-0.0170312
2132	12	0.122464							2132	12	0.161791
2132	13	0.165894							2132	13	0.193065
2132	14	0.0135585							2132	14	0.0283449
2132	15	-0.00306094							2132	15	0.000307206
2132	16	-0.0551818							2132	16	-0.0185452
2132	17	0.0247856							2132	17	0.0418826
2132	18	-0.0630217							2132	18	-0.0414329
2132	19	-0.0432056							2132	19	-0.0137926
2132	20	0.0260045							2132	20	0.0358245
2132	21	0.0431237							2132	21	0.00739962
2132	22	0.0344815							2132	22	-0.00655767
2132	23	0.0248233							2132	23	0.023394
2132	24	0.0257336							2132	24	0.0141445
2132	25	0.0690476							2132	25	0.0841873
2132	26	-0.00993373							2132	26	0.0197385
2132	27	-0.00587721							2132	27	0.00984957
2132	28	0.00277172							2132	28	-0.0155514
2132	29	0.0328656							2132	29	0.0398752
2132	30	0.0335446							2132	30	0.0981735
2132	31	0.0257453							2132	31	0.0276052
2132	32	0.0756693							2132	32	0.053775
2132	33	0.0562165							2132	33	0.0475952
2132	34	-0.0686505							2132	34	-0.0102732
2132	35	-0.00101643							2132	35	0.0330205
2132	36	0.0733353							2132	36	0.00421839
2132	37	-0.00283483							2132	37	0.0423048
2132	38	-0.00359332							2132	38	0.00473741
2132	39	0.00944084							2132	39	-0.0395845
2132	40	-0.0207642							2132	40	0.0295835
2132	41	0.0468765							2132	41	0.00489802
2132	42	-0.0451431							2132	42	0.0263634
2132	43	-0.0250826							2132	43	-0.0552848
2132	44	0.0552148							2132	44	-0.00854306
2132	45	0.0451595							2132	45	0.0509385
2132	46	0.00895921							2132	46	-0.0128436
2132	47	0.0884342							2132	47	0.0228661
2132	48	0.0321604							2132	48	0.0365392
2132	49	0.0135074							2132	49	0.0610797
2132	50	-0.0565992							2132	50	-0.0716796
2132	51	0.0271506							2132	51	0.0142253
2133	1	0.887412							2133	1	0.802619
2133	2	0.864491							2133	2	0.803011
2133	3	0.912654							2133	3	0.78807
2133	4	0.83913							2133	4	0.712567
2133	5	0.860573							2133	5	0.868954
2133	6	0.684977							2133	6	0.635944
2133	7	0.722038							2133	7	0.680204
2133	8	0.696646							2133	8	0.658519
2133	9	0.582781							2133	9	0.545583
2133	10	0.518876							2133	10	0.540564
2133	11	0.56019							2133	11	0.527496
2133	12	0.135853							2133	12	0.145943
2133	13	0.170318							2133	13	0.14724
2133	14	-0.0780766							2133	14	-0.0829965
2133	15	0.0387901							2133	15	-0.00564225
2133	16	-0.0423653							2133	16	-0.0450644
2133	17	-0.00706176							2133	17	-0.0415473
2133	18	-0.0796523							2133	18	-0.0629072
2133	19	-0.0154284							2133	19	-0.0279443
2133	20	-0.0962532							2133	20	-0.0459749
2133	21	-0.0438019							2133	21	-0.047324
2133	22	-0.0304017							2133	22	-0.018686
2133	23	0.0221715							2133	23	-0.00406271
2133	24	0.0267363							2133	24	-0.0216674
2133	25	-0.0128675							2133	25	0.00255148
2133	26	-0.0331771							2133	26	0.00330466
2133	27	0.0271521							2133	27	0.0113036
2133	28	-0.0284225							2133	28	-0.0281729
2133	29	0.00747365							2133	29	0.035398
2133	30	-0.0851061							2133	30	-0.0145592
2133	31	0.0208874							2133	31	0.00626913
2133	32	-0.00204848							2133	32	0.00669419
2133	33	0.0141913							2133	33	0.0101067
2133	34	-0.0869294							2133	34	-0.0972197
2133	35	0.0799992							2133	35	-0.00382186
2133	36	-0.0765573							2133	36	-0.035029
2133	37	0.0989659							2133	37	0.0764311
2133	38	-0.164035							2133	38	-0.161494
2133	39	0.0590539							2133	39	0.0162337
2133	40	-0.0767939							2133	40	-0.038428
2133	41	-0.0507883							2133	41	-0.00608403
2133	42	-0.0969463							2133	42	-0.0689962
2133	43	-0.0427216							2133	43	-0.0476913
2133	44	-0.164688							2133	44	-0.100558
2133	45	0.069359							2133	45	0.00659101
2133	46	-0.0017519							2133	46	-0.0477582
2133	47	0.0404807							2133	47	0.0637383
2133	48	-0.0438035							2133	48	-0.0843854
2133	49	0.0678808							2133	49	0.0512134
2133	50	-0.109156							2133	50	-0.0640826
2133	51	-0.0141187							2133	51	-0.0242003
2134	1	-0.173582							2134	1	-0.181431
2134	2	-0.00802552							2134	2	0.0358736
2134	3	-0.258609							2134	3	-0.276454
2134	4	-0.143878							2134	4	-0.130163
2134	5	0.320862							2134	5	0.17661
2134	6	-0.299138							2134	6	-0.316698
2134	7	-0.219602							2134	7	-0.278295
2134	8	-0.0517537							2134	8	-0.0911324
2134	9	0.0796123							2134	9	0.157767
2134	10	-0.12978							2134	10	-0.100089
2134	11	0.0399692							2134	11	0.0193396
2134	12	-0.404078							2134	12	-0.405466
2134	13	-0.0759711							2134	13	-0.102125
2134	14	-0.0492157							2134	14	0.0084299
2134	15	0.0695808							2134	15	0.0882324
2134	16	0.0216794							2134	16	0.0585809
2134	17	0.0396405							2134	17	0.0210238
2134	18	0.0111488							2134	18	-0.0274547
2134	19	0.0444849							2134	19	0.0563055
2134	20	0.0246729							2134	20	0.0107352
2134	21	0.0264926							2134	21	0.0202068
2134	22	-0.0105966							2134	22	0.0122268
2134	23	0.0497537							2134	23	0.0308834
2134	24	0.0773277							2134	24	0.0149001
2134	25	0.00340742							2134	25	0.0130425
2134	26	0.0647425							2134	26	0.053722
2134	27	0.0849012							2134	27	0.0322789
2134	28	0.0467831							2134	28	0.0200492
2134	29	0.050245							2134	29	0.0542602
2134	30	0.062409							2134	30	0.0248486
2134	31	0.0325795							2134	31	0.0966735
2134	32	0.0309404							2134	32	0.0538408
2134	33	0.0762601							2134	33	0.046267
2134	34	0.0856689							2134	34	0.0677238
2134	35	0.142127							2134	35	0.0603154
2134	36	0.0528738							2134	36	0.028946
2134	37	0.00459547							2134	37	-0.0258507
2134	38	0.0110248							2134	38	-0.0338747
2134	39	0.121589							2134	39	0.0664823
2134	40	-0.00756789							2134	40	-0.0178994
2134	41	0.0799844							2134	41	0.0255818
2134	42	0.0582828							2134	42	0.0284784
2134	43	0.080901							2134	43	0.0400997
2134	44	-0.0351695							2134	44	-0.0704076
2134	45	0.086726							2134	45	0.0197446
2134	46	0.0270882							2134	46	-0.0609863
2134	47	0.112686							2134	47	0.0673651
2134	48	0.0528476							2134	48	-0.0154284
2134	49	0.0725377							2134	49	0.00863522
2134	50	-0.0520913							2134	50	-0.113779
2134	51	0.0307965							2134	51	0.0259991
2135	1	-0.32548							2135	1	-0.180804
2135	2	-0.234053							2135	2	-0.127803
2135	3	-0.145678							2135	3	-0.186846
2135	4	-0.177448							2135	4	-0.19536
2135	5	-0.212259							2135	5	-0.292672
2135	6	-0.167383							2135	6	-0.165043
2135	7	-0.0710883							2135	7	-0.130553
2135	8	-0.14427							2135	8	-0.173256
2135	9	-0.0757828							2135	9	-0.00727787
2135	10	0.0419127							2135	10	0.0250671
2135	11	-0.0155669							2135	11	-0.0128419
2135	12	0.277884							2135	12	0.269168
2135	13	0.157063							2135	13	0.140815
2135	14	-0.0237983							2135	14	0.00775099
2135	15	0.0633841							2135	15	0.07646
2135	16	0.0446658							2135	16	0.0133702
2135	17	0.0583906							2135	17	0.0484811
2135	18	-0.017749							2135	18	-0.0116226
2135	19	0.0520789							2135	19	0.0515105
2135	20	-0.064956							2135	20	-0.0386897
2135	21	0.0835459							2135	21	0.0445517
2135	22	0.0412111							2135	22	0.00294879
2135	23	0.0502421							2135	23	0.0385531
2135	24	0.0962346							2135	24	0.0716356
2135	25	0.126905							2135	25	0.0755291
2135	26	0.0292612							2135	26	0.0119885
2135	27	0.0699665							2135	27	0.0455692
2135	28	0.0256186							2135	28	0.00488607
2135	29	0.0878627							2135	29	0.0735763
2135	30	0.108174							2135	30	0.0195548
2135	31	0.0623843							2135	31	0.0969435
2135	32	0.0203672							2135	32	-0.0556484
2135	33	0.025708							2135	33	0.046674
2135	34	-0.053608							2135	34	0.00179672
2135	35	0.125744							2135	35	0.0926565
2135	36	0.0148453							2135	36	0.0298567
2135	37	0.0756072							2135	37	0.0725872
2135	38	-0.0610301							2135	38	-0.0134489
2135	39	0.0789805							2135	39	0.0381229
2135	40	0.0202052							2135	40	0.0262871
2135	41	-0.0513597							2135	41	-0.0337833
2135	42	-0.0162653							2135	42	0.00301156
2135	43	0.0860415							2135	43	0.0508014
2135	44	-0.0407185							2135	44	-0.0343646
2135	45	0.115054							2135	45	0.112441
2135	46	0.0516445							2135	46	0.0553057
2135	47	0.048765							2135	47	-0.00421796
2135	48	0.0154496							2135	48	0.0052824
2135	49	0.0703845							2135	49	0.0938342
2135	50	0.022005							2135	50	-0.0449469
2135	51	0.0569432							2135	51	0.00649542
2136	1	0.722294							2136	1	0.79403
2136	2	0.830676							2136	2	0.722457
2136	3	0.94792							2136	3	0.846196
2136	4	0.825842							2136	4	0.774497
2136	5	0.884887							2136	5	0.825048
2136	6	0.764436							2136	6	0.682946
2136	7	0.70191							2136	7	0.697914
2136	8	0.692946							2136	8	0.648931
2136	9	0.552739							2136	9	0.507141
2136	10	0.492039							2136	10	0.456514
2136	11	0.43279							2136	11	0.453395
2136	12	0.0927379							2136	12	0.12311
2136	13	0.0908043							2136	13	0.06866
2136	14	-0.136423							2136	14	-0.080987
2136	15	-0.0322349							2136	15	-0.0678097
2136	16	-0.0706377							2136	16	-0.0639725
2136	17	-0.00514575							2136	17	-0.0649851
2136	18	-0.108458							2136	18	-0.0706769
2136	19	0.0242103							2136	19	-0.0383869
2136	20	-0.0986838							2136	20	-0.114891
2136	21	-0.110906							2136	21	-0.0364379
2136	22	-0.0695525							2136	22	-0.0995742
2136	23	-0.00187693							2136	23	-0.0267083
2136	24	-0.0710644							2136	24	-0.0372781
2136	25	-0.0604676							2136	25	-0.0610097
2136	26	-0.0754739							2136	26	-0.0888356
2136	27	-0.0587542							2136	27	-0.0629267
2136	28	-0.0866052							2136	28	-0.0603528
2136	29	-0.0359066							2136	29	0.0437425
2136	30	-0.066087							2136	30	-0.0337351
2136	31	-0.0896453							2136	31	-0.0243518
2136	32	-0.110942							2136	32	-0.185759
2136	33	-0.0811805							2136	33	-0.0849204
2136	34	-0.119356							2136	34	-0.0675389
2136	35	-0.0701838							2136	35	0.0175273
2136	36	-0.107627							2136	36	-0.104407
2136	37	-0.0869913							2136	37	-0.0503809
2136	38	-0.165769							2136	38	-0.145137
2136	39	-0.0751873							2136	39	-0.0374787
2136	40	-0.108995							2136	40	-0.0568338
2136	41	-0.0273195							2136	41	-0.0552177
2136	42	-0.166682							2136	42	-0.171268
2136	43	-0.100397							2136	43	-0.0324363
2136	44	-0.0546068							2136	44	-0.0773084
2136	45	-0.0426713							2136	45	-0.011261
2136	46	-0.198914							2136	46	-0.122172
2136	47	-0.036645							2136	47	-0.0344862
2136	48	-0.140588							2136	48	-0.0887095
2136	49	-0.0583809							2136	49	-0.058854
2136	50	-0.187636							2136	50	-0.170214
2136	51	-0.12833							2136	51	-0.130659
2137	1	-0.194273							2137	1	-0.193582
2137	2	-0.17737							2137	2	-0.141691
2137	3	-0.149116							2137	3	-0.0706989
2137	4	-0.229267							2137	4	-0.162039
2137	5	-0.074342							2137	5	-0.00901
2137	6	-0.216837							2137	6	-0.195616
2137	7	-0.181425							2137	7	-0.181689
2137	8	-0.0672044							2137	8	-0.0374956
2137	9	-0.224834							2137	9	-0.243772
2137	10	-0.136156							2137	10	-0.177838
2137	11	-0.399274							2137	11	-0.357798
2137	12	-0.668136							2137	12	-0.654161
2137	13	-0.50311							2137	13	-0.455247
2137	14	-0.033558							2137	14	0.00162512
2137	15	0.0129844							2137	15	-0.00217509
2137	16	0.0327411							2137	16	-0.00525737
2137	17	-0.0100452							2137	17	0.00616949
2137	18	-0.0480398							2137	18	-0.0296139
2137	19	0.0686816							2137	19	0.0516502
2137	20	-0.0665899							2137	20	-0.0256743
2137	21	0.0232964							2137	21	0.010546
2137	22	0.0276107							2137	22	0.0321763
2137	23	-0.00699883							2137	23	0.00423429
2137	24	0.0669338							2137	24	0.0206067
2137	25	0.0307332							2137	25	0.0264836
2137	26	0.00534495							2137	26	-0.00772819
2137	27	-0.00965633							2137	27	-0.00547577
2137	28	0.00418909							2137	28	0.0157538
2137	29	0.136583							2137	29	0.020233
2137	30	0.0287615							2137	30	0.0336116
2137	31	0.0114459							2137	31	0.0250046
2137	32	0.00381502							2137	32	-0.011058
2137	33	-0.034855							2137	33	-0.0567187
2137	34	-0.0662953							2137	34	-0.0811834
2137	35	0.0245721							2137	35	0.0274167
2137	36	-0.0388581							2137	36	0.0142828
2137	37	-0.0350778							2137	37	-0.0112927
2137	38	-0.114389							2137	38	-0.0890469
2137	39	0.0710979							2137	39	0.00527407
2137	40	-0.0448394							2137	40	-0.0287467
2137	41	-0.147542							2137	41	-0.198798
2137	42	0.000366355							2137	42	-0.0156864
2137	43	-0.0575139							2137	43	-0.0208229
2137	44	-0.0149928							2137	44	-0.0704565
2137	45	0.0431542							2137	45	0.0154173
2137	46	-0.047221							2137	46	-0.043748
2137	47	0.0537439							2137	47	-0.02437
2137	48	-0.0738224							2137	48	-0.0769016
2137	49	0.060148							2137	49	-0.0364947
2137	50	-0.0402726							2137	50	-0.061465
2137	51	0.0294615							2137	51	-0.0324554
2138	1	-0.0410465							2138	1	0.0396414
2138	2	-0.350931							2138	2	-0.288987
2138	3	-0.0815203							2138	3	-0.0926938
2138	4	-0.128149							2138	4	-0.177755
2138	5	-0.0816413							2138	5	-0.0593444
2138	6	-0.282786							2138	6	-0.167261
2138	7	-0.301336							2138	7	-0.267586
2138	8	-0.175059							2138	8	-0.207018
2138	9	0.0917746							2138	9	0.0516772
2138	10	-0.219339							2138	10	-0.219709
2138	11	-0.36505							2138	11	-0.361337
2138	12	-0.172999							2138	12	-0.175188
2138	13	0.0700607							2138	13	0.0562454
2138	14	-0.00242839							2138	14	-0.0086339
2138	15	-0.0452106							2138	15	-0.0338032
2138	16	-0.0270976							2138	16	-0.00876938
2138	17	0.024902							2138	17	0.00384673
2138	18	0.00469541							2138	18	0.00185023
2138	19	0.016634							2138	19	0.0315854
2138	20	0.0258335							2138	20	0.0147795
2138	21	0.0929184							2138	21	0.0204529
2138	22	0.0167232							2138	22	0.000201817
2138	23	0.0569311							2138	23	0.0414074
2138	24	0.071406							2138	24	0.0708637
2138	25	0.0319342							2138	25	0.0459818
2138	26	0.080899							2138	26	0.0640505
2138	27	0.0385412							2138	27	0.0617457
2138	28	0.0526159							2138	28	0.0567236
2138	29	0.12676							2138	29	0.11337
2138	30	0.075512							2138	30	0.106769
2138	31	0.0775174							2138	31	0.0709867
2138	32	-0.0176752							2138	32	-0.0124159
2138	33	0.0220464							2138	33	0.00377006
2138	34	-0.00561035							2138	34	-0.00829998
2138	35	0.103852							2138	35	0.074552
2138	36	-0.0363325							2138	36	-0.00160366
2138	37	0.0173765							2138	37	0.00448203
2138	38	-0.0435247							2138	38	0.0190908
2138	39	-0.0157543							2138	39	0.0429195
2138	40	-0.0118683							2138	40	-0.0419462
2138	41	-0.192232							2138	41	-0.186349
2138	42	-0.020742							2138	42	-0.0465393
2138	43	0.052215							2138	43	0.0666759
2138	44	0.0233458							2138	44	-0.0409867
2138	45	0.0514732							2138	45	0.0385315
2138	46	0.104748							2138	46	0.0293465
[truncated: 6,333 more rows]

## Sheet: 389Pos
##FastQC	0.11.8								##FastQC	0.11.8
>>Basic Statistics	pass								>>Basic Statistics	pass
#Measure	Value								#Measure	Value
Filename	389PosBS_S2_R1_001.fastq.gz								Filename	389PosoxBS_S10_R1_001.fastq.gz
File type	Conventional base calls								File type	Conventional base calls
Encoding	Sanger / Illumina 1.9								Encoding	Sanger / Illumina 1.9
Total Sequences	18513232								Total Sequences	34360835
Sequences flagged as poor quality	0								Sequences flagged as poor quality	0
Sequence length	51								Sequence length	51
%GC	21								%GC	21
>>END_MODULE									>>END_MODULE
>>Per base sequence quality	pass								>>Per base sequence quality	pass
#Base	Mean	Median	Lower Quartile	Upper Quartile	10th Percentile	90th Percentile			#Base	Mean	Median	Lower Quartile	Upper Quartile	10th Percentile	90th Percentile
1	35.5956	37	37	37	37	37			1	35.6469	37	37	37	37	37
2	35.4981	37	37	37	37	37			2	35.5642	37	37	37	37	37
3	35.552	37	37	37	37	37			3	35.6146	37	37	37	37	37
4	35.6298	37	37	37	37	37			4	35.6839	37	37	37	37	37
5	35.6683	37	37	37	37	37			5	35.7327	37	37	37	37	37
6	35.707	37	37	37	37	37			6	35.7498	37	37	37	37	37
7	35.8259	37	37	37	37	37			7	35.8777	37	37	37	37	37
8	35.908	37	37	37	37	37			8	35.933	37	37	37	37	37
9	36.0487	37	37	37	37	37			9	36.0729	37	37	37	37	37
10	36.0551	37	37	37	37	37			10	36.0831	37	37	37	37	37
11	36.1004	37	37	37	37	37			11	36.1241	37	37	37	37	37
12	36.3204	37	37	37	37	37			12	36.3337	37	37	37	37	37
13	36.4747	37	37	37	37	37			13	36.478	37	37	37	37	37
14	36.5809	37	37	37	37	37			14	36.5792	37	37	37	37	37
15	36.6059	37	37	37	37	37			15	36.6026	37	37	37	37	37
16	36.5942	37	37	37	37	37			16	36.5896	37	37	37	37	37
17	36.6005	37	37	37	37	37			17	36.5932	37	37	37	37	37
18	36.5916	37	37	37	37	37			18	36.5845	37	37	37	37	37
19	36.5912	37	37	37	37	37			19	36.5825	37	37	37	37	37
20	36.5723	37	37	37	37	37			20	36.563	37	37	37	37	37
21	36.5639	37	37	37	37	37			21	36.5539	37	37	37	37	37
22	36.5564	37	37	37	37	37			22	36.5432	37	37	37	37	37
23	36.5461	37	37	37	37	37			23	36.5337	37	37	37	37	37
24	36.5273	37	37	37	37	37			24	36.5128	37	37	37	37	37
25	36.5137	37	37	37	37	37			25	36.4984	37	37	37	37	37
26	36.482	37	37	37	37	37			26	36.4637	37	37	37	37	37
27	36.4832	37	37	37	37	37			27	36.4614	37	37	37	37	37
28	36.4538	37	37	37	37	37			28	36.4305	37	37	37	37	37
29	36.4516	37	37	37	37	37			29	36.4282	37	37	37	37	37
30	36.4491	37	37	37	37	37			30	36.4236	37	37	37	37	37
31	36.4281	37	37	37	37	37			31	36.4022	37	37	37	37	37
32	36.4155	37	37	37	37	37			32	36.3861	37	37	37	37	37
33	36.4322	37	37	37	37	37			33	36.403	37	37	37	37	37
34	36.3883	37	37	37	37	37			34	36.3565	37	37	37	37	37
35	36.367	37	37	37	37	37			35	36.3366	37	37	37	37	37
36	36.3677	37	37	37	37	37			36	36.3339	37	37	37	37	37
37	36.3721	37	37	37	37	37			37	36.3371	37	37	37	37	37
38	36.352	37	37	37	37	37			38	36.3153	37	37	37	37	37
39	36.3439	37	37	37	37	37			39	36.3085	37	37	37	37	37
40	36.3103	37	37	37	37	37			40	36.2708	37	37	37	37	37
41	36.3328	37	37	37	37	37			41	36.2904	37	37	37	37	37
42	36.2781	37	37	37	37	37			42	36.2335	37	37	37	37	37
43	36.2866	37	37	37	37	37			43	36.2412	37	37	37	37	37
44	36.2768	37	37	37	37	37			44	36.231	37	37	37	37	37
45	36.2714	37	37	37	37	37			45	36.2237	37	37	37	37	37
46	36.2302	37	37	37	37	37			46	36.1806	37	37	37	37	37
47	36.2386	37	37	37	37	37			47	36.1882	37	37	37	37	37
48	36.231	37	37	37	37	37			48	36.1778	37	37	37	37	37
49	36.2295	37	37	37	37	37			49	36.1767	37	37	37	37	37
50	36.2452	37	37	37	37	37			50	36.1882	37	37	37	37	37
51	36.2233	37	37	37	37	37			51	36.1697	37	37	37	37	37
>>END_MODULE									>>END_MODULE
>>Per tile sequence quality	pass								>>Per tile sequence quality	pass
#Tile	Base	Mean							#Tile	Base	Mean
2101	1	-0.375377							2101	1	-0.391165
2101	2	-0.119473							2101	2	-0.0514914
2101	3	0.308445							2101	3	0.326263
2101	4	-0.267018							2101	4	-0.150461
2101	5	-0.270697							2101	5	-0.223551
2101	6	0.0475727							2101	6	0.0116932
2101	7	-0.0435371							2101	7	-0.00402276
2101	8	0.0359324							2101	8	0.0696019
2101	9	0.119094							2101	9	0.124134
2101	10	-0.101957							2101	10	-0.111766
2101	11	-0.0614404							2101	11	-0.164668
2101	12	-0.208672							2101	12	-0.203826
2101	13	0.0644163							2101	13	0.0784627
2101	14	0.0871627							2101	14	0.0598731
2101	15	0.0450266							2101	15	0.066935
2101	16	-0.000150977							2101	16	0.0292609
2101	17	0.0681906							2101	17	0.0635531
2101	18	0.0746816							2101	18	0.0756795
2101	19	0.0542997							2101	19	0.0785774
2101	20	0.0339727							2101	20	0.0561206
2101	21	0.00372297							2101	21	0.0132572
2101	22	0.0131865							2101	22	0.00829426
2101	23	-0.00916871							2101	23	0.00188203
2101	24	0.0333995							2101	24	-0.000231691
2101	25	0.0211786							2101	25	0.000497889
2101	26	0.0486238							2101	26	0.0194081
2101	27	-0.000142119							2101	27	-0.00656849
2101	28	0.039828							2101	28	0.00175107
2101	29	0.0817806							2101	29	0.0936222
2101	30	0.0313685							2101	30	0.0313897
2101	31	0.0119731							2101	31	0.0137211
2101	32	0.0102713							2101	32	0.0240405
2101	33	-0.106728							2101	33	-0.0850432
2101	34	0.0441335							2101	34	0.0580553
2101	35	0.00252088							2101	35	-0.0146003
2101	36	0.0921457							2101	36	0.0791938
2101	37	-0.0353183							2101	37	0.0190897
2101	38	-0.0544372							2101	38	-0.0889276
2101	39	0.0109028							2101	39	-0.0530952
2101	40	0.0699751							2101	40	0.0473891
2101	41	-0.0794192							2101	41	-0.0605774
2101	42	0.0120911							2101	42	0.0416401
2101	43	0.0120253							2101	43	-0.00451467
2101	44	0.105069							2101	44	0.0659832
2101	45	-0.0111147							2101	45	-0.045417
2101	46	0.147747							2101	46	0.0993948
2101	47	-0.00342845							2101	47	-0.0244086
2101	48	0.0677172							2101	48	0.0397295
2101	49	-0.0168483							2101	49	-0.12421
2101	50	0.0782449							2101	50	0.0314987
2101	51	0.0235817							2101	51	-0.0383545
2102	1	-0.310607							2102	1	-0.338911
2102	2	0.0426735							2102	2	0.0742884
2102	3	-0.0442416							2102	3	-0.127843
2102	4	-0.05392							2102	4	0.011704
2102	5	-0.316906							2102	5	-0.239749
2102	6	-0.441022							2102	6	-0.366167
2102	7	0.151917							2102	7	0.124385
2102	8	0.0139272							2102	8	0.0300035
2102	9	-0.0184632							2102	9	-0.0730745
2102	10	-0.212253							2102	10	-0.155271
2102	11	-0.0956871							2102	11	-0.145622
2102	12	-0.24971							2102	12	-0.236287
2102	13	-0.206361							2102	13	-0.231868
2102	14	0.0200533							2102	14	0.0143873
2102	15	0.0109885							2102	15	0.0201594
2102	16	0.0816916							2102	16	0.063761
2102	17	0.0825853							2102	17	0.0475911
2102	18	0.0911019							2102	18	0.0226582
2102	19	0.0530807							2102	19	0.0408249
2102	20	0.0423006							2102	20	0.0275208
2102	21	-0.0270852							2102	21	-0.0935844
2102	22	0.0162185							2102	22	0.021276
2102	23	0.0368094							2102	23	0.0393963
2102	24	0.0613341							2102	24	0.0602296
2102	25	-0.0219473							2102	25	-0.0250443
2102	26	0.0548067							2102	26	0.0433998
2102	27	-0.0132463							2102	27	-0.00593404
2102	28	-0.049999							2102	28	-0.095921
2102	29	0.0591937							2102	29	0.0694681
2102	30	0.0697507							2102	30	0.0349501
2102	31	0.0413849							2102	31	0.0288419
2102	32	-0.0634501							2102	32	-0.0332713
2102	33	0.014968							2102	33	-0.0114332
2102	34	0.148766							2102	34	0.0996879
2102	35	-0.0738965							2102	35	-0.00382963
2102	36	0.0174586							2102	36	-0.0185423
2102	37	0.013864							2102	37	-0.0426653
2102	38	-0.0578302							2102	38	0.00809799
2102	39	0.0280253							2102	39	0.0191633
2102	40	-0.0021507							2102	40	0.0329247
2102	41	0.0268564							2102	41	0.0284837
2102	42	0.0669007							2102	42	0.043473
2102	43	-0.0286107							2102	43	0.04741
2102	44	0.0856494							2102	44	0.0815061
2102	45	-0.0415292							2102	45	-0.0289657
2102	46	0.0168181							2102	46	0.0430585
2102	47	-0.0321463							2102	47	0.00953105
2102	48	0.144479							2102	48	0.172837
2102	49	-0.0825414							2102	49	-0.0304846
2102	50	0.0453481							2102	50	0.0018525
2102	51	0.0941376							2102	51	0.0432552
2103	1	-0.357755							2103	1	-0.387655
2103	2	-0.21967							2103	2	-0.132127
2103	3	-0.107476							2103	3	-0.124493
2103	4	0.0776233							2103	4	0.0664729
2103	5	0.00197408							2103	5	-0.0455187
2103	6	0.199323							2103	6	0.220988
2103	7	0.171725							2103	7	0.206126
2103	8	-0.118729							2103	8	-0.087054
2103	9	-0.339555							2103	9	-0.246346
2103	10	-0.190001							2103	10	-0.161669
2103	11	-0.0957677							2103	11	-0.0799336
2103	12	-0.265063							2103	12	-0.221509
2103	13	-0.395206							2103	13	-0.525855
2103	14	-0.362401							2103	14	-0.288556
2103	15	0.0282666							2103	15	0.025371
2103	16	-0.00803426							2103	16	0.0311007
2103	17	0.0395661							2103	17	0.0241055
2103	18	0.0885741							2103	18	0.0577299
2103	19	0.0182041							2103	19	0.00963978
2103	20	0.0190782							2103	20	0.0101213
2103	21	0.0364005							2103	21	-0.00523307
2103	22	0.072746							2103	22	0.0482338
2103	23	0.00441274							2103	23	-0.0113204
2103	24	0.0848807							2103	24	0.0821734
2103	25	0.0305436							2103	25	-0.00743117
2103	26	0.0747735							2103	26	0.0704442
2103	27	0.0105514							2103	27	-0.0321028
2103	28	0.100806							2103	28	0.0699208
2103	29	0.0919827							2103	29	0.0405638
2103	30	0.0237191							2103	30	-0.00279954
2103	31	0.0562797							2103	31	-0.00626303
2103	32	0.0414219							2103	32	-0.0233296
2103	33	0.00856959							2103	33	-0.0501594
2103	34	0.0596732							2103	34	-0.00880706
2103	35	-0.0692157							2103	35	-0.0621355
2103	36	0.0510071							2103	36	0.0328252
2103	37	-0.0463455							2103	37	-0.0957449
2103	38	0.0486716							2103	38	-0.0325682
2103	39	0.0481685							2103	39	0.0412098
2103	40	-0.0485923							2103	40	-0.0447534
2103	41	0.00669998							2103	41	-0.00998835
2103	42	0.0197147							2103	42	0.0182858
2103	43	0.0663848							2103	43	0.0443786
2103	44	-0.0852514							2103	44	-0.0470192
2103	45	-0.0649435							2103	45	0.00145121
2103	46	0.0933488							2103	46	0.0585491
2103	47	0.0575824							2103	47	0.0387509
2103	48	0.0572316							2103	48	0.0886406
2103	49	-0.0978923							2103	49	-0.0567172
2103	50	0.0478475							2103	50	0.0394322
2103	51	-0.0346576							2103	51	-0.0383447
2104	1	-0.287843							2104	1	-0.246576
2104	2	0.0183835							2104	2	0.0236583
2104	3	-0.189716							2104	3	-0.181204
2104	4	0.0464382							2104	4	0.144612
2104	5	-0.191727							2104	5	-0.265626
2104	6	0.24619							2104	6	0.227127
2104	7	0.140172							2104	7	0.165727
2104	8	-0.0770372							2104	8	-0.0975634
2104	9	0.0359608							2104	9	0.0843624
2104	10	-0.0923747							2104	10	-0.081822
2104	11	0.506582							2104	11	0.495575
2104	12	0.273975							2104	12	0.272483
2104	13	0.165796							2104	13	0.180186
2104	14	0.0848783							2104	14	0.0551301
2104	15	0.0170102							2104	15	0.00841726
2104	16	-0.0199108							2104	16	-0.0063438
2104	17	0.0247687							2104	17	0.0459679
2104	18	-0.0200791							2104	18	-0.0071573
2104	19	-0.00916462							2104	19	0.0262676
2104	20	-0.0159022							2104	20	0.0150151
2104	21	-0.00597031							2104	21	-0.0139688
2104	22	-0.00152211							2104	22	-0.00256911
2104	23	-0.0403998							2104	23	-0.0352201
2104	24	0.0492968							2104	24	0.0607979
2104	25	-0.000515811							2104	25	0.019492
2104	26	0.0993435							2104	26	0.0651395
2104	27	-0.0299723							2104	27	-0.0228695
2104	28	-0.024965							2104	28	-0.00173008
2104	29	0.0500537							2104	29	0.0337273
2104	30	-0.00815231							2104	30	0.0165442
2104	31	-0.045732							2104	31	-0.012013
2104	32	0.00274892							2104	32	-0.000823744
2104	33	0.0306845							2104	33	-0.0264798
2104	34	0.0340975							2104	34	0.0296772
2104	35	-0.027843							2104	35	-0.0534369
2104	36	0.0802326							2104	36	-0.00839899
2104	37	-0.0348748							2104	37	0.0126122
2104	38	-0.035056							2104	38	-0.0237797
2104	39	-0.0135907							2104	39	0.0342884
2104	40	-0.0547196							2104	40	-0.0462529
2104	41	0.0477131							2104	41	0.00782722
2104	42	-0.0323949							2104	42	-0.0187808
2104	43	-0.0692567							2104	43	-0.0943324
2104	44	-0.00106337							2104	44	-0.0283868
2104	45	-0.0284729							2104	45	-0.079485
2104	46	0.0287448							2104	46	0.045946
2104	47	0.0163684							2104	47	-0.0414633
2104	48	0.073386							2104	48	0.0438102
2104	49	-0.164089							2104	49	-0.160487
2104	50	0.0317131							2104	50	0.0160876
2104	51	-0.0285461							2104	51	-0.0283757
2105	1	0.829573							2105	1	0.78339
2105	2	0.744499							2105	2	0.665842
2105	3	0.980238							2105	3	0.922573
2105	4	0.880325							2105	4	0.798798
2105	5	0.871624							2105	5	0.849557
2105	6	0.90702							2105	6	0.875624
2105	7	0.758598							2105	7	0.683948
2105	8	0.695841							2105	8	0.602557
2105	9	0.609715							2105	9	0.567467
2105	10	0.470552							2105	10	0.447196
2105	11	0.460862							2105	11	0.397765
2105	12	0.282094							2105	12	0.218028
2105	13	0.149608							2105	13	0.145462
2105	14	0.0346632							2105	14	0.0229807
2105	15	-0.0529055							2105	15	-0.0331929
2105	16	-0.0355799							2105	16	-0.0921446
2105	17	0.0120485							2105	17	-0.0141546
2105	18	-0.00115143							2105	18	-0.0158923
2105	19	-0.0090303							2105	19	-0.0486533
2105	20	0.0045104							2105	20	-0.00961111
2105	21	-0.0321889							2105	21	-0.0128945
2105	22	0.013012							2105	22	-0.00750221
2105	23	-0.00734951							2105	23	-0.0465262
2105	24	-0.0259422							2105	24	-0.0264503
2105	25	0.0225525							2105	25	-0.073741
2105	26	0.0315377							2105	26	-0.0270071
2105	27	0.0139093							2105	27	-0.0181147
2105	28	0.00479118							2105	28	-0.00723262
2105	29	0.0141992							2105	29	0.0336145
2105	30	0.0584074							2105	30	0.01794
2105	31	-0.0318211							2105	31	-0.0128764
2105	32	-0.0120275							2105	32	-0.0128764
2105	33	0.00981049							2105	33	0.0265502
2105	34	0.0292221							2105	34	0.0122576
2105	35	-0.00898119							2105	35	-0.0913467
2105	36	-0.0318143							2105	36	-0.0121236
2105	37	-0.028562							2105	37	-0.0738527
2105	38	-0.0209552							2105	38	-0.0677162
2105	39	0.0740051							2105	39	-0.00508251
2105	40	-0.106091							2105	40	-0.083057
2105	41	0.00197338							2105	41	0.0120521
2105	42	-0.082472							2105	42	-0.0195691
2105	43	-0.0318339							2105	43	0.0133175
2105	44	0.00276735							2105	44	-0.0215829
2105	45	-0.0262351							2105	45	0.0175428
2105	46	-0.0315551							2105	46	0.0125119
2105	47	0.0950654							2105	47	0.0186379
2105	48	-0.0211857							2105	48	-0.0158274
2105	49	-0.0602166							2105	49	-0.125631
2105	50	-0.0283022							2105	50	-0.0185931
2105	51	-0.00628706							2105	51	-0.026378
2106	1	-0.0560347							2106	1	-0.00627351
2106	2	0.151825							2106	2	0.154965
2106	3	0.0321792							2106	3	0.0559634
2106	4	0.0448136							2106	4	-0.00225141
2106	5	0.19673							2106	5	0.186838
2106	6	0.0536621							2106	6	0.190207
2106	7	0.072074							2106	7	0.0697512
2106	8	0.127779							2106	8	0.0406476
2106	9	0.194211							2106	9	0.205233
2106	10	-0.0303678							2106	10	-0.0074631
2106	11	0.0268413							2106	11	0.0731977
2106	12	0.296332							2106	12	0.313403
2106	13	0.102916							2106	13	0.139656
2106	14	0.0303193							2106	14	0.0468975
2106	15	0.0373307							2106	15	0.0141974
2106	16	0.0261848							2106	16	0.0341746
2106	17	0.0338953							2106	17	0.03043
2106	18	0.0180025							2106	18	0.017971
2106	19	-0.0338969							2106	19	-0.037089
2106	20	0.0584418							2106	20	0.0238347
2106	21	0.0211054							2106	21	0.0292515
2106	22	0.0106952							2106	22	0.0435352
2106	23	0.00377202							2106	23	0.0397978
2106	24	0.0955561							2106	24	0.0534111
2106	25	-0.0153113							2106	25	0.00817364
2106	26	0.0186601							2106	26	0.0205654
2106	27	-0.0306698							2106	27	-0.0534715
2106	28	0.0164567							2106	28	0.0560555
2106	29	0.0666723							2106	29	0.112151
2106	30	0.0364347							2106	30	0.0978097
2106	31	0.0565442							2106	31	0.0707067
2106	32	0.0313223							2106	32	0.0466915
2106	33	0.0732378							2106	33	0.0571666
2106	34	0.0147313							2106	34	0.0255816
2106	35	0.00850854							2106	35	0.0261819
2106	36	0.000199668							2106	36	0.0331192
2106	37	0.0801494							2106	37	0.0726331
2106	38	0.00599368							2106	38	-0.011019
2106	39	0.0623571							2106	39	0.0699967
2106	40	-0.0670465							2106	40	-0.0314577
2106	41	0.00918992							2106	41	0.0379623
2106	42	-0.111352							2106	42	-0.059897
2106	43	0.0377256							2106	43	0.0314295
2106	44	-0.0999326							2106	44	-0.0638911
2106	45	-0.0342656							2106	45	0.0142996
2106	46	-0.0453826							2106	46	-0.0433882
2106	47	0.0456396							2106	47	0.0687054
2106	48	0.0280979							2106	48	0.100773
2106	49	-0.0315461							2106	49	-0.0276048
2106	50	-0.0529596							2106	50	-0.0189714
2106	51	0.0570796							2106	51	-0.0205178
2107	1	-0.128309							2107	1	-0.2216
2107	2	0.116068							2107	2	0.0954272
2107	3	-0.108665							2107	3	-0.00144996
2107	4	0.125106							2107	4	0.138808
2107	5	-0.313718							2107	5	-0.330159
2107	6	-0.0302763							2107	6	-0.0256972
2107	7	-0.0634328							2107	7	-0.133063
2107	8	-0.201136							2107	8	-0.168535
2107	9	0.0268155							2107	9	0.0671072
2107	10	-0.306698							2107	10	-0.294354
2107	11	-0.0185775							2107	11	-0.110817
2107	12	0.0216329							2107	12	-0.051777
2107	13	-0.419414							2107	13	-0.406248
2107	14	0.0572677							2107	14	0.0257162
2107	15	0.0891746							2107	15	0.101177
2107	16	0.0979097							2107	16	0.0424999
2107	17	0.120044							2107	17	0.112827
2107	18	0.0791785							2107	18	0.04384
2107	19	0.123036							2107	19	0.101553
2107	20	-0.00255248							2107	20	0.0138595
2107	21	0.123336							2107	21	0.0559307
2107	22	0.124532							2107	22	0.0687769
2107	23	0.0121522							2107	23	0.0254888
2107	24	0.0660105							2107	24	0.0529298
2107	25	0.0653939							2107	25	0.0281941
2107	26	0.0687016							2107	26	0.076312
2107	27	0.0730654							2107	27	0.0215238
2107	28	0.0475445							2107	28	0.0455292
2107	29	0.0437384							2107	29	-0.0095395
2107	30	0.0800879							2107	30	0.0731761
2107	31	0.0638152							2107	31	0.0593157
2107	32	0.0857896							2107	32	0.0509211
2107	33	0.0592886							2107	33	0.0664527
2107	34	-0.00824626							2107	34	0.0821407
2107	35	0.0946698							2107	35	0.0649049
2107	36	-0.0174925							2107	36	0.00856181
2107	37	0.102793							2107	37	0.0491222
2107	38	-0.0635387							2107	38	-0.0681351
2107	39	0.0544092							2107	39	0.031666
2107	40	-0.0491413							2107	40	-0.00977558
2107	41	0.0486764							2107	41	0.070705
2107	42	0.0143798							2107	42	-0.0241802
2107	43	0.106717							2107	43	0.0980062
2107	44	-0.00949749							2107	44	0.0318259
2107	45	0.089728							2107	45	0.0105257
2107	46	0.0321306							2107	46	0.0517243
2107	47	0.129595							2107	47	0.0710203
2107	48	0.0904714							2107	48	0.100918
2107	49	0.077296							2107	49	0.0139645
2107	50	0.0278351							2107	50	-0.0265629
2107	51	0.113899							2107	51	0.0316498
2108	1	-0.112334							2108	1	-0.21183
2108	2	-0.0782157							2108	2	-0.0641051
2108	3	0.0772042							2108	3	0.0773686
2108	4	-0.171134							2108	4	-0.10791
2108	5	-0.110489							2108	5	-0.175654
2108	6	0.152601							2108	6	0.0726972
2108	7	-0.184981							2108	7	-0.215954
2108	8	-0.288178							2108	8	-0.273432
2108	9	0.162478							2108	9	0.157239
2108	10	-0.321307							2108	10	-0.291924
2108	11	0.0287374							2108	11	0.0250115
2108	12	-0.0339906							2108	12	0.0238021
2108	13	0.113908							2108	13	0.132588
2108	14	0.0825935							2108	14	0.0546321
2108	15	0.0867575							2108	15	0.0722465
2108	16	0.0243669							2108	16	0.0416353
2108	17	0.0732545							2108	17	0.0437527
2108	18	-0.00100377							2108	18	0.0640966
2108	19	0.0922863							2108	19	0.0964996
2108	20	-0.000526419							2108	20	0.0711149
2108	21	0.0460601							2108	21	0.0796835
2108	22	0.0827135							2108	22	0.105605
2108	23	-0.00494154							2108	23	-0.0080025
2108	24	0.0667412							2108	24	0.0466415
2108	25	0.0478376							2108	25	-0.00426556
2108	26	0.0199896							2108	26	-0.0209474
2108	27	0.0238669							2108	27	-0.0137272
2108	28	0.0526184							2108	28	0.0563948
2108	29	0.0204103							2108	29	0.0432066
2108	30	0.0134128							2108	30	-0.000743407
2108	31	0.00601465							2108	31	-0.0285374
2108	32	0.00216478							2108	32	0.0396595
2108	33	0.049805							2108	33	0.089588
2108	34	0.0629309							2108	34	0.0434652
2108	35	0.134278							2108	35	0.100865
2108	36	-0.0624417							2108	36	-0.00772856
2108	37	-0.0293868							2108	37	0.0129905
2108	38	-0.0569375							2108	38	-0.0464416
2108	39	0.0267952							2108	39	0.0710173
2108	40	-0.0226705							2108	40	-0.0443249
2108	41	0.0488945							2108	41	0.0344958
2108	42	-0.0183817							2108	42	-0.0373153
2108	43	0.0816213							2108	43	0.110145
2108	44	-0.0284631							2108	44	-0.0234605
2108	45	0.0300924							2108	45	0.00206138
2108	46	-0.0508821							2108	46	-0.0213929
2108	47	0.117953							2108	47	0.0257385
2108	48	0.0432537							2108	48	0.0518758
2108	49	0.00960105							2108	49	0.0786451
2108	50	-0.0782951							2108	50	-0.0783794
2108	51	0.0878322							2108	51	0.0345041
2109	1	-0.330677							2109	1	-0.251136
2109	2	0.0163296							2109	2	0.0545549
2109	3	-0.00745708							2109	3	0.00446681
2109	4	0.174813							2109	4	0.17582
2109	5	0.078398							2109	5	-0.00812241
2109	6	0.114255							2109	6	0.110656
2109	7	0.101412							2109	7	0.139553
2109	8	-0.290511							2109	8	-0.227086
2109	9	0.0676411							2109	9	0.0962379
2109	10	-0.381186							2109	10	-0.33629
2109	11	0.0759361							2109	11	0.0709315
2109	12	0.261393							2109	12	0.246522
2109	13	0.180066							2109	13	0.159039
2109	14	0.0545993							2109	14	0.0371065
2109	15	-0.0198066							2109	15	0.0123344
2109	16	0.0518669							2109	16	0.0652584
2109	17	0.118038							2109	17	0.0988311
2109	18	0.0683045							2109	18	0.0493365
2109	19	0.0364546							2109	19	0.0593518
2109	20	-0.0688955							2109	20	-0.0477856
2109	21	0.00850616							2109	21	0.0904265
2109	22	0.0809073							2109	22	0.089314
2109	23	0.0140037							2109	23	0.00113619
2109	24	0.0420316							2109	24	0.0198839
2109	25	-0.0551896							2109	25	-0.0532294
2109	26	0.00866416							2109	26	-0.0040021
2109	27	0.0403501							2109	27	0.0105007
2109	28	-0.0175036							2109	28	0.0177122
2109	29	0.0097742							2109	29	0.0437963
2109	30	0.0149443							2109	30	0.0546744
2109	31	-0.00588653							2109	31	-0.0482078
2109	32	0.0306462							2109	32	0.0541113
2109	33	0.068308							2109	33	0.0608782
2109	34	-0.0742852							2109	34	-0.0650117
2109	35	0.121104							2109	35	0.0905379
2109	36	-0.0256885							2109	36	-0.00335939
2109	37	0.0680771							2109	37	0.0520661
2109	38	-0.0266594							2109	38	-0.0247774
2109	39	0.129617							2109	39	0.089688
2109	40	-0.106975							2109	40	-0.16699
2109	41	0.0524618							2109	41	0.0336448
2109	42	0.0161767							2109	42	0.0238287
2109	43	0.133279							2109	43	0.0964657
2109	44	-0.0794342							2109	44	-0.0824349
2109	45	0.0773147							2109	45	0.104201
2109	46	0.0202953							2109	46	-0.00501804
2109	47	0.1373							2109	47	0.116012
2109	48	0.0547095							2109	48	0.0358033
2109	49	0.0649256							2109	49	-0.0229122
2109	50	-0.0740135							2109	50	-0.0612844
2109	51	0.0812678							2109	51	-0.00322141
2110	1	0.118219							2110	1	0.094023
2110	2	-0.0241077							2110	2	0.0534884
2110	3	0.103336							2110	3	0.0712149
2110	4	0.0712465							2110	4	0.0400984
2110	5	-0.283861							2110	5	-0.304448
2110	6	-0.0177557							2110	6	-0.0621586
2110	7	-0.3663							2110	7	-0.254074
2110	8	-0.215082							2110	8	-0.177351
2110	9	-0.0873071							2110	9	-0.0736529
2110	10	-0.145679							2110	10	-0.0555146
2110	11	0.300625							2110	11	0.240257
2110	12	0.398032							2110	12	0.388
2110	13	0.178475							2110	13	0.168892
2110	14	0.0420781							2110	14	0.0661328
2110	15	0.0572204							2110	15	0.0602178
2110	16	0.114609							2110	16	0.11685
2110	17	0.0952436							2110	17	0.107148
2110	18	0.0917751							2110	18	0.0565636
2110	19	0.0737304							2110	19	0.0741872
2110	20	-0.0069098							2110	20	-0.00943741
2110	21	0.112484							2110	21	0.066366
2110	22	0.0548704							2110	22	0.0904007
2110	23	0.0402023							2110	23	0.0411534
2110	24	0.0436315							2110	24	0.0617061
2110	25	-0.0169956							2110	25	0.0186082
2110	26	0.070374							2110	26	0.0431357
2110	27	0.0185027							2110	27	0.0225628
2110	28	0.0631338							2110	28	0.0728547
2110	29	0.0236647							2110	29	0.0112863
2110	30	0.047921							2110	30	0.0524091
2110	31	0.0347811							2110	31	0.029368
2110	32	0.0973233							2110	32	0.0651066
2110	33	0.12891							2110	33	0.0700459
2110	34	0.0900067							2110	34	0.0658259
2110	35	0.0762074							2110	35	0.123974
2110	36	0.0261378							2110	36	0.110702
2110	37	0.155144							2110	37	0.169792
2110	38	-0.0499519							2110	38	0.0225876
2110	39	0.110639							2110	39	0.115028
2110	40	0.0425978							2110	40	0.0544592
2110	41	0.101316							2110	41	0.0633085
2110	42	0.0169879							2110	42	0.0420444
2110	43	0.147052							2110	43	0.157474
2110	44	0.0369775							2110	44	0.00473496
2110	45	0.148574							2110	45	0.132702
2110	46	0.0481822							2110	46	0.0200394
2110	47	0.112771							2110	47	0.140039
2110	48	0.0237187							2110	48	0.0362252
2110	49	0.0763938							2110	49	0.130517
2110	50	-0.00490768							2110	50	-0.028766
2110	51	0.0804574							2110	51	0.00891072
2111	1	0.00935443							2111	1	-0.156784
2111	2	-0.0908198							2111	2	-0.0378937
2111	3	0.126147							2111	3	0.0805617
2111	4	0.113402							2111	4	0.126094
2111	5	-0.264402							2111	5	-0.198969
2111	6	-0.00549112							2111	6	-0.00291093
2111	7	0.207075							2111	7	0.156214
2111	8	-0.246539							2111	8	-0.177353
2111	9	0.0690961							2111	9	0.0909611
2111	10	-0.128015							2111	10	-0.120441
2111	11	-0.0263462							2111	11	-0.0549021
2111	12	0.355303							2111	12	0.336448
2111	13	0.211876							2111	13	0.168974
2111	14	0.115785							2111	14	0.0827812
2111	15	-0.00110854							2111	15	-0.0372621
2111	16	0.0636977							2111	16	0.0480402
2111	17	0.0533315							2111	17	0.0151363
2111	18	0.0379999							2111	18	0.0442191
2111	19	0.0825288							2111	19	0.0851775
2111	20	0.0642795							2111	20	0.0437605
2111	21	0.0114201							2111	21	0.0586648
2111	22	0.080815							2111	22	0.0635426
2111	23	-0.0240487							2111	23	-0.00989661
2111	24	0.0555221							2111	24	0.0103905
2111	25	0.0166958							2111	25	-0.0093631
2111	26	0.0256594							2111	26	-0.00507232
2111	27	0.0355295							2111	27	0.0295158
2111	28	-0.00622922							2111	28	0.023187
2111	29	0.0218938							2111	29	0.0267072
2111	30	0.0309251							2111	30	0.0335376
2111	31	0.000179517							2111	31	-0.0163606
2111	32	0.00683523							2111	32	0.00856878
2111	33	0.110153							2111	33	0.0456499
2111	34	0.0806663							2111	34	0.00918223
2111	35	0.142128							2111	35	0.121526
2111	36	0.0347526							2111	36	-0.0520775
2111	37	0.117294							2111	37	0.126299
2111	38	-0.042274							2111	38	-0.11564
2111	39	0.0697169							2111	39	0.0875657
2111	40	0.0313289							2111	40	-0.0377223
2111	41	0.0843719							2111	41	0.0746278
2111	42	0.0136484							2111	42	-0.0249592
2111	43	0.148241							2111	43	0.154721
2111	44	-0.0603297							2111	44	-0.0578765
2111	45	0.15488							2111	45	0.0561982
2111	46	0.0432741							2111	46	-0.0414178
2111	47	0.124886							2111	47	0.0929671
2111	48	0.0926396							2111	48	0.0353009
2111	49	0.126026							2111	49	0.0911507
2111	50	-0.116697							2111	50	-0.152572
2111	51	0.0770633							2111	51	0.0949812
2112	1	-0.16721							2112	1	-0.0458603
2112	2	0.0522102							2112	2	0.0718381
2112	3	0.220614							2112	3	0.128009
2112	4	0.259441							2112	4	0.220009
2112	5	-0.025437							2112	5	-0.0924719
2112	6	0.118195							2112	6	0.184703
2112	7	-0.102478							2112	7	-0.0337958
2112	8	-0.0325403							2112	8	-0.0409373
2112	9	0.0324573							2112	9	0.0640054
2112	10	-0.0581741							2112	10	-0.0909783
2112	11	0.454891							2112	11	0.434311
2112	12	0.366526							2112	12	0.345368
2112	13	0.17956							2112	13	0.186642
2112	14	0.0987905							2112	14	0.0800948
2112	15	-0.00581364							2112	15	0.0117483
2112	16	0.0799404							2112	16	0.0940696
2112	17	0.0345832							2112	17	0.0687648
2112	18	0.0375464							2112	18	0.074497
2112	19	0.0424606							2112	19	0.0463767
2112	20	0.0233103							2112	20	0.0477752
2112	21	0.0144038							2112	21	0.0774524
2112	22	0.135861							2112	22	0.0992265
2112	23	0.0309795							2112	23	-0.00529183
2112	24	-0.0332963							2112	24	-0.0141477
2112	25	-0.00461292							2112	25	0.00457361
2112	26	-0.0279771							2112	26	0.0610406
2112	27	0.046997							2112	27	0.0365988
2112	28	0.0444704							2112	28	0.0247289
2112	29	0.0277334							2112	29	0.00693804
2112	30	0.0409745							2112	30	0.0617567
2112	31	0.0380635							2112	31	0.00517772
2112	32	0.0146092							2112	32	0.0638215
2112	33	0.0880246							2112	33	0.0988785
2112	34	0.0957463							2112	34	0.0355983
2112	35	0.0947183							2112	35	0.0645903
2112	36	0.0364436							2112	36	0.0278717
2112	37	0.0637965							2112	37	0.0481442
2112	38	0.00516935							2112	38	-0.00688211
2112	39	0.0690643							2112	39	0.0508794
2112	40	0.0535998							2112	40	-0.0348124
2112	41	0.0953255							2112	41	0.0617066
2112	42	0.0612244							2112	42	0.038043
2112	43	0.153003							2112	43	0.120762
2112	44	0.00477833							2112	44	0.0154557
2112	45	0.183508							2112	45	0.101691
2112	46	-0.0321119							2112	46	-0.0282206
2112	47	0.135412							2112	47	0.134839
2112	48	0.0587119							2112	48	0.0984639
2112	49	0.160932							2112	49	0.141205
2112	50	-0.0949564							2112	50	-0.0203566
2112	51	0.0541923							2112	51	0.0999413
2113	1	-0.136596							2113	1	-0.0679592
2113	2	-0.0370935							2113	2	-0.033725
2113	3	0.109928							2113	3	0.206203
2113	4	-0.0125188							2113	4	-0.0560778
2113	5	-0.133442							2113	5	-0.071767
2113	6	-0.0204679							2113	6	-0.0357906
2113	7	-0.0340671							2113	7	-0.0361595
2113	8	-0.307957							2113	8	-0.260998
2113	9	-0.0491254							2113	9	-0.0968061
2113	10	-0.0304807							2113	10	-0.0740935
2113	11	0.147449							2113	11	0.128318
2113	12	-0.286333							2113	12	-0.302587
2113	13	-0.11987							2113	13	-0.159698
2113	14	0.089041							2113	14	0.0629878
2113	15	-0.0856215							2113	15	-0.0783492
2113	16	0.0733888							2113	16	0.0344218
2113	17	0.0672014							2113	17	0.0398557
2113	18	0.0566459							2113	18	0.0411096
2113	19	0.0536386							2113	19	0.0149621
2113	20	0.0490295							2113	20	0.0586609
2113	21	0.0496682							2113	21	0.0189511
2113	22	0.017923							2113	22	0.0335275
2113	23	0.0817793							2113	23	0.0280341
2113	24	0.0576937							2113	24	0.0769636
2113	25	0.0612678							2113	25	0.0278857
2113	26	-0.00926291							2113	26	0.0543174
2113	27	0.0896708							2113	27	0.098308
2113	28	0.0892117							2113	28	0.0850127
2113	29	0.122538							2113	29	0.047374
2113	30	0.0599972							2113	30	0.103752
2113	31	0.0218834							2113	31	-0.0102408
2113	32	0.10635							2113	32	0.048622
2113	33	0.134873							2113	33	0.0782053
2113	34	-0.0025944							2113	34	-0.00825353
2113	35	0.1805							2113	35	0.156922
2113	36	0.0662913							2113	36	0.0559809
2113	37	0.140357							2113	37	0.129443
2113	38	0.0356685							2113	38	0.0238288
2113	39	0.0887975							2113	39	0.117
2113	40	-0.00570345							2113	40	0.0257858
2113	41	0.151415							2113	41	0.0809261
2113	42	0.0195403							2113	42	0.0196223
2113	43	0.193605							2113	43	0.179861
2113	44	0.00811447							2113	44	0.0116533
2113	45	0.195978							2113	45	0.115435
2113	46	0.0210265							2113	46	0.00780101
2113	47	0.187901							2113	47	0.128581
2113	48	0.112741							2113	48	0.0440846
2113	49	0.204056							2113	49	0.133244
2113	50	-0.0433576							2113	50	-0.0554011
2113	51	0.174352							2113	51	0.106064
2114	1	-0.0780382							2114	1	-0.02108
2114	2	0.112296							2114	2	0.130006
2114	3	-0.108955							2114	3	-0.0544345
2114	4	0.134053							2114	4	0.127911
2114	5	-0.148996							2114	5	-0.178762
2114	6	0.0569626							2114	6	-0.0185803
2114	7	0.202662							2114	7	0.181652
2114	8	-0.286588							2114	8	-0.212087
2114	9	0.155992							2114	9	0.150015
2114	10	-0.0960987							2114	10	-0.135102
2114	11	0.078802							2114	11	0.134116
2114	12	-0.209686							2114	12	-0.283476
2114	13	0.244616							2114	13	0.189302
2114	14	0.162672							2114	14	0.118434
2114	15	0.00710239							2114	15	0.0099227
2114	16	0.0166773							2114	16	-0.0101081
2114	17	0.0574248							2114	17	0.0794761
2114	18	0.105124							2114	18	0.0691562
2114	19	0.0684977							2114	19	0.0573162
2114	20	0.123176							2114	20	0.108916
2114	21	0.0559088							2114	21	0.0540522
2114	22	0.077476							2114	22	0.0586532
2114	23	-0.0178283							2114	23	0.0570135
2114	24	0.0544514							2114	24	0.0300019
2114	25	0.011491							2114	25	0.0124892
2114	26	-0.00430977							2114	26	0.00941768
2114	27	0.0644483							2114	27	0.0669531
2114	28	0.0649462							2114	28	0.0471881
2114	29	0.0544302							2114	29	0.0941156
2114	30	0.100803							2114	30	0.0549153
2114	31	0.00286883							2114	31	0.0711168
2114	32	0.0397884							2114	32	0.0408672
2114	33	0.0540117							2114	33	0.0769004
2114	34	0.0846029							2114	34	0.0727205
2114	35	0.180445							2114	35	0.160302
2114	36	0.0126803							2114	36	0.0419415
2114	37	0.121603							2114	37	0.0877858
2114	38	-0.0786383							2114	38	-0.0408856
2114	39	0.065483							2114	39	0.0768263
2114	40	0.00073789							2114	40	0.0115926
2114	41	0.022455							2114	41	0.0392183
2114	42	-0.0220805							2114	42	-0.044619
2114	43	0.0937558							2114	43	0.122231
2114	44	-0.0664223							2114	44	-0.0440342
2114	45	0.128635							2114	45	0.10047
2114	46	-0.0444566							2114	46	0.0255013
2114	47	0.0780093							2114	47	0.134251
2114	48	0.0784976							2114	48	0.0938432
2114	49	0.149949							2114	49	0.146831
2114	50	-0.0975506							2114	50	-0.035796
2114	51	0.0738086							2114	51	0.079257
2115	1	0.0381687							2115	1	-0.114816
2115	2	-0.0452913							2115	2	-0.110965
2115	3	-0.0123015							2115	3	0.0308328
2115	4	0.112129							2115	4	0.100044
2115	5	-0.130398							2115	5	-0.164885
2115	6	-0.0709473							2115	6	-0.0544202
2115	7	-0.0336423							2115	7	0.011537
2115	8	-0.0736274							2115	8	-0.07149
2115	9	0.0212751							2115	9	0.03786
2115	10	-0.0807398							2115	10	-0.118103
2115	11	0.141551							2115	11	0.0651876
2115	12	-0.161264							2115	12	-0.101705
2115	13	0.249167							2115	13	0.22813
2115	14	0.130625							2115	14	0.120087
2115	15	0.0147651							2115	15	0.00572548
2115	16	0.0100968							2115	16	0.019133
2115	17	0.041568							2115	17	0.0472118
2115	18	0.0129411							2115	18	0.0207288
2115	19	0.00532925							2115	19	0.0294932
2115	20	0.0854612							2115	20	0.0962044
2115	21	0.0622902							2115	21	0.066393
2115	22	0.0707195							2115	22	0.0594188
2115	23	0.0274477							2115	23	-0.0228269
2115	24	0.0496478							2115	24	0.0565737
2115	25	0.0168384							2115	25	0.0106607
2115	26	0.0343696							2115	26	0.00126141
2115	27	0.0601757							2115	27	0.0739076
2115	28	0.0578699							2115	28	0.0394126
2115	29	0.0759016							2115	29	0.0999728
2115	30	0.11331							2115	30	0.0891648
2115	31	0.00770973							2115	31	0.0350605
2115	32	0.0304348							2115	32	0.0491947
2115	33	0.101268							2115	33	0.0210489
2115	34	0.00937358							2115	34	0.0222121
2115	35	0.121167							2115	35	0.0844908
2115	36	0.0658011							2115	36	0.0216226
2115	37	0.0910279							2115	37	0.0576415
2115	38	0.00608911							2115	38	-0.0270018
2115	39	0.117296							2115	39	0.112479
2115	40	0.0881771							2115	40	0.0980679
2115	41	0.086488							2115	41	0.0581114
2115	42	0.0176579							2115	42	-0.0237762
2115	43	0.0841951							2115	43	0.12887
2115	44	-0.0167395							2115	44	-0.0453882
2115	45	0.103476							2115	45	0.0892469
2115	46	0.0750756							2115	46	0.0447706
2115	47	0.114021							2115	47	0.108753
2115	48	0.0045269							2115	48	-0.0286029
2115	49	0.0927357							2115	49	0.0761301
2115	50	-0.0240041							2115	50	-0.0473638
2115	51	0.134965							2115	51	0.0991366
2116	1	0.892266							2116	1	0.866492
2116	2	0.903431							2116	2	0.855278
2116	3	1.03744							2116	3	0.954718
2116	4	0.961699							2116	4	0.945696
2116	5	0.873607							2116	5	0.781655
2116	6	0.763764							2116	6	0.715178
2116	7	0.8727							2116	7	0.766428
2116	8	0.634464							2116	8	0.592487
2116	9	0.570012							2116	9	0.560693
2116	10	0.495295							2116	10	0.493241
2116	11	0.492596							2116	11	0.448374
2116	12	0.325777							2116	12	0.245596
2116	13	0.143652							2116	13	0.127473
2116	14	0.0399765							2116	14	-0.00858519
2116	15	-0.0714719							2116	15	-0.0612061
2116	16	-0.035111							2116	16	-0.0305732
2116	17	-0.0249401							2116	17	-0.0203824
2116	18	-0.0437556							2116	18	-0.020782
2116	19	-0.064179							2116	19	-0.123476
2116	20	-0.0178717							2116	20	-0.0299803
2116	21	0.0110395							2116	21	0.00404865
2116	22	0.0531357							2116	22	0.0476075
2116	23	-0.00534697							2116	23	-0.0121057
2116	24	0.0435717							2116	24	0.0336135
2116	25	-0.00643629							2116	25	-0.0181547
2116	26	-0.0162481							2116	26	0.0110637
2116	27	0.061251							2116	27	0.0553838
2116	28	0.0617069							2116	28	0.0200967
2116	29	0.0991143							2116	29	0.0751584
2116	30	-0.00607352							2116	30	0.00294112
2116	31	0.0308392							2116	31	0.0104462
2116	32	0.0308779							2116	32	-0.0098102
2116	33	0.0189988							2116	33	0.00396915
2116	34	0.0181058							2116	34	0.0623282
2116	35	0.0387763							2116	35	0.0151098
2116	36	-0.0525852							2116	36	-0.0662192
2116	37	-0.0196828							2116	37	-0.0124311
2116	38	-0.00480768							2116	38	-0.0313372
2116	39	-0.0336551							2116	39	-0.046442
2116	40	-0.033509							2116	40	-0.0897098
2116	41	0.0583889							2116	41	0.0774688
2116	42	0.00585111							2116	42	0.0131857
2116	43	-0.0148882							2116	43	0.00346313
2116	44	-0.00290827							2116	44	-0.0863092
2116	45	0.106341							2116	45	0.0918143
2116	46	0.0554493							2116	46	0.0175853
2116	47	0.0572525							2116	47	0.0165405
2116	48	0.0371137							2116	48	0.00585689
2116	49	0.0903707							2116	49	0.0535368
2116	50	-0.0963105							2116	50	-0.0766012
2116	51	-0.0631427							2116	51	-0.015652
2117	1	-0.222117							2117	1	-0.130484
2117	2	-0.361296							2117	2	-0.320175
2117	3	0.0565281							2117	3	0.055574
2117	4	-0.00938387							2117	4	-0.0339617
2117	5	-0.105533							2117	5	-0.0911381
2117	6	0.0650961							2117	6	0.125216
2117	7	0.164197							2117	7	0.140395
2117	8	-0.0424112							2117	8	-0.0949198
2117	9	0.0941159							2117	9	0.0626774
2117	10	0.178747							2117	10	0.173822
2117	11	0.587941							2117	11	0.52651
2117	12	0.255518							2117	12	0.261094
2117	13	0.194188							2117	13	0.17779
2117	14	0.0902185							2117	14	0.0573143
2117	15	-0.00241505							2117	15	-0.00352701
2117	16	-0.044906							2117	16	-0.0634375
2117	17	-0.0231149							2117	17	-0.0195069
2117	18	0.0416847							2117	18	0.024194
2117	19	-0.00226081							2117	19	0.0439145
2117	20	0.0818091							2117	20	0.0706459
2117	21	0.0585401							2117	21	0.0432355
2117	22	0.0155906							2117	22	0.00102616
2117	23	0.0634896							2117	23	0.0512783
2117	24	0.0231439							2117	24	0.0269388
2117	25	0.0451115							2117	25	0.0728189
2117	26	0.0447194							2117	26	0.0169719
2117	27	0.0580119							2117	27	0.0447769
2117	28	0.0850787							2117	28	0.083582
2117	29	0.1111							2117	29	0.108473
2117	30	0.0658849							2117	30	0.0844452
2117	31	0.132863							2117	31	0.0424759
2117	32	0.0764792							2117	32	0.0231079
2117	33	0.110812							2117	33	0.0569268
2117	34	0.0687497							2117	34	0.0147558
2117	35	0.0971653							2117	35	0.0459629
2117	36	0.0188998							2117	36	-0.00170557
2117	37	0.0304683							2117	37	0.0241647
2117	38	0.0668958							2117	38	0.0310601
2117	39	0.126177							2117	39	0.0930797
2117	40	0.0957918							2117	40	0.0281634
2117	41	0.0233893							2117	41	0.0256788
2117	42	0.128637							2117	42	0.0487539
2117	43	0.0654188							2117	43	0.0527787
2117	44	0.0579217							2117	44	0.0740041
2117	45	0.120727							2117	45	0.0996497
2117	46	0.123142							2117	46	0.0799747
2117	47	0.107682							2117	47	0.0858421
2117	48	0.0443033							2117	48	0.0673319
2117	49	0.101904							2117	49	-0.0135512
2117	50	0.0401514							2117	50	-0.0709693
2117	51	0.0864314							2117	51	0.0546126
2118	1	-0.0751415							2118	1	-0.11483
2118	2	-0.297652							2118	2	-0.20721
2118	3	0.132464							2118	3	0.169008
2118	4	-0.0422195							2118	4	-0.0355508
2118	5	-0.061661							2118	5	-0.0289022
2118	6	0.214778							2118	6	0.172645
2118	7	0.144366							2118	7	0.0502609
2118	8	-0.153207							2118	8	-0.141582
2118	9	-0.0625279							2118	9	-0.0398691
2118	10	0.0171317							2118	10	0.0116283
2118	11	0.116545							2118	11	0.143061
2118	12	0.286482							2118	12	0.292344
2118	13	0.215399							2118	13	0.225714
2118	14	0.0849908							2118	14	0.0637938
2118	15	0.0761476							2118	15	0.0611438
2118	16	-0.0137507							2118	16	-0.00438316
2118	17	0.0882516							2118	17	0.0648147
2118	18	-0.00255056							2118	18	0.0150947
2118	19	0.0449705							2118	19	0.0314574
2118	20	0.0529519							2118	20	0.0172273
2118	21	0.0672303							2118	21	0.0771435
2118	22	0.0930781							2118	22	0.083368
2118	23	0.0699291							2118	23	0.039254
2118	24	0.0892239							2118	24	0.0511971
2118	25	0.101787							2118	25	0.0408997
2118	26	0.026599							2118	26	0.0698941
2118	27	0.0288864							2118	27	0.0267019
2118	28	0.111468							2118	28	0.0877105
2118	29	0.084323							2118	29	0.046604
2118	30	0.140314							2118	30	0.0698574
2118	31	0.111947							2118	31	0.096669
2118	32	0.0221676							2118	32	0.0279795
2118	33	0.05828							2118	33	-0.0036885
2118	34	0.0852774							2118	34	0.0596507
2118	35	0.0731809							2118	35	0.0907073
2118	36	0.0740637							2118	36	0.0840594
2118	37	-0.0062341							2118	37	0.0050353
2118	38	0.0867028							2118	38	0.0514601
2118	39	0.048486							2118	39	0.0925596
2118	40	0.0764214							2118	40	0.00287709
2118	41	0.0704891							2118	41	0.0214886
2118	42	0.0903918							2118	42	0.0565956
2118	43	-0.0267003							2118	43	-0.0240192
2118	44	0.0189046							2118	44	0.0129021
2118	45	-0.00381233							2118	45	0.020223
2118	46	0.0361814							2118	46	0.0511625
2118	47	0.108729							2118	47	0.0711523
2118	48	0.0460354							2118	48	0.00926278
2118	49	0.0817933							2118	49	0.065674
2118	50	0.0317878							2118	50	-0.0288936
2118	51	0.0765378							2118	51	0.00998206
2119	1	0.888403							2119	1	0.857315
2119	2	0.934391							2119	2	0.911379
2119	3	0.890813							2119	3	0.866496
2119	4	0.939553							2119	4	0.924853
2119	5	0.888212							2119	5	0.840645
2119	6	0.819002							2119	6	0.829317
2119	7	0.792558							2119	7	0.749878
2119	8	0.629041							2119	8	0.61655
2119	9	0.638518							2119	9	0.612125
2119	10	0.577009							2119	10	0.556002
2119	11	0.498638							2119	11	0.483617
2119	12	0.281066							2119	12	0.224291
2119	13	0.153098							2119	13	0.154776
2119	14	0.0205656							2119	14	0.033269
2119	15	0.00952326							2119	15	0.00529594
2119	16	0.0102446							2119	16	0.0173522
2119	17	0.018444							2119	17	0.0332648
2119	18	-0.0563225							2119	18	-0.031818
2119	19	0.0341567							2119	19	0.00366137
2119	20	-0.030756							2119	20	0.00882492
2119	21	0.0585967							2119	21	0.0667147
2119	22	0.0320252							2119	22	0.0610584
2119	23	0.0711655							2119	23	0.0651107
2119	24	0.0524165							2119	24	0.0801956
2119	25	0.14157							2119	25	0.0766483
2119	26	0.0564114							2119	26	0.0427918
2119	27	-0.0445923							2119	27	-0.00462445
2119	28	0.0951148							2119	28	0.0749557
2119	29	0.0945587							2119	29	0.0700899
2119	30	0.100232							2119	30	0.0902231
2119	31	0.103821							2119	31	0.0593985
2119	32	0.129027							2119	32	0.0773663
2119	33	0.0777796							2119	33	0.0522947
2119	34	0.146689							2119	34	0.0733122
2119	35	0.0412222							2119	35	0.0172293
2119	36	0.0737942							2119	36	0.0612143
2119	37	-0.0707525							2119	37	-0.0578477
2119	38	0.116139							2119	38	0.0609031
2119	39	0.0903659							2119	39	0.0395384
2119	40	0.124646							2119	40	0.103182
2119	41	0.0209194							2119	41	-0.00956565
2119	42	0.135653							2119	42	0.1449
2119	43	0.0586507							2119	43	0.067638
2119	44	0.138551							2119	44	0.0747656
2119	45	0.0192885							2119	45	0.0361211
2119	46	0.0761341							2119	46	0.0915731
2119	47	0.0455864							2119	47	0.0392518
2119	48	0.0679424							2119	48	0.00318845
2119	49	0.0809432							2119	49	-0.00352352
2119	50	-0.0153766							2119	50	-0.0346236
2119	51	-0.0953052							2119	51	-0.0881913
2120	1	0.210376							2120	1	0.170244
2120	2	-0.200487							2120	2	-0.151457
2120	3	0.223092							2120	3	0.13919
2120	4	0.0477472							2120	4	-0.0213541
2120	5	0.114453							2120	5	0.0786171
2120	6	-0.0613849							2120	6	-0.0944262
2120	7	0.0415018							2120	7	0.0889846
2120	8	-0.288471							2120	8	-0.217632
2120	9	-0.268764							2120	9	-0.266637
2120	10	-0.206823							2120	10	-0.293094
2120	11	-0.206904							2120	11	-0.179009
2120	12	-0.0829167							2120	12	-0.052515
2120	13	0.177577							2120	13	0.158405
2120	14	0.0798491							2120	14	0.0842265
2120	15	0.089019							2120	15	0.0911276
2120	16	0.0530663							2120	16	0.0481679
2120	17	0.0914023							2120	17	0.113396
2120	18	0.00531925							2120	18	0.0265399
2120	19	0.0916935							2120	19	0.0578263
2120	20	0.0432675							2120	20	-0.016037
2120	21	0.103447							2120	21	0.08361
2120	22	0.100423							2120	22	0.0923514
2120	23	0.100968							2120	23	0.138221
2120	24	0.09363							2120	24	0.0760226
2120	25	0.0702392							2120	25	0.114144
2120	26	0.156163							2120	26	0.134581
2120	27	-8.74762e-06							2120	27	0.0361661
2120	28	0.0988948							2120	28	0.130456
2120	29	0.081088							2120	29	0.0746433
2120	30	0.0886166							2120	30	0.14927
2120	31	0.0863235							2120	31	0.0797417
2120	32	0.098691							2120	32	0.116329
2120	33	0.118053							2120	33	0.0803837
2120	34	0.0936315							2120	34	0.157863
2120	35	0.0852904							2120	35	0.0789263
2120	36	0.0519948							2120	36	0.0572235
2120	37	0.0682938							2120	37	0.0080997
2120	38	0.100689							2120	38	0.0810167
2120	39	0.0962625							2120	39	0.0238806
2120	40	0.116928							2120	40	0.0837642
2120	41	0.126777							2120	41	0.031647
2120	42	0.176922							2120	42	0.184537
2120	43	-0.0252948							2120	43	-0.0158152
2120	44	0.136843							2120	44	0.12535
2120	45	0.0695046							2120	45	0.0221445
2120	46	0.131925							2120	46	0.114565
2120	47	0.0518701							2120	47	0.0551078
2120	48	0.126216							2120	48	0.0306915
2120	49	0.0378229							2120	49	0.0424513
2120	50	0.0466913							2120	50	0.0371959
2120	51	-0.0183088							2120	51	-0.060909
2121	1	-0.285402							2121	1	-0.246776
2121	2	-0.544096							2121	2	-0.429004
2121	3	-0.225875							2121	3	-0.134551
2121	4	0.0276473							2121	4	0.0613316
2121	5	0.0995039							2121	5	0.0286083
2121	6	-0.170142							2121	6	-0.0566317
2121	7	-0.292726							2121	7	-0.247547
2121	8	-0.109762							2121	8	-0.180009
2121	9	-0.00408698							2121	9	-0.000320319
2121	10	0.0803034							2121	10	0.0818526
2121	11	-0.30494							2121	11	-0.345534
2121	12	-0.165992							2121	12	-0.147758
2121	13	0.168209							2121	13	0.154652
2121	14	-0.00989933							2121	14	0.0189624
2121	15	-0.0268013							2121	15	0.0147722
2121	16	0.0848559							2121	16	0.0753228
2121	17	0.0973567							2121	17	0.0859807
2121	18	0.00417583							2121	18	0.0237488
2121	19	0.0273328							2121	19	0.0469473
2121	20	-0.0192893							2121	20	0.00965236
2121	21	0.040984							2121	21	0.0643059
2121	22	-0.00706895							2121	22	-0.00513511
2121	23	0.0686209							2121	23	0.0136729
2121	24	0.136591							2121	24	0.105914
2121	25	0.0243921							2121	25	0.0607425
2121	26	0.0728476							2121	26	0.0725513
2121	27	0.0743993							2121	27	-0.0181904
2121	28	0.107743							2121	28	0.121294
2121	29	0.0567421							2121	29	0.0490817
2121	30	0.102052							2121	30	0.0593815
2121	31	0.147047							2121	31	0.0580514
2121	32	0.121317							2121	32	0.085212
2121	33	0.100835							2121	33	0.0358921
2121	34	0.127013							2121	34	0.113324
2121	35	0.0716329							2121	35	0.0316577
2121	36	0.0627582							2121	36	0.058696
2121	37	0.0254437							2121	37	0.0132164
2121	38	0.0988079							2121	38	0.11603
2121	39	-0.0316477							2121	39	-0.00718278
2121	40	0.035205							2121	40	0.0220245
2121	41	0.0529454							2121	41	0.0290596
2121	42	0.126722							2121	42	0.101251
2121	43	0.00511755							2121	43	0.00440391
2121	44	-0.0429977							2121	44	-0.00477286
2121	45	-0.0393816							2121	45	-0.0105672
2121	46	0.0805615							2121	46	0.0603318
2121	47	-0.0399511							2121	47	0.0164698
2121	48	0.144752							2121	48	0.103372
2121	49	0.041282							2121	49	0.0216482
2121	50	0.082501							2121	50	0.0246801
2121	51	0.0177593							2121	51	0.0715076
2122	1	-0.0381797							2122	1	-0.0385432
2122	2	-0.206755							2122	2	-0.247299
2122	3	-0.0348678							2122	3	0.00446786
2122	4	0.181645							2122	4	0.102244
2122	5	-0.00391167							2122	5	-0.0656445
2122	6	0.0550639							2122	6	0.0125602
2122	7	-0.444716							2122	7	-0.401792
2122	8	-0.268916							2122	8	-0.247282
2122	9	-0.0586621							2122	9	-0.0457877
2122	10	-0.1512							2122	10	-0.160608
2122	11	-0.127955							2122	11	-0.141867
2122	12	-0.376812							2122	12	-0.317411
2122	13	-0.382454							2122	13	-0.420876
2122	14	-0.122933							2122	14	-0.0943925
2122	15	0.0322909							2122	15	0.00174968
2122	16	0.0880545							2122	16	0.0776786
2122	17	0.0565547							2122	17	0.07876
2122	18	-0.0486479							2122	18	-0.0224429
2122	19	0.0900746							2122	19	0.08304
2122	20	-0.0285669							2122	20	0.00394254
2122	21	0.0574095							2122	21	0.0788513
2122	22	0.0901144							2122	22	0.0806747
2122	23	0.0313774							2122	23	0.0547297
2122	24	0.0595207							2122	24	0.116767
2122	25	-0.0101444							2122	25	0.0474756
2122	26	0.0333557							2122	26	0.105868
2122	27	0.0854855							2122	27	-0.00906935
2122	28	0.0919969							2122	28	0.118968
2122	29	0.100526							2122	29	0.0495255
2122	30	0.0887143							2122	30	0.13255
2122	31	0.0637101							2122	31	0.042008
2122	32	0.0952667							2122	32	0.157567
2122	33	0.109767							2122	33	0.0663386
2122	34	0.113065							2122	34	0.137561
2122	35	-0.000389044							2122	35	0.00855307
2122	36	0.104826							2122	36	0.101563
2122	37	0.0830359							2122	37	0.0291274
2122	38	0.0588386							2122	38	0.0596283
2122	39	-0.040429							2122	39	-0.0229644
2122	40	0.122096							2122	40	0.0842616
2122	41	0.11464							2122	41	0.0479937
2122	42	0.109431							2122	42	0.115895
2122	43	0.0296555							2122	43	0.0251988
2122	44	0.0347875							2122	44	0.0219559
2122	45	0.0450339							2122	45	0.0822409
2122	46	0.0926644							2122	46	0.0791236
2122	47	0.027729							2122	47	0.0462142
2122	48	0.0618181							2122	48	0.0382069
2122	49	0.0334279							2122	49	-0.0072035
2122	50	0.0536534							2122	50	0.0429395
2122	51	0.00199057							2122	51	-0.00193177
2123	1	-0.128279							2123	1	-0.142751
2123	2	-0.242769							2123	2	-0.225495
2123	3	0.0596846							2123	3	0.0994813
2123	4	-0.0388346							2123	4	-0.0247473
2123	5	-0.177926							2123	5	-0.16946
2123	6	-0.11779							2123	6	-0.121647
2123	7	-0.22568							2123	7	-0.154005
2123	8	-0.276606							2123	8	-0.293352
2123	9	-0.19583							2123	9	-0.206489
2123	10	0.0480597							2123	10	0.14362
2123	11	0.119388							2123	11	0.0620516
2123	12	0.293149							2123	12	0.331041
2123	13	0.172825							2123	13	0.172695
2123	14	0.0636219							2123	14	0.0663942
2123	15	0.04262							2123	15	0.0321788
2123	16	0.0687943							2123	16	0.106875
2123	17	0.0544725							2123	17	0.0841785
2123	18	0.0409965							2123	18	0.0585248
2123	19	0.00767463							2123	19	0.0403319
2123	20	-0.0294963							2123	20	0.0298431
2123	21	0.0290137							2123	21	0.0901782
2123	22	0.0900978							2123	22	0.126055
2123	23	0.0711546							2123	23	0.0265799
2123	24	0.0699821							2123	24	0.111876
2123	25	-0.0211113							2123	25	0.0123818
2123	26	0.0621418							2123	26	0.107206
2123	27	0.0387798							2123	27	0.0174416
2123	28	0.0705781							2123	28	0.103544
2123	29	0.12565							2123	29	0.0873975
2123	30	0.0947571							2123	30	0.1353
2123	31	0.0725801							2123	31	0.0486843
2123	32	0.0929076							2123	32	0.0742561
2123	33	0.0115067							2123	33	0.0209263
2123	34	0.152214							2123	34	0.0821733
2123	35	0.145282							2123	35	0.0382397
2123	36	0.107814							2123	36	0.104404
2123	37	-0.0320794							2123	37	-0.0450171
2123	38	0.107879							2123	38	0.0352992
2123	39	0.0441352							2123	39	0.0202519
2123	40	0.134173							2123	40	0.0973923
2123	41	0.0107257							2123	41	0.0186034
2123	42	0.0713606							2123	42	0.103865
2123	43	0.0383467							2123	43	0.00752366
2123	44	0.0976551							2123	44	0.126117
2123	45	0.0566007							2123	45	-0.0232347
2123	46	0.121478							2123	46	0.105905
2123	47	0.0465506							2123	47	-0.0179224
2123	48	0.158254							2123	48	0.170569
2123	49	-0.00768607							2123	49	-0.0173122
2123	50	0.0441015							2123	50	0.0460268
2123	51	-0.0232688							2123	51	0.0405519
2124	1	0.0466988							2124	1	-0.0697127
2124	2	-0.160998							2124	2	-0.124942
2124	3	0.210293							2124	3	0.183994
2124	4	-0.16223							2124	4	-0.19324
2124	5	0.211891							2124	5	0.19526
2124	6	0.0198439							2124	6	-0.0135346
2124	7	0.0315318							2124	7	0.0653911
2124	8	-0.227035							2124	8	-0.189216
2124	9	-0.169807							2124	9	-0.0960385
2124	10	0.159442							2124	10	0.114222
2124	11	-0.158394							2124	11	-0.100172
2124	12	0.275265							2124	12	0.277596
2124	13	0.145024							2124	13	0.170605
2124	14	0.0803302							2124	14	0.0554955
2124	15	-0.0465446							2124	15	-0.020754
2124	16	0.0574287							2124	16	0.0653516
2124	17	0.0638888							2124	17	0.0676852
2124	18	0.0931416							2124	18	0.0825655
2124	19	0.0547434							2124	19	0.0629935
2124	20	0.00162543							2124	20	0.0387667
2124	21	0.123646							2124	21	0.099972
2124	22	0.0874213							2124	22	0.0978444
2124	23	0.0498731							2124	23	0.0460871
2124	24	0.103903							2124	24	0.0942413
2124	25	0.0837317							2124	25	0.0740413
2124	26	0.103556							2124	26	0.096407
2124	27	0.0231334							2124	27	-0.0294844
2124	28	0.115939							2124	28	0.0915278
2124	29	0.0286937							2124	29	0.0643844
2124	30	0.156913							2124	30	0.120499
2124	31	0.0238229							2124	31	0.0923124
2124	32	0.0779937							2124	32	0.124154
2124	33	0.088407							2124	33	0.037118
2124	34	0.151331							2124	34	0.123696
2124	35	-0.00415362							2124	35	0.0323212
2124	36	0.119495							2124	36	0.110985
2124	37	-0.0364846							2124	37	-0.0201633
2124	38	0.0832199							2124	38	0.0558588
2124	39	-0.00682998							2124	39	-0.0139381
2124	40	0.121888							2124	40	0.0656916
2124	41	-0.00784459							2124	41	0.0431113
2124	42	0.167712							2124	42	0.0939113
2124	43	-0.0157111							2124	43	-0.0252125
2124	44	0.0541576							2124	44	0.00572811
2124	45	-0.101982							2124	45	-0.136523
2124	46	0.0954479							2124	46	0.136379
2124	47	0.0233467							2124	47	0.0417495
2124	48	0.0803005							2124	48	0.0715912
2124	49	-0.0301369							2124	49	-0.0137454
2124	50	0.0721058							2124	50	0.0299756
2124	51	0.0779389							2124	51	-0.0104655
2125	1	-0.0461529							2125	1	-0.0712732
2125	2	-0.161113							2125	2	-0.0897012
2125	3	0.140839							2125	3	0.153033
2125	4	-0.0846788							2125	4	-0.0872607
2125	5	-0.277949							2125	5	-0.266073
2125	6	0.0556458							2125	6	0.017721
2125	7	-0.252945							2125	7	-0.165055
2125	8	-0.0686165							2125	8	-0.0962258
2125	9	-0.0704138							2125	9	-0.11192
2125	10	0.127655							2125	10	0.161817
2125	11	-0.0293015							2125	11	-0.0364922
2125	12	-0.087651							2125	12	-0.0806622
2125	13	0.175772							2125	13	0.162423
2125	14	0.107793							2125	14	0.0736758
2125	15	-0.000723667							2125	15	-0.0520161
2125	16	0.0115602							2125	16	0.0356991
2125	17	0.00638469							2125	17	0.0385071
2125	18	0.0811323							2125	18	0.0767195
2125	19	0.0164621							2125	19	0.0389652
2125	20	0.0628596							2125	20	0.0349852
2125	21	0.109105							2125	21	0.100279
2125	22	0.109943							2125	22	0.0751561
2125	23	0.0278702							2125	23	0.0637188
2125	24	0.0468412							2125	24	0.0843788
2125	25	-0.0176713							2125	25	-0.0196287
2125	26	0.0472301							2125	26	0.0651551
2125	27	0.0102249							2125	27	0.035092
2125	28	-0.041098							2125	28	-0.0147941
2125	29	0.0446124							2125	29	0.0479493
2125	30	0.106203							2125	30	0.106689
2125	31	0.0460997							2125	31	0.0955522
2125	32	0.126718							2125	32	0.0339161
2125	33	0.10188							2125	33	0.137072
2125	34	0.10538							2125	34	0.113848
2125	35	0.0907357							2125	35	0.0260288
2125	36	0.112463							2125	36	0.0856365
2125	37	0.0492227							2125	37	0.0179012
2125	38	0.0921209							2125	38	0.0917396
2125	39	-0.014878							2125	39	0.0397246
2125	40	0.0964875							2125	40	0.102548
2125	41	0.036277							2125	41	0.0291415
2125	42	0.141154							2125	42	0.117069
2125	43	0.0115677							2125	43	0.0147849
2125	44	0.0836031							2125	44	0.101341
2125	45	0.0225496							2125	45	0.0174284
2125	46	0.068961							2125	46	0.0765459
2125	47	-0.00159676							2125	47	0.0355495
2125	48	0.0409499							2125	48	0.0767342
2125	49	-0.0722674							2125	49	-0.0244597
2125	50	-0.021801							2125	50	-0.030825
2125	51	-0.0445532							2125	51	-0.0389475
2126	1	-0.0531363							2126	1	-0.0840408
2126	2	-0.324603							2126	2	-0.219443
2126	3	0.194723							2126	3	0.0928059
2126	4	0.0578552							2126	4	0.0140069
2126	5	-0.0619061							2126	5	-0.0419406
2126	6	-0.0593509							2126	6	-0.079336
2126	7	0.0365167							2126	7	-0.0391937
2126	8	-0.0981524							2126	8	-0.111256
2126	9	-0.116788							2126	9	-0.137807
2126	10	0.182431							2126	10	0.0901832
2126	11	-0.112122							2126	11	-0.0291351
2126	12	0.257096							2126	12	0.264875
2126	13	0.156518							2126	13	0.121398
2126	14	0.0491774							2126	14	0.0122914
2126	15	-0.0613395							2126	15	-0.0442034
2126	16	0.0444797							2126	16	0.0482958
2126	17	0.0192519							2126	17	0.0346736
2126	18	0.0705825							2126	18	-0.00010571
2126	19	-0.0492214							2126	19	-0.0876861
2126	20	0.0810477							2126	20	0.0522445
2126	21	0.0842323							2126	21	0.0364384
2126	22	0.0648661							2126	22	0.0689453
2126	23	-0.0230745							2126	23	0.0119504
2126	24	0.0589314							2126	24	0.0750922
2126	25	0.00505343							2126	25	-0.0291204
2126	26	0.0255531							2126	26	-0.00228824
2126	27	-0.00160169							2126	27	-0.0118046
2126	28	0.129291							2126	28	0.088845
2126	29	0.0707062							2126	29	0.00638879
2126	30	0.100651							2126	30	0.0692105
2126	31	0.0644894							2126	31	0.0175529
2126	32	0.129949							2126	32	0.130277
2126	33	0.0265901							2126	33	-0.008284
2126	34	0.0976024							2126	34	0.0702619
2126	35	0.0813544							2126	35	0.00462842
2126	36	0.0959408							2126	36	0.114507
2126	37	-0.034743							2126	37	-0.048761
2126	38	0.026972							2126	38	0.0125767
2126	39	-0.013853							2126	39	-0.0916973
2126	40	0.106935							2126	40	0.0744762
2126	41	0.069745							2126	41	0.0309745
2126	42	0.120566							2126	42	0.0683796
2126	43	-0.0345268							2126	43	-0.138248
2126	44	0.0985423							2126	44	0.06371
2126	45	-0.0112327							2126	45	-0.0392338
2126	46	0.0666831							2126	46	0.0452699
2126	47	0.0581303							2126	47	0.00705005
2126	48	0.0367043							2126	48	0.0370457
2126	49	-0.0516438							2126	49	-0.0144357
2126	50	-0.000649687							2126	50	-0.013302
2126	51	0.0174888							2126	51	-0.103291
2127	1	-0.0522309							2127	1	0.00504527
2127	2	-0.162596							2127	2	-0.199626
2127	3	0.175482							2127	3	0.165919
2127	4	-0.062289							2127	4	-0.140481
2127	5	-0.0178302							2127	5	0.0725307
2127	6	-0.189956							2127	6	-0.0880442
2127	7	0.0327703							2127	7	-0.00942039
2127	8	-0.0927369							2127	8	-0.163836
2127	9	0.0887361							2127	9	0.0297771
2127	10	-0.0844296							2127	10	-0.0854615
2127	11	0.0322275							2127	11	-0.0685225
2127	12	-0.0869916							2127	12	-0.114399
2127	13	-0.399375							2127	13	-0.343346
2127	14	0.0786587							2127	14	0.0801899
2127	15	0.00276787							2127	15	-0.000948581
2127	16	0.0241253							2127	16	-0.00620053
2127	17	-0.00965433							2127	17	-0.00284898
2127	18	0.0281463							2127	18	0.0315284
2127	19	0.0419838							2127	19	0.00689657
2127	20	0.0670676							2127	20	0.0782956
2127	21	0.0803612							2127	21	0.077209
2127	22	0.0337721							2127	22	0.0412696
2127	23	0.0104271							2127	23	0.037578
2127	24	0.0549772							2127	24	0.0922805
2127	25	0.0328418							2127	25	0.00361449
2127	26	0.0735557							2127	26	0.0705381
2127	27	0.0482851							2127	27	0.0500457
2127	28	0.124837							2127	28	0.081751
2127	29	0.0419372							2127	29	0.0424288
2127	30	0.0694908							2127	30	0.098416
2127	31	0.0796906							2127	31	0.0165659
2127	32	0.0647907							2127	32	0.076481
2127	33	0.125489							2127	33	0.134164
2127	34	0.165158							2127	34	0.129814
2127	35	0.0333366							2127	35	0.0576942
2127	36	-0.0169039							2127	36	0.0661229
2127	37	-0.0496138							2127	37	-0.0493744
2127	38	0.0391335							2127	38	0.0813328
2127	39	-0.0613647							2127	39	-0.0657799
2127	40	0.0453239							2127	40	0.0892426
2127	41	0.103257							2127	41	0.0375224
2127	42	0.159969							2127	42	0.0884815
2127	43	-0.0575198							2127	43	-0.070108
2127	44	0.127207							2127	44	0.110628
2127	45	0.115051							2127	45	0.102575
2127	46	0.0835124							2127	46	0.045357
2127	47	0.0803496							2127	47	0.0173892
2127	48	0.127795							2127	48	0.00786197
2127	49	-0.0336387							2127	49	-0.0543315
2127	50	0.0983868							2127	50	0.0457097
2127	51	0.00241826							2127	51	-0.0104638
2128	1	-0.527181							2128	1	-0.498492
2128	2	-0.161424							2128	2	-0.197016
2128	3	-0.0816904							2128	3	0.00732092
2128	4	0.0162013							2128	4	0.0821422
2128	5	0.105219							2128	5	0.154476
2128	6	0.0780747							2128	6	0.125688
2128	7	-0.144933							2128	7	-0.063966
2128	8	0.0796807							2128	8	0.014394
2128	9	-0.00312363							2128	9	0.0600313
2128	10	0.0299627							2128	10	0.0558313
2128	11	0.0145991							2128	11	-0.0209187
2128	12	-0.19002							2128	12	-0.138693
2128	13	-0.0072307							2128	13	0.0175773
2128	14	0.0505305							2128	14	0.0472827
2128	15	0.0137938							2128	15	0.0363938
2128	16	0.0101819							2128	16	0.0380799
2128	17	-0.0291672							2128	17	-0.0210013
2128	18	-0.0252049							2128	18	0.00660601
2128	19	-0.105358							2128	19	-0.0317031
2128	20	0.0454512							2128	20	0.0550509
2128	21	0.0535145							2128	21	0.0427166
2128	22	0.0485871							2128	22	0.0698302
2128	23	0.0318617							2128	23	0.0502616
2128	24	0.0647054							2128	24	0.0654658
2128	25	0.0195367							2128	25	0.0365035
2128	26	0.0679039							2128	26	0.0454054
2128	27	0.0350834							2128	27	-0.00430323
2128	28	0.044381							2128	28	0.0633815
2128	29	0.0298889							2128	29	0.0805504
2128	30	0.0611059							2128	30	0.0466779
2128	31	-0.0199092							2128	31	0.00962507
2128	32	0.0648622							2128	32	0.0895454
2128	33	0.0731675							2128	33	0.0983852
2128	34	0.0667999							2128	34	0.0590678
2128	35	-0.0495587							2128	35	0.0227269
2128	36	0.0948471							2128	36	0.119917
2128	37	0.0567266							2128	37	0.0364224
2128	38	0.0582163							2128	38	0.0445419
2128	39	-0.0883588							2128	39	-0.0519583
2128	40	0.107867							2128	40	0.0978581
2128	41	0.0218854							2128	41	0.017214
2128	42	0.049527							2128	42	0.0738205
2128	43	-0.00850207							2128	43	-0.035067
2128	44	0.0771552							2128	44	0.0653124
2128	45	-0.0198543							2128	45	-0.0235826
2128	46	-0.0101426							2128	46	0.0315962
2128	47	-0.0547372							2128	47	0.0323698
2128	48	0.119303							2128	48	0.103115
2128	49	-0.0504001							2128	49	-0.045826
2128	50	0.0712013							2128	50	0.104714
2128	51	0.0377314							2128	51	-0.0010268
2129	1	-0.3537							2129	1	-0.295291
2129	2	-0.302977							2129	2	-0.145187
2129	3	-0.0718334							2129	3	-0.0945679
2129	4	-0.290592							2129	4	-0.272041
2129	5	-0.17559							2129	5	-0.118893
2129	6	0.00601037							2129	6	0.043963
2129	7	0.00940949							2129	7	0.0160125
2129	8	-0.11514							2129	8	-0.065919
2129	9	-0.00723748							2129	9	-0.0667148
2129	10	0.121554							2129	10	0.181749
2129	11	0.189701							2129	11	0.116704
2129	12	-0.170201							2129	12	-0.218576
2129	13	-0.397009							2129	13	-0.336049
2129	14	0.0826071							2129	14	0.0828661
2129	15	0.0267053							2129	15	-0.0261151
2129	16	-0.0289344							2129	16	-0.00097934
2129	17	0.0339777							2129	17	0.0212751
2129	18	0.0283407							2129	18	-0.0106566
2129	19	0.00798428							2129	19	0.0121072
2129	20	0.0303813							2129	20	0.0521714
2129	21	0.0537896							2129	21	0.0587341
2129	22	0.0632455							2129	22	0.0189421
2129	23	0.0610974							2129	23	0.0382678
2129	24	0.0861327							2129	24	0.0808359
2129	25	0.0971469							2129	25	0.0525721
2129	26	0.025468							2129	26	0.0220885
2129	27	0.080555							2129	27	0.0663556
2129	28	0.0440895							2129	28	0.0239627
2129	29	0.0808981							2129	29	0.0837842
2129	30	0.112187							2129	30	0.0596144
2129	31	-0.00788875							2129	31	0.0301622
2129	32	0.0609325							2129	32	0.108849
2129	33	0.0322426							2129	33	0.0678847
2129	34	0.114036							2129	34	0.129336
2129	35	0.084144							2129	35	0.0514116
2129	36	0.0774935							2129	36	0.0641077
2129	37	0.0535051							2129	37	0.040023
2129	38	0.0356707							2129	38	0.043225
2129	39	0.0238402							2129	39	0.0138481
2129	40	0.0733287							2129	40	0.0544516
2129	41	0.0669815							2129	41	0.0696859
2129	42	0.0947148							2129	42	0.0934698
2129	43	0.0217171							2129	43	-0.0142093
2129	44	0.00174832							2129	44	0.00849286
2129	45	-0.0582933							2129	45	-0.0399123
2129	46	0.0708464							2129	46	0.0624592
2129	47	0.0938074							2129	47	0.0764236
2129	48	0.120751							2129	48	0.069925
2129	49	0.0602235							2129	49	0.0885403
2129	50	0.0719415							2129	50	0.0843506
2129	51	0.0890695							2129	51	0.0403555
2130	1	-0.308194							2130	1	-0.234027
2130	2	0.0712113							2130	2	0.0441992
2130	3	-0.0753773							2130	3	0.0326461
2130	4	-0.111551							2130	4	-0.15813
2130	5	0.0663502							2130	5	0.103218
2130	6	-0.180624							2130	6	-0.165885
2130	7	0.172435							2130	7	0.110217
2130	8	0.0636821							2130	8	0.0537497
2130	9	0.00354706							2130	9	-0.000680539
2130	10	0.0865062							2130	10	0.0890525
2130	11	0.110268							2130	11	0.141715
2130	12	-0.294779							2130	12	-0.317956
2130	13	0.190529							2130	13	0.188874
2130	14	-0.00392221							2130	14	0.0399288
2130	15	0.0334774							2130	15	-0.00672445
2130	16	-0.0248079							2130	16	0.0102521
2130	17	-0.00280201							2130	17	0.0124447
2130	18	-0.0486379							2130	18	-0.037359
2130	19	-0.0312174							2130	19	-0.0131814
2130	20	0.0360942							2130	20	0.043627
2130	21	0.0607069							2130	21	0.0371007
2130	22	0.0618885							2130	22	0.0136585
2130	23	0.00283471							2130	23	0.023898
2130	24	0.0444268							2130	24	0.0260065
2130	25	0.0209921							2130	25	0.0672511
2130	26	0.0232398							2130	26	0.043976
2130	27	0.0861977							2130	27	0.0366422
2130	28	0.0239557							2130	28	0.0514365
2130	29	0.0513684							2130	29	0.0234712
2130	30	0.029018							2130	30	0.0153141
2130	31	-0.000645405							2130	31	0.0440972
2130	32	0.0664204							2130	32	0.0223681
2130	33	0.0967933							2130	33	0.102887
2130	34	0.0277282							2130	34	0.0529373
2130	35	0.0603778							2130	35	0.0706618
2130	36	0.0673992							2130	36	0.0496731
2130	37	-0.0113292							2130	37	-0.00460134
2130	38	0.0722363							2130	38	0.0720999
2130	39	0.0115744							2130	39	-0.0306081
2130	40	0.0145031							2130	40	0.00643294
2130	41	0.0498734							2130	41	0.0159127
2130	42	0.0291129							2130	42	0.0435246
2130	43	0.013901							2130	43	-0.00885243
2130	44	0.0661401							2130	44	0.0659371
2130	45	0.0468318							2130	45	-0.00452116
2130	46	0.025036							2130	46	0.0823549
2130	47	0.105446							2130	47	0.102039
2130	48	0.00109284							2130	48	-0.0308337
2130	49	-0.0423246							2130	49	-0.0202547
2130	50	-0.0145235							2130	50	0.0208456
2130	51	0.0653966							2130	51	0.007138
2131	1	-0.380646							2131	1	-0.22927
2131	2	-0.342382							2131	2	-0.269822
2131	3	-0.0187707							2131	3	0.0337076
2131	4	-0.279114							2131	4	-0.245158
2131	5	-0.0975205							2131	5	-0.0376908
2131	6	-0.272429							2131	6	-0.306075
2131	7	0.0216218							2131	7	0.056398
2131	8	-0.0835162							2131	8	-0.0440539
2131	9	-0.11156							2131	9	-0.136598
2131	10	0.226067							2131	10	0.168237
2131	11	0.0910225							2131	11	0.0889652
2131	12	-0.263126							2131	12	-0.246122
2131	13	-0.275023							2131	13	-0.185214
2131	14	-0.00179924							2131	14	0.0795289
2131	15	0.0750598							2131	15	0.0489645
2131	16	0.0537803							2131	16	-0.00547677
2131	17	0.0296019							2131	17	0.019487
2131	18	0.0260978							2131	18	0.0227082
2131	19	-0.0205141							2131	19	-0.0263561
2131	20	-0.0250511							2131	20	0.0107082
2131	21	0.0450765							2131	21	0.0259881
2131	22	0.0392616							2131	22	0.0470258
2131	23	0.00518091							2131	23	0.0150179
2131	24	0.0775774							2131	24	0.10619
2131	25	0.00274264							2131	25	0.0225263
2131	26	0.160028							2131	26	0.0739481
2131	27	0.0389469							2131	27	0.0510665
2131	28	0.0717679							2131	28	0.0725326
2131	29	0.0867375							2131	29	0.0794478
2131	30	0.0657851							2131	30	0.080752
2131	31	0.0642279							2131	31	0.103136
2131	32	0.00706739							2131	32	0.0484772
2131	33	0.0914097							2131	33	0.120058
2131	34	0.0160582							2131	34	0.01476
2131	35	0.102351							2131	35	0.104178
2131	36	0.0456627							2131	36	0.0528236
2131	37	0.0649367							2131	37	0.0991275
2131	38	0.0916581							2131	38	0.120426
2131	39	0.0805223							2131	39	0.0726517
2131	40	0.0254957							2131	40	0.021996
2131	41	-0.0282687							2131	41	-0.0211903
2131	42	0.072236							2131	42	0.0762787
2131	43	0.0503667							2131	43	0.0738206
2131	44	0.0436284							2131	44	0.0798579
2131	45	0.0155449							2131	45	0.00865096
2131	46	-0.00602578							2131	46	0.0624334
2131	47	0.0688431							2131	47	0.0840447
2131	48	0.0145418							2131	48	0.0243864
2131	49	0.0475743							2131	49	0.00579659
2131	50	0.0474141							2131	50	-9.42184e-05
2131	51	0.0965639							2131	51	0.111105
2132	1	-0.175538							2132	1	-0.231064
2132	2	-0.263102							2132	2	-0.231089
2132	3	-0.210666							2132	3	-0.181076
2132	4	-0.187083							2132	4	-0.124486
2132	5	-0.328073							2132	5	-0.396811
2132	6	0.0452546							2132	6	0.0847765
2132	7	0.167902							2132	7	0.176908
2132	8	-0.118781							2132	8	-0.125213
2132	9	0.147228							2132	9	0.127048
2132	10	-0.0259827							2132	10	0.0171744
2132	11	-0.052038							2132	11	0.025697
2132	12	0.179774							2132	12	0.134923
2132	13	0.171211							2132	13	0.191985
2132	14	0.04331							2132	14	0.0218243
2132	15	0.0522914							2132	15	0.0337743
2132	16	0.00945487							2132	16	0.0041643
2132	17	0.0673165							2132	17	0.0487996
2132	18	0.0240954							2132	18	-0.0381674
2132	19	0.0131751							2132	19	0.0157076
2132	20	0.062538							2132	20	0.0553231
2132	21	0.0593189							2132	21	0.0726165
2132	22	0.0379329							2132	22	0.0500878
2132	23	-0.0107314							2132	23	-0.00743289
2132	24	0.0242481							2132	24	0.031414
2132	25	0.0691373							2132	25	0.0870794
2132	26	0.0247521							2132	26	0.0318368
2132	27	0.0471485							2132	27	0.0193669
2132	28	0.0229804							2132	28	0.0165123
2132	29	0.0908022							2132	29	0.0557087
2132	30	0.0607464							2132	30	0.0971015
2132	31	0.0400947							2132	31	0.0451698
2132	32	0.0539785							2132	32	0.0734001
2132	33	0.117139							2132	33	0.0768116
2132	34	0.0199514							2132	34	0.0441358
2132	35	0.0744911							2132	35	0.0748623
2132	36	0.117558							2132	36	0.0482725
2132	37	0.055479							2132	37	0.0724739
2132	38	5.85565e-05							2132	38	-0.00909164
2132	39	-0.000313646							2132	39	-0.00846717
2132	40	0.104624							2132	40	0.0717891
2132	41	0.0785595							2132	41	0.0678444
2132	42	0.142526							2132	42	0.0490544
2132	43	0.067837							2132	43	0.0171927
2132	44	0.0414617							2132	44	0.0695471
2132	45	0.0768049							2132	45	0.0368588
2132	46	0.0436532							2132	46	-0.0320032
2132	47	0.132345							2132	47	0.0847386
2132	48	0.0760345							2132	48	0.0410363
2132	49	0.0965673							2132	49	0.0541097
2132	50	-0.0604158							2132	50	-0.0157413
2132	51	-0.00435668							2132	51	-0.00527891
2133	1	0.79405							2133	1	0.780003
2133	2	0.856688							2133	2	0.789846
2133	3	0.892462							2133	3	0.83916
2133	4	0.82086							2133	4	0.753307
2133	5	0.888264							2133	5	0.803684
2133	6	0.714316							2133	6	0.658715
2133	7	0.736708							2133	7	0.70243
2133	8	0.692278							2133	8	0.63985
2133	9	0.555731							2133	9	0.57808
2133	10	0.489159							2133	10	0.513757
2133	11	0.496818							2133	11	0.478901
2133	12	0.145942							2133	12	0.10707
2133	13	0.106797							2133	13	0.131488
2133	14	-0.102773							2133	14	-0.0795879
2133	15	-0.00601203							2133	15	-0.0284014
2133	16	-0.0537116							2133	16	-0.0656349
2133	17	-0.0336223							2133	17	-0.0179413
2133	18	-0.0570116							2133	18	-0.0748902
2133	19	0.000631974							2133	19	-0.0442831
2133	20	-0.0484086							2133	20	-0.0526479
2133	21	-0.0605445							2133	21	-0.0536449
2133	22	-0.0525644							2133	22	-0.0485004
2133	23	0.0131175							2133	23	0.022993
2133	24	0.00186573							2133	24	0.0110582
2133	25	-0.00562327							2133	25	-0.0358996
2133	26	0.0134031							2133	26	-0.034962
2133	27	0.0202903							2133	27	0.00584841
2133	28	-0.0594939							2133	28	-0.0350024
2133	29	0.0515008							2133	29	-0.00874178
2133	30	-0.0302872							2133	30	-0.0321543
2133	31	-0.0165013							2133	31	-0.0274425
2133	32	-0.000164064							2133	32	0.000721956
2133	33	-0.0221767							2133	33	0.0375468
2133	34	-0.168648							2133	34	-0.11287
2133	35	0.0315941							2133	35	0.0519913
2133	36	-0.099341							2133	36	-0.0392249
2133	37	0.07702							2133	37	0.0749481
2133	38	-0.162852							2133	38	-0.152627
2133	39	0.00707956							2133	39	0.0288545
2133	40	-0.0431371							2133	40	-0.0869154
2133	41	-0.0260816							2133	41	-0.0653363
2133	42	-0.0225446							2133	42	-0.0566446
2133	43	-0.0973425							2133	43	-0.0686963
2133	44	-0.0666259							2133	44	-0.0897513
2133	45	0.0482964							2133	45	0.0355167
2133	46	-0.0340222							2133	46	-0.0192242
2133	47	0.0248494							2133	47	0.0234907
2133	48	-0.120857							2133	48	-0.0320495
2133	49	0.0635212							2133	49	0.0239359
2133	50	-0.0944304							2133	50	-0.0898459
2133	51	-0.0212992							2133	51	0.0408584
2134	1	-0.159448							2134	1	-0.175349
2134	2	0.0980557							2134	2	0.104535
2134	3	-0.203622							2134	3	-0.147738
2134	4	-0.205366							2134	4	-0.110248
2134	5	0.259231							2134	5	0.260674
2134	6	-0.291806							2134	6	-0.277584
2134	7	-0.225639							2134	7	-0.195555
2134	8	-0.0311507							2134	8	-0.027831
2134	9	0.19773							2134	9	0.165507
2134	10	-0.0606155							2134	10	-0.0846445
2134	11	0.0502616							2134	11	0.105886
2134	12	-0.387052							2134	12	-0.416671
2134	13	-0.063882							2134	13	-0.122411
2134	14	0.00731932							2134	14	-0.0310491
2134	15	0.091403							2134	15	0.0853596
2134	16	0.022826							2134	16	0.0517609
2134	17	0.0124355							2134	17	0.0637724
2134	18	-0.0169451							2134	18	0.0200073
2134	19	0.0858356							2134	19	0.0228684
2134	20	-0.00815859							2134	20	-0.021479
2134	21	0.000252494							2134	21	0.0693909
2134	22	0.0115617							2134	22	0.0258964
2134	23	0.0321564							2134	23	0.0566298
2134	24	0.0302384							2134	24	0.0757419
2134	25	0.00908435							2134	25	0.0247961
2134	26	0.0452567							2134	26	0.0621364
2134	27	0.0416983							2134	27	0.0696843
2134	28	-0.0176414							2134	28	0.0471859
2134	29	0.0686706							2134	29	0.0463685
2134	30	0.0266771							2134	30	0.0464614
2134	31	0.0540518							2134	31	0.0743937
2134	32	0.00578165							2134	32	0.0132712
2134	33	0.0459886							2134	33	0.0475155
2134	34	0.0329339							2134	34	0.0445754
2134	35	0.095202							2134	35	0.129256
2134	36	0.0237046							2134	36	0.00796277
2134	37	0.0243199							2134	37	0.0948885
2134	38	-0.0106776							2134	38	-0.0604578
2134	39	0.0519524							2134	39	0.0666967
2134	40	-0.0774472							2134	40	-0.00311138
2134	41	0.000923114							2134	41	-0.000654587
2134	42	-0.020346							2134	42	-0.0025396
2134	43	0.0936534							2134	43	0.0725997
2134	44	-0.0297214							2134	44	-0.0897884
2134	45	-0.0146064							2134	45	0.0766957
2134	46	-0.059							2134	46	-0.0319863
2134	47	0.139793							2134	47	0.087796
2134	48	-0.0121547							2134	48	0.0167569
2134	49	0.0754041							2134	49	0.0932566
2134	50	-0.102381							2134	50	-0.0434705
2134	51	0.0781321							2134	51	-0.0176231
2135	1	-0.263092							2135	1	-0.252442
2135	2	-0.132073							2135	2	-0.131941
2135	3	-0.17958							2135	3	-0.131178
2135	4	-0.146926							2135	4	-0.137739
2135	5	-0.281823							2135	5	-0.281263
2135	6	-0.235896							2135	6	-0.205008
2135	7	-0.148775							2135	7	-0.166954
2135	8	-0.1825							2135	8	-0.150485
2135	9	-0.0689117							2135	9	-0.0617208
2135	10	0.00223143							2135	10	0.0180933
2135	11	-0.0187714							2135	11	-0.08019
2135	12	0.248814							2135	12	0.221571
2135	13	0.164899							2135	13	0.125933
2135	14	-0.0120283							2135	14	-0.00212754
2135	15	0.0707441							2135	15	0.0589734
2135	16	0.0135987							2135	16	0.00510512
2135	17	0.037578							2135	17	0.0123101
2135	18	-0.0293881							2135	18	-0.0430651
2135	19	0.0291134							2135	19	0.0391325
2135	20	-0.063739							2135	20	-0.0708934
2135	21	0.0368365							2135	21	0.0570695
2135	22	0.037868							2135	22	-0.00739822
2135	23	0.0852579							2135	23	0.0243834
2135	24	0.0439061							2135	24	0.0487909
2135	25	0.103952							2135	25	0.0594169
2135	26	-0.0115168							2135	26	0.0289306
2135	27	0.0481095							2135	27	0.056117
2135	28	0.0114865							2135	28	0.0227365
2135	29	0.0521649							2135	29	0.0914825
2135	30	0.0667686							2135	30	0.0492971
2135	31	0.0754441							2135	31	0.0666563
2135	32	-0.0380526							2135	32	-0.00311992
2135	33	0.01144							2135	33	-0.0251775
2135	34	-0.0339846							2135	34	-0.0343492
2135	35	0.145231							2135	35	0.10223
2135	36	0.0216471							2135	36	-0.0319175
2135	37	0.107183							2135	37	0.0365728
2135	38	-0.0201658							2135	38	-0.0637239
2135	39	-0.0260951							2135	39	0.0387601
2135	40	-0.038278							2135	40	-0.00297468
2135	41	-0.0392352							2135	41	-0.0905748
2135	42	-0.0111608							2135	42	0.0122129
2135	43	0.0979926							2135	43	0.0211567
2135	44	-0.0173382							2135	44	-0.0313127
2135	45	0.0687143							2135	45	0.0704171
2135	46	0.0854547							2135	46	-0.0135676
2135	47	0.0406772							2135	47	0.0148326
2135	48	-0.0280873							2135	48	0.00185899
2135	49	-0.00250452							2135	49	0.0155267
2135	50	-0.0996367							2135	50	-0.109045
2135	51	0.0374584							2135	51	-0.00522023
2136	1	0.790329							2136	1	0.709741
2136	2	0.877898							2136	2	0.752108
2136	3	0.867265							2136	3	0.827937
2136	4	0.848131							2136	4	0.77726
2136	5	0.85039							2136	5	0.803565
2136	6	0.735199							2136	6	0.685951
2136	7	0.723833							2136	7	0.63609
2136	8	0.641727							2136	8	0.647023
2136	9	0.53497							2136	9	0.520768
2136	10	0.523156							2136	10	0.464001
2136	11	0.48303							2136	11	0.410884
2136	12	0.159104							2136	12	0.119746
2136	13	0.0383979							2136	13	0.0641948
2136	14	-0.0977496							2136	14	-0.132757
2136	15	-0.0458102							2136	15	-0.0845384
2136	16	-0.0374152							2136	16	-0.0773192
2136	17	-0.0124121							2136	17	-0.044348
2136	18	-0.0383833							2136	18	-0.114707
2136	19	-0.0255758							2136	19	0.020343
2136	20	-0.11685							2136	20	-0.0867315
2136	21	-0.0717262							2136	21	-0.0401456
2136	22	-0.0502455							2136	22	-0.0822436
2136	23	0.0280466							2136	23	-0.0256401
2136	24	-0.058806							2136	24	-0.0537247
2136	25	-0.0190499							2136	25	-0.0018894
2136	26	-0.0521486							2136	26	-0.0955496
2136	27	-0.0350214							2136	27	-0.0502218
2136	28	-0.169691							2136	28	-0.135472
2136	29	0.00281638							2136	29	0.0293452
2136	30	-0.0676753							2136	30	-0.052392
2136	31	-0.0603384							2136	31	-0.0702615
2136	32	-0.157267							2136	32	-0.180614
2136	33	-0.0580615							2136	33	-0.0917936
2136	34	-0.0438119							2136	34	-0.0496289
2136	35	0.0311704							2136	35	-0.0183961
2136	36	-0.121826							2136	36	-0.0973527
2136	37	-0.106152							2136	37	-0.0806625
2136	38	-0.148891							2136	38	-0.158773
2136	39	-0.0389325							2136	39	-0.0219721
2136	40	-0.0785316							2136	40	-0.0916969
2136	41	-0.0656948							2136	41	-0.0787626
2136	42	-0.181592							2136	42	-0.135849
2136	43	-0.0568758							2136	43	-0.0599714
2136	44	-0.186163							2136	44	-0.138816
2136	45	-0.0539366							2136	45	-0.0556889
2136	46	-0.136302							2136	46	-0.0969214
2136	47	-0.0446308							2136	47	-0.0157356
2136	48	-0.150753							2136	48	-0.088451
2136	49	-0.0161411							2136	49	-0.0309759
2136	50	-0.18121							2136	50	-0.210859
2136	51	-0.0828638							2136	51	-0.122034
2137	1	-0.237897							2137	1	-0.222959
2137	2	-0.118562							2137	2	-0.106473
2137	3	-0.31938							2137	3	-0.12089
2137	4	-0.100524							2137	4	-0.19557
2137	5	-0.129053							2137	5	-0.0658244
2137	6	-0.219691							2137	6	-0.216574
2137	7	-0.232229							2137	7	-0.262788
2137	8	-0.06814							2137	8	-0.0697553
2137	9	-0.251204							2137	9	-0.214169
2137	10	-0.156057							2137	10	-0.20088
2137	11	-0.43398							2137	11	-0.374567
2137	12	-0.657373							2137	12	-0.570154
2137	13	-0.462928							2137	13	-0.430923
2137	14	-0.0530074							2137	14	-0.0267315
2137	15	-0.0473667							2137	15	-0.000632924
2137	16	-0.0187793							2137	16	0.0190175
2137	17	0.0101355							2137	17	0.0559011
2137	18	-0.0490168							2137	18	-0.00978131
2137	19	0.0370211							2137	19	0.0522714
2137	20	-0.075251							2137	20	-0.0138077
2137	21	0.049015							2137	21	0.0135526
2137	22	-0.00210194							2137	22	0.0260413
2137	23	0.0148685							2137	23	0.013903
2137	24	0.0143341							2137	24	0.0200842
2137	25	-0.00624377							2137	25	0.0423321
2137	26	-0.0136459							2137	26	-0.020036
2137	27	-0.0816663							2137	27	-0.0462955
2137	28	-0.0367989							2137	28	0.0016496
2137	29	0.0976077							2137	29	0.0757825
2137	30	0.066637							2137	30	0.0108912
2137	31	0.0131605							2137	31	0.00117797
2137	32	-0.0720155							2137	32	0.0379282
2137	33	-0.108091							2137	33	-0.0941144
2137	34	-0.0379234							2137	34	-0.10111
2137	35	0.0054706							2137	35	0.0199002
2137	36	-0.0439407							2137	36	-0.0548296
2137	37	-0.0677512							2137	37	-0.0744135
2137	38	-0.104475							2137	38	-0.136034
2137	39	-0.0265528							2137	39	-0.0395011
2137	40	-0.126396							2137	40	-0.0566803
2137	41	-0.214612							2137	41	-0.181854
2137	42	-0.0713387							2137	42	-0.0508775
2137	43	-0.0389256							2137	43	-0.0311222
2137	44	-0.158485							2137	44	-0.139849
2137	45	-0.0435664							2137	45	0.0182114
2137	46	-0.0843285							2137	46	-0.0347481
2137	47	-0.0978198							2137	47	-0.0620166
2137	48	-0.138568							2137	48	-0.112363
2137	49	-0.0210394							2137	49	0.00410103
2137	50	-0.0320525							2137	50	-0.069378
2137	51	-0.0717899							2137	51	-0.0520915
2138	1	-0.00964318							2138	1	-0.00554008
2138	2	-0.297829							2138	2	-0.356972
2138	3	-0.187152							2138	3	-0.204682
2138	4	-0.171964							2138	4	-0.177928
2138	5	-0.0341687							2138	5	-0.00451473
2138	6	-0.253363							2138	6	-0.19846
2138	7	-0.289231							2138	7	-0.279903
2138	8	-0.251905							2138	8	-0.215332
2138	9	0.0185138							2138	9	0.0708666
2138	10	-0.331014							2138	10	-0.172098
2138	11	-0.295742							2138	11	-0.311821
2138	12	-0.219697							2138	12	-0.169098
2138	13	0.0385537							2138	13	0.0929978
2138	14	-0.00595956							2138	14	-0.00448156
2138	15	-0.105166							2138	15	-0.017871
2138	16	-0.0182338							2138	16	-0.0357709
2138	17	-0.00922188							2138	17	-0.0349562
2138	18	0.0146722							2138	18	0.0120905
2138	19	0.0424018							2138	19	0.062518
2138	20	-0.00544887							2138	20	0.00589835
2138	21	0.051259							2138	21	0.0597344
2138	22	0.0411209							2138	22	-0.0165965
2138	23	0.043347							2138	23	0.0132672
2138	24	0.0482999							2138	24	0.0450683
2138	25	0.0155593							2138	25	0.051313
2138	26	0.0779192							2138	26	0.07067
2138	27	0.0111976							2138	27	0.0733915
2138	28	0.0762605							2138	28	0.0386448
2138	29	0.0851051							2138	29	0.11113
2138	30	0.0831786							2138	30	0.125907
2138	31	0.0467397							2138	31	0.0444989
2138	32	0.0184059							2138	32	-0.015141
2138	33	-0.0395316							2138	33	-0.0206763
2138	34	0.0371077							2138	34	0.0113233
2138	35	0.0721266							2138	35	0.0583485
2138	36	-0.00258972							2138	36	-0.0209317
2138	37	-0.0191998							2138	37	-0.00146333
2138	38	0.0346695							2138	38	-0.00508636
2138	39	0.0523419							2138	39	0.00738869
2138	40	-0.0305372							2138	40	0.0358539
2138	41	-0.230409							2138	41	-0.147407
2138	42	-0.0785942							2138	42	-0.0649775
2138	43	0.0568401							2138	43	0.0587989
2138	44	-0.0337826							2138	44	-0.0198656
2138	45	0.0320182							2138	45	0.0720012
2138	46	0.0617078							2138	46	0.00810452
[truncated: 6,334 more rows]

## Sheet: 391Input
##FastQC	0.11.8								##FastQC	0.11.8
>>Basic Statistics	pass								>>Basic Statistics	pass
#Measure	Value								#Measure	Value
Filename	391InputBS_S3_R1_001.fastq.gz								Filename	391InputoxBS_S11_R1_001.fastq.gz
File type	Conventional base calls								File type	Conventional base calls
Encoding	Sanger / Illumina 1.9								Encoding	Sanger / Illumina 1.9
Total Sequences	34076996								Total Sequences	23589476
Sequences flagged as poor quality	0								Sequences flagged as poor quality	0
Sequence length	51								Sequence length	51
%GC	21								%GC	21
>>END_MODULE									>>END_MODULE
>>Per base sequence quality	pass								>>Per base sequence quality	pass
#Base	Mean	Median	Lower Quartile	Upper Quartile	10th Percentile	90th Percentile			#Base	Mean	Median	Lower Quartile	Upper Quartile	10th Percentile	90th Percentile
1	35.5838	37	37	37	37	37			1	35.6263	37	37	37	37	37
2	35.527	37	37	37	37	37			2	35.5347	37	37	37	37	37
3	35.5712	37	37	37	37	37			3	35.5925	37	37	37	37	37
4	35.6419	37	37	37	37	37			4	35.6598	37	37	37	37	37
5	35.6901	37	37	37	37	37			5	35.7083	37	37	37	37	37
6	35.7143	37	37	37	37	37			6	35.7278	37	37	37	37	37
7	35.842	37	37	37	37	37			7	35.8557	37	37	37	37	37
8	35.9029	37	37	37	37	37			8	35.9082	37	37	37	37	37
9	36.0523	37	37	37	37	37			9	36.0516	37	37	37	37	37
10	36.0606	37	37	37	37	37			10	36.0609	37	37	37	37	37
11	36.1042	37	37	37	37	37			11	36.1041	37	37	37	37	37
12	36.327	37	37	37	37	37			12	36.3184	37	37	37	37	37
13	36.4796	37	37	37	37	37			13	36.4654	37	37	37	37	37
14	36.5866	37	37	37	37	37			14	36.5653	37	37	37	37	37
15	36.611	37	37	37	37	37			15	36.5908	37	37	37	37	37
16	36.6	37	37	37	37	37			16	36.5776	37	37	37	37	37
17	36.6047	37	37	37	37	37			17	36.5826	37	37	37	37	37
18	36.5969	37	37	37	37	37			18	36.572	37	37	37	37	37
19	36.5969	37	37	37	37	37			19	36.5717	37	37	37	37	37
20	36.5791	37	37	37	37	37			20	36.5517	37	37	37	37	37
21	36.5695	37	37	37	37	37			21	36.5448	37	37	37	37	37
22	36.56	37	37	37	37	37			22	36.5345	37	37	37	37	37
23	36.5513	37	37	37	37	37			23	36.5253	37	37	37	37	37
24	36.5303	37	37	37	37	37			24	36.5045	37	37	37	37	37
25	36.518	37	37	37	37	37			25	36.49	37	37	37	37	37
26	36.4875	37	37	37	37	37			26	36.4537	37	37	37	37	37
27	36.4869	37	37	37	37	37			27	36.4524	37	37	37	37	37
28	36.4574	37	37	37	37	37			28	36.4209	37	37	37	37	37
29	36.4558	37	37	37	37	37			29	36.4207	37	37	37	37	37
30	36.452	37	37	37	37	37			30	36.4152	37	37	37	37	37
31	36.4303	37	37	37	37	37			31	36.3937	37	37	37	37	37
32	36.4175	37	37	37	37	37			32	36.3799	37	37	37	37	37
33	36.4347	37	37	37	37	37			33	36.3975	37	37	37	37	37
34	36.3893	37	37	37	37	37			34	36.3508	37	37	37	37	37
35	36.3711	37	37	37	37	37			35	36.3318	37	37	37	37	37
36	36.3697	37	37	37	37	37			36	36.3292	37	37	37	37	37
37	36.3741	37	37	37	37	37			37	36.3336	37	37	37	37	37
38	36.3536	37	37	37	37	37			38	36.3121	37	37	37	37	37
39	36.346	37	37	37	37	37			39	36.3046	37	37	37	37	37
40	36.3129	37	37	37	37	37			40	36.2697	37	37	37	37	37
41	36.3321	37	37	37	37	37			41	36.2879	37	37	37	37	37
42	36.2774	37	37	37	37	37			42	36.232	37	37	37	37	37
43	36.2879	37	37	37	37	37			43	36.2423	37	37	37	37	37
44	36.2778	37	37	37	37	37			44	36.2313	37	37	37	37	37
45	36.2708	37	37	37	37	37			45	36.2254	37	37	37	37	37
46	36.2308	37	37	37	37	37			46	36.1828	37	37	37	37	37
47	36.2372	37	37	37	37	37			47	36.1895	37	37	37	37	37
48	36.2322	37	37	37	37	37			48	36.1819	37	37	37	37	37
49	36.2311	37	37	37	37	37			49	36.1794	37	37	37	37	37
50	36.2452	37	37	37	37	37			50	36.1919	37	37	37	37	37
51	36.2217	37	37	37	37	37			51	36.1735	37	37	37	37	37
>>END_MODULE									>>END_MODULE
>>Per tile sequence quality	pass								>>Per tile sequence quality	pass
#Tile	Base	Mean							#Tile	Base	Mean
2101	1	-0.443066							2101	1	-0.369266
2101	2	-0.140568							2101	2	-0.152038
2101	3	0.262588							2101	3	0.296966
2101	4	-0.219011							2101	4	-0.19017
2101	5	-0.356117							2101	5	-0.306981
2101	6	0.0140824							2101	6	-0.0125379
2101	7	0.0104845							2101	7	-0.000628575
2101	8	0.064431							2101	8	0.0367195
2101	9	0.0790251							2101	9	0.0875184
2101	10	-0.123							2101	10	-0.132296
2101	11	-0.119543							2101	11	-0.0557986
2101	12	-0.179868							2101	12	-0.187819
2101	13	0.0392402							2101	13	0.0895944
2101	14	0.0282803							2101	14	0.0824514
2101	15	0.0283124							2101	15	0.0439403
2101	16	-0.00971536							2101	16	-0.00714029
2101	17	0.0305557							2101	17	0.0181507
2101	18	0.0543089							2101	18	0.0530652
2101	19	0.0446685							2101	19	0.0461838
2101	20	0.0378375							2101	20	0.0373526
2101	21	-0.0400342							2101	21	-0.0273715
2101	22	0.033643							2101	22	-0.000205334
2101	23	-0.0256604							2101	23	0.0466327
2101	24	0.0104647							2101	24	0.0538001
2101	25	-0.026629							2101	25	0.0245447
2101	26	0.0116903							2101	26	0.00143036
2101	27	0.00699558							2101	27	-0.00442115
2101	28	0.013627							2101	28	0.0422731
2101	29	0.0309667							2101	29	0.02829
2101	30	0.0573814							2101	30	-0.00202831
2101	31	-0.00123047							2101	31	-0.0176729
2101	32	-0.0138601							2101	32	-0.0142476
2101	33	-0.0627947							2101	33	-0.116648
2101	34	0.0563961							2101	34	0.0482597
2101	35	-0.0392809							2101	35	-0.0349091
2101	36	0.039177							2101	36	0.0428411
2101	37	-0.00911999							2101	37	-0.0302102
2101	38	-0.0913843							2101	38	-0.0967704
2101	39	-0.00675051							2101	39	0.0141286
2101	40	0.082898							2101	40	0.0908939
2101	41	-0.0592394							2101	41	-0.0695698
2101	42	-0.00178363							2101	42	0.0679361
2101	43	-0.0580312							2101	43	-0.00134171
2101	44	0.0858085							2101	44	0.104249
2101	45	-0.0809298							2101	45	-0.0381601
2101	46	0.069519							2101	46	0.149135
2101	47	-0.0398502							2101	47	0.068898
2101	48	-0.0043732							2101	48	0.0577929
2101	49	-0.104414							2101	49	-0.0350392
2101	50	0.0454616							2101	50	0.114352
2101	51	-0.0763158							2101	51	-0.0186053
2102	1	-0.319146							2102	1	-0.373618
2102	2	0.10251							2102	2	0.147426
2102	3	-0.123514							2102	3	-0.053675
2102	4	0.0312702							2102	4	0.024083
2102	5	-0.248428							2102	5	-0.218379
2102	6	-0.399509							2102	6	-0.307804
2102	7	0.0671905							2102	7	0.0939793
2102	8	0.0232577							2102	8	0.103152
2102	9	-0.0754876							2102	9	-0.0455286
2102	10	-0.140866							2102	10	-0.140719
2102	11	-0.0836078							2102	11	-0.0731766
2102	12	-0.206057							2102	12	-0.208506
2102	13	-0.270868							2102	13	-0.20118
2102	14	0.0205395							2102	14	0.0202886
2102	15	0.0415056							2102	15	0.0370418
2102	16	0.0535218							2102	16	0.0527584
2102	17	0.0330491							2102	17	0.0656232
2102	18	0.0529726							2102	18	0.0576219
2102	19	0.0334747							2102	19	0.00903514
2102	20	0.0198333							2102	20	0.0209753
2102	21	-0.0887558							2102	21	-0.0664675
2102	22	0.0119213							2102	22	0.0460244
2102	23	0.0120387							2102	23	0.0313499
2102	24	0.0753524							2102	24	0.0787065
2102	25	-0.0173426							2102	25	-0.0211834
2102	26	0.0557367							2102	26	0.0429152
2102	27	0.00210649							2102	27	0.00433963
2102	28	-0.0356184							2102	28	-0.0579674
2102	29	0.0770553							2102	29	0.0790139
2102	30	0.0734391							2102	30	0.0544532
2102	31	0.0688896							2102	31	0.0410221
2102	32	-0.0467415							2102	32	-0.0107869
2102	33	0.0486744							2102	33	0.0344036
2102	34	0.130877							2102	34	0.108928
2102	35	-0.0344426							2102	35	-0.0881569
2102	36	0.0485686							2102	36	0.00584736
2102	37	-0.017592							2102	37	0.0374044
2102	38	0.0187907							2102	38	-0.00492905
2102	39	0.0200766							2102	39	-0.000761618
2102	40	0.0193702							2102	40	0.0341205
2102	41	0.0315664							2102	41	0.0359191
2102	42	0.0193542							2102	42	0.0664563
2102	43	0.0185528							2102	43	0.01422
2102	44	0.0771369							2102	44	0.116319
2102	45	-0.0658248							2102	45	-0.0132943
2102	46	0.0212513							2102	46	0.0791213
2102	47	0.0183488							2102	47	-0.0289958
2102	48	0.129605							2102	48	0.176854
2102	49	-0.0915477							2102	49	-0.0417584
2102	50	0.0205192							2102	50	0.0391797
2102	51	0.0882777							2102	51	0.0443457
2103	1	-0.351378							2103	1	-0.430342
2103	2	-0.179163							2103	2	-0.266257
2103	3	-0.0823855							2103	3	-0.0820487
2103	4	0.0868637							2103	4	0.110854
2103	5	0.0251362							2103	5	-0.00936271
2103	6	0.227472							2103	6	0.221257
2103	7	0.223694							2103	7	0.206758
2103	8	-0.0452014							2103	8	-0.133518
2103	9	-0.29176							2103	9	-0.292786
2103	10	-0.169143							2103	10	-0.183215
2103	11	-0.0538147							2103	11	-0.125336
2103	12	-0.209407							2103	12	-0.235232
2103	13	-0.444232							2103	13	-0.538347
2103	14	-0.32273							2103	14	-0.353693
2103	15	0.0427005							2103	15	0.0495379
2103	16	0.0383676							2103	16	0.0249059
2103	17	0.0427573							2103	17	0.0260353
2103	18	0.0682866							2103	18	0.0730419
2103	19	0.0278846							2103	19	0.0258958
2103	20	0.0102133							2103	20	-0.0270982
2103	21	0.0088159							2103	21	-0.00872879
2103	22	0.068998							2103	22	0.0791316
2103	23	0.0136925							2103	23	-0.0448246
2103	24	0.0905322							2103	24	0.0740023
2103	25	-0.0428849							2103	25	-0.0131981
2103	26	0.0524785							2103	26	0.0645508
2103	27	-0.0266014							2103	27	-0.0736636
2103	28	0.0655205							2103	28	0.0461727
2103	29	0.0716162							2103	29	0.0689687
2103	30	0.0308998							2103	30	-0.00271888
2103	31	0.0368554							2103	31	0.0491764
2103	32	0.000192368							2103	32	0.000145648
2103	33	0.00960156							2103	33	-0.0306886
2103	34	0.0203604							2103	34	0.0106861
2103	35	-0.0630794							2103	35	-0.113477
2103	36	0.0165622							2103	36	0.0390924
2103	37	-0.0299114							2103	37	-0.0692901
2103	38	0.0350859							2103	38	0.0138897
2103	39	0.0511513							2103	39	0.0152138
2103	40	-0.0681514							2103	40	-0.0571367
2103	41	0.0276008							2103	41	0.0127507
2103	42	0.0265198							2103	42	-0.0135206
2103	43	0.0520471							2103	43	0.0688973
2103	44	-0.03718							2103	44	-0.0187375
2103	45	-0.0368624							2103	45	-0.0409271
2103	46	0.068921							2103	46	0.0657891
2103	47	0.030076							2103	47	0.0265491
2103	48	0.0566335							2103	48	0.0599546
2103	49	-0.0491972							2103	49	-0.022869
2103	50	0.0362278							2103	50	0.0297656
2103	51	0.00201332							2103	51	-0.0107075
2104	1	-0.215893							2104	1	-0.267429
2104	2	0.0647604							2104	2	0.0397171
2104	3	-0.114713							2104	3	-0.165683
2104	4	0.2104							2104	4	0.0887835
2104	5	-0.247425							2104	5	-0.196631
2104	6	0.208879							2104	6	0.271638
2104	7	0.137893							2104	7	0.161297
2104	8	-0.0986965							2104	8	-0.106338
2104	9	0.0699464							2104	9	0.106743
2104	10	-0.0288609							2104	10	-0.135159
2104	11	0.493193							2104	11	0.451753
2104	12	0.281206							2104	12	0.204557
2104	13	0.20269							2104	13	0.137306
2104	14	0.0672587							2104	14	0.0351658
2104	15	-0.0287469							2104	15	-0.0014287
2104	16	0.000690245							2104	16	0.000248409
2104	17	0.0213983							2104	17	0.0496903
2104	18	0.00404323							2104	18	-0.020325
2104	19	0.018108							2104	19	-0.00470321
2104	20	0.0315234							2104	20	-0.00601739
2104	21	0.0358267							2104	21	0.0181273
2104	22	-0.0135121							2104	22	0.0130774
2104	23	-0.0144122							2104	23	-0.0605685
2104	24	0.0419598							2104	24	0.0444377
2104	25	0.016298							2104	25	-0.0262777
2104	26	0.0726829							2104	26	0.0738779
2104	27	-0.0218979							2104	27	-0.0852775
2104	28	-0.077755							2104	28	-0.0261947
2104	29	0.00990758							2104	29	0.0396395
2104	30	0.0238387							2104	30	0.0120011
2104	31	-0.024591							2104	31	-0.0376223
2104	32	-0.0180577							2104	32	-0.0317305
2104	33	-0.0736525							2104	33	-0.0181415
2104	34	0.0448036							2104	34	0.107933
2104	35	-0.073422							2104	35	0.00802585
2104	36	0.0210942							2104	36	0.00726423
2104	37	-0.00465864							2104	37	0.0099704
2104	38	-0.0384367							2104	38	-0.0389038
2104	39	-0.0619936							2104	39	-0.0501087
2104	40	-0.0673108							2104	40	-0.0654309
2104	41	0.00834842							2104	41	0.0163978
2104	42	0.0350432							2104	42	-0.0425059
2104	43	-0.0362949							2104	43	-0.0668306
2104	44	-0.0569029							2104	44	-0.0394919
2104	45	-0.0427712							2104	45	-0.0807333
2104	46	0.0254722							2104	46	0.0174197
2104	47	0.00228966							2104	47	-0.00997951
2104	48	0.082054							2104	48	0.0650274
2104	49	-0.147794							2104	49	-0.124233
2104	50	0.0390989							2104	50	-0.0303655
2104	51	-0.0517053							2104	51	0.00976169
2105	1	0.809064							2105	1	0.767545
2105	2	0.800083							2105	2	0.703542
2105	3	0.989915							2105	3	0.941837
2105	4	0.879939							2105	4	0.848122
2105	5	0.854435							2105	5	0.794704
2105	6	0.910936							2105	6	0.865206
2105	7	0.729621							2105	7	0.693656
2105	8	0.645832							2105	8	0.659238
2105	9	0.602897							2105	9	0.585823
2105	10	0.514422							2105	10	0.478023
2105	11	0.435907							2105	11	0.442291
2105	12	0.292496							2105	12	0.270712
2105	13	0.133258							2105	13	0.0959224
2105	14	0.00368184							2105	14	0.0234295
2105	15	-0.0436823							2105	15	-0.0440559
2105	16	-0.0143643							2105	16	-0.0374663
2105	17	-0.0119844							2105	17	-0.0231647
2105	18	-0.0429273							2105	18	-0.0746665
2105	19	-0.00157525							2105	19	-0.0271784
2105	20	0.0369231							2105	20	-0.0236169
2105	21	0.0316794							2105	21	0.0245784
2105	22	0.00490231							2105	22	-0.0131185
2105	23	-0.0105022							2105	23	-0.0483748
2105	24	-0.00981415							2105	24	-0.0323672
2105	25	-0.0277743							2105	25	-0.0229002
2105	26	-0.019389							2105	26	-0.072598
2105	27	-0.0153763							2105	27	-0.0612276
2105	28	-0.0031027							2105	28	-0.0252281
2105	29	0.0664046							2105	29	0.0405649
2105	30	-0.00411575							2105	30	-0.00530418
2105	31	0.0126969							2105	31	-0.0162417
2105	32	-0.0212515							2105	32	-0.0327713
2105	33	-0.00357336							2105	33	0.0054604
2105	34	0.00475542							2105	34	-0.0513169
2105	35	-0.0370392							2105	35	-0.116793
2105	36	0.00340396							2105	36	-0.0214713
2105	37	-0.0410562							2105	37	-0.0123389
2105	38	-0.0717609							2105	38	-0.0339139
2105	39	0.0580792							2105	39	-0.025973
2105	40	-0.0695824							2105	40	-0.0587932
2105	41	-0.0214469							2105	41	-0.0591422
2105	42	-0.0355795							2105	42	-0.0753304
2105	43	0.0496243							2105	43	0.0282908
2105	44	-0.020248							2105	44	0.00951623
2105	45	-0.00300187							2105	45	-0.047456
2105	46	0.0362443							2105	46	-0.0248635
2105	47	0.0427529							2105	47	0.0359534
2105	48	-0.0331153							2105	48	-0.034702
2105	49	-0.0776101							2105	49	-0.128928
2105	50	0.00466634							2105	50	-0.0583087
2105	51	-0.00159312							2105	51	-0.0267072
2106	1	-0.136138							2106	1	-0.134569
2106	2	0.0834361							2106	2	0.126148
2106	3	0.00444539							2106	3	0.0828649
2106	4	0.0129146							2106	4	-0.0171958
2106	5	0.180351							2106	5	0.169353
2106	6	0.15256							2106	6	0.152922
2106	7	0.020037							2106	7	0.0721126
2106	8	0.0565575							2106	8	0.0835063
2106	9	0.179572							2106	9	0.246781
2106	10	-0.0195304							2106	10	-0.0405249
2106	11	0.00271085							2106	11	0.0571274
2106	12	0.331182							2106	12	0.362458
2106	13	0.151882							2106	13	0.117527
2106	14	0.0156454							2106	14	0.0472254
2106	15	0.0413516							2106	15	0.0555321
2106	16	0.018011							2106	16	0.0449448
2106	17	0.0334809							2106	17	0.0580748
2106	18	0.0247918							2106	18	0.0106664
2106	19	0.0149475							2106	19	0.0139117
2106	20	0.0173579							2106	20	0.042736
2106	21	0.0386224							2106	21	0.0377151
2106	22	0.0261033							2106	22	0.118069
2106	23	0.00878657							2106	23	0.0311637
2106	24	0.101326							2106	24	0.0914514
2106	25	0.0169447							2106	25	0.0611174
2106	26	-0.00534121							2106	26	0.0606059
2106	27	0.00411403							2106	27	-0.0719307
2106	28	0.0699716							2106	28	0.0922364
2106	29	0.0855359							2106	29	0.0249161
2106	30	0.0659053							2106	30	0.0475264
2106	31	0.0807307							2106	31	0.0997799
2106	32	0.0551496							2106	32	0.059064
2106	33	0.0950076							2106	33	0.075656
2106	34	0.0253557							2106	34	0.079568
2106	35	0.0344494							2106	35	0.00109716
2106	36	0.0418002							2106	36	0.0251803
2106	37	0.0242616							2106	37	0.0661125
2106	38	-0.0511824							2106	38	0.0113016
2106	39	0.0330714							2106	39	0.0433815
2106	40	0.0274916							2106	40	0.0624834
2106	41	0.066955							2106	41	0.0563699
2106	42	-0.0827086							2106	42	-0.0248692
2106	43	0.00437977							2106	43	0.0442586
2106	44	-0.100299							2106	44	-0.0502837
2106	45	-0.00894764							2106	45	-0.00310011
2106	46	-0.0754881							2106	46	-0.0440274
2106	47	0.0535222							2106	47	0.074757
2106	48	0.0752631							2106	48	0.0697472
2106	49	-0.0118175							2106	49	-0.0018488
2106	50	-0.0882086							2106	50	-0.028936
2106	51	-0.0339264							2106	51	0.0125891
2107	1	-0.267555							2107	1	-0.217948
2107	2	-0.00809516							2107	2	0.111552
2107	3	-0.0314017							2107	3	0.0466615
2107	4	0.0967197							2107	4	0.109958
2107	5	-0.282642							2107	5	-0.350268
2107	6	-0.0647785							2107	6	-0.0282918
2107	7	-0.14209							2107	7	-0.143603
2107	8	-0.196502							2107	8	-0.204499
2107	9	0.0497756							2107	9	0.0773322
2107	10	-0.242362							2107	10	-0.296008
2107	11	-0.1467							2107	11	-0.0532252
2107	12	-0.0573335							2107	12	-0.0520213
2107	13	-0.455506							2107	13	-0.412426
2107	14	0.0554012							2107	14	0.0258075
2107	15	0.0543173							2107	15	0.054727
2107	16	0.0431593							2107	16	0.0438613
2107	17	0.120582							2107	17	0.126887
2107	18	0.0366406							2107	18	0.0639997
2107	19	0.106483							2107	19	0.12331
2107	20	0.0237788							2107	20	0.00702641
2107	21	0.0847696							2107	21	0.0973149
2107	22	0.100311							2107	22	0.115617
2107	23	0.0175911							2107	23	-0.0153989
2107	24	0.0742124							2107	24	0.0581615
2107	25	0.0741631							2107	25	0.0505388
2107	26	0.0977882							2107	26	0.117702
2107	27	0.0892297							2107	27	0.0559384
2107	28	0.0409278							2107	28	0.0459702
2107	29	0.0401869							2107	29	0.0128705
2107	30	0.079398							2107	30	0.075504
2107	31	0.0722839							2107	31	0.019235
2107	32	0.0688525							2107	32	0.0514302
2107	33	0.102073							2107	33	0.109834
2107	34	0.0434637							2107	34	0.0907252
2107	35	0.0866167							2107	35	0.0763968
2107	36	0.0573125							2107	36	0.023509
2107	37	0.0920424							2107	37	0.119703
2107	38	-0.0376853							2107	38	-0.0843251
2107	39	0.0709768							2107	39	0.0620875
2107	40	-0.00520536							2107	40	-0.0164482
2107	41	0.0823593							2107	41	0.112841
2107	42	0.00232372							2107	42	0.0347386
2107	43	0.129599							2107	43	0.0760353
2107	44	0.0440792							2107	44	-0.0083688
2107	45	0.0827744							2107	45	0.0599127
2107	46	0.0671447							2107	46	0.00362501
2107	47	0.0990255							2107	47	0.0651039
2107	48	0.121033							2107	48	0.0989996
2107	49	0.0787028							2107	49	0.0441205
2107	50	-0.0309687							2107	50	-0.00934167
2107	51	0.0871744							2107	51	0.0820658
2108	1	-0.143915							2108	1	-0.0809558
2108	2	-0.0109677							2108	2	-0.0804685
2108	3	0.095846							2108	3	0.169582
2108	4	-0.169969							2108	4	-0.0831572
2108	5	-0.189424							2108	5	-0.200694
2108	6	0.119256							2108	6	0.181694
2108	7	-0.251572							2108	7	-0.204733
2108	8	-0.292065							2108	8	-0.276877
2108	9	0.147295							2108	9	0.190724
2108	10	-0.413414							2108	10	-0.322371
2108	11	0.028155							2108	11	-0.0010791
2108	12	0.00892642							2108	12	0.0367506
2108	13	0.151782							2108	13	0.166603
2108	14	0.0337546							2108	14	0.0786503
2108	15	0.0861533							2108	15	0.123092
2108	16	0.0405839							2108	16	0.0641305
2108	17	0.0509143							2108	17	0.0645678
2108	18	0.00343293							2108	18	0.0181801
2108	19	0.115195							2108	19	0.145788
2108	20	0.0384086							2108	20	0.0513211
2108	21	0.0982179							2108	21	0.0903441
2108	22	0.0980404							2108	22	0.0952244
2108	23	-0.00115227							2108	23	0.0339281
2108	24	0.0191156							2108	24	0.0412922
2108	25	0.0120858							2108	25	-0.0231786
2108	26	-0.0209371							2108	26	0.0253345
2108	27	-0.0308288							2108	27	-0.00484056
2108	28	0.00600324							2108	28	0.0310623
2108	29	0.0578425							2108	29	0.0181972
2108	30	-0.0147786							2108	30	-0.00697506
2108	31	0.0067813							2108	31	0.016529
2108	32	0.00166845							2108	32	-0.0100881
2108	33	0.0836245							2108	33	0.105694
2108	34	0.0675494							2108	34	0.0871496
2108	35	0.0596841							2108	35	0.111371
2108	36	-0.0510913							2108	36	0.0186806
2108	37	0.0547749							2108	37	0.0524311
2108	38	-0.0615604							2108	38	-0.0338081
2108	39	0.0406357							2108	39	0.133373
2108	40	-0.000494341							2108	40	-0.0130777
2108	41	0.0366047							2108	41	0.0617307
2108	42	-0.0396748							2108	42	-0.0205525
2108	43	0.109299							2108	43	0.103669
2108	44	-0.0228868							2108	44	-0.00718454
2108	45	0.059043							2108	45	0.0318962
2108	46	-0.00823719							2108	46	0.0257265
2108	47	0.0907875							2108	47	0.117288
2108	48	0.0384486							2108	48	0.070476
2108	49	0.103858							2108	49	0.0859006
2108	50	-0.0164262							2108	50	-0.0762369
2108	51	0.0955389							2108	51	0.052136
2109	1	-0.304673							2109	1	-0.263331
2109	2	0.0618216							2109	2	0.0333252
2109	3	-0.109518							2109	3	-0.0132308
2109	4	0.200359							2109	4	0.18338
2109	5	0.00884214							2109	5	-0.0306701
2109	6	0.127712							2109	6	0.136536
2109	7	0.183294							2109	7	0.153221
2109	8	-0.180405							2109	8	-0.202037
2109	9	0.12742							2109	9	0.0867731
2109	10	-0.357073							2109	10	-0.303906
2109	11	0.116723							2109	11	0.142814
2109	12	0.260399							2109	12	0.242425
2109	13	0.202627							2109	13	0.126482
2109	14	0.0584399							2109	14	0.0255515
2109	15	0.00853251							2109	15	0.0164043
2109	16	0.0724771							2109	16	0.0929247
2109	17	0.0796148							2109	17	0.0953558
2109	18	0.0500125							2109	18	0.0864865
2109	19	0.0222523							2109	19	0.063152
2109	20	-0.0377503							2109	20	-0.0446527
2109	21	0.0696331							2109	21	0.0851033
2109	22	0.0447519							2109	22	0.0507814
2109	23	0.0353252							2109	23	0.0341464
2109	24	0.0630538							2109	24	0.0352648
2109	25	-0.0872312							2109	25	-0.00607068
2109	26	0.0104662							2109	26	0.0204808
2109	27	0.0178933							2109	27	0.0700541
2109	28	0.0209517							2109	28	0.0664539
2109	29	0.0300638							2109	29	0.0374711
2109	30	0.0658287							2109	30	0.0718152
2109	31	0.00100302							2109	31	-0.00238569
2109	32	0.0140451							2109	32	0.0751586
2109	33	0.0565516							2109	33	0.120378
2109	34	-0.0035919							2109	34	-0.00097315
2109	35	0.135587							2109	35	0.0948238
2109	36	-0.0286339							2109	36	-0.00663881
2109	37	0.106318							2109	37	0.0799052
2109	38	-0.0192776							2109	38	-0.0462338
2109	39	0.102329							2109	39	0.162934
2109	40	-0.122257							2109	40	-0.049804
2109	41	0.0494336							2109	41	0.0836436
2109	42	-0.0173926							2109	42	0.009422
2109	43	0.0755624							2109	43	0.140409
2109	44	-0.0749611							2109	44	-0.0742142
2109	45	0.116112							2109	45	0.150222
2109	46	0.0572848							2109	46	0.0551876
2109	47	0.133049							2109	47	0.160743
2109	48	0.101731							2109	48	0.123588
2109	49	0.0256803							2109	49	0.0518789
2109	50	-0.0768654							2109	50	-0.0793595
2109	51	0.0188742							2109	51	0.0381601
2110	1	0.113336							2110	1	0.111099
2110	2	-0.05172							2110	2	0.0392941
2110	3	0.107619							2110	3	0.131457
2110	4	-0.0269343							2110	4	0.0526137
2110	5	-0.279269							2110	5	-0.266185
2110	6	-0.0464639							2110	6	-0.0248606
2110	7	-0.314044							2110	7	-0.272517
2110	8	-0.208121							2110	8	-0.187121
2110	9	-0.122652							2110	9	-0.125515
2110	10	-0.13969							2110	10	-0.0730068
2110	11	0.229875							2110	11	0.200505
2110	12	0.391015							2110	12	0.393923
2110	13	0.179546							2110	13	0.181299
2110	14	0.0642319							2110	14	0.0961525
2110	15	0.0355814							2110	15	0.036408
2110	16	0.106869							2110	16	0.0861474
2110	17	0.110849							2110	17	0.100279
2110	18	0.0906352							2110	18	0.0826267
2110	19	0.107917							2110	19	0.0597766
2110	20	-0.0284236							2110	20	-0.034608
2110	21	0.083069							2110	21	0.0750137
2110	22	0.0687455							2110	22	0.0473369
2110	23	0.0131989							2110	23	0.0616556
2110	24	0.0386849							2110	24	0.0340613
2110	25	0.00958757							2110	25	-0.0537911
2110	26	0.0795683							2110	26	0.0722044
2110	27	-0.00787669							2110	27	0.0460984
2110	28	0.0530895							2110	28	0.0568924
2110	29	0.0188149							2110	29	0.0436132
2110	30	0.0471391							2110	30	0.0364523
2110	31	0.0293845							2110	31	0.0102712
2110	32	0.0570967							2110	32	0.05866
2110	33	0.115808							2110	33	0.0682383
2110	34	0.0685152							2110	34	0.0153048
2110	35	0.12982							2110	35	0.10384
2110	36	0.0662375							2110	36	0.0630847
2110	37	0.128652							2110	37	0.157874
2110	38	-0.028806							2110	38	-0.016218
2110	39	0.0949225							2110	39	0.105905
2110	40	0.0213533							2110	40	0.0469902
2110	41	0.0493182							2110	41	0.0569808
2110	42	0.0690899							2110	42	-0.00732664
2110	43	0.148506							2110	43	0.124412
2110	44	-0.041405							2110	44	0.0112476
2110	45	0.136744							2110	45	0.129967
2110	46	0.0399205							2110	46	-0.00197245
2110	47	0.155094							2110	47	0.135185
2110	48	0.00257891							2110	48	0.0775189
2110	49	0.135403							2110	49	0.106122
2110	50	0.0142398							2110	50	-0.0583813
2110	51	0.106312							2110	51	0.0528966
2111	1	-0.102889							2111	1	-0.0192855
2111	2	-0.0600552							2111	2	0.00297175
2111	3	0.119385							2111	3	0.0883741
2111	4	0.102596							2111	4	0.0986226
2111	5	-0.0999699							2111	5	-0.185528
2111	6	0.0160734							2111	6	0.0362652
2111	7	0.179159							2111	7	0.153786
2111	8	-0.162499							2111	8	-0.138787
2111	9	0.125709							2111	9	0.0657233
2111	10	-0.179031							2111	10	-0.1711
2111	11	-0.038664							2111	11	0.00604803
2111	12	0.381702							2111	12	0.325625
2111	13	0.197865							2111	13	0.172545
2111	14	0.101827							2111	14	0.0877238
2111	15	-0.00873709							2111	15	-0.0384252
2111	16	0.0262679							2111	16	0.0684544
2111	17	0.0607704							2111	17	0.0498413
2111	18	0.0491586							2111	18	0.0688317
2111	19	0.0876312							2111	19	0.0657731
2111	20	0.0964461							2111	20	0.0396758
2111	21	0.047584							2111	21	0.0267859
2111	22	0.0632835							2111	22	0.0940436
2111	23	-0.0213739							2111	23	-0.0134695
2111	24	0.00564539							2111	24	0.00912713
2111	25	0.0238013							2111	25	0.0617806
2111	26	-0.0246226							2111	26	-0.0199078
2111	27	0.0327273							2111	27	0.0499284
2111	28	0.0183751							2111	28	0.0307288
2111	29	0.00396638							2111	29	0.0143346
2111	30	0.00781846							2111	30	0.000801955
2111	31	0.00702711							2111	31	0.0079076
2111	32	0.0176108							2111	32	0.0247826
2111	33	0.0962552							2111	33	0.0878258
2111	34	0.0636845							2111	34	0.0334863
2111	35	0.118685							2111	35	0.10433
2111	36	0.000733135							2111	36	-0.0359564
2111	37	0.131932							2111	37	0.0925274
2111	38	-0.120394							2111	38	-0.121207
2111	39	0.130851							2111	39	0.0824836
2111	40	-0.0337887							2111	40	-0.0378851
2111	41	0.0749133							2111	41	0.0702366
2111	42	0.0413662							2111	42	-0.0254889
2111	43	0.176704							2111	43	0.097288
2111	44	-0.0134678							2111	44	-0.0847195
2111	45	0.131848							2111	45	0.0965286
2111	46	0.0218082							2111	46	-0.0670673
2111	47	0.149818							2111	47	0.0552866
2111	48	0.0304383							2111	48	-0.0257807
2111	49	0.0838786							2111	49	0.118537
2111	50	-0.134178							2111	50	-0.148309
2111	51	0.0699073							2111	51	0.0225646
2112	1	-0.115669							2112	1	-0.0523161
2112	2	0.0948956							2112	2	0.0647855
2112	3	0.163861							2112	3	0.211176
2112	4	0.232935							2112	4	0.229929
2112	5	-0.111234							2112	5	-0.0843668
2112	6	0.0900263							2112	6	0.117009
2112	7	-0.0766453							2112	7	0.0448725
2112	8	-0.0176676							2112	8	-0.0122436
2112	9	0.0754725							2112	9	0.0578329
2112	10	-0.107355							2112	10	-0.0197192
2112	11	0.477659							2112	11	0.437602
2112	12	0.331562							2112	12	0.345095
2112	13	0.195516							2112	13	0.214987
2112	14	0.116321							2112	14	0.122233
2112	15	-0.0795261							2112	15	-0.0154395
2112	16	0.0636172							2112	16	0.105874
2112	17	0.0239881							2112	17	0.0504436
2112	18	0.0623354							2112	18	0.0407846
2112	19	0.0215769							2112	19	0.0311249
2112	20	0.0351399							2112	20	0.040052
2112	21	0.0609789							2112	21	0.0721957
2112	22	0.0890638							2112	22	0.120522
2112	23	-0.0333007							2112	23	-0.0301775
2112	24	-0.0657014							2112	24	-0.033195
2112	25	-0.00773002							2112	25	-0.0263796
2112	26	-0.0153283							2112	26	-0.0170099
2112	27	0.0544396							2112	27	0.0536868
2112	28	-0.00797724							2112	28	0.0379688
2112	29	-0.00942482							2112	29	0.0203988
2112	30	0.0356126							2112	30	0.0489985
2112	31	0.0424143							2112	31	0.0529478
2112	32	0.037599							2112	32	-0.000935825
2112	33	0.0405871							2112	33	0.119846
2112	34	0.0339908							2112	34	0.0460673
2112	35	0.0807435							2112	35	0.0822778
2112	36	-0.00453374							2112	36	0.0242281
2112	37	0.0587996							2112	37	0.0966234
2112	38	0.0143776							2112	38	0.0391301
2112	39	0.0565684							2112	39	0.0802773
2112	40	-0.000677604							2112	40	-0.010644
2112	41	0.0417199							2112	41	0.0673934
2112	42	0.0417191							2112	42	0.0368898
2112	43	0.144537							2112	43	0.14595
2112	44	-0.0300898							2112	44	0.00358504
2112	45	0.0805256							2112	45	0.138733
2112	46	-0.01066							2112	46	0.0202111
2112	47	0.113644							2112	47	0.104825
2112	48	0.109592							2112	48	0.0795482
2112	49	0.0969033							2112	49	0.088164
2112	50	-0.0758044							2112	50	-0.0923794
2112	51	0.0512474							2112	51	0.075844
2113	1	-0.117686							2113	1	-0.0517941
2113	2	-0.0216681							2113	2	-0.0702318
2113	3	0.187625							2113	3	0.182491
2113	4	0.00760013							2113	4	-0.0450625
2113	5	-0.0232924							2113	5	-0.00074257
2113	6	-0.0172309							2113	6	0.0199978
2113	7	-0.0464883							2113	7	-0.0883508
2113	8	-0.282068							2113	8	-0.256658
2113	9	-0.115982							2113	9	-0.0930985
2113	10	-0.0424803							2113	10	-0.0663839
2113	11	0.0875552							2113	11	0.154722
2113	12	-0.305452							2113	12	-0.295177
2113	13	-0.199672							2113	13	-0.156237
2113	14	0.0789818							2113	14	0.0757537
2113	15	-0.0556996							2113	15	-0.0367133
2113	16	0.0801201							2113	16	0.0460375
2113	17	0.0386482							2113	17	0.0434372
2113	18	0.0519679							2113	18	0.0777908
2113	19	0.0479932							2113	19	0.0687444
2113	20	0.030287							2113	20	0.0286644
2113	21	0.0355024							2113	21	0.0467686
2113	22	0.0371182							2113	22	0.0391096
2113	23	0.0371809							2113	23	-0.0109189
2113	24	0.0611102							2113	24	0.0647531
2113	25	0.059494							2113	25	0.0287014
2113	26	0.00393577							2113	26	-0.0149216
2113	27	0.0784898							2113	27	0.0865363
2113	28	0.0990511							2113	28	0.0852728
2113	29	0.064766							2113	29	0.0251997
2113	30	0.0545163							2113	30	0.0798085
2113	31	0.0289605							2113	31	0.0933362
2113	32	0.0330335							2113	32	0.037369
2113	33	0.0799441							2113	33	0.0892729
2113	34	0.0208032							2113	34	0.037115
2113	35	0.133531							2113	35	0.170611
2113	36	0.00568981							2113	36	0.0759149
2113	37	0.117151							2113	37	0.105284
2113	38	0.0243438							2113	38	0.0444447
2113	39	0.128401							2113	39	0.116249
2113	40	0.069466							2113	40	0.0585404
2113	41	0.099734							2113	41	0.0884692
2113	42	0.0354605							2113	42	0.0347399
2113	43	0.183541							2113	43	0.182988
2113	44	0.0338977							2113	44	0.0233937
2113	45	0.17892							2113	45	0.142963
2113	46	-0.0512803							2113	46	-0.0245113
2113	47	0.168214							2113	47	0.113581
2113	48	0.0691747							2113	48	0.0943614
2113	49	0.132937							2113	49	0.191128
2113	50	-0.0694506							2113	50	-0.0713307
2113	51	0.113091							2113	51	0.0919058
2114	1	-0.0578632							2114	1	-0.0344731
2114	2	0.120716							2114	2	0.0324183
2114	3	-0.13416							2114	3	-0.107577
2114	4	0.0747272							2114	4	0.168245
2114	5	-0.158503							2114	5	-0.127698
2114	6	0.0286317							2114	6	0.0325401
2114	7	0.171003							2114	7	0.149993
2114	8	-0.172565							2114	8	-0.213326
2114	9	0.176326							2114	9	0.156263
2114	10	-0.133016							2114	10	-0.124593
2114	11	0.12733							2114	11	0.120374
2114	12	-0.244142							2114	12	-0.272365
2114	13	0.226165							2114	13	0.26167
2114	14	0.109095							2114	14	0.117109
2114	15	0.0124108							2114	15	0.0452498
2114	16	-0.0191321							2114	16	0.0181724
2114	17	0.0942952							2114	17	0.0743223
2114	18	0.0620029							2114	18	0.0965331
2114	19	0.080315							2114	19	0.0590501
2114	20	0.101515							2114	20	0.0958107
2114	21	0.0585008							2114	21	0.075343
2114	22	0.0869624							2114	22	0.0597441
2114	23	0.0502553							2114	23	0.0416279
2114	24	0.033048							2114	24	0.0316902
2114	25	0.001899							2114	25	-0.00530428
2114	26	-0.0131684							2114	26	-0.00621239
2114	27	0.0957077							2114	27	0.0983419
2114	28	0.0738592							2114	28	0.0606021
2114	29	0.0626315							2114	29	0.0695176
2114	30	0.0834413							2114	30	0.0466606
2114	31	0.0588234							2114	31	0.0512959
2114	32	0.00334424							2114	32	0.0382881
2114	33	0.082389							2114	33	0.0726093
2114	34	0.100427							2114	34	0.0878161
2114	35	0.140882							2114	35	0.168678
2114	36	0.00514285							2114	36	0.020357
2114	37	0.0967885							2114	37	0.115994
2114	38	-0.0305914							2114	38	-0.0523495
2114	39	0.108386							2114	39	0.0755492
2114	40	0.0218212							2114	40	-0.00614712
2114	41	0.0643417							2114	41	0.068333
2114	42	-0.020746							2114	42	-0.0288752
2114	43	0.155852							2114	43	0.148932
2114	44	-0.045432							2114	44	-0.0633309
2114	45	0.145891							2114	45	0.131488
2114	46	0.0152062							2114	46	0.00915822
2114	47	0.167679							2114	47	0.101061
2114	48	0.0847062							2114	48	0.0456187
2114	49	0.137046							2114	49	0.12648
2114	50	-0.0822025							2114	50	-0.0482071
2114	51	0.120017							2114	51	0.097152
2115	1	-0.0111859							2115	1	0.0201343
2115	2	-0.119877							2115	2	-0.120964
2115	3	0.00755446							2115	3	-0.00612108
2115	4	0.0660776							2115	4	0.200111
2115	5	-0.109433							2115	5	-0.132194
2115	6	-0.0977641							2115	6	-0.0778199
2115	7	-0.00137984							2115	7	-0.0326038
2115	8	-0.123393							2115	8	-0.13863
2115	9	0.0176283							2115	9	0.0286006
2115	10	-0.119561							2115	10	-0.108034
2115	11	0.0678143							2115	11	0.0680696
2115	12	-0.14861							2115	12	-0.142676
2115	13	0.23686							2115	13	0.248037
2115	14	0.145334							2115	14	0.0821248
2115	15	0.0131641							2115	15	0.00222474
2115	16	-0.0121364							2115	16	0.00704165
2115	17	0.0172506							2115	17	0.00949565
2115	18	-0.00519967							2115	18	0.00163697
2115	19	0.0350089							2115	19	0.00244487
2115	20	0.0800197							2115	20	0.0394909
2115	21	0.0526884							2115	21	0.0670349
2115	22	0.0372179							2115	22	0.0411592
2115	23	0.0153479							2115	23	0.0534849
2115	24	0.0582941							2115	24	0.0377921
2115	25	0.0252481							2115	25	-0.00179636
2115	26	0.0249213							2115	26	0.0552824
2115	27	0.082955							2115	27	0.0789066
2115	28	0.00137576							2115	28	0.00554431
2115	29	0.113038							2115	29	0.0826183
2115	30	0.0773877							2115	30	0.0594542
2115	31	0.0412344							2115	31	-0.00420577
2115	32	0.0334337							2115	32	0.0612813
2115	33	0.047288							2115	33	0.0192749
2115	34	-0.0366913							2115	34	-0.013741
2115	35	0.107938							2115	35	0.107788
2115	36	0.0169462							2115	36	0.00507395
2115	37	0.0281195							2115	37	0.0469222
2115	38	-0.0250394							2115	38	-0.0198245
2115	39	0.0854059							2115	39	0.0849226
2115	40	0.0429334							2115	40	0.0620486
2115	41	0.0647832							2115	41	0.0498658
2115	42	0.022153							2115	42	0.0138258
2115	43	0.0887001							2115	43	0.0666135
2115	44	-0.012695							2115	44	-0.0347768
2115	45	0.108356							2115	45	0.138973
2115	46	0.0777996							2115	46	0.00672843
2115	47	0.113935							2115	47	0.0552275
2115	48	0.0119065							2115	48	0.0227308
2115	49	0.0716046							2115	49	0.0854557
2115	50	-0.0732361							2115	50	-0.0545564
2115	51	0.107055							2115	51	0.0925534
2116	1	0.912968							2116	1	0.870688
2116	2	0.920642							2116	2	0.853119
2116	3	1.02296							2116	3	0.939957
2116	4	1.00497							2116	4	0.931544
2116	5	0.843823							2116	5	0.814337
2116	6	0.756934							2116	6	0.672232
2116	7	0.8093							2116	7	0.757994
2116	8	0.687521							2116	8	0.615988
2116	9	0.600756							2116	9	0.55572
2116	10	0.531957							2116	10	0.485947
2116	11	0.499587							2116	11	0.476151
2116	12	0.266241							2116	12	0.226386
2116	13	0.133727							2116	13	0.136233
2116	14	0.0585855							2116	14	0.0201057
2116	15	-0.0587783							2116	15	-0.110935
2116	16	-0.00155967							2116	16	0.0136886
2116	17	-0.00476863							2116	17	-0.0495095
2116	18	-0.00973328							2116	18	-0.0571454
2116	19	-0.084916							2116	19	-0.0991373
2116	20	0.0156558							2116	20	-0.0237921
2116	21	0.0134007							2116	21	-0.00485844
2116	22	0.029735							2116	22	-0.000434099
2116	23	0.00445663							2116	23	-0.0573567
2116	24	0.0454447							2116	24	0.0169617
2116	25	-0.00929923							2116	25	-0.0524833
2116	26	0.0183072							2116	26	-0.0397741
2116	27	0.0468328							2116	27	-0.0312262
2116	28	0.0170006							2116	28	-0.0639482
2116	29	0.0839476							2116	29	0.101045
2116	30	-0.0222486							2116	30	-0.0344753
2116	31	0.00799098							2116	31	-0.048789
2116	32	-0.00248014							2116	32	-0.0798817
2116	33	0.0315895							2116	33	-0.00665433
2116	34	0.0468929							2116	34	-0.00931933
2116	35	0.0743659							2116	35	0.0327755
2116	36	-0.0454138							2116	36	-0.115064
2116	37	0.0138702							2116	37	0.0111232
2116	38	-0.039864							2116	38	-0.0945561
2116	39	-0.0263465							2116	39	-0.0699668
2116	40	-0.0798392							2116	40	-0.0955014
2116	41	0.0535017							2116	41	0.0389526
2116	42	-0.0059903							2116	42	-0.00682449
2116	43	-0.0109255							2116	43	-0.0248599
2116	44	-0.028226							2116	44	-0.073797
2116	45	0.105358							2116	45	0.0510849
2116	46	0.0615336							2116	46	-0.0710241
2116	47	0.0775654							2116	47	0.0253355
2116	48	0.0520953							2116	48	0.00173629
2116	49	0.0881703							2116	49	0.0625557
2116	50	-0.133491							2116	50	-0.0428735
2116	51	-0.00319904							2116	51	0.00401458
2117	1	-0.168925							2117	1	-0.2004
2117	2	-0.352941							2117	2	-0.409997
2117	3	0.0487434							2117	3	0.0462145
2117	4	0.0138431							2117	4	0.0115466
2117	5	-0.0792983							2117	5	-0.0976054
2117	6	0.158748							2117	6	0.0307491
2117	7	0.154013							2117	7	0.141966
2117	8	-0.021909							2117	8	-0.0660401
2117	9	0.12139							2117	9	0.0669982
2117	10	0.213623							2117	10	0.228078
2117	11	0.538067							2117	11	0.543936
2117	12	0.266743							2117	12	0.22582
2117	13	0.179135							2117	13	0.18047
2117	14	0.055985							2117	14	0.0787484
2117	15	0.0168406							2117	15	0.0260197
2117	16	-0.0401965							2117	16	-0.0362327
2117	17	-0.0136857							2117	17	-0.00120744
2117	18	0.0589842							2117	18	0.0543745
2117	19	0.0703721							2117	19	0.0377494
2117	20	0.0633764							2117	20	0.113732
2117	21	0.0987504							2117	21	0.057723
2117	22	0.0233033							2117	22	0.0187781
2117	23	0.0489663							2117	23	0.0174088
2117	24	0.0759922							2117	24	0.045517
2117	25	0.0219065							2117	25	0.0140384
2117	26	-0.000119471							2117	26	0.0232052
2117	27	0.0569287							2117	27	0.0369767
2117	28	0.0933126							2117	28	0.075766
2117	29	0.116788							2117	29	0.066132
2117	30	0.046386							2117	30	0.0940312
2117	31	0.0377111							2117	31	0.0500865
2117	32	0.0433615							2117	32	0.0647078
2117	33	0.0655785							2117	33	0.0784775
2117	34	0.0604998							2117	34	-0.025285
2117	35	0.104767							2117	35	0.0459123
2117	36	0.0111559							2117	36	0.00959946
2117	37	0.043226							2117	37	0.0201909
2117	38	0.0656958							2117	38	-0.00222857
2117	39	0.0692382							2117	39	0.0450347
2117	40	0.0584613							2117	40	0.0322416
2117	41	0.0309404							2117	41	-0.0446893
2117	42	0.0917355							2117	42	0.0374843
2117	43	-0.0170886							2117	43	-0.00227607
2117	44	0.086069							2117	44	0.0246666
2117	45	0.0635749							2117	45	0.00134774
2117	46	0.110467							2117	46	0.0974709
2117	47	0.0743992							2117	47	0.0578168
2117	48	0.0936194							2117	48	0.0519863
2117	49	0.0403485							2117	49	-0.0372598
2117	50	-0.0151797							2117	50	-0.00406558
2117	51	0.0989642							2117	51	0.0439585
2118	1	-0.153705							2118	1	0.013974
2118	2	-0.230973							2118	2	-0.207069
2118	3	0.199521							2118	3	0.188388
2118	4	0.00922399							2118	4	-0.0563357
2118	5	0.0150658							2118	5	-0.0789247
2118	6	0.191451							2118	6	0.0982734
2118	7	0.0793876							2118	7	0.1386
2118	8	-0.117294							2118	8	-0.14617
2118	9	-0.0376795							2118	9	-0.0874703
2118	10	0.0190834							2118	10	-0.0692129
2118	11	0.119586							2118	11	0.0694368
2118	12	0.32309							2118	12	0.269123
2118	13	0.215368							2118	13	0.224999
2118	14	0.0485875							2118	14	0.0541562
2118	15	0.0908814							2118	15	0.0803916
2118	16	0.00895696							2118	16	-0.0368557
2118	17	0.0407465							2118	17	0.0524476
2118	18	0.0366994							2118	18	0.0389822
2118	19	0.0529207							2118	19	0.0322289
2118	20	-0.00262964							2118	20	0.00476085
2118	21	0.10193							2118	21	0.0974283
2118	22	0.0750924							2118	22	0.106285
2118	23	0.0694338							2118	23	0.049891
2118	24	0.0876015							2118	24	0.0822385
2118	25	0.079834							2118	25	0.0687496
2118	26	0.081296							2118	26	0.0795899
2118	27	0.056611							2118	27	0.05434
2118	28	0.109149							2118	28	0.121099
2118	29	0.0499958							2118	29	0.0630473
2118	30	0.131447							2118	30	0.096118
2118	31	0.113659							2118	31	0.0475836
2118	32	0.0257395							2118	32	0.0587791
2118	33	0.0704852							2118	33	0.0831608
2118	34	0.119569							2118	34	0.0515565
2118	35	0.0819339							2118	35	0.0568892
2118	36	0.117182							2118	36	0.0720897
2118	37	0.0202403							2118	37	-0.0412875
2118	38	0.0811422							2118	38	0.0999184
2118	39	0.107053							2118	39	0.0922389
2118	40	0.0831512							2118	40	0.0606393
2118	41	0.0613872							2118	41	-0.000292226
2118	42	0.0977129							2118	42	0.112519
2118	43	0.0347672							2118	43	0.0357726
2118	44	0.104556							2118	44	0.0655214
2118	45	0.0201817							2118	45	0.0260632
2118	46	0.124399							2118	46	0.0423401
2118	47	0.144219							2118	47	0.105909
2118	48	0.054522							2118	48	0.0381898
2118	49	0.116213							2118	49	0.0651328
2118	50	0.0827069							2118	50	-0.00553619
2118	51	0.0697277							2118	51	0.0827682
2119	1	0.927117							2119	1	0.877163
2119	2	0.902668							2119	2	0.85464
2119	3	0.905515							2119	3	0.873003
2119	4	0.921133							2119	4	0.86272
2119	5	0.932884							2119	5	0.841941
2119	6	0.859851							2119	6	0.808923
2119	7	0.806243							2119	7	0.746733
2119	8	0.65077							2119	8	0.584422
2119	9	0.635297							2119	9	0.539578
2119	10	0.558359							2119	10	0.53466
2119	11	0.482526							2119	11	0.486189
2119	12	0.210146							2119	12	0.217104
2119	13	0.164252							2119	13	0.0948928
2119	14	0.0208038							2119	14	0.029774
2119	15	-0.0161551							2119	15	-0.00667236
2119	16	0.0137716							2119	16	-0.00548726
2119	17	0.0329609							2119	17	0.0319515
2119	18	-0.0601552							2119	18	-0.0893961
2119	19	-0.00447691							2119	19	-0.00403784
2119	20	-0.0365708							2119	20	-0.0528503
2119	21	0.0462864							2119	21	0.0442267
2119	22	0.0380561							2119	22	0.0293063
2119	23	0.0153219							2119	23	0.0597877
2119	24	0.0602532							2119	24	0.0529307
2119	25	0.0647551							2119	25	0.0529344
2119	26	0.0502621							2119	26	-0.0269072
2119	27	-0.0753352							2119	27	-0.0563426
2119	28	0.053926							2119	28	0.109109
2119	29	0.0467873							2119	29	0.0457137
2119	30	0.0407094							2119	30	0.0440898
2119	31	0.060599							2119	31	0.0582631
2119	32	0.0677769							2119	32	0.0816176
2119	33	-0.0201794							2119	33	0.0233845
2119	34	0.0934755							2119	34	0.0542334
2119	35	-0.0373008							2119	35	-0.0362997
2119	36	0.034359							2119	36	0.00565767
2119	37	-0.0455741							2119	37	-0.100085
2119	38	0.0288515							2119	38	0.012599
2119	39	0.011059							2119	39	0.00797659
2119	40	0.0303185							2119	40	0.0241649
2119	41	-0.0182652							2119	41	-0.012343
2119	42	0.158476							2119	42	0.0672982
2119	43	0.00870144							2119	43	0.00559852
2119	44	0.0392799							2119	44	0.0179953
2119	45	-0.0196588							2119	45	-0.0453199
2119	46	0.0224009							2119	46	0.0178617
2119	47	0.0877185							2119	47	0.00263934
2119	48	-0.0318275							2119	48	-0.0218634
2119	49	-0.0132327							2119	49	-0.0158223
2119	50	-0.0551735							2119	50	-0.128629
2119	51	-0.127735							2119	51	-0.0619153
2120	1	0.0898837							2120	1	0.0581876
2120	2	-0.173794							2120	2	-0.182843
2120	3	0.138871							2120	3	0.143575
2120	4	-0.0132027							2120	4	-0.0361499
2120	5	0.0745815							2120	5	0.0747267
2120	6	-0.0532921							2120	6	0.0124029
2120	7	0.0524853							2120	7	0.0824466
2120	8	-0.251368							2120	8	-0.30146
2120	9	-0.301649							2120	9	-0.253579
2120	10	-0.290189							2120	10	-0.300184
2120	11	-0.159696							2120	11	-0.145445
2120	12	-0.0655326							2120	12	-0.0230694
2120	13	0.193198							2120	13	0.174267
2120	14	0.0775156							2120	14	0.0668946
2120	15	0.0761735							2120	15	0.0933255
2120	16	0.0495116							2120	16	0.0404921
2120	17	0.0808953							2120	17	0.132613
2120	18	0.0255749							2120	18	0.0338545
2120	19	0.0884074							2120	19	0.0374751
2120	20	0.0547555							2120	20	0.0301356
2120	21	0.0777495							2120	21	0.0780006
2120	22	0.073775							2120	22	0.0804602
2120	23	0.115077							2120	23	0.116932
2120	24	0.0414988							2120	24	0.0700799
2120	25	0.0718657							2120	25	0.0965271
2120	26	0.151938							2120	26	0.164065
2120	27	0.0816973							2120	27	0.0343267
2120	28	0.136258							2120	28	0.179896
2120	29	0.0908841							2120	29	0.110946
2120	30	0.131038							2120	30	0.133193
2120	31	0.0778058							2120	31	0.0701384
2120	32	0.0912263							2120	32	0.145088
2120	33	0.0881919							2120	33	0.0914297
2120	34	0.0657079							2120	34	0.0969054
2120	35	0.0670909							2120	35	0.101544
2120	36	0.0640659							2120	36	0.0706287
2120	37	0.0269748							2120	37	-0.0443091
2120	38	0.0599927							2120	38	0.106068
2120	39	0.049497							2120	39	0.0346728
2120	40	0.088161							2120	40	0.0855729
2120	41	0.081039							2120	41	0.0752779
2120	42	0.182546							2120	42	0.227515
2120	43	-0.0468479							2120	43	-0.0586722
2120	44	0.101988							2120	44	0.0570051
2120	45	0.0301845							2120	45	0.0586561
2120	46	0.0927813							2120	46	0.0859504
2120	47	0.0615427							2120	47	0.0894875
2120	48	0.0475471							2120	48	0.0913075
2120	49	0.0763025							2120	49	0.0263778
2120	50	0.0234746							2120	50	0.0377472
2120	51	-0.0523228							2120	51	-0.0466968
2121	1	-0.265204							2121	1	-0.190338
2121	2	-0.413113							2121	2	-0.378438
2121	3	-0.149678							2121	3	-0.206305
2121	4	0.0421742							2121	4	0.0800034
2121	5	0.098741							2121	5	0.0715907
2121	6	-0.0932375							2121	6	-0.0036379
2121	7	-0.31603							2121	7	-0.275026
2121	8	-0.179393							2121	8	-0.145699
2121	9	0.0362707							2121	9	0.0203284
2121	10	0.0785155							2121	10	0.116932
2121	11	-0.344418							2121	11	-0.266145
2121	12	-0.153489							2121	12	-0.142239
2121	13	0.143853							2121	13	0.156883
2121	14	0.050308							2121	14	0.00778575
2121	15	-0.0151896							2121	15	0.00778695
2121	16	0.0709092							2121	16	0.0887176
2121	17	0.100605							2121	17	0.0822529
2121	18	0.0194399							2121	18	0.0255594
2121	19	0.0308624							2121	19	0.0613066
2121	20	0.00755826							2121	20	0.0393183
2121	21	0.0540733							2121	21	0.081427
2121	22	0.033787							2121	22	0.054692
2121	23	0.045247							2121	23	0.0836833
2121	24	0.131363							2121	24	0.0987319
2121	25	0.0306304							2121	25	0.0245137
2121	26	0.0940586							2121	26	0.111363
2121	27	-0.0031274							2121	27	-0.00629703
2121	28	0.124492							2121	28	0.104808
2121	29	0.0596013							2121	29	0.0682956
2121	30	0.0967886							2121	30	0.0544044
2121	31	0.0572594							2121	31	0.0713944
2121	32	0.169676							2121	32	0.141107
2121	33	0.0642861							2121	33	0.0712017
2121	34	0.122545							2121	34	0.0765713
2121	35	0.0723626							2121	35	0.0545533
2121	36	0.0308015							2121	36	0.0751202
2121	37	0.0634234							2121	37	0.0118479
2121	38	0.102579							2121	38	0.0937487
2121	39	0.0303897							2121	39	0.0301358
2121	40	0.0374037							2121	40	0.0584938
2121	41	0.0723648							2121	41	0.030327
2121	42	0.147585							2121	42	0.151577
2121	43	-0.0134879							2121	43	-0.0176501
2121	44	0.0663597							2121	44	0.089428
2121	45	-0.00608773							2121	45	0.0297521
2121	46	0.0761782							2121	46	0.0993205
2121	47	0.0767472							2121	47	0.0593877
2121	48	0.111238							2121	48	0.0782788
2121	49	0.0474864							2121	49	0.0508521
2121	50	0.0681991							2121	50	0.046342
2121	51	0.0456893							2121	51	0.0698185
2122	1	-0.0552985							2122	1	-0.0190892
2122	2	-0.349226							2122	2	-0.155287
2122	3	-0.00808105							2122	3	-0.019396
2122	4	0.134361							2122	4	0.201464
2122	5	0.0113477							2122	5	0.0388533
2122	6	-0.00168737							2122	6	0.0681028
2122	7	-0.414527							2122	7	-0.496473
2122	8	-0.278586							2122	8	-0.310444
2122	9	0.0160902							2122	9	0.0659988
2122	10	-0.096607							2122	10	-0.0239258
2122	11	-0.129341							2122	11	-0.110302
2122	12	-0.384684							2122	12	-0.309411
2122	13	-0.371569							2122	13	-0.431944
2122	14	-0.106443							2122	14	-0.086113
2122	15	0.0566468							2122	15	0.0581965
2122	16	0.0664438							2122	16	0.0583081
2122	17	0.0622777							2122	17	0.0897769
2122	18	-0.0504626							2122	18	-0.0502655
2122	19	0.0779786							2122	19	0.0860035
2122	20	0.0169025							2122	20	0.00356006
2122	21	0.0580116							2122	21	0.0789907
2122	22	0.0755229							2122	22	0.0984067
2122	23	0.048929							2122	23	0.0818804
2122	24	0.0999497							2122	24	0.105875
2122	25	0.0325905							2122	25	0.0137202
2122	26	0.0850986							2122	26	0.119235
2122	27	0.0566801							2122	27	0.0493058
2122	28	0.130997							2122	28	0.101916
2122	29	0.0657588							2122	29	0.0828387
2122	30	0.0948704							2122	30	0.131279
2122	31	0.0242106							2122	31	0.0578347
2122	32	0.149177							2122	32	0.133531
2122	33	0.0560476							2122	33	0.0957292
2122	34	0.120708							2122	34	0.105689
2122	35	0.0619689							2122	35	0.0551422
2122	36	0.123478							2122	36	0.173524
2122	37	0.0230385							2122	37	0.0282525
2122	38	0.0803459							2122	38	0.105736
2122	39	-0.0194926							2122	39	0.01981
2122	40	0.115644							2122	40	0.0931723
2122	41	0.0228217							2122	41	0.0362734
2122	42	0.135896							2122	42	0.0895158
2122	43	0.00946901							2122	43	0.0275121
2122	44	0.0314456							2122	44	-0.00720772
2122	45	0.0959282							2122	45	0.0168787
2122	46	0.12117							2122	46	0.104259
2122	47	0.0729208							2122	47	0.0145748
2122	48	0.106359							2122	48	0.0647369
2122	49	-0.00510332							2122	49	-0.00962505
2122	50	0.0259609							2122	50	0.00858581
2122	51	0.012578							2122	51	0.0267311
2123	1	-0.157661							2123	1	-0.224863
2123	2	-0.242672							2123	2	-0.23776
2123	3	0.125627							2123	3	0.0799039
2123	4	-0.0137655							2123	4	-0.0121087
2123	5	-0.120011							2123	5	-0.202671
2123	6	-0.121916							2123	6	-0.179279
2123	7	-0.16065							2123	7	-0.168468
2123	8	-0.259985							2123	8	-0.273111
2123	9	-0.237319							2123	9	-0.199112
2123	10	0.0608265							2123	10	0.0525057
2123	11	0.0431496							2123	11	0.0153872
2123	12	0.359424							2123	12	0.308194
2123	13	0.204814							2123	13	0.170381
2123	14	0.0508105							2123	14	0.0166326
2123	15	0.0179878							2123	15	0.0310584
2123	16	0.112175							2123	16	0.113803
2123	17	0.0728695							2123	17	0.0750292
2123	18	0.0359577							2123	18	0.0401981
2123	19	0.0328705							2123	19	0.00855689
2123	20	-0.010147							2123	20	-0.0239556
2123	21	0.0280544							2123	21	0.0650032
2123	22	0.100549							2123	22	0.0993946
2123	23	0.00906539							2123	23	0.0423101
2123	24	0.0969299							2123	24	0.0539064
2123	25	0.0180186							2123	25	-0.033897
2123	26	0.0815346							2123	26	0.0788748
2123	27	0.0413594							2123	27	-0.0183917
2123	28	0.133914							2123	28	0.0745587
2123	29	0.124471							2123	29	0.0623353
2123	30	0.140525							2123	30	0.150499
2123	31	0.0761858							2123	31	0.0452971
2123	32	0.0722788							2123	32	0.0151294
2123	33	0.0611302							2123	33	-0.0478682
2123	34	0.128121							2123	34	0.122239
2123	35	0.0701976							2123	35	0.0294584
2123	36	0.119893							2123	36	0.102626
2123	37	-0.0267099							2123	37	-0.100495
2123	38	0.0296366							2123	38	0.0225827
2123	39	-0.0607644							2123	39	-0.0529314
2123	40	0.102192							2123	40	0.0618711
2123	41	0.033518							2123	41	0.00433747
2123	42	0.0857105							2123	42	0.0318133
2123	43	0.0343776							2123	43	-0.0339307
2123	44	0.12767							2123	44	0.0529303
2123	45	0.0359907							2123	45	-0.00750304
2123	46	0.134911							2123	46	0.148562
2123	47	-0.00988337							2123	47	-0.019199
2123	48	0.18353							2123	48	0.165618
2123	49	-0.0163586							2123	49	-0.000823284
2123	50	0.0616241							2123	50	0.0399902
2123	51	0.0350011							2123	51	0.0163786
2124	1	-0.15397							2124	1	-0.0738606
2124	2	-0.173347							2124	2	-0.122045
2124	3	0.183123							2124	3	0.264759
2124	4	-0.224434							2124	4	-0.177634
2124	5	0.116554							2124	5	0.172564
2124	6	-0.0297216							2124	6	-0.00259833
2124	7	0.0881626							2124	7	0.0208786
2124	8	-0.275051							2124	8	-0.261165
2124	9	-0.163707							2124	9	-0.189119
2124	10	0.119263							2124	10	0.0566376
2124	11	-0.104022							2124	11	-0.153032
2124	12	0.300035							2124	12	0.276579
2124	13	0.181848							2124	13	0.16439
2124	14	0.046273							2124	14	0.0613085
2124	15	-0.0199611							2124	15	-0.00958465
2124	16	0.0504393							2124	16	0.0857052
2124	17	0.0703736							2124	17	0.0370041
2124	18	0.0769115							2124	18	0.0744837
2124	19	0.0635859							2124	19	0.0797982
2124	20	0.020206							2124	20	0.0286134
2124	21	0.125425							2124	21	0.0852762
2124	22	0.104031							2124	22	0.100978
2124	23	0.0526693							2124	23	0.0908552
2124	24	0.0944735							2124	24	0.127296
2124	25	0.0503221							2124	25	0.0563409
2124	26	0.0907157							2124	26	0.0549294
2124	27	0.017617							2124	27	-0.0354584
2124	28	0.110041							2124	28	0.146824
2124	29	0.095088							2124	29	0.0887838
2124	30	0.124434							2124	30	0.141135
2124	31	0.118574							2124	31	0.0852125
2124	32	0.119529							2124	32	0.114066
2124	33	0.0744247							2124	33	0.0452668
2124	34	0.101881							2124	34	0.120673
2124	35	0.0608207							2124	35	0.0493974
2124	36	0.101151							2124	36	0.126472
2124	37	0.000896495							2124	37	-0.00842518
2124	38	0.107523							2124	38	0.0402872
2124	39	-0.0247059							2124	39	0.0195905
2124	40	0.0841741							2124	40	0.0797143
2124	41	0.0512969							2124	41	0.0252747
2124	42	0.135399							2124	42	0.161704
2124	43	0.0225498							2124	43	-0.0253826
2124	44	0.0664632							2124	44	0.0253949
2124	45	-0.139095							2124	45	-0.104039
2124	46	0.1292							2124	46	0.106367
2124	47	0.00702469							2124	47	0.00452736
2124	48	0.0634223							2124	48	0.0584559
2124	49	-0.0190948							2124	49	0.00775258
2124	50	0.0948037							2124	50	0.0700284
2124	51	0.0490494							2124	51	0.0165739
2125	1	-0.157017							2125	1	-0.125929
2125	2	-0.187776							2125	2	-0.142899
2125	3	0.134676							2125	3	0.193563
2125	4	-0.125718							2125	4	-0.044141
2125	5	-0.290216							2125	5	-0.206927
2125	6	0.0291244							2125	6	0.0954956
2125	7	-0.220715							2125	7	-0.138914
2125	8	-0.161756							2125	8	-0.136306
2125	9	-0.0475195							2125	9	-0.0715656
2125	10	0.10053							2125	10	0.175121
2125	11	-0.014308							2125	11	-0.0540751
2125	12	-0.0817587							2125	12	-0.110749
2125	13	0.181885							2125	13	0.183916
2125	14	0.091339							2125	14	0.0772479
2125	15	-0.0205587							2125	15	0.00383104
2125	16	0.0509227							2125	16	0.0752118
2125	17	0.048128							2125	17	0.0374025
2125	18	0.0592532							2125	18	0.0459255
2125	19	0.0895034							2125	19	0.0800639
2125	20	0.0308138							2125	20	0.036716
2125	21	0.088885							2125	21	0.101415
2125	22	0.0714918							2125	22	0.0482446
2125	23	0.0642928							2125	23	0.0836825
2125	24	0.0840042							2125	24	0.100066
2125	25	0.0150021							2125	25	-0.0148552
2125	26	0.0956984							2125	26	0.114437
2125	27	0.0165417							2125	27	0.00160078
2125	28	-0.00530738							2125	28	-0.0271819
2125	29	0.0828738							2125	29	0.0652731
2125	30	0.102618							2125	30	0.110053
2125	31	0.0746946							2125	31	0.03062
2125	32	0.0661832							2125	32	0.0646537
2125	33	0.125854							2125	33	0.0600108
2125	34	0.124834							2125	34	0.110844
2125	35	0.0290965							2125	35	0.00835333
2125	36	0.0934271							2125	36	0.102031
2125	37	0.0239819							2125	37	-0.00616709
2125	38	0.0810647							2125	38	0.0842534
2125	39	0.0377767							2125	39	0.0187935
2125	40	0.117385							2125	40	0.0526173
2125	41	0.0682433							2125	41	-0.00434603
2125	42	0.169637							2125	42	0.10937
2125	43	0.0272899							2125	43	-0.00187192
2125	44	0.112179							2125	44	0.0740102
2125	45	0.0239243							2125	45	0.0374232
2125	46	0.102712							2125	46	0.0416796
2125	47	0.0872134							2125	47	0.0385315
2125	48	0.08604							2125	48	0.0551352
2125	49	-0.0655033							2125	49	-0.0626466
2125	50	0.015697							2125	50	0.00906012
2125	51	-0.0542786							2125	51	-0.0394798
2126	1	-0.089291							2126	1	-0.13166
2126	2	-0.361745							2126	2	-0.268331
2126	3	0.0636379							2126	3	0.113357
2126	4	0.0596622							2126	4	0.0113395
2126	5	-0.0808876							2126	5	-0.129721
2126	6	-0.0843742							2126	6	-0.0746723
2126	7	-0.014671							2126	7	-0.0237087
2126	8	-0.128396							2126	8	-0.146115
2126	9	-0.0932181							2126	9	-0.184102
2126	10	0.0517073							2126	10	0.114921
2126	11	-0.0437273							2126	11	-0.0840541
2126	12	0.288924							2126	12	0.234984
2126	13	0.167743							2126	13	0.152025
2126	14	0.0179081							2126	14	0.03083
2126	15	-0.0793747							2126	15	-0.0795598
2126	16	0.035202							2126	16	0.050647
2126	17	0.00822937							2126	17	-0.0146516
2126	18	0.0351037							2126	18	0.017154
2126	19	-0.067758							2126	19	-0.0774784
2126	20	0.0629517							2126	20	0.0731139
2126	21	0.0589865							2126	21	0.060727
2126	22	0.0626474							2126	22	0.0681245
2126	23	0.022273							2126	23	-0.030831
2126	24	0.0409009							2126	24	0.0177647
2126	25	-0.00467193							2126	25	-0.0476549
2126	26	0.00758683							2126	26	-0.0291755
2126	27	-0.0307371							2126	27	-0.0288428
2126	28	0.0627903							2126	28	0.0631051
2126	29	0.0592436							2126	29	0.068842
2126	30	0.0805065							2126	30	0.0770876
2126	31	0.0434494							2126	31	0.0632002
2126	32	0.0839362							2126	32	0.110857
2126	33	-0.00350296							2126	33	-0.000635767
2126	34	0.0798569							2126	34	0.102244
2126	35	0.0607107							2126	35	0.0282457
2126	36	0.0979204							2126	36	0.113738
2126	37	-0.0601579							2126	37	-0.0419458
2126	38	0.0318664							2126	38	0.0273364
2126	39	-0.0446256							2126	39	-0.111232
2126	40	0.11087							2126	40	0.0575672
2126	41	0.0584815							2126	41	0.0251526
2126	42	0.109691							2126	42	0.106504
2126	43	-0.0914787							2126	43	-0.115043
2126	44	0.0434108							2126	44	0.0507074
2126	45	-0.00637859							2126	45	-0.0205782
2126	46	0.128287							2126	46	0.0641249
2126	47	-0.0202125							2126	47	-0.00756827
2126	48	0.0598784							2126	48	-0.0248961
2126	49	0.00515653							2126	49	-0.110848
2126	50	0.0223662							2126	50	-0.0529407
2126	51	-0.0751672							2126	51	-0.079391
2127	1	0.000535039							2127	1	-0.0215929
2127	2	-0.294446							2127	2	-0.153318
2127	3	0.156785							2127	3	0.148822
2127	4	-0.107075							2127	4	-0.160265
2127	5	0.0549633							2127	5	-0.0963515
2127	6	-0.091014							2127	6	-0.158328
2127	7	0.0259997							2127	7	0.030679
2127	8	-0.183129							2127	8	-0.20707
2127	9	0.0605094							2127	9	0.0809463
2127	10	-0.0166215							2127	10	-0.0372131
2127	11	-0.0260903							2127	11	-0.0278664
2127	12	-0.0855457							2127	12	-0.144479
2127	13	-0.41316							2127	13	-0.337546
2127	14	0.085184							2127	14	0.0983464
2127	15	-0.027427							2127	15	-0.039588
2127	16	0.0139161							2127	16	-0.00208659
2127	17	0.00133222							2127	17	0.025312
2127	18	0.0435082							2127	18	0.0371565
2127	19	0.0105853							2127	19	0.0204257
2127	20	0.0697328							2127	20	0.0580976
2127	21	0.101735							2127	21	0.0944949
2127	22	0.0402368							2127	22	0.0396188
2127	23	0.0239674							2127	23	-0.00475444
2127	24	0.0930257							2127	24	0.0425684
2127	25	0.0221947							2127	25	-0.0124235
2127	26	0.0680376							2127	26	0.0667771
2127	27	0.0438781							2127	27	0.0373677
2127	28	0.114895							2127	28	0.118153
2127	29	0.0434436							2127	29	0.011267
2127	30	0.108609							2127	30	0.102378
2127	31	0.00489682							2127	31	0.0548457
2127	32	0.108128							2127	32	0.0571367
2127	33	0.0595481							2127	33	0.0907298
2127	34	0.159708							2127	34	0.108234
2127	35	0.0271854							2127	35	0.0397767
2127	36	0.0365128							2127	36	0.0169716
2127	37	-0.021038							2127	37	-0.0457786
2127	38	0.078275							2127	38	0.102113
2127	39	-0.0571584							2127	39	-0.0552086
2127	40	0.0894804							2127	40	0.0485925
2127	41	0.0384733							2127	41	0.0397092
2127	42	0.109413							2127	42	0.0952476
2127	43	-0.00100102							2127	43	-0.0135695
2127	44	0.109226							2127	44	0.110623
2127	45	0.0827015							2127	45	0.0262472
2127	46	0.112785							2127	46	0.0574723
2127	47	0.0397908							2127	47	-0.0492489
2127	48	0.0782042							2127	48	0.00546208
2127	49	-0.00551223							2127	49	-0.117858
2127	50	0.0372584							2127	50	0.0461066
2127	51	0.0189493							2127	51	-0.056322
2128	1	-0.521397							2128	1	-0.566979
2128	2	-0.158488							2128	2	-0.177059
2128	3	-0.00249684							2128	3	-0.0945075
2128	4	0.0785472							2128	4	-0.0148764
2128	5	0.119484							2128	5	0.123866
2128	6	0.0925368							2128	6	0.0816217
2128	7	-0.0931927							2128	7	-0.091612
2128	8	0.0627903							2128	8	0.0750903
2128	9	0.0463616							2128	9	0.00662569
2128	10	0.0614387							2128	10	0.0530623
2128	11	-0.0335554							2128	11	-0.0852185
2128	12	-0.127725							2128	12	-0.203858
2128	13	0.00751266							2128	13	-0.0381951
2128	14	0.0663348							2128	14	0.081257
2128	15	0.00245022							2128	15	-0.0364735
2128	16	0.0210874							2128	16	0.0133952
2128	17	-0.020817							2128	17	-0.0563373
2128	18	0.00975922							2128	18	0.0338781
2128	19	-0.0352274							2128	19	-0.0634272
2128	20	0.0373735							2128	20	0.0426278
2128	21	0.0465432							2128	21	0.0478323
2128	22	0.0613863							2128	22	0.0554998
2128	23	0.0129377							2128	23	0.0171273
2128	24	0.0728313							2128	24	0.0606491
2128	25	0.0776285							2128	25	0.037122
2128	26	0.0624249							2128	26	0.0469523
2128	27	0.00120308							2128	27	0.00903333
2128	28	0.0821231							2128	28	0.0418886
2128	29	0.0769847							2128	29	0.0254699
2128	30	0.0591532							2128	30	0.0334678
2128	31	0.049634							2128	31	0.0184439
2128	32	0.0876939							2128	32	0.0550505
2128	33	0.0910303							2128	33	0.0695398
2128	34	0.061863							2128	34	0.0745725
2128	35	0.0603164							2128	35	-0.0293517
2128	36	0.117826							2128	36	0.0931249
2128	37	0.0542536							2128	37	0.0720022
2128	38	0.0579361							2128	38	0.0503111
2128	39	-0.0674055							2128	39	-0.126739
2128	40	0.129193							2128	40	0.0480599
2128	41	0.0460879							2128	41	0.0330504
2128	42	0.139652							2128	42	0.110708
2128	43	-0.030897							2128	43	-0.0574918
2128	44	0.0607753							2128	44	-0.000915289
2128	45	-0.0279586							2128	45	-0.0914972
2128	46	0.0567543							2128	46	0.0149561
2128	47	0.00218432							2128	47	0.00345663
2128	48	0.129815							2128	48	0.0829176
2128	49	0.0161011							2128	49	0.00485471
2128	50	0.101228							2128	50	0.106852
2128	51	-0.00244359							2128	51	-0.0096328
2129	1	-0.321254							2129	1	-0.329993
2129	2	-0.247526							2129	2	-0.218468
2129	3	-0.108116							2129	3	-0.0490558
2129	4	-0.304943							2129	4	-0.291852
2129	5	-0.17075							2129	5	-0.11973
2129	6	-0.0359891							2129	6	0.0477505
2129	7	-0.0199229							2129	7	0.000650638
2129	8	-0.0836008							2129	8	-0.0746461
2129	9	-0.0141299							2129	9	-0.0278876
2129	10	0.148828							2129	10	0.143568
2129	11	0.117099							2129	11	0.119377
2129	12	-0.276731							2129	12	-0.203098
2129	13	-0.386927							2129	13	-0.306002
2129	14	0.0880361							2129	14	0.102689
2129	15	0.00686461							2129	15	-0.0210577
2129	16	-0.0386684							2129	16	-0.0304954
2129	17	0.0210716							2129	17	0.0378844
2129	18	0.00357798							2129	18	0.0554487
2129	19	0.0127501							2129	19	-0.00793019
2129	20	0.0273172							2129	20	0.0475036
2129	21	0.0591093							2129	21	0.0979646
2129	22	0.0146526							2129	22	0.084853
2129	23	0.0532826							2129	23	0.0451079
2129	24	0.0421376							2129	24	0.107835
2129	25	0.0604661							2129	25	0.0406453
2129	26	0.0247583							2129	26	-0.0022756
2129	27	0.0722584							2129	27	0.0639777
2129	28	0.0325801							2129	28	0.0609996
2129	29	0.0719303							2129	29	0.103763
2129	30	0.0585677							2129	30	0.061268
2129	31	0.0425266							2129	31	0.065077
2129	32	0.109932							2129	32	0.115148
2129	33	0.0568135							2129	33	0.0947038
2129	34	0.118095							2129	34	0.144472
2129	35	0.0491813							2129	35	0.0601754
2129	36	0.0721453							2129	36	0.0527523
2129	37	0.0207875							2129	37	0.030436
2129	38	0.0515352							2129	38	0.0462075
2129	39	0.0115671							2129	39	0.0191689
2129	40	0.0521812							2129	40	0.0540584
2129	41	0.0913489							2129	41	0.102741
2129	42	0.0616114							2129	42	0.117516
2129	43	0.00845653							2129	43	0.0117298
2129	44	0.0823701							2129	44	0.0764763
2129	45	-0.0534935							2129	45	-0.107909
2129	46	0.0826041							2129	46	0.127565
2129	47	0.101098							2129	47	0.111242
2129	48	0.0802982							2129	48	0.0861764
2129	49	0.0479499							2129	49	-0.00780622
2129	50	0.0271519							2129	50	0.095546
2129	51	0.0295598							2129	51	0.0528282
2130	1	-0.182789							2130	1	-0.278324
2130	2	0.0351963							2130	2	0.0543299
2130	3	0.0069811							2130	3	-0.0159637
2130	4	-0.0930923							2130	4	-0.167711
2130	5	0.0693504							2130	5	0.124529
2130	6	-0.0929159							2130	6	-0.0984548
2130	7	0.140588							2130	7	0.16146
2130	8	0.0308044							2130	8	0.135929
2130	9	0.00380581							2130	9	0.0553331
2130	10	0.152684							2130	10	0.120557
2130	11	0.118293							2130	11	0.166095
2130	12	-0.316558							2130	12	-0.261074
2130	13	0.20091							2130	13	0.192217
2130	14	0.0706872							2130	14	0.0419106
2130	15	-0.00691631							2130	15	-0.00119876
2130	16	-0.00615966							2130	16	-0.0295745
2130	17	-0.0120739							2130	17	-0.0162552
2130	18	0.0185326							2130	18	-0.0584369
2130	19	0.0212459							2130	19	-0.00225992
2130	20	0.0456841							2130	20	0.0468915
2130	21	0.0279386							2130	21	0.0299334
2130	22	0.0256307							2130	22	0.0240248
2130	23	-0.0302066							2130	23	-0.0267511
2130	24	0.0334333							2130	24	0.0206453
2130	25	0.018753							2130	25	0.0158285
2130	26	0.0762412							2130	26	0.0129831
2130	27	0.043075							2130	27	0.0134466
2130	28	0.0469912							2130	28	0.0377298
2130	29	0.0279522							2130	29	0.0250563
2130	30	0.0657612							2130	30	-0.00200549
2130	31	0.0502528							2130	31	-0.0279376
2130	32	0.0567158							2130	32	0.0269584
2130	33	0.0919103							2130	33	0.062004
2130	34	0.057816							2130	34	0.0373024
2130	35	0.0287478							2130	35	0.0312137
2130	36	0.0271955							2130	36	-0.00845659
2130	37	0.0283119							2130	37	-0.0118757
2130	38	0.0394398							2130	38	0.0647257
2130	39	0.0260438							2130	39	0.0527796
2130	40	0.0305631							2130	40	0.0316576
2130	41	0.00814576							2130	41	0.0267328
2130	42	0.0501031							2130	42	0.0204775
2130	43	0.0490704							2130	43	-0.0545419
2130	44	0.086885							2130	44	0.0557573
2130	45	0.0586628							2130	45	-0.0285626
2130	46	0.0746441							2130	46	0.018481
2130	47	0.0666024							2130	47	0.113216
2130	48	0.0187754							2130	48	-0.0123899
2130	49	-0.0151035							2130	49	-0.11088
2130	50	0.0228107							2130	50	-0.0478574
2130	51	0.0352789							2130	51	-0.0338558
2131	1	-0.403944							2131	1	-0.279364
2131	2	-0.312008							2131	2	-0.249358
2131	3	0.0331714							2131	3	0.0795837
2131	4	-0.289009							2131	4	-0.325951
2131	5	-0.0973278							2131	5	-0.0295434
2131	6	-0.354513							2131	6	-0.240743
2131	7	-0.0239176							2131	7	0.0060475
2131	8	-0.078827							2131	8	-0.040744
2131	9	-0.0885376							2131	9	-0.0980645
2131	10	0.237679							2131	10	0.278483
2131	11	0.031529							2131	11	0.0990867
2131	12	-0.199949							2131	12	-0.263428
2131	13	-0.201385							2131	13	-0.175058
2131	14	0.0180191							2131	14	0.0275357
2131	15	0.0715008							2131	15	0.0490623
2131	16	0.00320369							2131	16	0.0230171
2131	17	-0.00234406							2131	17	0.0537961
2131	18	-0.00224958							2131	18	0.023311
2131	19	-0.0314493							2131	19	-0.0483537
2131	20	-0.00743172							2131	20	0.0162412
2131	21	0.0140918							2131	21	0.0316933
2131	22	0.0707336							2131	22	0.0820731
2131	23	-0.019749							2131	23	0.0260501
2131	24	0.0643504							2131	24	0.102637
2131	25	0.0166845							2131	25	0.0320403
2131	26	0.0392688							2131	26	0.102404
2131	27	0.0495225							2131	27	0.070696
2131	28	0.0445789							2131	28	0.0733683
2131	29	0.0679188							2131	29	0.113839
2131	30	0.0281891							2131	30	0.0782901
2131	31	0.0841305							2131	31	0.0820607
2131	32	0.000235098							2131	32	0.0830964
2131	33	0.112701							2131	33	0.130472
2131	34	0.0352192							2131	34	0.0542196
2131	35	0.076195							2131	35	0.101966
2131	36	0.0249463							2131	36	0.0415289
2131	37	0.0800859							2131	37	0.0513307
2131	38	0.0661481							2131	38	0.0899303
2131	39	0.0875003							2131	39	0.0748143
2131	40	0.017926							2131	40	0.0788696
2131	41	-0.0392024							2131	41	0.0154513
2131	42	0.0625762							2131	42	0.0884546
2131	43	0.0705976							2131	43	0.0244815
2131	44	0.0638577							2131	44	0.0055378
2131	45	0.0537583							2131	45	0.0178657
2131	46	0.0157263							2131	46	0.0890679
2131	47	0.0282491							2131	47	0.0966165
2131	48	-0.0239899							2131	48	-0.00435967
2131	49	0.0058872							2131	49	-0.00966089
2131	50	-0.023356							2131	50	0.00212431
2131	51	0.0612722							2131	51	0.0663243
2132	1	-0.273233							2132	1	-0.291582
2132	2	-0.289278							2132	2	-0.218305
2132	3	-0.250229							2132	3	-0.253288
2132	4	-0.153435							2132	4	-0.119527
2132	5	-0.350848							2132	5	-0.347162
2132	6	0.0486539							2132	6	0.0319695
2132	7	0.13731							2132	7	0.170433
2132	8	-0.147016							2132	8	-0.217438
2132	9	0.105172							2132	9	0.13467
2132	10	0.0276093							2132	10	-0.0140894
2132	11	0.0277126							2132	11	0.0319444
2132	12	0.16684							2132	12	0.169389
2132	13	0.202103							2132	13	0.235504
2132	14	0.0529848							2132	14	0.0166756
2132	15	0.0865919							2132	15	0.061407
2132	16	0.00925826							2132	16	-0.0117488
2132	17	0.0493853							2132	17	0.0199375
2132	18	-0.0134007							2132	18	-0.0166892
2132	19	0.0169656							2132	19	0.0319101
2132	20	0.0543724							2132	20	0.0482148
2132	21	0.0765034							2132	21	0.0733509
2132	22	0.0717588							2132	22	0.0516802
2132	23	0.0386667							2132	23	-0.00367623
2132	24	0.010805							2132	24	-0.0173571
2132	25	0.118479							2132	25	0.105317
2132	26	0.00302638							2132	26	0.0255959
2132	27	0.0417561							2132	27	0.0439452
2132	28	0.0332472							2132	28	0.0346803
2132	29	0.0575569							2132	29	0.0567968
2132	30	0.0437508							2132	30	0.0573755
2132	31	0.0184601							2132	31	0.00524474
2132	32	0.0837298							2132	32	0.102131
2132	33	0.0953306							2132	33	0.0706818
2132	34	0.0598819							2132	34	-0.00629957
2132	35	0.0775628							2132	35	0.0961928
2132	36	0.0542895							2132	36	0.0783451
2132	37	0.0673876							2132	37	0.0467463
2132	38	0.0185126							2132	38	-0.0233114
2132	39	0.0615628							2132	39	0.000188666
2132	40	0.0549464							2132	40	0.0363961
2132	41	0.0923423							2132	41	0.0685423
2132	42	0.0108065							2132	42	-0.00173642
2132	43	0.0837951							2132	43	0.00996775
2132	44	0.0873249							2132	44	0.0592902
2132	45	0.0651242							2132	45	0.0524921
2132	46	-0.00821782							2132	46	-0.0207528
2132	47	0.125634							2132	47	0.0975462
2132	48	0.0940259							2132	48	0.054134
2132	49	0.093639							2132	49	0.0799982
2132	50	-0.0199608							2132	50	-0.05542
2132	51	-0.00607317							2132	51	0.0118564
2133	1	0.860942							2133	1	0.777684
2133	2	0.860352							2133	2	0.804885
2133	3	0.853674							2133	3	0.819339
2133	4	0.826953							2133	4	0.794685
2133	5	0.892208							2133	5	0.840233
2133	6	0.703422							2133	6	0.68598
2133	7	0.741461							2133	7	0.680981
2133	8	0.650702							2133	8	0.639037
2133	9	0.563488							2133	9	0.554034
2133	10	0.518592							2133	10	0.47624
2133	11	0.513517							2133	11	0.481693
2133	12	0.125571							2133	12	0.0897376
2133	13	0.104037							2133	13	0.105256
2133	14	-0.101711							2133	14	-0.11726
2133	15	-0.0150047							2133	15	-0.0108736
2133	16	-0.026069							2133	16	-0.0707288
2133	17	-0.0464771							2133	17	-0.0713417
2133	18	-0.0629141							2133	18	-0.108665
2133	19	-0.054948							2133	19	-0.0723633
2133	20	-0.0506338							2133	20	-0.0725427
2133	21	-0.0512039							2133	21	-0.0447199
2133	22	-0.0676699							2133	22	-0.0638517
2133	23	-0.0150648							2133	23	-0.0217332
2133	24	-0.0379193							2133	24	-0.0553362
2133	25	-0.0502903							2133	25	-0.0924942
2133	26	-0.0204315							2133	26	-0.0834371
2133	27	-0.0109482							2133	27	-0.0010917
2133	28	-0.0616628							2133	28	-0.0656117
2133	29	0.00482709							2133	29	0.00698396
2133	30	-0.0930457							2133	30	-0.0810612
2133	31	-0.0394798							2133	31	-0.0488362
2133	32	-0.0056969							2133	32	-0.0314017
2133	33	-0.0282274							2133	33	-0.0244428
2133	34	-0.0962441							2133	34	-0.0850085
2133	35	-0.00224756							2133	35	0.00788305
2133	36	-0.0519471							2133	36	-0.0690326
2133	37	0.0555706							2133	37	0.0257133
2133	38	-0.147747							2133	38	-0.189222
2133	39	0.0424251							2133	39	0.0047323
2133	40	-0.0472771							2133	40	-0.067924
2133	41	-0.0628494							2133	41	-0.0686802
2133	42	-0.0737064							2133	42	-0.128841
2133	43	-0.0619251							2133	43	-0.101356
2133	44	-0.112996							2133	44	-0.104047
2133	45	-0.0146102							2133	45	0.0247887
2133	46	-0.0372007							2133	46	-0.0887389
2133	47	-0.0256496							2133	47	-0.069693
2133	48	-0.0772619							2133	48	-0.130041
2133	49	-0.0130258							2133	49	0.0173988
2133	50	-0.10244							2133	50	-0.0934041
2133	51	-0.0104595							2133	51	-0.08837
2134	1	-0.19838							2134	1	-0.156979
2134	2	0.0715216							2134	2	-0.030794
2134	3	-0.29052							2134	3	-0.220329
2134	4	-0.162185							2134	4	-0.204073
2134	5	0.263047							2134	5	0.199923
2134	6	-0.30181							2134	6	-0.270383
2134	7	-0.253027							2134	7	-0.235659
2134	8	-0.122242							2134	8	-0.0117568
2134	9	0.156826							2134	9	0.102738
2134	10	-0.0992413							2134	10	-0.106615
2134	11	0.0452497							2134	11	0.0197378
2134	12	-0.432004							2134	12	-0.425734
2134	13	-0.139734							2134	13	-0.148685
2134	14	0.00734899							2134	14	-0.0707382
2134	15	0.069037							2134	15	0.0498044
2134	16	0.035372							2134	16	0.0376948
2134	17	0.0110218							2134	17	0.007518
2134	18	0.00425986							2134	18	0.00137067
2134	19	0.0328406							2134	19	0.0516069
2134	20	0.0108867							2134	20	-0.0128439
2134	21	0.0411368							2134	21	0.0460238
2134	22	0.00752662							2134	22	-0.0167853
2134	23	0.0315213							2134	23	0.0236494
2134	24	0.0260114							2134	24	-0.00193194
2134	25	0.0440106							2134	25	0.0339611
2134	26	0.038643							2134	26	0.0776061
2134	27	0.0550164							2134	27	0.0451667
2134	28	0.0243021							2134	28	0.0260568
2134	29	0.0542799							2134	29	0.0377957
2134	30	0.034115							2134	30	-0.0289628
2134	31	0.0481402							2134	31	0.0698252
2134	32	0.0201058							2134	32	-0.0195706
2134	33	0.0602826							2134	33	0.0252629
2134	34	0.0337968							2134	34	0.0280045
2134	35	0.0746067							2134	35	0.0268017
2134	36	0.0287446							2134	36	0.0207083
2134	37	0.00886915							2134	37	0.000516021
2134	38	-0.0339528							2134	38	-0.0743005
2134	39	0.0944884							2134	39	0.0606411
2134	40	-0.0155154							2134	40	-0.0536731
2134	41	0.0154332							2134	41	-0.0246835
2134	42	-0.0366477							2134	42	-0.0285742
2134	43	0.0257138							2134	43	0.0639683
2134	44	-0.0614168							2134	44	-0.0596354
2134	45	0.0360263							2134	45	-0.0198787
2134	46	-0.0469117							2134	46	-0.0466467
2134	47	0.092878							2134	47	0.136054
2134	48	0.0657518							2134	48	0.00693387
2134	49	0.0103341							2134	49	0.0450721
2134	50	-0.0651805							2134	50	-0.0830699
2134	51	0.0152286							2134	51	-0.014704
2135	1	-0.214511							2135	1	-0.240357
2135	2	-0.126883							2135	2	-0.155053
2135	3	-0.20667							2135	3	-0.179071
2135	4	-0.171075							2135	4	-0.174588
2135	5	-0.189691							2135	5	-0.228457
2135	6	-0.192705							2135	6	-0.19864
2135	7	-0.085631							2135	7	-0.190496
2135	8	-0.194739							2135	8	-0.171381
2135	9	-0.0642478							2135	9	-0.103741
2135	10	-0.0243855							2135	10	0.00287494
2135	11	0.0343376							2135	11	-0.0470054
2135	12	0.234931							2135	12	0.253107
2135	13	0.152743							2135	13	0.126717
2135	14	0.0135127							2135	14	-0.0337799
2135	15	0.069161							2135	15	0.00441335
2135	16	0.00429486							2135	16	0.0307722
2135	17	0.0290762							2135	17	0.0225824
2135	18	-0.0419042							2135	18	-0.0207283
2135	19	0.0539065							2135	19	0.050775
2135	20	-0.023904							2135	20	-0.0582591
2135	21	0.06497							2135	21	0.0375679
2135	22	0.0444124							2135	22	0.00802091
2135	23	0.0236764							2135	23	0.0346997
2135	24	0.0832492							2135	24	0.057994
2135	25	0.111415							2135	25	0.0975639
2135	26	0.0394665							2135	26	-0.00367374
2135	27	0.0502362							2135	27	0.0189871
2135	28	0.0313977							2135	28	-0.024714
2135	29	0.0853572							2135	29	0.076962
2135	30	0.0767584							2135	30	0.0715239
2135	31	0.0517592							2135	31	0.0614114
2135	32	0.0206475							2135	32	-0.0191025
2135	33	-0.0363588							2135	33	-0.030115
2135	34	0.012363							2135	34	-0.0238031
2135	35	0.109959							2135	35	0.0846854
2135	36	-0.00182942							2135	36	-0.0309029
2135	37	0.111082							2135	37	0.0971359
2135	38	-0.0409941							2135	38	-0.0770061
2135	39	0.0197091							2135	39	0.0351795
2135	40	0.0197042							2135	40	-0.0140587
2135	41	-0.0741923							2135	41	-0.0525682
2135	42	0.0278582							2135	42	-0.041289
2135	43	0.0407632							2135	43	0.0196512
2135	44	-0.0175033							2135	44	-0.0405178
2135	45	0.103584							2135	45	0.0856744
2135	46	0.107993							2135	46	0.0414012
2135	47	0.060082							2135	47	0.0409129
2135	48	-0.00943862							2135	48	-0.0619568
2135	49	0.0687011							2135	49	0.0998188
2135	50	-0.0623731							2135	50	-0.0827992
2135	51	0.0254019							2135	51	0.0114926
2136	1	0.784915							2136	1	0.724182
2136	2	0.764581							2136	2	0.771246
2136	3	0.887198							2136	3	0.848885
2136	4	0.815633							2136	4	0.771607
2136	5	0.894985							2136	5	0.823489
2136	6	0.722828							2136	6	0.692234
2136	7	0.702485							2136	7	0.643709
2136	8	0.670137							2136	8	0.658245
2136	9	0.526439							2136	9	0.527699
2136	10	0.485966							2136	10	0.457854
2136	11	0.429612							2136	11	0.402093
2136	12	0.130002							2136	12	0.0992366
2136	13	0.0767695							2136	13	0.0422659
2136	14	-0.111887							2136	14	-0.0736243
2136	15	-0.0709							2136	15	-0.121127
2136	16	-0.0479631							2136	16	-0.0414537
2136	17	-0.0460924							2136	17	-0.0524622
2136	18	-0.0805642							2136	18	-0.0858026
2136	19	0.00857866							2136	19	0.0151341
2136	20	-0.0888415							2136	20	-0.0756273
2136	21	-0.0108983							2136	21	-0.0476222
2136	22	-0.0476327							2136	22	-0.0480906
2136	23	-0.0106329							2136	23	0.029794
2136	24	-0.0902151							2136	24	-0.0974421
2136	25	-0.0110928							2136	25	0.000220366
2136	26	-0.0703749							2136	26	-0.0351922
2136	27	-0.0512439							2136	27	-0.0828092
2136	28	-0.0931129							2136	28	-0.0698709
2136	29	-0.0169448							2136	29	-0.0185721
2136	30	-0.0981703							2136	30	-0.136688
2136	31	-0.0652894							2136	31	-0.0680225
2136	32	-0.162873							2136	32	-0.16043
2136	33	-0.0288423							2136	33	-0.0512351
2136	34	-0.0835915							2136	34	-0.0387206
2136	35	-0.0180219							2136	35	-0.0122365
2136	36	-0.134543							2136	36	-0.127033
2136	37	-0.0522692							2136	37	-0.0569862
2136	38	-0.149845							2136	38	-0.140406
2136	39	0.022251							2136	39	-0.0133552
2136	40	-0.0767104							2136	40	-0.0806744
2136	41	-0.028177							2136	41	-0.0742682
2136	42	-0.136868							2136	42	-0.199036
2136	43	-0.0643099							2136	43	-0.0535146
2136	44	-0.118535							2136	44	-0.0652459
2136	45	-0.0369674							2136	45	-0.0216682
2136	46	-0.106345							2136	46	-0.116363
2136	47	-0.0378526							2136	47	0.0166246
2136	48	-0.0665163							2136	48	-0.113895
2136	49	-0.0782582							2136	49	-0.00542355
2136	50	-0.168932							2136	50	-0.143559
2136	51	-0.0934779							2136	51	-0.129737
2137	1	-0.27132							2137	1	-0.225793
2137	2	-0.150386							2137	2	-0.0565033
2137	3	-0.177256							2137	3	-0.175833
2137	4	-0.271023							2137	4	-0.209564
2137	5	-0.0984637							2137	5	-0.156752
2137	6	-0.24154							2137	6	-0.240544
2137	7	-0.239757							2137	7	-0.301897
2137	8	-0.0424403							2137	8	-0.0513584
2137	9	-0.27703							2137	9	-0.273219
2137	10	-0.198659							2137	10	-0.104163
2137	11	-0.332108							2137	11	-0.364148
2137	12	-0.680272							2137	12	-0.576068
2137	13	-0.499233							2137	13	-0.426657
2137	14	-0.0222951							2137	14	-0.0143696
2137	15	0.000720766							2137	15	-0.00497792
2137	16	-0.0229488							2137	16	-0.0453954
2137	17	-0.00238167							2137	17	0.0295029
2137	18	-0.0094568							2137	18	-0.0203363
2137	19	0.0211248							2137	19	0.0294335
2137	20	-0.0279636							2137	20	-0.00766578
2137	21	0.0338317							2137	21	0.025776
2137	22	0.0108239							2137	22	-0.025144
2137	23	0.0106763							2137	23	0.0295409
2137	24	0.035902							2137	24	0.0170995
2137	25	0.0698217							2137	25	0.0241535
2137	26	-0.0408326							2137	26	-0.0192738
2137	27	-0.0406051							2137	27	-0.0272568
2137	28	-0.00719211							2137	28	0.00383568
2137	29	0.0737958							2137	29	0.0296086
2137	30	0.0237823							2137	30	0.0364922
2137	31	0.0741029							2137	31	0.0737082
2137	32	-0.0159183							2137	32	-0.0403166
2137	33	-0.10111							2137	33	-0.0847412
2137	34	-0.0281085							2137	34	-0.0548195
2137	35	-0.00148679							2137	35	0.0608731
2137	36	-0.0432443							2137	36	-0.0226026
2137	37	-0.0324483							2137	37	-0.0252268
2137	38	-0.0627416							2137	38	-0.121652
2137	39	0.0319852							2137	39	0.0250531
2137	40	-0.084081							2137	40	-0.0656528
2137	41	-0.216873							2137	41	-0.17402
2137	42	-0.0319852							2137	42	-0.0403722
2137	43	-0.00511925							2137	43	0.00855465
2137	44	-0.084589							2137	44	-0.0480219
2137	45	-0.0510041							2137	45	0.0179536
2137	46	-0.0191236							2137	46	-0.0526904
2137	47	-0.0110193							2137	47	-0.0206862
2137	48	-0.154548							2137	48	-0.108589
2137	49	-0.00468193							2137	49	-0.0172624
2137	50	-0.022701							2137	50	-0.0265592
2137	51	-0.0258199							2137	51	-0.029054
2138	1	0.0116989							2138	1	-0.0285043
2138	2	-0.288103							2138	2	-0.296855
2138	3	-0.121451							2138	3	-0.191682
2138	4	-0.234319							2138	4	-0.218123
2138	5	-0.00308708							2138	5	-0.0335088
2138	6	-0.279243							2138	6	-0.27091
2138	7	-0.305661							2138	7	-0.298327
2138	8	-0.205464							2138	8	-0.167006
2138	9	0.0243471							2138	9	0.0145535
2138	10	-0.291382							2138	10	-0.309205
2138	11	-0.310918							2138	11	-0.309866
2138	12	-0.202835							2138	12	-0.181083
2138	13	0.125207							2138	13	0.0616046
2138	14	-0.00749519							2138	14	-0.0364295
2138	15	-0.0583021							2138	15	-0.0286047
2138	16	-0.00337816							2138	16	-0.00824063
2138	17	-0.0018501							2138	17	-0.00515145
2138	18	0.0281179							2138	18	0.00550184
2138	19	0.0464588							2138	19	0.039054
2138	20	0.0115646							2138	20	-0.0004867
2138	21	0.0564642							2138	21	0.0537853
2138	22	0.0218524							2138	22	0.0207326
2138	23	0.0116015							2138	23	-0.0065995
2138	24	0.0291974							2138	24	0.0497082
2138	25	0.0467465							2138	25	0.0458623
2138	26	0.0437916							2138	26	0.104188
2138	27	0.0452146							2138	27	0.0297175
2138	28	0.0427845							2138	28	0.023575
2138	29	0.11922							2138	29	0.104086
2138	30	0.0946943							2138	30	0.0962938
2138	31	0.0423516							2138	31	0.0648865
2138	32	-0.0249982							2138	32	-0.0157078
2138	33	0.00665213							2138	33	-0.0243559
2138	34	0.00694831							2138	34	-0.0309535
2138	35	0.063245							2138	35	0.0879685
2138	36	-0.0205717							2138	36	-0.0341546
2138	37	0.0152103							2138	37	0.0242615
2138	38	0.0178476							2138	38	-0.0266833
2138	39	0.0242999							2138	39	0.00678155
2138	40	-0.0412219							2138	40	-0.0225291
2138	41	-0.1415							2138	41	-0.191251
2138	42	-0.0649487							2138	42	-0.0521477
2138	43	0.0604977							2138	43	0.0134322
2138	44	-0.0236019							2138	44	-0.0407713
2138	45	0.0779679							2138	45	-0.0272935
2138	46	0.0186917							2138	46	0.0373705
[truncated: 6,334 more rows]

## Sheet: 391Pos
##FastQC	0.11.8								##FastQC	0.11.8
>>Basic Statistics	pass								>>Basic Statistics	pass
#Measure	Value								#Measure	Value
Filename	391PosBS_S4_R1_001.fastq.gz								Filename	391PosoxBS_S12_R1_001.fastq.gz
File type	Conventional base calls								File type	Conventional base calls
Encoding	Sanger / Illumina 1.9								Encoding	Sanger / Illumina 1.9
Total Sequences	16429804								Total Sequences	26607624
Sequences flagged as poor quality	0								Sequences flagged as poor quality	0
Sequence length	51								Sequence length	51
%GC	21								%GC	21
>>END_MODULE									>>END_MODULE
>>Per base sequence quality	pass								>>Per base sequence quality	pass
#Base	Mean	Median	Lower Quartile	Upper Quartile	10th Percentile	90th Percentile			#Base	Mean	Median	Lower Quartile	Upper Quartile	10th Percentile	90th Percentile
1	35.5423	37	37	37	37	37			1	35.6687	37	37	37	37	37
2	35.4637	37	37	37	37	37			2	35.58	37	37	37	37	37
3	35.5193	37	37	37	37	37			3	35.6235	37	37	37	37	37
4	35.5968	37	37	37	37	37			4	35.6923	37	37	37	37	37
5	35.6415	37	37	37	37	37			5	35.7334	37	37	37	37	37
6	35.6775	37	37	37	37	37			6	35.7553	37	37	37	37	37
7	35.8071	37	37	37	37	37			7	35.8733	37	37	37	37	37
8	35.879	37	37	37	37	37			8	35.9379	37	37	37	37	37
9	36.0283	37	37	37	37	37			9	36.0746	37	37	37	37	37
10	36.0355	37	37	37	37	37			10	36.0793	37	37	37	37	37
11	36.0811	37	37	37	37	37			11	36.124	37	37	37	37	37
12	36.3035	37	37	37	37	37			12	36.3353	37	37	37	37	37
13	36.4595	37	37	37	37	37			13	36.4807	37	37	37	37	37
14	36.5685	37	37	37	37	37			14	36.5826	37	37	37	37	37
15	36.5964	37	37	37	37	37			15	36.6059	37	37	37	37	37
16	36.5852	37	37	37	37	37			16	36.593	37	37	37	37	37
17	36.5903	37	37	37	37	37			17	36.5981	37	37	37	37	37
18	36.582	37	37	37	37	37			18	36.5882	37	37	37	37	37
19	36.5817	37	37	37	37	37			19	36.5873	37	37	37	37	37
20	36.5636	37	37	37	37	37			20	36.5692	37	37	37	37	37
21	36.5551	37	37	37	37	37			21	36.5604	37	37	37	37	37
22	36.5437	37	37	37	37	37			22	36.5508	37	37	37	37	37
23	36.5342	37	37	37	37	37			23	36.5431	37	37	37	37	37
24	36.5143	37	37	37	37	37			24	36.5218	37	37	37	37	37
25	36.5022	37	37	37	37	37			25	36.5098	37	37	37	37	37
26	36.4685	37	37	37	37	37			26	36.4754	37	37	37	37	37
27	36.4684	37	37	37	37	37			27	36.4735	37	37	37	37	37
28	36.4369	37	37	37	37	37			28	36.4432	37	37	37	37	37
29	36.4374	37	37	37	37	37			29	36.4421	37	37	37	37	37
30	36.4327	37	37	37	37	37			30	36.437	37	37	37	37	37
31	36.4109	37	37	37	37	37			31	36.4165	37	37	37	37	37
32	36.3991	37	37	37	37	37			32	36.4013	37	37	37	37	37
33	36.4152	37	37	37	37	37			33	36.4208	37	37	37	37	37
34	36.3689	37	37	37	37	37			34	36.3755	37	37	37	37	37
35	36.3511	37	37	37	37	37			35	36.3571	37	37	37	37	37
36	36.3494	37	37	37	37	37			36	36.3545	37	37	37	37	37
37	36.3543	37	37	37	37	37			37	36.3605	37	37	37	37	37
38	36.3319	37	37	37	37	37			38	36.3382	37	37	37	37	37
39	36.3255	37	37	37	37	37			39	36.332	37	37	37	37	37
40	36.291	37	37	37	37	37			40	36.2963	37	37	37	37	37
41	36.3112	37	37	37	37	37			41	36.3175	37	37	37	37	37
42	36.2538	37	37	37	37	37			42	36.264	37	37	37	37	37
43	36.2656	37	37	37	37	37			43	36.2727	37	37	37	37	37
44	36.2559	37	37	37	37	37			44	36.2627	37	37	37	37	37
45	36.2491	37	37	37	37	37			45	36.2586	37	37	37	37	37
46	36.2055	37	37	37	37	37			46	36.2167	37	37	37	37	37
47	36.2141	37	37	37	37	37			47	36.2238	37	37	37	37	37
48	36.2082	37	37	37	37	37			48	36.2153	37	37	37	37	37
49	36.2082	37	37	37	37	37			49	36.2152	37	37	37	37	37
50	36.2184	37	37	37	37	37			50	36.2263	37	37	37	37	37
51	36.1972	37	37	37	37	37			51	36.207	37	37	37	37	37
>>END_MODULE									>>END_MODULE
>>Per tile sequence quality	pass								>>Per tile sequence quality	pass
#Tile	Base	Mean							#Tile	Base	Mean
2101	1	-0.431158							2101	1	-0.453571
2101	2	-0.129501							2101	2	-0.118997
2101	3	0.218986							2101	3	0.277405
2101	4	-0.218059							2101	4	-0.22384
2101	5	-0.258194							2101	5	-0.274116
2101	6	-0.095128							2101	6	0.0472998
2101	7	-0.0637192							2101	7	-0.0420376
2101	8	0.00400316							2101	8	0.00993492
2101	9	0.0621422							2101	9	0.0728313
2101	10	-0.0954017							2101	10	-0.11772
2101	11	-0.163381							2101	11	-0.134141
2101	12	-0.242605							2101	12	-0.206455
2101	13	0.0640074							2101	13	0.0368876
2101	14	0.0819236							2101	14	0.0642583
2101	15	0.0147059							2101	15	0.0417428
2101	16	0.0174391							2101	16	0.0218891
2101	17	0.0541779							2101	17	0.056988
2101	18	0.0705618							2101	18	0.0695406
2101	19	0.0454507							2101	19	0.0482473
2101	20	0.0330269							2101	20	0.0823426
2101	21	-0.038755							2101	21	0.021244
2101	22	-0.0116384							2101	22	0.0113359
2101	23	-0.0605986							2101	23	-0.0164398
2101	24	-0.00265725							2101	24	0.0104381
2101	25	-0.0127907							2101	25	-0.0175464
2101	26	0.0285685							2101	26	-0.0334355
2101	27	0.0191538							2101	27	-0.0462353
2101	28	-0.0110992							2101	28	0.0458851
2101	29	0.0493788							2101	29	0.0262549
2101	30	-0.0322767							2101	30	0.0253338
2101	31	-0.0304177							2101	31	0.0177411
2101	32	-0.0634924							2101	32	-0.0452806
2101	33	-0.0699493							2101	33	-0.0745193
2101	34	0.0434562							2101	34	0.0556164
2101	35	-0.0363472							2101	35	0.00934405
2101	36	0.0547595							2101	36	0.0660193
2101	37	-0.0490856							2101	37	-0.0349946
2101	38	-0.0969989							2101	38	-0.093514
2101	39	-0.102394							2101	39	-0.00925849
2101	40	0.0733394							2101	40	0.0690702
2101	41	-0.0505404							2101	41	-0.0574149
2101	42	-0.0272036							2101	42	-0.0144287
2101	43	0.0683219							2101	43	-0.0699755
2101	44	0.0295954							2101	44	0.0789152
2101	45	-0.0801064							2101	45	-0.0524045
2101	46	0.132116							2101	46	0.104951
2101	47	0.0269144							2101	47	-0.0154135
2101	48	0.0259687							2101	48	0.030726
2101	49	-0.0527531							2101	49	-0.057607
2101	50	0.0150534							2101	50	0.0228256
2101	51	-0.0258758							2101	51	-0.0589647
2102	1	-0.306963							2102	1	-0.319859
2102	2	0.0963227							2102	2	0.0265444
2102	3	-0.083734							2102	3	-0.0368804
2102	4	0.021472							2102	4	-0.0041301
2102	5	-0.175873							2102	5	-0.264922
2102	6	-0.491196							2102	6	-0.315899
2102	7	0.0652885							2102	7	0.105547
2102	8	0.0451981							2102	8	-0.0511029
2102	9	-0.0729742							2102	9	-0.0899286
2102	10	-0.173792							2102	10	-0.238942
2102	11	-0.0413465							2102	11	-0.116706
2102	12	-0.283671							2102	12	-0.210739
2102	13	-0.223439							2102	13	-0.219486
2102	14	0.0469143							2102	14	0.0207852
2102	15	-0.0220416							2102	15	0.0242216
2102	16	0.021012							2102	16	0.0253799
2102	17	0.0129871							2102	17	0.0807975
2102	18	0.06474							2102	18	0.0747404
2102	19	0.0279881							2102	19	0.01957
2102	20	0.0587887							2102	20	0.0412417
2102	21	-0.0356457							2102	21	-0.075916
2102	22	0.0223911							2102	22	0.0290773
2102	23	-0.019018							2102	23	0.00844765
2102	24	0.0567879							2102	24	0.0297858
2102	25	-0.0222639							2102	25	-0.0125834
2102	26	0.0495288							2102	26	0.043705
2102	27	0.0104794							2102	27	-0.00873529
2102	28	-0.0525535							2102	28	-0.0015184
2102	29	0.0798689							2102	29	0.0894189
2102	30	0.0322037							2102	30	0.0563439
2102	31	0.0985237							2102	31	0.0774923
2102	32	-0.000824448							2102	32	-0.022419
2102	33	0.0322456							2102	33	0.00779432
2102	34	0.0689176							2102	34	0.0888106
2102	35	-0.0362415							2102	35	-0.0723985
2102	36	-0.021244							2102	36	0.0049413
2102	37	0.00343593							2102	37	-0.010743
2102	38	-0.037101							2102	38	-0.000808387
2102	39	0.0511735							2102	39	-0.00119967
2102	40	-0.0296989							2102	40	-0.00266969
2102	41	-0.0217184							2102	41	0.0154087
2102	42	0.0228389							2102	42	0.0164392
2102	43	0.0599479							2102	43	-0.0109757
2102	44	0.0625888							2102	44	0.0690999
2102	45	-0.0657507							2102	45	-0.0195585
2102	46	0.0407318							2102	46	0.0460078
2102	47	0.042699							2102	47	0.0029123
2102	48	0.174601							2102	48	0.174574
2102	49	-0.0808576							2102	49	-0.0757072
2102	50	0.0327953							2102	50	0.011547
2102	51	0.0455485							2102	51	0.0118145
2103	1	-0.420353							2103	1	-0.389655
2103	2	-0.187503							2103	2	-0.206367
2103	3	-0.124546							2103	3	-0.149253
2103	4	0.0089056							2103	4	0.0501389
2103	5	-0.0213477							2103	5	-0.0957436
2103	6	0.276156							2103	6	0.200763
2103	7	0.194357							2103	7	0.222945
2103	8	-0.0387205							2103	8	-0.0683659
2103	9	-0.212317							2103	9	-0.230235
2103	10	-0.212252							2103	10	-0.118628
2103	11	-0.0810433							2103	11	-0.102228
2103	12	-0.218452							2103	12	-0.271742
2103	13	-0.516594							2103	13	-0.487962
2103	14	-0.380883							2103	14	-0.359585
2103	15	0.0524031							2103	15	0.0670387
2103	16	0.0320363							2103	16	0.0688955
2103	17	-0.00243185							2103	17	0.0310429
2103	18	0.099695							2103	18	0.051269
2103	19	0.0119689							2103	19	0.0427351
2103	20	0.0114546							2103	20	0.0177732
2103	21	0.0255329							2103	21	0.0136594
2103	22	0.0357588							2103	22	0.0581748
2103	23	0.0107789							2103	23	-0.00396954
2103	24	0.0956559							2103	24	0.0772593
2103	25	-0.0190559							2103	25	0.00721558
2103	26	0.0255957							2103	26	0.061991
2103	27	-0.00543785							2103	27	-0.00381996
2103	28	0.0740778							2103	28	0.0432868
2103	29	0.0497184							2103	29	0.0645595
2103	30	0.0447906							2103	30	-0.00549423
2103	31	0.0457478							2103	31	0.0364705
2103	32	0.00122703							2103	32	0.0119234
2103	33	-0.0218196							2103	33	0.00387368
2103	34	0.0498972							2103	34	0.0566289
2103	35	0.0318205							2103	35	-0.0242117
2103	36	0.0314319							2103	36	0.0883604
2103	37	-0.0430243							2103	37	0.0480225
2103	38	-0.019953							2103	38	0.0605162
2103	39	0.0611619							2103	39	0.0565204
2103	40	-0.00076841							2103	40	-0.0200725
2103	41	0.038784							2103	41	-0.00722967
2103	42	0.000408675							2103	42	0.0310176
2103	43	0.0129428							2103	43	0.127223
2103	44	-0.00988116							2103	44	-0.00133464
2103	45	-0.0442152							2103	45	-0.00846645
2103	46	0.0850696							2103	46	0.0776823
2103	47	0.0383684							2103	47	0.0508698
2103	48	0.0576192							2103	48	0.102276
2103	49	-0.0498616							2103	49	-0.0128593
2103	50	0.0625611							2103	50	0.0253141
2103	51	-0.0162091							2103	51	-0.0274471
2104	1	-0.0908099							2104	1	-0.177542
2104	2	0.00362323							2104	2	-0.0155888
2104	3	-0.097586							2104	3	-0.197797
2104	4	0.160769							2104	4	0.199075
2104	5	-0.17737							2104	5	-0.140362
2104	6	0.21711							2104	6	0.267949
2104	7	0.16255							2104	7	0.155207
2104	8	-0.164797							2104	8	-0.102045
2104	9	0.0744052							2104	9	0.1063
2104	10	-0.0614272							2104	10	-0.085849
2104	11	0.486328							2104	11	0.486811
2104	12	0.289183							2104	12	0.263282
2104	13	0.157312							2104	13	0.130727
2104	14	0.0484687							2104	14	0.0517801
2104	15	-0.0170818							2104	15	0.0107441
2104	16	-0.040093							2104	16	-0.00679958
2104	17	0.0361272							2104	17	0.0670029
2104	18	-0.0354203							2104	18	0.00231535
2104	19	0.00221082							2104	19	0.0129156
2104	20	-0.0361586							2104	20	0.029818
2104	21	0.00400217							2104	21	0.0378213
2104	22	0.0112118							2104	22	-0.00236424
2104	23	0.00468378							2104	23	-0.0174197
2104	24	0.0712898							2104	24	0.0467653
2104	25	-0.0222853							2104	25	0.0160926
2104	26	0.0884149							2104	26	0.0504
2104	27	0.00834537							2104	27	-0.00320615
2104	28	-0.0448703							2104	28	-0.0264481
2104	29	-0.0260696							2104	29	0.0404736
2104	30	-0.0142008							2104	30	0.0292213
2104	31	-0.0217484							2104	31	-0.00823007
2104	32	-0.0118171							2104	32	0.0413824
2104	33	-0.0735121							2104	33	-0.000867956
2104	34	0.00329174							2104	34	0.0993391
2104	35	-0.0812636							2104	35	-0.0570525
2104	36	0.00481823							2104	36	0.079834
2104	37	-0.0385775							2104	37	-0.0201196
2104	38	-0.0527091							2104	38	-0.0485816
2104	39	0.00915487							2104	39	-0.02682
2104	40	-0.0717015							2104	40	-0.040404
2104	41	-0.0851544							2104	41	0.0503364
2104	42	0.0477081							2104	42	0.00481098
2104	43	-0.0848132							2104	43	-0.0169688
2104	44	-0.0386381							2104	44	-0.0367771
2104	45	-0.0717445							2104	45	-0.0231309
2104	46	-0.00955596							2104	46	0.0624861
2104	47	-0.00771076							2104	47	-0.0215672
2104	48	0.0388789							2104	48	0.0433369
2104	49	-0.164466							2104	49	-0.133178
2104	50	-0.0152555							2104	50	0.0170315
2104	51	-0.0240853							2104	51	0.00183798
2105	1	0.842103							2105	1	0.697874
2105	2	0.866017							2105	2	0.689832
2105	3	1.04251							2105	3	0.913015
2105	4	0.878766							2105	4	0.811143
2105	5	0.892878							2105	5	0.811342
2105	6	0.931342							2105	6	0.849099
2105	7	0.757957							2105	7	0.653932
2105	8	0.678265							2105	8	0.617694
2105	9	0.612669							2105	9	0.52905
2105	10	0.534561							2105	10	0.459133
2105	11	0.503146							2105	11	0.38471
2105	12	0.309667							2105	12	0.24973
2105	13	0.173888							2105	13	0.120747
2105	14	-0.019657							2105	14	0.0301485
2105	15	-0.00783411							2105	15	-0.0402335
2105	16	-0.0360987							2105	16	-0.125227
2105	17	-0.0319626							2105	17	-0.0139409
2105	18	-0.0602825							2105	18	-0.0278575
2105	19	-0.00545489							2105	19	-0.0146571
2105	20	-0.0196687							2105	20	0.000877618
2105	21	0.0240483							2105	21	0.019775
2105	22	0.0425587							2105	22	0.00441875
2105	23	-0.00308008							2105	23	-0.0525419
2105	24	0.000659291							2105	24	-0.0198394
2105	25	-0.0401317							2105	25	-0.0186931
2105	26	0.0304501							2105	26	-0.0550576
2105	27	0.0102577							2105	27	-0.0116506
2105	28	-0.0301892							2105	28	-0.0193931
2105	29	0.0558995							2105	29	0.0511409
2105	30	0.0382873							2105	30	-0.00375354
2105	31	0.0197617							2105	31	-0.0405739
2105	32	-0.0137886							2105	32	-0.0187886
2105	33	0.0123575							2105	33	-0.0511392
2105	34	0.0492694							2105	34	-0.017048
2105	35	-0.0606373							2105	35	-0.013488
2105	36	-0.0174559							2105	36	-0.0102577
2105	37	0.0242068							2105	37	-0.0457562
2105	38	-0.048475							2105	38	-0.12679
2105	39	0.0269691							2105	39	-0.0153085
2105	40	-0.0635067							2105	40	-0.0945351
2105	41	0.0179337							2105	41	-0.0324166
2105	42	-0.0426678							2105	42	-0.0331143
2105	43	0.00822779							2105	43	0.0297549
2105	44	0.0142958							2105	44	-0.0537753
2105	45	-0.0439919							2105	45	-0.0307556
2105	46	0.0542523							2105	46	-0.00775872
2105	47	0.109746							2105	47	-0.0237932
2105	48	-0.0131194							2105	48	-0.127813
2105	49	-0.0850193							2105	49	-0.098999
2105	50	-0.0576146							2105	50	-0.0972293
2105	51	-0.0146734							2105	51	-0.00826468
2106	1	-0.0239013							2106	1	-0.0667774
2106	2	0.247565							2106	2	0.158578
2106	3	0.146293							2106	3	0.0226623
2106	4	-0.0218413							2106	4	0.0349049
2106	5	0.136449							2106	5	0.191918
2106	6	0.216423							2106	6	0.162293
2106	7	0.136667							2106	7	0.113551
2106	8	0.027739							2106	8	0.149045
2106	9	0.222157							2106	9	0.234158
2106	10	-0.0331494							2106	10	-0.0301334
2106	11	0.0956698							2106	11	0.0593303
2106	12	0.335014							2106	12	0.324249
2106	13	0.138923							2106	13	0.134233
2106	14	0.0783678							2106	14	0.0443778
2106	15	0.0145539							2106	15	0.0483254
2106	16	0.00765307							2106	16	0.0107473
2106	17	0.0373944							2106	17	0.0144708
2106	18	0.0391097							2106	18	0.013273
2106	19	0.00520158							2106	19	0.0174902
2106	20	0.0626284							2106	20	0.0252639
2106	21	0.0582093							2106	21	0.0425226
2106	22	0.0771061							2106	22	0.0970696
2106	23	0.0305368							2106	23	0.0491385
2106	24	0.0773236							2106	24	0.112652
2106	25	0.0495429							2106	25	0.0422089
2106	26	0.0194726							2106	26	0.0201292
2106	27	-0.0437254							2106	27	-0.0718369
2106	28	0.0816918							2106	28	0.0557188
2106	29	0.04664							2106	29	0.0627546
2106	30	-0.00898655							2106	30	0.0608997
2106	31	0.0936813							2106	31	0.100991
2106	32	0.0817452							2106	32	0.068487
2106	33	0.0511806							2106	33	0.076323
2106	34	0.0264518							2106	34	0.0213483
2106	35	0.0429856							2106	35	0.0297609
2106	36	0.057323							2106	36	-0.0133238
2106	37	0.0707502							2106	37	0.0393312
2106	38	-0.0896763							2106	38	0.0324705
2106	39	0.0691252							2106	39	0.053277
2106	40	0.00312591							2106	40	-0.0110386
2106	41	0.0185556							2106	41	0.0542624
2106	42	-0.0649971							2106	42	-0.0410759
2106	43	0.0657024							2106	43	0.0112369
2106	44	-0.0894125							2106	44	-0.0416653
2106	45	0.0104669							2106	45	0.0342409
2106	46	-0.00118974							2106	46	-0.0198173
2106	47	0.0614147							2106	47	0.0480099
2106	48	0.0312136							2106	48	0.0989322
2106	49	0.00513907							2106	49	-0.0339949
2106	50	0.0259385							2106	50	-0.0172328
2106	51	0.0223029							2106	51	-0.00578773
2107	1	-0.172933							2107	1	-0.219609
2107	2	0.110509							2107	2	0.1029
2107	3	-0.078642							2107	3	-0.094314
2107	4	0.0858616							2107	4	0.130504
2107	5	-0.380487							2107	5	-0.276774
2107	6	-0.131138							2107	6	-0.0253507
2107	7	-0.156248							2107	7	-0.184778
2107	8	-0.247087							2107	8	-0.210163
2107	9	0.151403							2107	9	0.0101851
2107	10	-0.312375							2107	10	-0.286481
2107	11	-0.226934							2107	11	-0.0718925
2107	12	0.0330829							2107	12	-0.00668193
2107	13	-0.422932							2107	13	-0.411076
2107	14	0.0512394							2107	14	0.046867
2107	15	0.0693346							2107	15	0.0644519
2107	16	0.0813005							2107	16	0.0559155
2107	17	0.101645							2107	17	0.122744
2107	18	0.0510403							2107	18	0.0394069
2107	19	0.11283							2107	19	0.111718
2107	20	-0.00739815							2107	20	0.0297059
2107	21	0.103367							2107	21	0.0973294
2107	22	0.129077							2107	22	0.0882072
2107	23	0.0365358							2107	23	0.0139278
2107	24	0.0469112							2107	24	0.0445865
2107	25	0.0672279							2107	25	0.0553642
2107	26	0.0829642							2107	26	0.109479
2107	27	0.126194							2107	27	0.0494877
2107	28	0.0847835							2107	28	0.0373165
2107	29	0.0162601							2107	29	0.0219296
2107	30	0.0498753							2107	30	0.0357371
2107	31	0.0146022							2107	31	0.00818646
2107	32	0.0730823							2107	32	0.044502
2107	33	0.135034							2107	33	0.0743352
2107	34	0.0711135							2107	34	0.027137
2107	35	0.0821701							2107	35	0.0780023
2107	36	0.00737973							2107	36	0.0351238
2107	37	0.103934							2107	37	0.0819908
2107	38	-0.0697837							2107	38	-0.0635189
2107	39	0.0977271							2107	39	0.0494387
2107	40	0.0466961							2107	40	0.00887023
2107	41	0.133377							2107	41	0.0754911
2107	42	-0.00816679							2107	42	-0.0379866
2107	43	0.104044							2107	43	0.0765911
2107	44	0.0899569							2107	44	0.0344561
2107	45	0.0160258							2107	45	0.0554977
2107	46	0.103446							2107	46	0.0522485
2107	47	0.153118							2107	47	0.0823736
2107	48	0.129667							2107	48	0.0277132
2107	49	0.00742272							2107	49	0.0179331
2107	50	0.0218443							2107	50	-0.0472764
2107	51	0.045756							2107	51	0.110255
2108	1	-0.121978							2108	1	-0.197779
2108	2	-0.129644							2108	2	-0.127357
2108	3	0.0994378							2108	3	0.0712824
2108	4	-0.260125							2108	4	-0.225251
2108	5	-0.222456							2108	5	-0.213892
2108	6	0.12301							2108	6	0.0985658
2108	7	-0.207537							2108	7	-0.21137
2108	8	-0.252156							2108	8	-0.283005
2108	9	0.122909							2108	9	0.155096
2108	10	-0.368854							2108	10	-0.321267
2108	11	0.0214369							2108	11	-0.0156811
2108	12	0.0512907							2108	12	-0.0190808
2108	13	0.123851							2108	13	0.109687
2108	14	0.0546569							2108	14	0.0453758
2108	15	0.0585133							2108	15	0.0496314
2108	16	-0.0341633							2108	16	0.0460182
2108	17	0.0691342							2108	17	0.0551512
2108	18	0.0294881							2108	18	-0.0401264
2108	19	0.0911299							2108	19	0.0982498
2108	20	0.0175764							2108	20	0.0241914
2108	21	0.0513881							2108	21	0.0579938
2108	22	0.061049							2108	22	0.073671
2108	23	0.00564252							2108	23	0.00639183
2108	24	0.0453689							2108	24	0.0123757
2108	25	-0.0357358							2108	25	-0.00953068
2108	26	-0.00071802							2108	26	-0.0350111
2108	27	-0.0291736							2108	27	-0.0204604
2108	28	0.0523418							2108	28	0.016995
2108	29	0.019967							2108	29	0.0777052
2108	30	-0.00774301							2108	30	-0.00597567
2108	31	-0.0394533							2108	31	-0.0533393
2108	32	-0.00712579							2108	32	-0.0361366
2108	33	0.0593							2108	33	0.00804332
2108	34	0.0567586							2108	34	0.0159006
2108	35	0.0973718							2108	35	0.0917198
2108	36	-0.0351891							2108	36	-0.0339051
2108	37	0.0682271							2108	37	0.00926698
2108	38	-0.0666467							2108	38	-0.0469863
2108	39	0.0834783							2108	39	0.0383486
2108	40	-0.035009							2108	40	-0.0497861
2108	41	0.0302961							2108	41	0.0323916
2108	42	-0.0159105							2108	42	-0.0538269
2108	43	0.0835379							2108	43	0.0939324
2108	44	-0.0279237							2108	44	-0.0149994
2108	45	0.00721509							2108	45	-0.00154537
2108	46	-0.0835973							2108	46	-0.0590413
2108	47	0.0556072							2108	47	0.0558192
2108	48	-0.00739522							2108	48	-0.000942712
2108	49	0.0420275							2108	49	0.0879213
2108	50	-0.00621543							2108	50	-0.0818751
2108	51	0.0770809							2108	51	0.0665813
2109	1	-0.335951							2109	1	-0.26617
2109	2	0.0991523							2109	2	0.0478848
2109	3	-0.0755887							2109	3	-0.146466
2109	4	0.127754							2109	4	0.197332
2109	5	0.0407495							2109	5	0.029967
2109	6	0.0627433							2109	6	0.0952474
2109	7	0.144672							2109	7	0.0630771
2109	8	-0.219178							2109	8	-0.235988
2109	9	0.0846965							2109	9	0.0553685
2109	10	-0.339147							2109	10	-0.402442
2109	11	0.0398554							2109	11	0.0605098
2109	12	0.217117							2109	12	0.202815
2109	13	0.180017							2109	13	0.14377
2109	14	0.00640116							2109	14	0.0446757
2109	15	0.0260655							2109	15	0.00570929
2109	16	0.0370739							2109	16	0.0484114
2109	17	0.0856906							2109	17	0.0448603
2109	18	0.0449502							2109	18	0.0331842
2109	19	0.0536558							2109	19	0.0261775
2109	20	-0.0315291							2109	20	-0.0423542
2109	21	0.0708411							2109	21	0.0528168
2109	22	0.0224972							2109	22	0.0397096
2109	23	0.0200764							2109	23	0.0289171
2109	24	0.0811342							2109	24	0.02881
2109	25	-0.0620132							2109	25	-0.0691417
2109	26	-0.0232605							2109	26	-0.0144319
2109	27	0.0141905							2109	27	0.0169928
2109	28	0.034591							2109	28	0.0125869
2109	29	0.0476039							2109	29	0.0303123
2109	30	0.0415954							2109	30	0.0377053
2109	31	-0.0355019							2109	31	-0.074112
2109	32	-0.0054165							2109	32	0.00544549
2109	33	0.0485934							2109	33	0.0628619
2109	34	0.0177553							2109	34	-0.042984
2109	35	0.104339							2109	35	0.104274
2109	36	-0.00241778							2109	36	-0.0707601
2109	37	0.056736							2109	37	0.0714669
2109	38	0.0201151							2109	38	-0.019645
2109	39	0.119564							2109	39	0.0714525
2109	40	-0.110489							2109	40	-0.169738
2109	41	0.0751145							2109	41	0.0606912
2109	42	0.0124888							2109	42	0.00729506
2109	43	0.0879819							2109	43	0.0936576
2109	44	-0.0828867							2109	44	-0.0834891
2109	45	0.059038							2109	45	0.107063
2109	46	0.0203428							2109	46	0.00574331
2109	47	0.152139							2109	47	0.10071
2109	48	0.0186102							2109	48	0.0645851
2109	49	0.00670237							2109	49	0.0392873
2109	50	-0.0627429							2109	50	-0.10096
2109	51	0.0279905							2109	51	-0.0291255
2110	1	0.228904							2110	1	0.178828
2110	2	0.093293							2110	2	-0.00757784
2110	3	0.0354024							2110	3	0.209361
2110	4	-0.0465864							2110	4	0.0709428
2110	5	-0.34125							2110	5	-0.266169
2110	6	-0.0462357							2110	6	-0.0087855
2110	7	-0.240077							2110	7	-0.333237
2110	8	-0.176021							2110	8	-0.188152
2110	9	-0.156568							2110	9	-0.145444
2110	10	-0.0437051							2110	10	-0.0797788
2110	11	0.273674							2110	11	0.231565
2110	12	0.364904							2110	12	0.379563
2110	13	0.151751							2110	13	0.172987
2110	14	0.0984589							2110	14	0.0814394
2110	15	0.0362252							2110	15	0.0638121
2110	16	0.123908							2110	16	0.130347
2110	17	0.0805232							2110	17	0.0754924
2110	18	0.0966493							2110	18	0.135635
2110	19	0.0778329							2110	19	0.0850932
2110	20	-0.034954							2110	20	0.0120368
2110	21	0.0894411							2110	21	0.0983791
2110	22	0.0734345							2110	22	0.0965069
2110	23	0.0189829							2110	23	0.0315948
2110	24	0.0348066							2110	24	0.0573441
2110	25	-0.0608347							2110	25	-0.00128815
2110	26	0.0396078							2110	26	0.0789859
2110	27	0.0800989							2110	27	0.0435927
2110	28	0.0647588							2110	28	0.0263678
2110	29	0.0362966							2110	29	0.0173039
2110	30	0.0254126							2110	30	0.0480301
2110	31	0.0165564							2110	31	-0.00522863
2110	32	0.121212							2110	32	0.104016
2110	33	0.101919							2110	33	0.109878
2110	34	0.0870727							2110	34	0.0634923
2110	35	0.11045							2110	35	0.103089
2110	36	0.0984318							2110	36	0.0239297
2110	37	0.134091							2110	37	0.103908
2110	38	-0.0310873							2110	38	-0.035062
2110	39	0.17325							2110	39	0.0938717
2110	40	0.0109763							2110	40	0.0376854
2110	41	0.0959233							2110	41	0.0187724
2110	42	0.0446656							2110	42	0.0685408
2110	43	0.158514							2110	43	0.131352
2110	44	0.0352906							2110	44	0.0068845
2110	45	0.101876							2110	45	0.157639
2110	46	0.0770531							2110	46	0.0493942
2110	47	0.196139							2110	47	0.177115
2110	48	0.0391993							2110	48	-0.00811602
2110	49	0.154737							2110	49	0.137194
2110	50	0.0740584							2110	50	-0.0433982
2110	51	0.18189							2110	51	0.0400054
2111	1	-0.0604133							2111	1	-0.0409413
2111	2	-0.0489567							2111	2	-0.0574049
2111	3	0.0988394							2111	3	0.0935911
2111	4	0.0902616							2111	4	0.129166
2111	5	-0.121337							2111	5	-0.0816451
2111	6	0.0623848							2111	6	-0.0504978
2111	7	0.222943							2111	7	0.19543
2111	8	-0.145267							2111	8	-0.168116
2111	9	0.0472865							2111	9	0.0967403
2111	10	-0.142984							2111	10	-0.102586
2111	11	-0.06441							2111	11	-0.027814
2111	12	0.393939							2111	12	0.350446
2111	13	0.137603							2111	13	0.195293
2111	14	0.10334							2111	14	0.131601
2111	15	-0.00302354							2111	15	-0.0478281
2111	16	0.0397911							2111	16	0.0839354
2111	17	0.0445154							2111	17	0.0629758
2111	18	0.0277411							2111	18	0.0620629
2111	19	0.0422031							2111	19	0.0728088
2111	20	0.0315219							2111	20	0.0537301
2111	21	0.0536188							2111	21	0.0475605
2111	22	0.071841							2111	22	0.0822507
2111	23	0.0208005							2111	23	-0.00320142
2111	24	0.0455622							2111	24	0.0138424
2111	25	0.00942813							2111	25	0.0342578
2111	26	-0.0300933							2111	26	0.0091377
2111	27	0.0130684							2111	27	0.0589419
2111	28	0.0150249							2111	28	0.0454342
2111	29	0.0679578							2111	29	0.0465849
2111	30	0.0177019							2111	30	0.0279799
2111	31	0.00617719							2111	31	0.0410014
2111	32	0.0121443							2111	32	-0.00239137
2111	33	0.121797							2111	33	0.125111
2111	34	0.0858286							2111	34	0.0486681
2111	35	0.105214							2111	35	0.110549
2111	36	0.028148							2111	36	0.0118945
2111	37	0.100902							2111	37	0.122278
2111	38	-0.108055							2111	38	-0.144824
2111	39	0.089092							2111	39	0.0949496
2111	40	-0.0212979							2111	40	-0.0609353
2111	41	0.0910561							2111	41	0.0330874
2111	42	0.000408909							2111	42	-0.0262496
2111	43	0.181608							2111	43	0.121636
2111	44	-0.0713483							2111	44	-0.0406618
2111	45	0.0669478							2111	45	0.073754
2111	46	0.0404012							2111	46	-0.0792847
2111	47	0.154947							2111	47	0.0797672
2111	48	0.0947811							2111	48	0.00887639
2111	49	0.117529							2111	49	0.112624
2111	50	-0.142318							2111	50	-0.148626
2111	51	0.0684214							2111	51	0.04829
2112	1	-0.100252							2112	1	-0.141497
2112	2	0.0929045							2112	2	0.115742
2112	3	0.200158							2112	3	0.18572
2112	4	0.226922							2112	4	0.255299
2112	5	-0.107975							2112	5	-0.014809
2112	6	0.210648							2112	6	0.186944
2112	7	0.00373886							2112	7	-0.0209575
2112	8	-0.0157688							2112	8	0.0149293
2112	9	0.110064							2112	9	0.10556
2112	10	-0.0789617							2112	10	-0.0676283
2112	11	0.477708							2112	11	0.425453
2112	12	0.354428							2112	12	0.358019
2112	13	0.182891							2112	13	0.161769
2112	14	0.136555							2112	14	0.119699
2112	15	0.0369245							2112	15	-0.0426708
2112	16	0.106842							2112	16	0.0871816
2112	17	0.0190069							2112	17	0.0541954
2112	18	0.0663874							2112	18	0.0620914
2112	19	0.0454373							2112	19	0.0250434
2112	20	0.0179551							2112	20	0.0331031
2112	21	0.0724536							2112	21	0.0804124
2112	22	0.125357							2112	22	0.0922538
2112	23	-0.0210144							2112	23	-0.00310135
2112	24	-0.0278645							2112	24	-0.0188844
2112	25	-0.0389343							2112	25	0.0234301
2112	26	-0.0107528							2112	26	-0.0119658
2112	27	0.015524							2112	27	0.0337773
2112	28	0.033043							2112	28	0.0117707
2112	29	0.0433962							2112	29	-0.0296644
2112	30	0.0669588							2112	30	0.0819984
2112	31	-0.0154747							2112	31	0.0412402
2112	32	0.0449663							2112	32	0.00829002
2112	33	0.0369025							2112	33	0.0972963
2112	34	0.102906							2112	34	0.0568456
2112	35	0.0977239							2112	35	0.121634
2112	36	0.0431995							2112	36	0.0150411
2112	37	0.0410284							2112	37	0.0236729
2112	38	0.0578126							2112	38	0.00276354
2112	39	0.0714354							2112	39	0.0660203
2112	40	0.0292079							2112	40	-0.015183
2112	41	0.0594797							2112	41	0.0432988
2112	42	0.035463							2112	42	0.0112501
2112	43	0.130106							2112	43	0.200733
2112	44	0.0437926							2112	44	0.0213501
2112	45	0.122284							2112	45	0.134418
2112	46	0.0203982							2112	46	0.0430184
2112	47	0.147891							2112	47	0.167355
2112	48	0.103246							2112	48	0.0676252
2112	49	0.111547							2112	49	0.0807732
2112	50	0.00160471							2112	50	-0.0406824
2112	51	0.0374053							2112	51	0.103524
2113	1	-0.0915504							2113	1	-0.11342
2113	2	-0.0678689							2113	2	-0.0971442
2113	3	0.150766							2113	3	0.235039
2113	4	-0.109408							2113	4	-0.0522659
2113	5	-0.151119							2113	5	-0.0609122
2113	6	0.0649211							2113	6	-0.0151576
2113	7	-0.0491183							2113	7	-0.0143406
2113	8	-0.212408							2113	8	-0.281632
2113	9	-0.121249							2113	9	-0.113891
2113	10	-0.0236428							2113	10	-0.0386742
2113	11	0.140398							2113	11	0.126686
2113	12	-0.291004							2113	12	-0.319081
2113	13	-0.137924							2113	13	-0.146207
2113	14	0.133184							2113	14	0.100853
2113	15	-0.0993131							2113	15	-0.0861365
2113	16	0.0626333							2113	16	0.0490281
2113	17	0.0693601							2113	17	0.0494533
2113	18	0.0963476							2113	18	0.0602534
2113	19	-0.000914936							2113	19	0.00398261
2113	20	0.0565464							2113	20	0.0771197
2113	21	0.0249786							2113	21	0.0430835
2113	22	0.0780805							2113	22	0.0515586
2113	23	0.0485068							2113	23	-0.0220173
2113	24	0.0635177							2113	24	0.0450534
2113	25	0.0552885							2113	25	-0.0102031
2113	26	0.0213821							2113	26	-0.00926118
2113	27	0.124765							2113	27	0.0645996
2113	28	0.0813715							2113	28	0.0263508
2113	29	0.0676406							2113	29	0.044077
2113	30	0.072523							2113	30	0.0531115
2113	31	0.0416231							2113	31	0.00344716
2113	32	0.0335468							2113	32	0.0296428
2113	33	0.0783791							2113	33	0.0694559
2113	34	-0.00954239							2113	34	0.0388152
2113	35	0.135927							2113	35	0.146892
2113	36	0.0249555							2113	36	0.0999864
2113	37	0.194048							2113	37	0.132343
2113	38	0.00228122							2113	38	0.0478593
2113	39	0.138342							2113	39	0.119425
2113	40	0.0155108							2113	40	-0.00687889
2113	41	0.0827475							2113	41	0.0841289
2113	42	0.0899037							2113	42	0.0151093
2113	43	0.152858							2113	43	0.14047
2113	44	0.070284							2113	44	0.00213093
2113	45	0.2028							2113	45	0.0877107
2113	46	0.0510454							2113	46	-0.0351823
2113	47	0.168775							2113	47	0.136626
2113	48	0.138298							2113	48	0.0503763
2113	49	0.172973							2113	49	0.195991
2113	50	-0.061222							2113	50	-0.0718336
2113	51	0.178647							2113	51	0.0974411
2114	1	-0.0408735							2114	1	-0.0278572
2114	2	0.110004							2114	2	0.0215442
2114	3	-0.113122							2114	3	-0.0646503
2114	4	0.146161							2114	4	0.161685
2114	5	-0.240279							2114	5	-0.18546
2114	6	-0.0518594							2114	6	-0.0567241
2114	7	0.171278							2114	7	0.211098
2114	8	-0.288822							2114	8	-0.213531
2114	9	0.103168							2114	9	0.133477
2114	10	-0.0946276							2114	10	-0.114479
2114	11	0.0551524							2114	11	0.0909948
2114	12	-0.205762							2114	12	-0.230571
2114	13	0.194641							2114	13	0.222739
2114	14	0.104729							2114	14	0.146197
2114	15	-0.0238957							2114	15	-0.0207787
2114	16	0.0136157							2114	16	0.00502857
2114	17	0.0797753							2114	17	0.0261227
2114	18	0.0744768							2114	18	0.0695912
2114	19	0.0137834							2114	19	0.0571087
2114	20	0.0860932							2114	20	0.0728497
2114	21	-0.006136							2114	21	0.0029579
2114	22	0.0527046							2114	22	0.0704666
2114	23	0.0231782							2114	23	0.0560151
2114	24	0.0359971							2114	24	0.0199348
2114	25	0.0209486							2114	25	0.00863093
2114	26	0.0107462							2114	26	-0.0169206
2114	27	0.0797732							2114	27	0.0294664
2114	28	0.0509072							2114	28	0.0285624
2114	29	0.0257873							2114	29	0.0836471
2114	30	0.0802539							2114	30	0.0604746
2114	31	0.0774239							2114	31	0.0214143
2114	32	-0.0412579							2114	32	0.0161819
2114	33	0.0828611							2114	33	0.0725197
2114	34	0.0477069							2114	34	0.0695965
2114	35	0.107558							2114	35	0.138514
2114	36	-0.00273426							2114	36	-0.0261847
2114	37	0.118579							2114	37	0.103309
2114	38	-0.124878							2114	38	-0.056448
2114	39	0.0445885							2114	39	0.129136
2114	40	-0.0166031							2114	40	-0.00725699
2114	41	0.0536049							2114	41	0.0327652
2114	42	-0.0296198							2114	42	-0.023127
2114	43	0.133681							2114	43	0.127187
2114	44	-0.0947676							2114	44	-0.106371
2114	45	0.104882							2114	45	0.142795
2114	46	0.000759107							2114	46	-0.0374828
2114	47	0.0384163							2114	47	0.115409
2114	48	0.0385646							2114	48	0.0498655
2114	49	0.048721							2114	49	0.145399
2114	50	-0.0539092							2114	50	-0.088548
2114	51	0.0789741							2114	51	0.0391171
2115	1	-0.0234923							2115	1	-0.00963961
2115	2	-0.0639875							2115	2	-0.155472
2115	3	-0.0283012							2115	3	0.0277487
2115	4	0.143293							2115	4	0.0654241
2115	5	-0.103166							2115	5	-0.183087
2115	6	-0.099306							2115	6	-0.0985309
2115	7	0.0245235							2115	7	-0.0300857
2115	8	-0.0803828							2115	8	-0.152167
2115	9	0.0308767							2115	9	0.038457
2115	10	-0.0713464							2115	10	-0.161306
2115	11	0.0995979							2115	11	0.0490291
2115	12	-0.104781							2115	12	-0.138493
2115	13	0.244984							2115	13	0.247336
2115	14	0.131977							2115	14	0.121224
2115	15	0.0269974							2115	15	-0.000248548
2115	16	0.00388651							2115	16	-0.0064268
2115	17	0.00186345							2115	17	0.0285315
2115	18	0.0377955							2115	18	-0.0100512
2115	19	0.0500104							2115	19	0.00384089
2115	20	0.0697786							2115	20	0.0774942
2115	21	0.116948							2115	21	0.0644977
2115	22	0.0876581							2115	22	0.0343701
2115	23	0.0382774							2115	23	0.0453795
2115	24	0.066496							2115	24	0.0264665
2115	25	0.00188716							2115	25	0.0384098
2115	26	0.0485866							2115	26	0.00930067
2115	27	0.10778							2115	27	0.0708584
2115	28	0.0421732							2115	28	0.0651616
2115	29	0.0762437							2115	29	0.104822
2115	30	0.0813266							2115	30	0.0949097
2115	31	0.0524758							2115	31	0.0176616
2115	32	0.0210071							2115	32	0.0461162
2115	33	0.10596							2115	33	0.0642162
2115	34	0.0278376							2115	34	0.0250425
2115	35	0.0751147							2115	35	0.0521822
2115	36	0.103698							2115	36	0.0564994
2115	37	0.049216							2115	37	0.0453303
2115	38	0.00143661							2115	38	0.0182207
2115	39	0.122392							2115	39	0.087165
2115	40	0.0784431							2115	40	0.118345
2115	41	0.0803933							2115	41	0.0809796
2115	42	0.0170168							2115	42	0.0582854
2115	43	0.117674							2115	43	0.138174
2115	44	0.0123915							2115	44	0.044328
2115	45	0.114166							2115	45	0.145472
2115	46	0.0543098							2115	46	0.116286
2115	47	0.169546							2115	47	0.0713375
2115	48	-0.024563							2115	48	-0.0190606
2115	49	0.100242							2115	49	0.0804304
2115	50	-0.0286733							2115	50	-0.0166353
2115	51	0.137421							2115	51	0.111441
2116	1	0.886558							2116	1	0.859901
2116	2	0.938292							2116	2	0.857865
2116	3	1.10065							2116	3	0.947939
2116	4	0.993406							2116	4	0.961967
2116	5	0.889701							2116	5	0.783142
2116	6	0.735354							2116	6	0.730229
2116	7	0.847952							2116	7	0.774289
2116	8	0.633878							2116	8	0.653446
2116	9	0.596035							2116	9	0.567687
2116	10	0.53286							2116	10	0.467212
2116	11	0.480251							2116	11	0.455092
2116	12	0.273213							2116	12	0.228703
2116	13	0.116726							2116	13	0.146747
2116	14	0.0741381							2116	14	0.0207805
2116	15	-0.0959615							2116	15	-0.0628118
2116	16	-0.0477625							2116	16	-0.018778
2116	17	-0.0430979							2116	17	-0.0269353
2116	18	-0.05573							2116	18	-0.0271225
2116	19	-0.114768							2116	19	-0.0897517
2116	20	-0.00352018							2116	20	0.0118595
2116	21	0.0145101							2116	21	-0.00350643
2116	22	0.00793562							2116	22	-0.0164339
2116	23	-0.00451566							2116	23	-0.011411
2116	24	0.0583337							2116	24	0.0618111
2116	25	-0.00967972							2116	25	-0.00476023
2116	26	0.00927477							2116	26	0.0287427
2116	27	0.0302047							2116	27	0.0509037
2116	28	0.053394							2116	28	0.0241425
2116	29	0.0736175							2116	29	0.0597092
2116	30	0.0305893							2116	30	0.014863
2116	31	-0.029936							2116	31	0.00615385
2116	32	-0.0509459							2116	32	-0.0251254
2116	33	0.0177504							2116	33	0.00676391
2116	34	0.0829944							2116	34	-0.000135353
2116	35	0.117269							2116	35	0.0447217
2116	36	-0.0467391							2116	36	-0.118818
2116	37	0.00671537							2116	37	-0.024321
2116	38	-0.0460835							2116	38	-0.0405219
2116	39	-0.024567							2116	39	-0.00166575
2116	40	-0.0727115							2116	40	-0.0936703
2116	41	0.0316389							2116	41	0.0531173
2116	42	0.0364949							2116	42	-0.0383646
2116	43	0.0274543							2116	43	0.0170985
2116	44	0.0205568							2116	44	0.00100617
2116	45	0.123335							2116	45	0.07208
2116	46	0.00274074							2116	46	-0.0282874
2116	47	0.0933303							2116	47	0.042255
2116	48	0.103114							2116	48	0.034036
2116	49	0.0672036							2116	49	0.0894999
2116	50	-0.0659797							2116	50	-0.0902665
2116	51	0.0449316							2116	51	-0.0303696
2117	1	-0.233876							2117	1	-0.205706
2117	2	-0.381829							2117	2	-0.358583
2117	3	0.0850049							2117	3	0.00356796
2117	4	-0.0374301							2117	4	-0.0490155
2117	5	-0.0659813							2117	5	-0.0730801
2117	6	0.05573							2117	6	0.046244
2117	7	0.151615							2117	7	0.125718
2117	8	-0.119666							2117	8	-0.0590026
2117	9	0.112789							2117	9	0.0797151
2117	10	0.215928							2117	10	0.21223
2117	11	0.549879							2117	11	0.571296
2117	12	0.251146							2117	12	0.239604
2117	13	0.162177							2117	13	0.171969
2117	14	0.0367054							2117	14	0.0799924
2117	15	-0.0145473							2117	15	0.0391968
2117	16	-0.000871474							2117	16	-0.0478096
2117	17	-0.0476328							2117	17	-0.0392282
2117	18	0.0696241							2117	18	0.0746277
2117	19	0.0142384							2117	19	0.0481252
2117	20	0.0689487							2117	20	0.0640966
2117	21	0.0374478							2117	21	0.0490984
2117	22	0.0124964							2117	22	-0.0136577
2117	23	0.00794203							2117	23	0.0589011
2117	24	0.0162233							2117	24	0.0403696
2117	25	-0.0529093							2117	25	0.023751
2117	26	-0.0483523							2117	26	0.0609736
2117	27	0.0509215							2117	27	0.0644822
2117	28	0.0646215							2117	28	0.0547325
2117	29	0.0854631							2117	29	0.107535
2117	30	0.00393951							2117	30	0.0582783
2117	31	0.0635256							2117	31	0.0763982
2117	32	0.0288393							2117	32	0.0574692
2117	33	0.148771							2117	33	0.0817341
2117	34	0.0459255							2117	34	0.0665401
2117	35	0.0238772							2117	35	0.0747578
2117	36	0.022543							2117	36	0.00387452
2117	37	-0.0161685							2117	37	0.0261755
2117	38	0.0456735							2117	38	0.0476238
2117	39	0.0237151							2117	39	0.0677306
2117	40	0.052754							2117	40	0.0478682
2117	41	-0.0648567							2117	41	-0.00495032
2117	42	0.127501							2117	42	0.0252141
2117	43	0.0413116							2117	43	0.0224707
2117	44	0.0521519							2117	44	0.0149281
2117	45	0.0898746							2117	45	0.0862241
2117	46	0.138781							2117	46	0.121419
2117	47	0.0302361							2117	47	0.0692623
2117	48	-0.0163288							2117	48	0.0756496
2117	49	-0.0228167							2117	49	0.063303
2117	50	0.0150907							2117	50	-0.0331854
2117	51	0.0732472							2117	51	0.0868922
2118	1	-0.0984549							2118	1	-0.0918033
2118	2	-0.309226							2118	2	-0.198571
2118	3	0.158007							2118	3	0.19273
2118	4	-0.0801588							2118	4	-0.0615087
2118	5	-0.0338162							2118	5	-0.0311512
2118	6	0.157041							2118	6	0.174013
2118	7	0.140533							2118	7	0.141008
2118	8	-0.213358							2118	8	-0.179884
2118	9	-0.114886							2118	9	-0.0736481
2118	10	-0.00474179							2118	10	0.0096364
2118	11	0.169493							2118	11	0.107446
2118	12	0.353113							2118	12	0.271177
2118	13	0.23762							2118	13	0.218624
2118	14	0.0599762							2118	14	0.0506234
2118	15	0.0668549							2118	15	0.0653088
2118	16	-0.00807472							2118	16	-0.0114953
2118	17	0.0370929							2118	17	0.085242
2118	18	0.045237							2118	18	-0.00586169
2118	19	0.0509558							2118	19	0.0329045
2118	20	-0.0171849							2118	20	-0.00411124
2118	21	0.113441							2118	21	0.0641837
2118	22	0.0906927							2118	22	0.0841502
2118	23	0.0295804							2118	23	0.0465796
2118	24	0.0665576							2118	24	0.0730309
2118	25	0.0657565							2118	25	0.0348891
2118	26	0.0969864							2118	26	0.0737289
2118	27	0.109563							2118	27	0.0602596
2118	28	0.103035							2118	28	0.0881824
2118	29	0.0504799							2118	29	0.0480825
2118	30	0.132598							2118	30	0.122877
2118	31	0.0979143							2118	31	0.0511773
2118	32	0.0285605							2118	32	0.0494354
2118	33	0.0603541							2118	33	0.0403328
2118	34	0.124283							2118	34	0.10482
2118	35	0.099247							2118	35	0.0723946
2118	36	0.131036							2118	36	0.0477617
2118	37	0.00245266							2118	37	-0.0162574
2118	38	0.0968352							2118	38	0.0520214
2118	39	0.145928							2118	39	0.00166867
2118	40	0.121354							2118	40	0.0355554
2118	41	0.0403249							2118	41	0.0401205
2118	42	0.100692							2118	42	0.0711751
2118	43	0.0758968							2118	43	-0.0144439
2118	44	0.0913009							2118	44	0.0455885
2118	45	0.0287638							2118	45	0.0108088
2118	46	0.119121							2118	46	0.066479
2118	47	0.117286							2118	47	0.0747747
2118	48	0.09814							2118	48	0.0202886
2118	49	0.0887144							2118	49	0.119168
2118	50	0.0524583							2118	50	-0.00758433
2118	51	0.130992							2118	51	0.0409189
2119	1	0.970867							2119	1	0.858562
2119	2	0.994323							2119	2	0.823956
2119	3	0.974509							2119	3	0.84867
2119	4	1.00639							2119	4	0.895352
2119	5	0.957064							2119	5	0.835004
2119	6	0.882525							2119	6	0.799276
2119	7	0.849394							2119	7	0.75478
2119	8	0.643365							2119	8	0.61442
2119	9	0.613409							2119	9	0.567895
2119	10	0.587946							2119	10	0.557885
2119	11	0.501696							2119	11	0.508803
2119	12	0.232959							2119	12	0.228576
2119	13	0.177166							2119	13	0.172076
2119	14	0.00580234							2119	14	0.0479821
2119	15	0.0426011							2119	15	0.017773
2119	16	0.0299998							2119	16	0.0176377
2119	17	0.0173812							2119	17	0.0766448
2119	18	-0.0218545							2119	18	-0.0468391
2119	19	0.0152686							2119	19	-0.00118606
2119	20	-0.0152174							2119	20	-0.0329938
2119	21	0.0680534							2119	21	0.0627385
2119	22	0.029976							2119	22	0.0352841
2119	23	0.0717997							2119	23	-0.00816383
2119	24	0.031541							2119	24	0.0593625
2119	25	0.0645405							2119	25	0.089182
2119	26	0.0482175							2119	26	0.00807933
2119	27	-0.0186277							2119	27	-0.0121987
2119	28	0.125974							2119	28	0.0650815
2119	29	0.059152							2119	29	0.0412261
2119	30	0.0784857							2119	30	0.0401238
2119	31	0.0826596							2119	31	0.0764996
2119	32	0.106993							2119	32	0.0778387
2119	33	0.0494156							2119	33	0.0345844
2119	34	0.123099							2119	34	0.0917182
2119	35	-0.0194521							2119	35	0.0292607
2119	36	0.0945734							2119	36	0.0371998
2119	37	-0.0727696							2119	37	-0.108333
2119	38	0.0977863							2119	38	0.0375777
2119	39	0.104608							2119	39	0.0511723
2119	40	0.0582628							2119	40	0.0661794
2119	41	0.0112778							2119	41	0.00836031
2119	42	0.134114							2119	42	0.145056
2119	43	-0.00917908							2119	43	-0.0151561
2119	44	0.0402321							2119	44	0.0725128
2119	45	-0.0116078							2119	45	-0.0550149
2119	46	0.162602							2119	46	0.0795533
2119	47	0.0710187							2119	47	0.0384623
2119	48	0.0717765							2119	48	0.00655096
2119	49	0.0296391							2119	49	-0.0405395
2119	50	-0.0349512							2119	50	-0.0215343
2119	51	-0.0343306							2119	51	-0.105999
2120	1	0.109478							2120	1	0.138737
2120	2	-0.211607							2120	2	-0.203651
2120	3	0.186614							2120	3	0.127261
2120	4	-0.00486357							2120	4	0.0228436
2120	5	0.0735606							2120	5	0.136424
2120	6	-0.0371898							2120	6	-0.127694
2120	7	0.128191							2120	7	0.146968
2120	8	-0.19432							2120	8	-0.216492
2120	9	-0.291578							2120	9	-0.195346
2120	10	-0.299654							2120	10	-0.217166
2120	11	-0.114108							2120	11	-0.154011
2120	12	-0.111965							2120	12	-0.0683282
2120	13	0.196347							2120	13	0.180247
2120	14	0.0222056							2120	14	0.0920604
2120	15	0.0958181							2120	15	0.0746153
2120	16	0.0430846							2120	16	0.0406496
2120	17	0.116427							2120	17	0.081512
2120	18	0.0189291							2120	18	0.063135
2120	19	0.0999217							2120	19	0.0561942
2120	20	0.0295208							2120	20	0.0540049
2120	21	0.108608							2120	21	0.115481
2120	22	0.103566							2120	22	0.145993
2120	23	0.108991							2120	23	0.0980799
2120	24	0.0802833							2120	24	0.076191
2120	25	0.0716186							2120	25	0.0934059
2120	26	0.149464							2120	26	0.148801
2120	27	0.0239448							2120	27	0.0259289
2120	28	0.147236							2120	28	0.127256
2120	29	0.1498							2120	29	0.0785193
2120	30	0.164816							2120	30	0.139695
2120	31	0.0740489							2120	31	0.090916
2120	32	0.0744691							2120	32	0.123605
2120	33	0.053432							2120	33	0.114803
2120	34	0.0814814							2120	34	0.157178
2120	35	0.0548376							2120	35	0.087686
2120	36	0.032613							2120	36	0.0614313
2120	37	-0.0108064							2120	37	0.00187765
2120	38	0.0816105							2120	38	0.0476919
2120	39	0.042708							2120	39	0.0451329
2120	40	0.0650203							2120	40	0.0982134
2120	41	0.0646869							2120	41	0.068094
2120	42	0.192304							2120	42	0.181314
2120	43	-0.0195358							2120	43	0.0355706
2120	44	0.0994179							2120	44	0.0852202
2120	45	0.0548908							2120	45	0.0870225
2120	46	0.0744691							2120	46	0.0739181
2120	47	0.0606087							2120	47	0.0753148
2120	48	0.0593746							2120	48	0.0617605
2120	49	0.0229886							2120	49	0.00627704
2120	50	0.10761							2120	50	0.0666603
2120	51	-0.00630206							2120	51	0.0278234
2121	1	-0.206213							2121	1	-0.240192
2121	2	-0.305954							2121	2	-0.45593
2121	3	-0.199023							2121	3	-0.169384
2121	4	-0.00382771							2121	4	0.0348791
2121	5	0.0300084							2121	5	0.0410844
2121	6	-0.0668881							2121	6	-0.0627809
2121	7	-0.33212							2121	7	-0.213066
2121	8	-0.207878							2121	8	-0.156063
2121	9	0.027249							2121	9	0.0318353
2121	10	0.080009							2121	10	0.0815341
2121	11	-0.287392							2121	11	-0.365622
2121	12	-0.136085							2121	12	-0.149038
2121	13	0.206373							2121	13	0.150122
2121	14	0.0162621							2121	14	-0.00196451
2121	15	0.0389352							2121	15	-0.0120799
2121	16	0.114871							2121	16	0.0553358
2121	17	0.0699001							2121	17	0.0989586
2121	18	0.0219941							2121	18	0.00270626
2121	19	0.0705744							2121	19	0.0450465
2121	20	0.0497926							2121	20	0.0160718
2121	21	0.044229							2121	21	0.0591124
2121	22	0.0292189							2121	22	0.014531
2121	23	0.0501343							2121	23	0.0714174
2121	24	0.139397							2121	24	0.0719753
2121	25	0.0840173							2121	25	0.0458608
2121	26	0.103388							2121	26	0.0616074
2121	27	-0.0460322							2121	27	0.0330176
2121	28	0.120617							2121	28	0.0776085
2121	29	0.0686658							2121	29	0.0688463
2121	30	0.10053							2121	30	0.0756647
2121	31	0.10564							2121	31	0.0424159
2121	32	0.176645							2121	32	0.168316
2121	33	0.0779245							2121	33	0.0182287
2121	34	0.141152							2121	34	0.128678
2121	35	0.0287369							2121	35	0.0322835
2121	36	0.0726675							2121	36	0.0334436
2121	37	0.0892695							2121	37	-0.0230131
2121	38	0.14314							2121	38	0.0924113
2121	39	-0.0580671							2121	39	-0.0233506
2121	40	0.0692615							2121	40	0.0518522
2121	41	0.0658969							2121	41	0.00856492
2121	42	0.146933							2121	42	0.153218
2121	43	-0.0531349							2121	43	-0.0019789
2121	44	0.0998344							2121	44	0.0691354
2121	45	0.0295928							2121	45	-0.0191764
2121	46	0.0665516							2121	46	0.0652725
2121	47	0.0710478							2121	47	0.0303314
2121	48	0.122225							2121	48	0.0587749
2121	49	0.0169098							2121	49	0.0399995
2121	50	0.0482902							2121	50	0.0834694
2121	51	0.0489819							2121	51	0.0617399
2122	1	-0.0233542							2122	1	0.0121478
2122	2	-0.335113							2122	2	-0.179075
2122	3	0.0964464							2122	3	0.0157715
2122	4	0.163931							2122	4	0.122605
2122	5	0.0343065							2122	5	0.018051
2122	6	0.131634							2122	6	0.024248
2122	7	-0.363226							2122	7	-0.400687
2122	8	-0.212407							2122	8	-0.24292
2122	9	0.0880745							2122	9	0.00815254
2122	10	-0.0493732							2122	10	-0.0633534
2122	11	-0.1326							2122	11	-0.141481
2122	12	-0.355891							2122	12	-0.390839
2122	13	-0.382631							2122	13	-0.339136
2122	14	-0.0802928							2122	14	-0.0637366
2122	15	0.0177756							2122	15	0.0532157
2122	16	0.0820382							2122	16	0.037986
2122	17	0.0707115							2122	17	0.0475743
2122	18	0.00496923							2122	18	-0.0125229
2122	19	0.05408							2122	19	0.0803652
2122	20	0.0199378							2122	20	0.0212262
2122	21	0.0807387							2122	21	0.069239
2122	22	0.112484							2122	22	0.0908515
2122	23	0.103493							2122	23	0.0713977
2122	24	0.129451							2122	24	0.121208
2122	25	0.0319971							2122	25	0.0165654
2122	26	0.0899115							2122	26	0.118951
2122	27	0.05018							2122	27	0.0186645
2122	28	0.170221							2122	28	0.106181
2122	29	0.0889387							2122	29	0.0602454
2122	30	0.151212							2122	30	0.128113
2122	31	0.0633682							2122	31	0.0610388
2122	32	0.187747							2122	32	0.0671341
2122	33	0.0678287							2122	33	0.0391184
2122	34	0.122287							2122	34	0.0881715
2122	35	0.0495656							2122	35	0.0303759
2122	36	0.0907432							2122	36	0.0662154
2122	37	0.0598238							2122	37	-0.00342713
2122	38	0.0830842							2122	38	0.072623
2122	39	-0.000961975							2122	39	-0.0168796
2122	40	0.0974997							2122	40	0.0657321
2122	41	0.0797978							2122	41	0.0240112
2122	42	0.109661							2122	42	0.0832289
2122	43	-0.00655431							2122	43	-0.0325505
2122	44	0.0267203							2122	44	0.000118221
2122	45	0.0625505							2122	45	0.0592167
2122	46	0.121765							2122	46	0.0852345
2122	47	0.0472204							2122	47	0.0464436
2122	48	0.177244							2122	48	0.122754
2122	49	0.0377943							2122	49	-0.00456721
2122	50	0.113071							2122	50	0.0445825
2122	51	0.000473344							2122	51	-0.01981
2123	1	-0.174197							2123	1	-0.22075
2123	2	-0.280757							2123	2	-0.21524
2123	3	0.082841							2123	3	0.0582414
2123	4	0.0136332							2123	4	-0.0929991
2123	5	-0.166688							2123	5	-0.166921
2123	6	-0.155434							2123	6	-0.204041
2123	7	-0.231786							2123	7	-0.146698
2123	8	-0.27421							2123	8	-0.297164
2123	9	-0.260381							2123	9	-0.199112
2123	10	0.125883							2123	10	0.0927347
2123	11	0.0382189							2123	11	0.0493948
2123	12	0.30982							2123	12	0.326808
2123	13	0.163462							2123	13	0.153943
2123	14	0.0804629							2123	14	0.0761418
2123	15	0.0438386							2123	15	0.00886824
2123	16	0.106143							2123	16	0.0864302
2123	17	0.0841461							2123	17	0.0592707
2123	18	0.0513879							2123	18	-0.00594392
2123	19	0.0532889							2123	19	0.0367056
2123	20	0.0153345							2123	20	-0.0165527
2123	21	0.0728625							2123	21	0.0374135
2123	22	0.0886479							2123	22	0.0958875
2123	23	0.0139788							2123	23	0.0317049
2123	24	0.0467929							2123	24	0.0460261
2123	25	0.0159411							2123	25	-0.0362832
2123	26	0.0827267							2123	26	0.0940319
2123	27	-0.0287185							2123	27	0.0397844
2123	28	0.118133							2123	28	0.0897733
2123	29	0.163327							2123	29	0.0704728
2123	30	0.126737							2123	30	0.129447
2123	31	0.0672538							2123	31	0.0280495
2123	32	0.077992							2123	32	0.0593022
2123	33	0.0613473							2123	33	0.0149362
2123	34	0.13469							2123	34	0.0732224
2123	35	0.111079							2123	35	0.0659764
2123	36	0.0966761							2123	36	0.107128
2123	37	-0.0161512							2123	37	-0.0978064
2123	38	0.0606311							2123	38	0.0446733
2123	39	0.00105636							2123	39	-0.0260428
2123	40	0.077458							2123	40	0.0770576
2123	41	0.0155862							2123	41	0.00906228
2123	42	0.0383021							2123	42	0.0660481
2123	43	-0.011364							2123	43	-0.0185313
2123	44	0.0686563							2123	44	0.100396
2123	45	0.0252448							2123	45	-0.0119293
2123	46	0.0870556							2123	46	0.123225
2123	47	0.00227479							2123	47	-0.0315072
2123	48	0.151663							2123	48	0.161614
2123	49	-0.00956602							2123	49	0.020383
2123	50	0.0764478							2123	50	0.064517
2123	51	0.0264969							2123	51	0.0649462
2124	1	-0.107513							2124	1	-0.0409855
2124	2	-0.127503							2124	2	-0.19152
2124	3	0.177189							2124	3	0.17451
2124	4	-0.183534							2124	4	-0.172943
2124	5	0.209535							2124	5	0.225324
2124	6	0.0356517							2124	6	0.022347
2124	7	0.0254848							2124	7	0.0395921
2124	8	-0.206129							2124	8	-0.175988
2124	9	-0.133455							2124	9	-0.100495
2124	10	0.146143							2124	10	0.114456
2124	11	-0.102916							2124	11	-0.0719186
2124	12	0.271961							2124	12	0.285005
2124	13	0.170992							2124	13	0.142587
2124	14	0.0865122							2124	14	0.0622541
2124	15	-0.0312366							2124	15	-0.0273959
2124	16	0.0499744							2124	16	0.0890859
2124	17	0.0642031							2124	17	0.0754239
2124	18	0.081279							2124	18	0.0808998
2124	19	0.0972589							2124	19	0.0620255
2124	20	0.0611074							2124	20	0.0182332
2124	21	0.0807287							2124	21	0.101455
2124	22	0.117581							2124	22	0.110082
2124	23	0.05496							2124	23	0.0464916
2124	24	0.13638							2124	24	0.115798
2124	25	0.0675576							2124	25	0.086844
2124	26	0.127495							2124	26	0.0721229
2124	27	-0.0164458							2124	27	-0.0118989
2124	28	0.12698							2124	28	0.0914938
2124	29	0.0798868							2124	29	0.054602
2124	30	0.124903							2124	30	0.133323
2124	31	0.137155							2124	31	0.106398
2124	32	0.0801885							2124	32	0.144387
2124	33	0.0624173							2124	33	0.0523097
2124	34	0.0970111							2124	34	0.0968993
2124	35	0.0734255							2124	35	0.0274648
2124	36	0.113125							2124	36	0.123966
2124	37	0.00789181							2124	37	-0.00721108
2124	38	0.126218							2124	38	0.0627963
2124	39	0.00940391							2124	39	-0.000171204
2124	40	0.139762							2124	40	0.0873113
2124	41	0.0838112							2124	41	0.0369952
2124	42	0.188282							2124	42	0.121819
2124	43	0.038025							2124	43	0.0398286
2124	44	0.141642							2124	44	0.0617804
2124	45	-0.097321							2124	45	-0.133264
2124	46	0.183025							2124	46	0.101626
2124	47	0.0686162							2124	47	0.0597053
2124	48	0.0810997							2124	48	0.0597843
2124	49	0.0315916							2124	49	0.0130768
2124	50	0.106448							2124	50	0.0953015
2124	51	0.0908749							2124	51	0.0177214
2125	1	-0.0909298							2125	1	-0.10442
2125	2	-0.162157							2125	2	-0.179086
2125	3	0.13693							2125	3	0.112192
2125	4	-0.148677							2125	4	-0.0867681
2125	5	-0.281386							2125	5	-0.232667
2125	6	0.0587973							2125	6	0.0381695
2125	7	-0.224388							2125	7	-0.164594
2125	8	-0.0663509							2125	8	-0.105274
2125	9	-0.121975							2125	9	-0.0734577
2125	10	0.0796548							2125	10	0.136328
2125	11	-0.07129							2125	11	-0.056485
2125	12	-0.0534193							2125	12	-0.0743459
2125	13	0.149441							2125	13	0.155977
2125	14	0.0669475							2125	14	0.0974303
2125	15	-0.0176871							2125	15	-0.0340021
2125	16	0.0522609							2125	16	0.0509374
2125	17	0.0272137							2125	17	0.0297125
2125	18	0.099375							2125	18	0.0714321
2125	19	0.0334756							2125	19	0.0632024
2125	20	0.0579411							2125	20	-0.00178089
2125	21	0.0676714							2125	21	0.0867601
2125	22	0.0438023							2125	22	0.0658439
2125	23	0.0634718							2125	23	0.0598676
2125	24	0.0813952							2125	24	0.0868282
2125	25	-0.00511167							2125	25	-0.00994445
2125	26	0.081995							2125	26	0.0763793
2125	27	-0.0161448							2125	27	0.00996714
2125	28	0.0460085							2125	28	-0.0204967
2125	29	0.0689739							2125	29	0.0193301
2125	30	0.0873277							2125	30	0.0952699
2125	31	0.0202453							2125	31	0.0780005
2125	32	0.0504655							2125	32	0.0488347
2125	33	0.0866958							2125	33	0.079982
2125	34	0.12379							2125	34	0.110408
2125	35	0.0611414							2125	35	-0.0051301
2125	36	0.070594							2125	36	0.102048
2125	37	-0.00756882							2125	37	0.00547202
2125	38	0.108891							2125	38	0.0742492
2125	39	0.0560041							2125	39	0.0500167
2125	40	0.0452564							2125	40	0.084237
2125	41	-0.0774348							2125	41	0.0643093
2125	42	0.122906							2125	42	0.130438
2125	43	-0.0524286							2125	43	0.00612533
2125	44	0.0544502							2125	44	0.0868222
2125	45	0.0439127							2125	45	0.0205596
2125	46	0.129394							2125	46	0.0777425
2125	47	0.0129189							2125	47	0.0801941
2125	48	0.0473475							2125	48	0.0450825
2125	49	-0.0430731							2125	49	-0.0722595
2125	50	-0.0622967							2125	50	-0.0178471
2125	51	-0.0758641							2125	51	0.0227412
2126	1	-0.0381991							2126	1	-0.0235875
2126	2	-0.333919							2126	2	-0.314
2126	3	0.152797							2126	3	0.132686
2126	4	0.0125906							2126	4	0.00399577
2126	5	-0.100332							2126	5	-0.0844688
2126	6	-0.040589							2126	6	-0.00308207
2126	7	-0.00911733							2126	7	-0.0649073
2126	8	-0.0848086							2126	8	-0.108742
2126	9	-0.193763							2126	9	-0.167319
2126	10	0.0237121							2126	10	0.0399882
2126	11	-0.0428918							2126	11	-0.0678995
2126	12	0.27156							2126	12	0.289883
2126	13	0.158578							2126	13	0.150496
2126	14	0.0161857							2126	14	0.0638629
2126	15	-0.0488511							2126	15	-0.0991486
2126	16	0.0599183							2126	16	0.0352539
2126	17	0.0560817							2126	17	0.00166632
2126	18	0.00259151							2126	18	0.0183241
2126	19	-0.0544684							2126	19	-0.0288975
2126	20	0.0420064							2126	20	0.0765318
2126	21	0.0627172							2126	21	0.0462459
2126	22	0.0858371							2126	22	0.0727634
2126	23	-0.00318922							2126	23	0.00499706
2126	24	0.0511657							2126	24	0.0569769
2126	25	-0.0326551							2126	25	-0.0286433
2126	26	0.0275803							2126	26	0.011536
2126	27	-0.0600136							2126	27	-0.0378788
2126	28	0.0610824							2126	28	0.0499805
2126	29	0.0342517							2126	29	0.0153426
2126	30	0.0826521							2126	30	0.0904949
2126	31	0.0416278							2126	31	-0.0193711
2126	32	0.0846092							2126	32	0.0785194
2126	33	-0.00263481							2126	33	0.0138519
2126	34	0.0681779							2126	34	0.109638
2126	35	-0.0124187							2126	35	0.0398343
2126	36	0.0806443							2126	36	0.0911213
2126	37	-0.0445967							2126	37	-0.0839573
2126	38	-0.0070246							2126	38	0.0486738
2126	39	-0.09205							2126	39	-0.0888069
2126	40	0.100869							2126	40	0.113769
2126	41	0.0413571							2126	41	0.0197652
2126	42	0.0553559							2126	42	0.131473
2126	43	-0.110844							2126	43	-0.146185
2126	44	0.0146661							2126	44	0.0963294
2126	45	-0.022738							2126	45	-0.0132922
2126	46	0.0480036							2126	46	0.128219
2126	47	-0.0543903							2126	47	0.00459991
2126	48	0.0010563							2126	48	0.0833866
2126	49	-0.0362387							2126	49	0.0272072
2126	50	0.0723185							2126	50	0.0172894
2126	51	-0.0752221							2126	51	-0.0674521
2127	1	-0.139157							2127	1	-0.031029
2127	2	-0.261383							2127	2	-0.216047
2127	3	0.169967							2127	3	0.117197
2127	4	-0.0877244							2127	4	-0.129296
2127	5	-0.115287							2127	5	0.080049
2127	6	-0.203252							2127	6	-0.100975
2127	7	0.0684772							2127	7	0.00483218
2127	8	-0.270342							2127	8	-0.142804
2127	9	0.106091							2127	9	0.0579386
2127	10	0.0345205							2127	10	-0.0629727
2127	11	-0.0260755							2127	11	0.00299107
2127	12	-0.154951							2127	12	-0.0979241
2127	13	-0.40906							2127	13	-0.355888
2127	14	0.121677							2127	14	0.0868797
2127	15	-0.0471598							2127	15	0.0017322
2127	16	0.0281379							2127	16	0.0145107
2127	17	-0.0264946							2127	17	-0.0115901
2127	18	-0.0200655							2127	18	0.047955
2127	19	0.0279118							2127	19	0.0223193
2127	20	0.0548478							2127	20	0.0635401
2127	21	0.0922539							2127	21	0.0921847
2127	22	0.028367							2127	22	0.0641923
2127	23	0.0179038							2127	23	0.0197883
2127	24	0.0818877							2127	24	0.0822761
2127	25	0.0569188							2127	25	0.0312079
2127	26	0.0866278							2127	26	0.0901832
2127	27	0.0287989							2127	27	0.0655283
2127	28	0.108975							2127	28	0.110252
2127	29	0.0385079							2127	29	0.0365961
2127	30	0.0938329							2127	30	0.143486
2127	31	-0.0269531							2127	31	0.0168723
2127	32	0.0800522							2127	32	0.105286
2127	33	0.0975498							2127	33	0.126862
2127	34	0.140515							2127	34	0.143878
2127	35	0.107574							2127	35	0.0466224
2127	36	-0.0228626							2127	36	0.00943662
2127	37	-0.0779464							2127	37	-0.0703524
2127	38	0.0819836							2127	38	0.0860035
2127	39	-0.0920711							2127	39	-0.0426743
2127	40	0.0732493							2127	40	0.0784099
2127	41	0.0793884							2127	41	0.0719193
2127	42	0.113393							2127	42	0.149713
2127	43	-0.0269787							2127	43	0.00880799
2127	44	0.0814793							2127	44	0.121274
2127	45	0.0324483							2127	45	0.0228945
2127	46	0.094834							2127	46	0.0712787
2127	47	0.0436831							2127	47	-0.0124496
2127	48	0.108081							2127	48	0.101123
2127	49	0.0122912							2127	49	-0.044861
2127	50	0.0497383							2127	50	0.0219385
2127	51	0.033688							2127	51	-0.0191296
2128	1	-0.558181							2128	1	-0.54714
2128	2	-0.156856							2128	2	-0.0839111
2128	3	-0.0248541							2128	3	-0.0748243
2128	4	0.0396364							2128	4	0.0270482
2128	5	0.150869							2128	5	0.0852715
2128	6	0.0587406							2128	6	0.0809954
2128	7	-0.0258231							2128	7	-0.148161
2128	8	0.150082							2128	8	0.11557
2128	9	0.113978							2128	9	0.0483168
2128	10	0.1204							2128	10	0.0515552
2128	11	-0.0326054							2128	11	-0.0575586
2128	12	-0.156127							2128	12	-0.162878
2128	13	0.00612565							2128	13	0.0203371
2128	14	0.0283611							2128	14	0.048698
2128	15	0.0329629							2128	15	0.0353211
2128	16	0.0539489							2128	16	0.0311628
2128	17	-0.0233257							2128	17	-0.0130285
2128	18	0.0460492							2128	18	-0.000478746
2128	19	-0.0472298							2128	19	-0.0541323
2128	20	0.0612311							2128	20	0.0677894
2128	21	0.0442644							2128	21	0.0373721
2128	22	0.103526							2128	22	0.0285043
2128	23	0.0511608							2128	23	0.0127614
2128	24	0.0580062							2128	24	0.0566444
2128	25	0.0190492							2128	25	0.032842
2128	26	0.10636							2128	26	0.0347924
2128	27	0.0512259							2128	27	0.0177491
2128	28	0.109534							2128	28	0.0667861
2128	29	0.132879							2128	29	0.0485567
2128	30	0.0654791							2128	30	0.0964945
2128	31	0.0893335							2128	31	0.0291014
2128	32	0.0954869							2128	32	0.0772741
2128	33	0.0654954							2128	33	0.0739388
2128	34	0.0706806							2128	34	0.0360734
2128	35	0.0292247							2128	35	0.0163537
2128	36	0.12626							2128	36	0.0610855
2128	37	0.0615312							2128	37	0.0798267
2128	38	0.0659075							2128	38	-0.0200964
2128	39	-0.0373935							2128	39	-0.0312709
2128	40	0.0846967							2128	40	0.0564563
2128	41	0.0547655							2128	41	0.0624523
2128	42	0.128295							2128	42	0.0590415
2128	43	-0.031935							2128	43	-0.0568823
2128	44	0.0593882							2128	44	-0.00488732
2128	45	-0.059829							2128	45	0.0055672
2128	46	0.090443							2128	46	0.00768801
2128	47	-0.0218335							2128	47	-0.0338122
2128	48	0.148806							2128	48	0.0385645
2128	49	0.0296952							2128	49	-0.0653773
2128	50	0.09815							2128	50	0.045759
2128	51	0.0572998							2128	51	-0.00893517
2129	1	-0.364191							2129	1	-0.360198
2129	2	-0.272098							2129	2	-0.22656
2129	3	-0.0694128							2129	3	-0.151751
2129	4	-0.30845							2129	4	-0.19683
2129	5	-0.152857							2129	5	-0.118967
2129	6	0.0399297							2129	6	0.0274683
2129	7	0.0399349							2129	7	0.0056709
2129	8	-0.057065							2129	8	-0.065976
2129	9	-0.0336356							2129	9	-0.0237524
2129	10	0.145763							2129	10	0.112905
2129	11	0.120489							2129	11	0.0481799
2129	12	-0.239875							2129	12	-0.188561
2129	13	-0.384194							2129	13	-0.379277
2129	14	0.104765							2129	14	0.0714367
2129	15	-0.00404767							2129	15	-0.00829788
2129	16	0.00852562							2129	16	-0.0223889
2129	17	0.0505136							2129	17	0.0352904
2129	18	0.0069373							2129	18	0.00835179
2129	19	0.00732642							2129	19	0.0190651
2129	20	0.0261231							2129	20	0.0046594
2129	21	0.0387095							2129	21	0.0513443
2129	22	0.038296							2129	22	0.00111725
2129	23	0.0922259							2129	23	0.0387623
2129	24	0.0348491							2129	24	0.0548426
2129	25	0.0730714							2129	25	0.0664352
2129	26	0.0487805							2129	26	0.00985052
2129	27	0.0440162							2129	27	0.0329945
2129	28	0.0549195							2129	28	0.0556299
2129	29	0.137687							2129	29	0.0649701
2129	30	0.103228							2129	30	0.111511
2129	31	0.10103							2129	31	0.0410699
2129	32	0.128482							2129	32	0.112145
2129	33	0.0947397							2129	33	0.0371952
2129	34	0.0779979							2129	34	0.0822687
2129	35	0.0816011							2129	35	0.0660496
2129	36	0.0737672							2129	36	0.0799435
2129	37	0.0259544							2129	37	-0.0110149
2129	38	0.0334338							2129	38	0.049688
2129	39	-0.00580666							2129	39	-0.0178004
2129	40	0.0878561							2129	40	0.0844197
2129	41	0.000723429							2129	41	0.00279715
2129	42	0.0899837							2129	42	0.0444757
2129	43	0.0015196							2129	43	-0.0218081
2129	44	0.0634974							2129	44	0.0608009
2129	45	-0.137439							2129	45	-0.0663687
2129	46	0.0790224							2129	46	0.0836532
2129	47	0.0551168							2129	47	0.0860768
2129	48	0.0662694							2129	48	0.115
2129	49	0.0604917							2129	49	0.0409553
2129	50	0.0193677							2129	50	0.0608612
2129	51	-0.0519143							2129	51	-0.00657527
2130	1	-0.308894							2130	1	-0.284111
2130	2	0.0755266							2130	2	0.0532312
2130	3	-0.0724967							2130	3	-0.0360678
2130	4	-0.162268							2130	4	-0.152018
2130	5	0.0875388							2130	5	0.0698486
2130	6	-0.098937							2130	6	-0.172444
2130	7	0.0765584							2130	7	0.173805
2130	8	0.00920766							2130	8	0.0406069
2130	9	0.0112005							2130	9	-0.0452787
2130	10	0.131916							2130	10	0.0907262
2130	11	0.101494							2130	11	0.134595
2130	12	-0.272605							2130	12	-0.34723
2130	13	0.199457							2130	13	0.177895
2130	14	0.0252951							2130	14	0.0467053
2130	15	-0.00992656							2130	15	0.00239532
2130	16	0.0170773							2130	16	-0.0189715
2130	17	-0.0274055							2130	17	-0.0322955
2130	18	-0.0167979							2130	18	-0.000146245
2130	19	-0.0173555							2130	19	-0.00842455
2130	20	0.0198628							2130	20	-0.0101749
2130	21	-0.0561669							2130	21	-0.00221761
2130	22	-0.00860896							2130	22	-0.0474904
2130	23	0.0194456							2130	23	0.0037946
2130	24	0.0461009							2130	24	-0.0108849
2130	25	0.0449815							2130	25	0.0250307
2130	26	0.0794377							2130	26	0.0312362
2130	27	0.0666989							2130	27	0.0442398
2130	28	0.0571141							2130	28	0.0378277
2130	29	0.0288673							2130	29	0.0146832
2130	30	0.0214205							2130	30	0.00733948
2130	31	0.0488776							2130	31	-0.0103459
2130	32	0.0250242							2130	32	0.0155264
2130	33	0.136424							2130	33	0.0301742
2130	34	0.0251444							2130	34	0.0223307
2130	35	0.0502247							2130	35	0.0268897
2130	36	0.0864719							2130	36	0.0455157
2130	37	0.00526577							2130	37	0.0207355
2130	38	0.0186487							2130	38	0.00120841
2130	39	0.0159257							2130	39	0.00234534
2130	40	0.00239819							2130	40	0.0190741
2130	41	-0.0278763							2130	41	-0.00838481
2130	42	0.0691423							2130	42	0.000922337
2130	43	0.0576774							2130	43	-0.00586654
2130	44	0.120558							2130	44	0.096285
2130	45	0.0484192							2130	45	0.010564
2130	46	0.0527268							2130	46	0.0717604
2130	47	0.110326							2130	47	0.0235168
2130	48	0.0194688							2130	48	-0.0332254
2130	49	0.000402782							2130	49	-0.0665469
2130	50	0.0324399							2130	50	0.00887248
2130	51	0.0748306							2130	51	-0.0145606
2131	1	-0.299763							2131	1	-0.293354
2131	2	-0.294226							2131	2	-0.370839
2131	3	0.120375							2131	3	0.033493
2131	4	-0.251893							2131	4	-0.280309
2131	5	-0.101976							2131	5	-0.155985
2131	6	-0.32597							2131	6	-0.345668
2131	7	-0.0257799							2131	7	-0.0271832
2131	8	-0.0536045							2131	8	-0.0724249
2131	9	-0.099074							2131	9	-0.147253
2131	10	0.269126							2131	10	0.22985
2131	11	0.0656025							2131	11	0.0477977
2131	12	-0.230341							2131	12	-0.206092
2131	13	-0.220148							2131	13	-0.226018
2131	14	0.0497977							2131	14	0.0514515
2131	15	0.0692694							2131	15	0.0658019
2131	16	-0.0144484							2131	16	0.00068213
2131	17	0.00402868							2131	17	0.0392845
2131	18	0.0129358							2131	18	0.0101775
2131	19	-0.00403972							2131	19	-0.0437629
2131	20	-0.0107869							2131	20	-0.0121059
2131	21	0.0693239							2131	21	0.0316095
2131	22	0.0847117							2131	22	0.037467
2131	23	0.0365543							2131	23	-0.00626812
2131	24	0.141238							2131	24	0.0568407
2131	25	0.045268							2131	25	0.0188705
2131	26	0.0793587							2131	26	0.0712343
2131	27	0.0682899							2131	27	0.0488282
2131	28	0.0867358							2131	28	0.0322963
2131	29	0.104163							2131	29	0.0659263
2131	30	0.10982							2131	30	0.053282
2131	31	0.110598							2131	31	0.0729117
2131	32	0.0255913							2131	32	-0.0176915
2131	33	0.132725							2131	33	0.0946386
2131	34	0.0311189							2131	34	0.00411472
2131	35	0.0943751							2131	35	0.0816074
2131	36	0.073914							2131	36	0.0448791
2131	37	0.105124							2131	37	0.0900856
2131	38	0.138111							2131	38	0.137612
2131	39	0.0560009							2131	39	0.0214607
2131	40	0.0630746							2131	40	0.0304151
2131	41	-0.0240686							2131	41	-0.00766089
2131	42	0.107816							2131	42	0.0750747
2131	43	0.0338153							2131	43	0.0521177
2131	44	0.0881253							2131	44	0.0359678
2131	45	0.0963286							2131	45	0.00706928
2131	46	0.0684543							2131	46	0.0498443
2131	47	0.0454512							2131	47	0.0436378
2131	48	0.0385058							2131	48	-0.0119938
2131	49	-0.0134509							2131	49	-0.0383343
2131	50	0.0118879							2131	50	-0.0154811
2131	51	0.0473333							2131	51	0.0327385
2132	1	-0.250629							2132	1	-0.301122
2132	2	-0.206321							2132	2	-0.286741
2132	3	-0.287091							2132	3	-0.225302
2132	4	-0.107401							2132	4	-0.149144
2132	5	-0.312535							2132	5	-0.300508
2132	6	0.128524							2132	6	0.0998233
2132	7	0.146907							2132	7	0.158452
2132	8	-0.102749							2132	8	-0.166912
2132	9	0.191572							2132	9	0.118809
2132	10	0.0430386							2132	10	-0.00785064
2132	11	0.0422203							2132	11	0.0289743
2132	12	0.168888							2132	12	0.175994
2132	13	0.282181							2132	13	0.201813
2132	14	0.066725							2132	14	0.0264007
2132	15	0.0716312							2132	15	0.0132467
2132	16	0.00420024							2132	16	-0.0138853
2132	17	0.104161							2132	17	0.0710374
2132	18	-0.02912							2132	18	-0.0118786
2132	19	0.0308394							2132	19	-0.0387583
2132	20	0.0632264							2132	20	0.0645088
2132	21	0.117949							2132	21	0.0701363
2132	22	0.0680553							2132	22	0.0770954
2132	23	0.00414353							2132	23	0.00967564
2132	24	-0.00855573							2132	24	0.015258
2132	25	0.121417							2132	25	0.0782017
2132	26	0.0669993							2132	26	0.0105085
2132	27	0.0367332							2132	27	0.0516007
2132	28	0.0328609							2132	28	0.0293155
2132	29	0.117593							2132	29	0.0666549
2132	30	0.111724							2132	30	0.0864274
2132	31	0.0208096							2132	31	0.0615971
2132	32	0.119233							2132	32	0.0597875
2132	33	0.0511951							2132	33	0.0506038
2132	34	0.0883048							2132	34	0.0167851
2132	35	0.130171							2132	35	0.121392
2132	36	0.128462							2132	36	0.0478607
2132	37	0.079931							2132	37	0.051522
2132	38	0.0113113							2132	38	0.0384251
2132	39	0.0118623							2132	39	0.0210829
2132	40	0.0702062							2132	40	0.0470241
2132	41	0.109357							2132	41	0.0486747
2132	42	0.0530585							2132	42	0.0118229
2132	43	0.0820296							2132	43	0.057637
2132	44	0.134651							2132	44	0.0208969
2132	45	0.114702							2132	45	0.0202589
2132	46	0.0397751							2132	46	0.00981311
2132	47	0.151516							2132	47	0.0848176
2132	48	0.0972193							2132	48	0.101352
2132	49	0.120227							2132	49	0.089466
2132	50	0.118794							2132	50	-0.0394533
2132	51	-0.00588144							2132	51	0.0318425
2133	1	0.865624							2133	1	0.79009
2133	2	0.947855							2133	2	0.808675
2133	3	0.968004							2133	3	0.828622
2133	4	0.809835							2133	4	0.763793
2133	5	0.895233							2133	5	0.835997
2133	6	0.703161							2133	6	0.634556
2133	7	0.741862							2133	7	0.730816
2133	8	0.719104							2133	8	0.629625
2133	9	0.610872							2133	9	0.512464
2133	10	0.537326							2133	10	0.469261
2133	11	0.525734							2133	11	0.515031
2133	12	0.179868							2133	12	0.127098
2133	13	0.200144							2133	13	0.146623
2133	14	-0.063526							2133	14	-0.0685093
2133	15	0.0296603							2133	15	0.00865323
2133	16	-0.0449745							2133	16	-0.0341366
2133	17	-0.0400471							2133	17	-0.0463314
2133	18	-0.0996672							2133	18	-0.0739509
2133	19	-0.0299932							2133	19	-0.0409809
2133	20	-0.0252327							2133	20	-0.0256913
2133	21	-0.0356176							2133	21	-0.0504619
2133	22	-0.0216949							2133	22	-0.0854261
2133	23	0.0152896							2133	23	-0.0085901
2133	24	-0.0346634							2133	24	-0.00359611
2133	25	-0.00809313							2133	25	-0.0363166
2133	26	-0.0183739							2133	26	-0.0814343
2133	27	0.0277345							2133	27	0.0174517
2133	28	-0.0176956							2133	28	-0.0151197
2133	29	0.00106724							2133	29	0.0313691
2133	30	-0.0252603							2133	30	0.0156165
2133	31	0.00153364							2133	31	0.0433153
2133	32	0.0211164							2133	32	-0.00201947
2133	33	-0.000666842							2133	33	0.00537558
2133	34	-0.0426977							2133	34	-0.0687821
2133	35	0.0162612							2133	35	0.0547717
2133	36	-0.0420875							2133	36	-0.0530622
2133	37	0.102976							2133	37	0.0667014
2133	38	-0.0966681							2133	38	-0.113635
2133	39	0.0593958							2133	39	0.0149784
2133	40	-0.0201622							2133	40	-0.0743945
2133	41	0.0051969							2133	41	-0.0208254
2133	42	-0.00166078							2133	42	-0.104315
2133	43	0.0241798							2133	43	-0.0164387
2133	44	-0.105247							2133	44	-0.118018
2133	45	0.0386428							2133	45	0.0605237
2133	46	-0.0314924							2133	46	0.011667
2133	47	0.0205019							2133	47	0.00841574
2133	48	-0.0285824							2133	48	0.0047441
2133	49	0.0573704							2133	49	0.0146853
2133	50	-0.100675							2133	50	-0.0739528
2133	51	0.050926							2133	51	0.0229098
2134	1	-0.206514							2134	1	-0.143656
2134	2	0.0519447							2134	2	0.0418608
2134	3	-0.289687							2134	3	-0.298802
2134	4	-0.25157							2134	4	-0.0955081
2134	5	0.284922							2134	5	0.223414
2134	6	-0.212226							2134	6	-0.337154
2134	7	-0.203418							2134	7	-0.247877
2134	8	-0.0698372							2134	8	-0.0275821
2134	9	0.130236							2134	9	0.112454
2134	10	-0.0784201							2134	10	-0.0669068
2134	11	-0.0103949							2134	11	0.0345836
2134	12	-0.451492							2134	12	-0.443522
2134	13	-0.0759215							2134	13	-0.0962349
2134	14	-0.0269663							2134	14	-0.0523887
2134	15	0.0732707							2134	15	0.0711124
2134	16	0.0596821							2134	16	0.0560491
2134	17	0.0425922							2134	17	0.0330227
2134	18	-0.0184092							2134	18	-0.0408645
2134	19	0.0528322							2134	19	0.0299277
2134	20	0.0235039							2134	20	-0.0300896
2134	21	0.0449775							2134	21	0.0305688
2134	22	-0.0162026							2134	22	-0.00908477
2134	23	0.0682449							2134	23	0.02753
2134	24	0.0331331							2134	24	0.0169234
2134	25	0.0419101							2134	25	0.0623374
2134	26	-0.00547104							2134	26	0.0719841
2134	27	0.0142125							2134	27	0.0588438
2134	28	0.0392388							2134	28	0.055116
2134	29	0.110312							2134	29	0.0710847
2134	30	0.0445661							2134	30	0.0285825
2134	31	0.140765							2134	31	0.0416378
2134	32	0.0124455							2134	32	-0.00689438
2134	33	0.088637							2134	33	0.0733449
2134	34	0.0609532							2134	34	0.00836996
2134	35	0.106277							2134	35	0.11153
2134	36	0.0106053							2134	36	0.027071
2134	37	0.025261							2134	37	0.0492422
2134	38	-0.089181							2134	38	-0.0675362
2134	39	0.055684							2134	39	0.00879829
2134	40	-0.0401054							2134	40	0.00919126
2134	41	0.0175331							2134	41	0.0301407
2134	42	-0.00924485							2134	42	-0.0186746
2134	43	0.0434879							2134	43	0.0170348
2134	44	-0.0216282							2134	44	-0.0770823
2134	45	0.078074							2134	45	0.067872
2134	46	-0.0305964							2134	46	-0.0470758
2134	47	0.0878097							2134	47	0.118525
2134	48	0.0127554							2134	48	0.0305667
2134	49	0.0628873							2134	49	0.0522353
2134	50	-0.0911967							2134	50	-0.0627931
2134	51	0.0128634							2134	51	-0.0112158
2135	1	-0.189497							2135	1	-0.20215
2135	2	-0.215725							2135	2	-0.101646
2135	3	-0.196368							2135	3	-0.140361
2135	4	-0.122736							2135	4	-0.102427
2135	5	-0.230095							2135	5	-0.213827
2135	6	-0.124621							2135	6	-0.172441
2135	7	-0.0842604							2135	7	-0.0789908
2135	8	-0.14336							2135	8	-0.162899
2135	9	-0.0717112							2135	9	-0.0493194
2135	10	0.000320611							2135	10	0.0418702
2135	11	-0.0225965							2135	11	-0.0255575
2135	12	0.243154							2135	12	0.231965
2135	13	0.162004							2135	13	0.133208
2135	14	0.00684698							2135	14	-0.00647493
2135	15	0.0679022							2135	15	0.0622728
2135	16	0.0354822							2135	16	0.0504388
2135	17	0.0570131							2135	17	0.0244297
2135	18	0.00831986							2135	18	-0.0347031
2135	19	0.0468449							2135	19	0.0364876
2135	20	0.0124397							2135	20	-0.0501843
2135	21	0.0895056							2135	21	0.0330611
2135	22	-0.0166013							2135	22	-0.00951765
2135	23	0.117574							2135	23	0.047519
2135	24	0.139107							2135	24	0.0752117
2135	25	0.0824174							2135	25	0.078328
2135	26	0.0409792							2135	26	0.029304
2135	27	0.0581375							2135	27	0.0701602
2135	28	0.0279452							2135	28	0.00420217
2135	29	0.121285							2135	29	0.0784706
2135	30	0.0592329							2135	30	0.061048
2135	31	0.10216							2135	31	0.0411309
2135	32	-0.00993916							2135	32	-0.00836493
2135	33	-0.00578835							2135	33	0.0254825
2135	34	0.0415521							2135	34	-0.0167898
2135	35	0.122741							2135	35	0.0922123
2135	36	0.0029073							2135	36	0.0235672
2135	37	0.0686436							2135	37	0.0808807
2135	38	-0.0320708							2135	38	-0.0562163
2135	39	0.0794016							2135	39	0.0555824
2135	40	0.0448936							2135	40	-0.0536855
2135	41	0.0204944							2135	41	-0.04735
2135	42	0.0236426							2135	42	-0.00717731
2135	43	0.0984066							2135	43	0.0261616
2135	44	-0.0650937							2135	44	-0.0397072
2135	45	0.151006							2135	45	0.0934376
2135	46	0.0828807							2135	46	0.018745
2135	47	0.0360348							2135	47	0.0151241
2135	48	-0.0233625							2135	48	-0.035746
2135	49	0.157557							2135	49	0.00670156
2135	50	0.0570175							2135	50	-0.101279
2135	51	0.0146468							2135	51	-0.024428
2136	1	0.822134							2136	1	0.717976
2136	2	0.817524							2136	2	0.736194
2136	3	0.954907							2136	3	0.850635
2136	4	0.811052							2136	4	0.762301
2136	5	0.916866							2136	5	0.811238
2136	6	0.75138							2136	6	0.683123
2136	7	0.709256							2136	7	0.691226
2136	8	0.633492							2136	8	0.610628
2136	9	0.551124							2136	9	0.533008
2136	10	0.503393							2136	10	0.447933
2136	11	0.491817							2136	11	0.417522
2136	12	0.0868434							2136	12	0.0901283
2136	13	0.0825056							2136	13	0.043917
2136	14	-0.12179							2136	14	-0.108075
2136	15	-0.120367							2136	15	-0.0840416
2136	16	-0.0871161							2136	16	-0.0403553
2136	17	-0.019075							2136	17	-0.0207547
2136	18	-0.0646694							2136	18	-0.0842518
2136	19	0.00800787							2136	19	-0.0369572
2136	20	-0.131578							2136	20	-0.135629
2136	21	-0.0349339							2136	21	-0.0322486
2136	22	-0.0618718							2136	22	-0.111675
2136	23	-0.00171111							2136	23	0.0133956
2136	24	-0.0395313							2136	24	-0.134764
2136	25	-0.0419035							2136	25	-0.0337523
2136	26	-0.0851708							2136	26	-0.0662773
2136	27	-0.112523							2136	27	-0.0828615
2136	28	-0.107353							2136	28	-0.133477
2136	29	-0.0282905							2136	29	-0.0193008
2136	30	-0.0848445							2136	30	-0.0943029
2136	31	-0.104249							2136	31	-0.0316823
2136	32	-0.110235							2136	32	-0.145754
2136	33	-0.0499075							2136	33	-0.111716
2136	34	-0.0690495							2136	34	-0.057405
2136	35	0.0126116							2136	35	-0.0648695
2136	36	-0.0283277							2136	36	-0.0752199
2136	37	-0.047064							2136	37	-0.0798848
2136	38	-0.0941695							2136	38	-0.165252
2136	39	-0.019227							2136	39	-0.0672796
2136	40	-0.0373065							2136	40	-0.036831
2136	41	-0.0562176							2136	41	-0.0772078
2136	42	-0.0443634							2136	42	-0.153466
2136	43	0.0238273							2136	43	-0.0325333
2136	44	-0.114283							2136	44	-0.106345
2136	45	0.0060552							2136	45	-0.02015
2136	46	-0.134148							2136	46	-0.143308
2136	47	-0.0146261							2136	47	-0.0706197
2136	48	-0.0593438							2136	48	-0.0646285
2136	49	-0.00509815							2136	49	-0.0383078
2136	50	-0.183466							2136	50	-0.170014
2136	51	-0.0683128							2136	51	-0.150959
2137	1	-0.227675							2137	1	-0.220163
2137	2	-0.118522							2137	2	-0.110821
2137	3	-0.14819							2137	3	-0.162911
2137	4	-0.24719							2137	4	-0.190213
2137	5	-0.107667							2137	5	-0.00547095
2137	6	-0.12189							2137	6	-0.178212
2137	7	-0.275671							2137	7	-0.262789
2137	8	-0.135053							2137	8	-0.0223578
2137	9	-0.217079							2137	9	-0.276803
2137	10	-0.164499							2137	10	-0.208208
2137	11	-0.358007							2137	11	-0.334439
2137	12	-0.709372							2137	12	-0.665652
2137	13	-0.478188							2137	13	-0.363532
2137	14	0.0158174							2137	14	0.00908883
2137	15	-0.034183							2137	15	0.0199976
2137	16	0.012749							2137	16	-0.013436
2137	17	-0.00553862							2137	17	0.0236524
2137	18	0.00974635							2137	18	-0.0604418
2137	19	0.0605512							2137	19	0.0256312
2137	20	-0.0192069							2137	20	-0.064667
2137	21	0.0329111							2137	21	0.0498147
2137	22	-0.0367583							2137	22	0.0322285
2137	23	0.0221701							2137	23	-0.00934244
2137	24	0.0504584							2137	24	0.0134179
2137	25	0.0342808							2137	25	-0.00491131
2137	26	-0.0552328							2137	26	-0.0356609
2137	27	-0.0731395							2137	27	-0.0488236
2137	28	-0.0367929							2137	28	-0.0394237
2137	29	0.0717466							2137	29	0.0390552
2137	30	0.00594677							2137	30	-0.0221426
2137	31	0.00285392							2137	31	0.0498409
2137	32	-0.0193156							2137	32	-0.0397394
2137	33	-0.0298177							2137	33	-0.108381
2137	34	-0.0236664							2137	34	-0.107257
2137	35	-1.09363e-05							2137	35	-0.0146744
2137	36	-0.0230359							2137	36	-0.0504528
2137	37	-0.0407452							2137	37	-0.0473063
2137	38	-0.0721791							2137	38	-0.107064
2137	39	0.0412431							2137	39	0.0154901
2137	40	-0.0855922							2137	40	-0.055028
2137	41	-0.180124							2137	41	-0.167871
2137	42	-0.0213233							2137	42	-0.0289242
2137	43	0.0425759							2137	43	0.00597317
2137	44	-0.0798806							2137	44	-0.0894133
2137	45	-0.0175796							2137	45	-0.0200958
2137	46	-0.0245493							2137	46	0.00510972
2137	47	0.0541698							2137	47	-0.0476266
2137	48	-0.11158							2137	48	-0.113763
2137	49	-0.0456364							2137	49	-0.0915478
2137	50	-0.0802321							2137	50	-0.102252
2137	51	-0.00568033							2137	51	-0.066285
2138	1	-0.0662811							2138	1	0.0393522
2138	2	-0.215419							2138	2	-0.297216
2138	3	-0.258182							2138	3	-0.182478
2138	4	-0.15682							2138	4	-0.171857
2138	5	-0.049622							2138	5	-0.0144903
2138	6	-0.276341							2138	6	-0.257937
2138	7	-0.268108							2138	7	-0.24635
2138	8	-0.240418							2138	8	-0.189298
2138	9	0.126246							2138	9	0.0163024
2138	10	-0.30354							2138	10	-0.175093
2138	11	-0.259755							2138	11	-0.25232
2138	12	-0.221366							2138	12	-0.147866
2138	13	0.07984							2138	13	0.103684
2138	14	-0.018241							2138	14	0.00343134
2138	15	-0.00989741							2138	15	-0.0663312
2138	16	-0.043416							2138	16	-0.0052197
2138	17	-0.0141387							2138	17	0.0153001
2138	18	0.0424416							2138	18	0.000980339
2138	19	0.0504658							2138	19	0.0457743
2138	20	0.0063097							2138	20	0.000377799
2138	21	0.0719478							2138	21	0.0431577
2138	22	0.031656							2138	22	-0.0108853
2138	23	-0.0322231							2138	23	0.0414267
2138	24	0.0429141							2138	24	0.0194692
2138	25	0.068466							2138	25	0.0690756
2138	26	0.0468658							2138	26	0.0870757
2138	27	0.069642							2138	27	0.0552921
2138	28	0.0443664							2138	28	0.0607509
2138	29	0.112602							2138	29	0.107679
2138	30	0.0870536							2138	30	0.0904484
2138	31	0.0760742							2138	31	0.0778152
2138	32	-0.00640655							2138	32	-0.0172382
2138	33	0.0326494							2138	33	0.0077646
2138	34	-0.0070992							2138	34	-0.0192083
2138	35	0.0383368							2138	35	0.128574
2138	36	-0.0268222							2138	36	-0.014469
2138	37	0.0102762							2138	37	0.0184684
2138	38	-0.0504986							2138	38	-0.010183
2138	39	0.0670855							2138	39	0.059634
2138	40	0.0112753							2138	40	-0.00939865
2138	41	-0.144453							2138	41	-0.159322
2138	42	-0.0308611							2138	42	-0.0660724
2138	43	0.0526557							2138	43	0.0245049
2138	44	-0.00390367							2138	44	-0.0682228
2138	45	0.0753109							2138	45	0.0371771
2138	46	0.0716861							2138	46	0.0161235
[truncated: 6,333 more rows]

## Sheet: 392Input
##FastQC	0.11.8								##FastQC	0.11.8
>>Basic Statistics	pass								>>Basic Statistics	pass
#Measure	Value								#Measure	Value
Filename	392InputBS_S5_R1_001.fastq.gz								Filename	392InputoxBS_S13_R1_001.fastq.gz
File type	Conventional base calls								File type	Conventional base calls
Encoding	Sanger / Illumina 1.9								Encoding	Sanger / Illumina 1.9
Total Sequences	18085596								Total Sequences	7256175
Sequences flagged as poor quality	0								Sequences flagged as poor quality	0
Sequence length	51								Sequence length	51
%GC	21								%GC	21
>>END_MODULE									>>END_MODULE
>>Per base sequence quality	pass								>>Per base sequence quality	pass
#Base	Mean	Median	Lower Quartile	Upper Quartile	10th Percentile	90th Percentile			#Base	Mean	Median	Lower Quartile	Upper Quartile	10th Percentile	90th Percentile
1	35.5792	37	37	37	37	37			1	35.6787	37	37	37	37	37
2	35.4986	37	37	37	37	37			2	35.596	37	37	37	37	37
3	35.55	37	37	37	37	37			3	35.6458	37	37	37	37	37
4	35.6253	37	37	37	37	37			4	35.7179	37	37	37	37	37
5	35.6729	37	37	37	37	37			5	35.76	37	37	37	37	37
6	35.7061	37	37	37	37	37			6	35.7803	37	37	37	37	37
7	35.8294	37	37	37	37	37			7	35.906	37	37	37	37	37
8	35.9011	37	37	37	37	37			8	35.9647	37	37	37	37	37
9	36.045	37	37	37	37	37			9	36.101	37	37	37	37	37
10	36.0513	37	37	37	37	37			10	36.1082	37	37	37	37	37
11	36.0941	37	37	37	37	37			11	36.1526	37	37	37	37	37
12	36.3202	37	37	37	37	37			12	36.3587	37	37	37	37	37
13	36.4739	37	37	37	37	37			13	36.4971	37	37	37	37	37
14	36.5821	37	37	37	37	37			14	36.5965	37	37	37	37	37
15	36.6069	37	37	37	37	37			15	36.6183	37	37	37	37	37
16	36.5947	37	37	37	37	37			16	36.6042	37	37	37	37	37
17	36.5999	37	37	37	37	37			17	36.6076	37	37	37	37	37
18	36.591	37	37	37	37	37			18	36.6002	37	37	37	37	37
19	36.5916	37	37	37	37	37			19	36.5983	37	37	37	37	37
20	36.5734	37	37	37	37	37			20	36.5798	37	37	37	37	37
21	36.5648	37	37	37	37	37			21	36.571	37	37	37	37	37
22	36.5546	37	37	37	37	37			22	36.5586	37	37	37	37	37
23	36.5448	37	37	37	37	37			23	36.5488	37	37	37	37	37
24	36.5244	37	37	37	37	37			24	36.5275	37	37	37	37	37
25	36.5127	37	37	37	37	37			25	36.5145	37	37	37	37	37
26	36.4797	37	37	37	37	37			26	36.4799	37	37	37	37	37
27	36.4794	37	37	37	37	37			27	36.4786	37	37	37	37	37
28	36.4509	37	37	37	37	37			28	36.448	37	37	37	37	37
29	36.4473	37	37	37	37	37			29	36.4441	37	37	37	37	37
30	36.446	37	37	37	37	37			30	36.4386	37	37	37	37	37
31	36.424	37	37	37	37	37			31	36.4174	37	37	37	37	37
32	36.4103	37	37	37	37	37			32	36.4028	37	37	37	37	37
33	36.4276	37	37	37	37	37			33	36.4175	37	37	37	37	37
34	36.3814	37	37	37	37	37			34	36.3716	37	37	37	37	37
35	36.3618	37	37	37	37	37			35	36.3511	37	37	37	37	37
36	36.3614	37	37	37	37	37			36	36.3477	37	37	37	37	37
37	36.3633	37	37	37	37	37			37	36.3499	37	37	37	37	37
38	36.3441	37	37	37	37	37			38	36.3288	37	37	37	37	37
39	36.3363	37	37	37	37	37			39	36.3198	37	37	37	37	37
40	36.3018	37	37	37	37	37			40	36.2804	37	37	37	37	37
41	36.3235	37	37	37	37	37			41	36.2994	37	37	37	37	37
42	36.2672	37	37	37	37	37			42	36.2448	37	37	37	37	37
43	36.2759	37	37	37	37	37			43	36.2541	37	37	37	37	37
44	36.2682	37	37	37	37	37			44	36.2403	37	37	37	37	37
45	36.2597	37	37	37	37	37			45	36.2344	37	37	37	37	37
46	36.217	37	37	37	37	37			46	36.1882	37	37	37	37	37
47	36.227	37	37	37	37	37			47	36.1936	37	37	37	37	37
48	36.2181	37	37	37	37	37			48	36.1856	37	37	37	37	37
49	36.2187	37	37	37	37	37			49	36.1831	37	37	37	37	37
50	36.2326	37	37	37	37	37			50	36.195	37	37	37	37	37
51	36.2071	37	37	37	37	37			51	36.1739	37	37	37	37	37
>>END_MODULE									>>END_MODULE
>>Per tile sequence quality	pass								>>Per tile sequence quality	pass
#Tile	Base	Mean							#Tile	Base	Mean
2101	1	-0.418189							2101	1	-0.488843
2101	2	-0.133933							2101	2	-0.253659
2101	3	0.272445							2101	3	0.245127
2101	4	-0.234807							2101	4	-0.24531
2101	5	-0.35112							2101	5	-0.349506
2101	6	-0.0112208							2101	6	-0.0223726
2101	7	-0.0973042							2101	7	-0.0425439
2101	8	-0.0205124							2101	8	-0.141878
2101	9	0.0739277							2101	9	0.0441767
2101	10	-0.18507							2101	10	-0.185633
2101	11	-0.111937							2101	11	-0.146504
2101	12	-0.199362							2101	12	-0.279191
2101	13	0.0459177							2101	13	0.00954564
2101	14	0.0340097							2101	14	0.0372669
2101	15	0.047559							2101	15	0.0107095
2101	16	0.0238263							2101	16	-0.0255422
2101	17	0.0493222							2101	17	-0.0200046
2101	18	0.0946612							2101	18	0.0336965
2101	19	0.0478484							2101	19	0.00261281
2101	20	0.0581939							2101	20	0.0338053
2101	21	-0.0168706							2101	21	-0.0529141
2101	22	0.00993686							2101	22	0.0048598
2101	23	-0.00363791							2101	23	-0.038272
2101	24	0.0299831							2101	24	0.00975285
2101	25	0.0225219							2101	25	0.0216265
2101	26	0.0286721							2101	26	-0.0132978
2101	27	-0.0153648							2101	27	-0.0373963
2101	28	0.0196196							2101	28	-0.0297621
2101	29	0.0650967							2101	29	0.0877518
2101	30	0.0435616							2101	30	0.00594593
2101	31	-0.0235633							2101	31	0.0284805
2101	32	-0.0468045							2101	32	-0.0445836
2101	33	-0.0100155							2101	33	-0.093292
2101	34	0.0719272							2101	34	-0.0298834
2101	35	-0.0332216							2101	35	-0.0552769
2101	36	0.0808882							2101	36	0.0264817
2101	37	-0.0207322							2101	37	-0.0108559
2101	38	-0.130418							2101	38	-0.0684389
2101	39	-0.0571072							2101	39	-0.142898
2101	40	0.0352087							2101	40	0.0555269
2101	41	-0.0365143							2101	41	-0.141467
2101	42	0.000243279							2101	42	0.00551602
2101	43	-0.0265107							2101	43	-0.0721125
2101	44	0.0619717							2101	44	0.0769923
2101	45	-0.0685974							2101	45	-0.106053
2101	46	0.0590562							2101	46	0.024015
2101	47	0.00521739							2101	47	-0.0795756
2101	48	-0.0152155							2101	48	0.0423753
2101	49	-0.0273796							2101	49	-0.132673
2101	50	0.0434925							2101	50	0.00655573
2101	51	-0.0591814							2101	51	-0.112757
2102	1	-0.327494							2102	1	-0.432807
2102	2	0.0942373							2102	2	0.102575
2102	3	-0.131606							2102	3	-0.0284272
2102	4	-0.0416623							2102	4	0.100318
2102	5	-0.217765							2102	5	-0.165488
2102	6	-0.424097							2102	6	-0.384548
2102	7	0.0695541							2102	7	0.0587481
2102	8	0.102709							2102	8	0.0687283
2102	9	-0.0265095							2102	9	-0.0570387
2102	10	-0.121892							2102	10	-0.228815
2102	11	-0.105927							2102	11	-0.0778829
2102	12	-0.267937							2102	12	-0.138306
2102	13	-0.154214							2102	13	-0.239404
2102	14	0.0450826							2102	14	0.0495899
2102	15	0.0234194							2102	15	0.03539
2102	16	0.0328554							2102	16	0.0514448
2102	17	0.0843319							2102	17	0.0145806
2102	18	0.0859346							2102	18	-0.0135822
2102	19	0.013161							2102	19	0.0313647
2102	20	0.0186958							2102	20	0.0939786
2102	21	-0.0985256							2102	21	-0.0253086
2102	22	0.0571404							2102	22	-0.0275784
2102	23	0.0063629							2102	23	-0.0261337
2102	24	0.0747903							2102	24	0.0653616
2102	25	-0.0413063							2102	25	-0.0161957
2102	26	0.0329256							2102	26	-0.0226106
2102	27	0.00481826							2102	27	0.0962757
2102	28	-0.0418736							2102	28	-0.0231512
2102	29	0.0533255							2102	29	0.0215961
2102	30	0.025596							2102	30	0.026913
2102	31	0.0494154							2102	31	0.088849
2102	32	0.0159966							2102	32	-0.105379
2102	33	0.0213872							2102	33	-0.0142046
2102	34	0.0604876							2102	34	0.0176345
2102	35	-0.0673063							2102	35	-0.0094238
2102	36	-0.00839979							2102	36	-0.0260235
2102	37	-0.0832175							2102	37	-0.0825307
2102	38	-0.0287069							2102	38	-0.0366153
2102	39	-0.00276038							2102	39	-0.00587645
2102	40	0.00922102							2102	40	-0.0482734
2102	41	-0.000900486							2102	41	0.0531982
2102	42	-0.0102802							2102	42	0.0278441
2102	43	-0.0348576							2102	43	-0.000689703
2102	44	0.0774493							2102	44	4.27924e-05
2102	45	-0.115368							2102	45	-0.150853
2102	46	0.0213001							2102	46	0.0134208
2102	47	-0.0213191							2102	47	-0.0683084
2102	48	0.086369							2102	48	0.105158
2102	49	-0.11364							2102	49	-0.202107
2102	50	-0.0505435							2102	50	0.00313905
2102	51	0.0475556							2102	51	0.0197898
2103	1	-0.343856							2103	1	-0.308109
2103	2	-0.19932							2103	2	-0.365213
2103	3	-0.100979							2103	3	-0.0762235
2103	4	-0.00469744							2103	4	-0.0750066
2103	5	0.0580492							2103	5	-0.0925338
2103	6	0.229916							2103	6	0.150662
2103	7	0.197935							2103	7	0.212772
2103	8	-0.00433805							2103	8	-0.0181562
2103	9	-0.300268							2103	9	-0.214119
2103	10	-0.178545							2103	10	-0.122714
2103	11	-0.118265							2103	11	-0.0959774
2103	12	-0.200791							2103	12	-0.210048
2103	13	-0.472607							2103	13	-0.481333
2103	14	-0.347015							2103	14	-0.355207
2103	15	0.0414868							2103	15	0.0386254
2103	16	0.0444245							2103	16	0.0478501
2103	17	0.00717164							2103	17	0.0741913
2103	18	0.0780369							2103	18	0.0756202
2103	19	0.0130593							2103	19	0.0734375
2103	20	0.0266307							2103	20	0.0324302
2103	21	-0.00232774							2103	21	-0.00367439
2103	22	0.064366							2103	22	0.00650219
2103	23	0.0276976							2103	23	-0.0251221
2103	24	0.0915846							2103	24	0.0594032
2103	25	0.0629425							2103	25	-0.058236
2103	26	0.0811966							2103	26	0.0194295
2103	27	0.00130461							2103	27	-0.0823584
2103	28	0.0601726							2103	28	-0.00591595
2103	29	0.156791							2103	29	0.0134139
2103	30	0.0611694							2103	30	0.0340174
2103	31	0.0610794							2103	31	-0.0067144
2103	32	0.0418296							2103	32	-0.0699409
2103	33	0.0477126							2103	33	-0.0748848
2103	34	0.0813568							2103	34	0.0738593
2103	35	-0.133748							2103	35	-0.0236835
2103	36	0.0727791							2103	36	-0.033285
2103	37	-0.0164729							2103	37	-0.0328
2103	38	0.045646							2103	38	0.0400433
2103	39	0.0458498							2103	39	-0.0122686
2103	40	0.0131859							2103	40	-0.107821
2103	41	0.026131							2103	41	0.0329216
2103	42	0.0353498							2103	42	-0.085146
2103	43	0.0887144							2103	43	-0.0102709
2103	44	0.000946155							2103	44	-0.122858
2103	45	-0.0433542							2103	45	-0.065819
2103	46	0.144335							2103	46	0.0705422
2103	47	0.0551468							2103	47	-0.0346621
2103	48	0.119606							2103	48	0.0990857
2103	49	-0.0613757							2103	49	-0.114457
2103	50	0.0703926							2103	50	-0.0649529
2103	51	-0.0299375							2103	51	-0.134041
2104	1	-0.247326							2104	1	-0.290979
2104	2	0.0216887							2104	2	0.0557884
2104	3	-0.0696655							2104	3	-0.283458
2104	4	0.224243							2104	4	0.133043
2104	5	-0.222255							2104	5	-0.124136
2104	6	0.206646							2104	6	0.21834
2104	7	0.137616							2104	7	0.0338097
2104	8	-0.101414							2104	8	-0.143653
2104	9	0.0570368							2104	9	0.0692255
2104	10	-0.0438493							2104	10	-0.0456986
2104	11	0.493733							2104	11	0.462676
2104	12	0.252398							2104	12	0.157294
2104	13	0.148629							2104	13	0.179695
2104	14	0.0770697							2104	14	0.0294599
2104	15	0.0099104							2104	15	0.00498796
2104	16	-0.0350028							2104	16	-0.036268
2104	17	0.046482							2104	17	0.0407067
2104	18	0.0244855							2104	18	0.0511037
2104	19	-0.000465548							2104	19	0.0463403
2104	20	-0.0306294							2104	20	0.0391414
2104	21	-0.00157497							2104	21	0.0514445
2104	22	0.0149759							2104	22	0.00644554
2104	23	-0.0242185							2104	23	-0.00962927
2104	24	0.0730768							2104	24	0.0556297
2104	25	0.0355528							2104	25	0.0307356
2104	26	0.0795525							2104	26	0.0928485
2104	27	-0.0591025							2104	27	-0.00920677
2104	28	-0.037315							2104	28	-0.0273645
2104	29	0.0492628							2104	29	0.0497906
2104	30	0.0136033							2104	30	0.0756335
2104	31	-0.00791163							2104	31	-0.0168867
2104	32	-0.000709389							2104	32	-0.0836279
2104	33	-0.00874322							2104	33	-0.0448762
2104	34	0.0357175							2104	34	-0.0202734
2104	35	-0.00384688							2104	35	-0.0113034
2104	36	-0.00800227							2104	36	-0.00818099
2104	37	-0.011395							2104	37	-0.0949194
2104	38	-0.121714							2104	38	-0.0862699
2104	39	-0.0568329							2104	39	-0.00256809
2104	40	-0.0516968							2104	40	-0.100362
2104	41	-0.0341544							2104	41	0.0483071
2104	42	-0.0473619							2104	42	0.0864188
2104	43	-0.0609541							2104	43	-0.0322873
2104	44	-0.0692098							2104	44	-0.0152909
2104	45	-0.0506763							2104	45	0.0215069
2104	46	0.0466414							2104	46	0.132891
2104	47	-0.0198253							2104	47	0.0415095
2104	48	-0.00619246							2104	48	0.0444029
2104	49	-0.142061							2104	49	-0.0799757
2104	50	-0.0121503							2104	50	0.0413733
2104	51	-0.063645							2104	51	0.0439215
2105	1	0.845274							2105	1	0.805194
2105	2	0.739969							2105	2	0.752143
2105	3	0.999006							2105	3	0.924339
2105	4	0.890725							2105	4	0.893863
2105	5	0.880576							2105	5	0.830555
2105	6	0.908678							2105	6	0.792217
2105	7	0.770431							2105	7	0.7001
2105	8	0.650095							2105	8	0.575437
2105	9	0.611981							2105	9	0.560736
2105	10	0.480462							2105	10	0.459669
2105	11	0.468756							2105	11	0.460119
2105	12	0.290959							2105	12	0.267774
2105	13	0.108717							2105	13	0.130671
2105	14	0.0319784							2105	14	0.0174051
2105	15	-0.0370178							2105	15	0.00103379
2105	16	-0.0728749							2105	16	-0.0369377
2105	17	-0.0172805							2105	17	-0.022999
2105	18	-0.0240779							2105	18	-0.0173421
2105	19	-0.0221972							2105	19	0.0100014
2105	20	-0.00122741							2105	20	-0.0217449
2105	21	-0.00411946							2105	21	0.0297656
2105	22	0.0410091							2105	22	0.06272
2105	23	-0.0280079							2105	23	-0.0124722
2105	24	-0.0124777							2105	24	0.0176793
2105	25	-0.0199956							2105	25	-0.00207615
2105	26	-0.0564608							2105	26	0.0605599
2105	27	0.000339363							2105	27	-0.00173605
2105	28	0.00640306							2105	28	-0.0145859
2105	29	0.0567811							2105	29	0.0826398
2105	30	0.0965157							2105	30	0.0900646
2105	31	0.00398632							2105	31	-0.0345034
2105	32	0.0106857							2105	32	0.0216866
2105	33	-0.03647							2105	33	0.0343702
2105	34	0.0219766							2105	34	-0.0402191
2105	35	-0.00269927							2105	35	0.0148426
2105	36	0.0308831							2105	36	-0.039762
2105	37	-0.0244961							2105	37	-0.0515151
2105	38	-0.0263664							2105	38	-0.10806
2105	39	0.0598179							2105	39	0.0622078
2105	40	-0.0810105							2105	40	-0.00749674
2105	41	0.00129383							2105	41	-0.000233963
2105	42	-0.0385622							2105	42	0.00642799
2105	43	0.0324844							2105	43	0.0444777
2105	44	0.0271739							2105	44	-0.0739997
2105	45	0.0177067							2105	45	-0.00586686
2105	46	0.0170556							2105	46	0.0463296
2105	47	0.0445295							2105	47	0.0413468
2105	48	0.0238837							2105	48	0.108882
2105	49	-0.0819132							2105	49	-0.0926063
2105	50	-0.0315712							2105	50	0.0378258
2105	51	-0.0033651							2105	51	0.00310654
2106	1	-0.152132							2106	1	-0.0766056
2106	2	0.155868							2106	2	0.174055
2106	3	-0.0442229							2106	3	-0.0936937
2106	4	0.0325545							2106	4	0.128343
2106	5	0.189287							2106	5	0.227614
2106	6	0.0944425							2106	6	0.130848
2106	7	0.000524531							2106	7	0.197375
2106	8	0.0329354							2106	8	0.194189
2106	9	0.225128							2106	9	0.227616
2106	10	-0.0542812							2106	10	0.0139259
2106	11	-0.0224638							2106	11	0.107765
2106	12	0.330254							2106	12	0.327888
2106	13	0.138584							2106	13	0.0919775
2106	14	0.0476727							2106	14	0.0262734
2106	15	0.0589657							2106	15	0.0150301
2106	16	-0.0387884							2106	16	0.0659836
2106	17	-0.00766697							2106	17	0.0476793
2106	18	-0.0122301							2106	18	-0.035224
2106	19	0.00340819							2106	19	0.0200828
2106	20	0.017476							2106	20	0.0657883
2106	21	-0.00387188							2106	21	0.0299653
2106	22	0.0555316							2106	22	0.0303412
2106	23	0.0330811							2106	23	0.0296921
2106	24	0.101179							2106	24	0.106296
2106	25	0.0509259							2106	25	0.0479
2106	26	0.0252226							2106	26	0.0375192
2106	27	-0.008189							2106	27	-0.00493708
2106	28	0.0630249							2106	28	0.0192608
2106	29	0.036246							2106	29	0.0296874
2106	30	0.0543453							2106	30	-0.00673334
2106	31	0.0978256							2106	31	0.104379
2106	32	-9.37882e-05							2106	32	0.0353957
2106	33	0.0684024							2106	33	0.119923
2106	34	0.0219551							2106	34	0.0785982
2106	35	0.0409232							2106	35	0.0164836
2106	36	0.00882948							2106	36	0.0208924
2106	37	-0.0130562							2106	37	0.135522
2106	38	-0.033686							2106	38	0.00750283
2106	39	0.0293922							2106	39	0.0678845
2106	40	-0.0331874							2106	40	0.0975663
2106	41	0.0274489							2106	41	0.0773528
2106	42	-0.117312							2106	42	-0.0139589
2106	43	0.0221903							2106	43	0.0752075
2106	44	-0.0715767							2106	44	-0.0385873
2106	45	0.0578674							2106	45	-0.041479
2106	46	-0.093796							2106	46	-0.103723
2106	47	0.0473625							2106	47	0.0484361
2106	48	0.104046							2106	48	0.0892738
2106	49	-0.0137727							2106	49	-0.0921057
2106	50	-0.0521643							2106	50	0.12155
2106	51	0.0239113							2106	51	0.0164199
2107	1	-0.210907							2107	1	-0.220809
2107	2	0.211761							2107	2	0.0544907
2107	3	-0.0303471							2107	3	-0.0047495
2107	4	0.15215							2107	4	0.137169
2107	5	-0.259892							2107	5	-0.21653
2107	6	0.0387115							2107	6	0.0882423
2107	7	-0.137098							2107	7	-0.122671
2107	8	-0.154435							2107	8	-0.0962868
2107	9	0.0225913							2107	9	0.0591437
2107	10	-0.355417							2107	10	-0.151955
2107	11	-0.177105							2107	11	-0.145384
2107	12	-0.0425672							2107	12	-0.0287174
2107	13	-0.502754							2107	13	-0.358566
2107	14	0.0104476							2107	14	0.00999959
2107	15	0.0718103							2107	15	0.0541871
2107	16	0.0702353							2107	16	0.0835553
2107	17	0.139002							2107	17	0.139357
2107	18	0.0891286							2107	18	0.0330187
2107	19	0.162983							2107	19	0.117956
2107	20	0.0209436							2107	20	0.00850006
2107	21	0.10162							2107	21	0.0954973
2107	22	0.118369							2107	22	0.0906306
2107	23	0.0687788							2107	23	0.0396951
2107	24	0.0866452							2107	24	0.0441439
2107	25	0.080951							2107	25	0.058606
2107	26	0.0788216							2107	26	0.0860352
2107	27	0.0954831							2107	27	0.0643022
2107	28	0.0746791							2107	28	0.0335122
2107	29	0.0265598							2107	29	0.0139265
2107	30	0.0623985							2107	30	0.063459
2107	31	0.099976							2107	31	0.108277
2107	32	0.0435562							2107	32	0.15843
2107	33	0.127397							2107	33	0.129138
2107	34	0.0824404							2107	34	0.0927007
2107	35	0.105141							2107	35	0.0857495
2107	36	0.0570625							2107	36	0.0558093
2107	37	0.098431							2107	37	0.0447225
2107	38	-0.0706984							2107	38	-0.000328909
2107	39	0.0786886							2107	39	0.0738068
2107	40	0.0561399							2107	40	0.0312856
2107	41	0.129514							2107	41	0.178432
2107	42	0.0157193							2107	42	0.0271869
2107	43	0.0791082							2107	43	0.0587158
2107	44	0.0928415							2107	44	0.0358291
2107	45	0.0872982							2107	45	0.138384
2107	46	0.0992431							2107	46	0.0774743
2107	47	0.0587022							2107	47	0.101659
2107	48	0.153323							2107	48	0.171911
2107	49	0.0732058							2107	49	0.0586503
2107	50	0.0151071							2107	50	-0.0221054
2107	51	0.0606259							2107	51	0.123323
2108	1	-0.173382							2108	1	-0.245981
2108	2	-0.0460517							2108	2	0.00162728
2108	3	0.0241468							2108	3	0.197712
2108	4	-0.183535							2108	4	-0.144812
2108	5	-0.167632							2108	5	-0.145094
2108	6	0.158612							2108	6	0.270577
2108	7	-0.289856							2108	7	-0.332085
2108	8	-0.408133							2108	8	-0.262919
2108	9	0.116754							2108	9	0.225826
2108	10	-0.388323							2108	10	-0.305051
2108	11	-0.0374024							2108	11	0.116033
2108	12	-0.0122286							2108	12	-0.0302921
2108	13	0.124263							2108	13	0.129076
2108	14	0.039244							2108	14	0.0577002
2108	15	0.0358123							2108	15	0.122689
2108	16	0.0171961							2108	16	0.0440944
2108	17	0.0321974							2108	17	0.0918484
2108	18	0.0167952							2108	18	0.0265593
2108	19	0.099564							2108	19	0.132782
2108	20	0.0328634							2108	20	0.05315
2108	21	0.0325643							2108	21	0.102458
2108	22	0.0580924							2108	22	0.033008
2108	23	-0.0656862							2108	23	0.0215224
2108	24	0.0436222							2108	24	0.0865885
2108	25	-0.0541932							2108	25	0.100199
2108	26	-0.0330563							2108	26	0.0221782
2108	27	0.000645084							2108	27	0.00212279
2108	28	-0.0251268							2108	28	0.0206741
2108	29	-0.00520013							2108	29	0.109462
2108	30	-0.0637464							2108	30	0.0127999
2108	31	-0.0871396							2108	31	-0.0494809
2108	32	-0.0488079							2108	32	0.093708
2108	33	0.0566785							2108	33	0.0815965
2108	34	0.00195192							2108	34	0.143932
2108	35	0.0496229							2108	35	0.0809814
2108	36	-0.0914256							2108	36	0.0096498
2108	37	0.0349938							2108	37	0.0501747
2108	38	-0.0920195							2108	38	0.0660725
2108	39	0.0600493							2108	39	0.0543153
2108	40	-0.00431725							2108	40	0.0159009
2108	41	-0.020885							2108	41	0.0205696
2108	42	-0.101699							2108	42	0.00482002
2108	43	0.141781							2108	43	0.190479
2108	44	-0.0251333							2108	44	0.024665
2108	45	0.0209923							2108	45	0.141192
2108	46	-0.0526353							2108	46	0.105001
2108	47	0.0173975							2108	47	0.18562
2108	48	0.0580753							2108	48	0.0671097
2108	49	0.0971648							2108	49	0.142054
2108	50	-0.0311737							2108	50	-0.0950614
2108	51	0.106637							2108	51	0.141024
2109	1	-0.246099							2109	1	-0.317064
2109	2	0.0324696							2109	2	-0.0372199
2109	3	-0.0997591							2109	3	0.00305017
2109	4	0.232646							2109	4	0.0381102
2109	5	-0.00107667							2109	5	-0.0292035
2109	6	0.136821							2109	6	0.178999
2109	7	0.21183							2109	7	0.0992362
2109	8	-0.252327							2109	8	-0.233026
2109	9	0.0729746							2109	9	0.0388642
2109	10	-0.403698							2109	10	-0.462205
2109	11	0.0811946							2109	11	0.0440315
2109	12	0.212146							2109	12	0.179958
2109	13	0.173462							2109	13	0.121966
2109	14	0.0394468							2109	14	-0.0137301
2109	15	0.00504671							2109	15	-0.042906
2109	16	0.0351076							2109	16	0.0223166
2109	17	0.0419786							2109	17	0.0941597
2109	18	0.0149855							2109	18	0.0635048
2109	19	0.0270971							2109	19	0.0399259
2109	20	-0.0441209							2109	20	-0.0733238
2109	21	0.0527475							2109	21	0.0424644
2109	22	0.0871529							2109	22	-0.0431589
2109	23	0.00810552							2109	23	-0.0994304
2109	24	0.00795381							2109	24	0.0881292
2109	25	-0.0572347							2109	25	-0.0663352
2109	26	-0.0266169							2109	26	-0.0281692
2109	27	0.0128114							2109	27	-0.057956
2109	28	0.0200045							2109	28	0.00171401
2109	29	0.0551412							2109	29	0.0733099
2109	30	0.0632268							2109	30	0.00806879
2109	31	-0.0650751							2109	31	-0.209318
2109	32	0.0445927							2109	32	0.0784418
2109	33	0.0552738							2109	33	0.0547604
2109	34	-0.0492523							2109	34	-0.0386612
2109	35	0.132052							2109	35	0.119122
2109	36	-0.0210895							2109	36	-0.0539368
2109	37	0.0417677							2109	37	0.0188287
2109	38	0.0261174							2109	38	-0.0255472
2109	39	0.116609							2109	39	0.0538784
2109	40	-0.143462							2109	40	-0.190163
2109	41	0.0956979							2109	41	0.0645568
2109	42	-0.0382181							2109	42	-0.00680331
2109	43	0.0994036							2109	43	0.169979
2109	44	-0.113976							2109	44	-0.146999
2109	45	0.0808424							2109	45	0.0741047
2109	46	0.0278349							2109	46	0.0148663
2109	47	0.100707							2109	47	0.0932521
2109	48	-0.000831734							2109	48	0.155158
2109	49	0.00619876							2109	49	0.00127292
2109	50	-0.131738							2109	50	-0.0544146
2109	51	0.00776199							2109	51	-0.00653818
2110	1	0.160951							2110	1	0.0976139
2110	2	-0.110523							2110	2	0.188327
2110	3	0.0958137							2110	3	0.122695
2110	4	-0.00420514							2110	4	0.0721409
2110	5	-0.228481							2110	5	-0.265252
2110	6	-0.0346973							2110	6	-0.00625665
2110	7	-0.328039							2110	7	-0.207971
2110	8	-0.237983							2110	8	-0.174193
2110	9	-0.104539							2110	9	0.0790025
2110	10	-0.101104							2110	10	-0.0212926
2110	11	0.255501							2110	11	0.319997
2110	12	0.397989							2110	12	0.360975
2110	13	0.190995							2110	13	0.184306
2110	14	0.109385							2110	14	0.164088
2110	15	0.0182129							2110	15	0.0332887
2110	16	0.0772017							2110	16	0.157377
2110	17	0.081515							2110	17	0.170151
2110	18	0.0683806							2110	18	0.161792
2110	19	0.0524908							2110	19	0.0255908
2110	20	-0.0739461							2110	20	-0.0444555
2110	21	0.0810629							2110	21	0.0997344
2110	22	0.0554927							2110	22	0.0903375
2110	23	0.0252781							2110	23	0.0241784
2110	24	0.07204							2110	24	0.0594622
2110	25	0.0693012							2110	25	-0.0111984
2110	26	0.11608							2110	26	0.093343
2110	27	0.0302092							2110	27	0.0692224
2110	28	0.0177516							2110	28	0.065772
2110	29	0.0343844							2110	29	0.0740664
2110	30	0.0338779							2110	30	0.0934229
2110	31	-0.0262654							2110	31	0.0853216
2110	32	0.0816929							2110	32	0.0938532
2110	33	0.0943214							2110	33	0.176997
2110	34	0.0959604							2110	34	0.151932
2110	35	0.0890816							2110	35	0.144786
2110	36	0.0166557							2110	36	-0.00566545
2110	37	0.137415							2110	37	0.162447
2110	38	-0.0373921							2110	38	-0.0305084
2110	39	0.128249							2110	39	0.150213
2110	40	0.0466359							2110	40	0.0522741
2110	41	0.0460537							2110	41	0.0448315
2110	42	-0.00362508							2110	42	0.00940303
2110	43	0.137204							2110	43	0.14697
2110	44	0.0064576							2110	44	-0.0347671
2110	45	0.131647							2110	45	0.18657
2110	46	0.0559285							2110	46	0.112522
2110	47	0.225441							2110	47	0.216015
2110	48	0.143285							2110	48	0.105791
2110	49	0.149645							2110	49	0.163275
2110	50	-0.00933766							2110	50	-0.0117367
2110	51	0.0977131							2110	51	0.0708862
2111	1	0.0127129							2111	1	-0.154795
2111	2	-0.106521							2111	2	-0.146757
2111	3	0.0974866							2111	3	0.0347522
2111	4	0.0818566							2111	4	0.00713279
2111	5	-0.136879							2111	5	-0.188255
2111	6	-0.0185343							2111	6	-0.0505918
2111	7	0.193857							2111	7	0.201718
2111	8	-0.18041							2111	8	-0.060937
2111	9	0.0462252							2111	9	0.246746
2111	10	-0.0987667							2111	10	-0.148768
2111	11	0.025806							2111	11	0.087223
2111	12	0.356116							2111	12	0.329531
2111	13	0.198994							2111	13	0.168802
2111	14	0.0948784							2111	14	0.103391
2111	15	0.00372357							2111	15	0.00758429
2111	16	0.0829952							2111	16	0.0906577
2111	17	0.0493256							2111	17	0.0468378
2111	18	0.0727216							2111	18	0.0744497
2111	19	0.0699086							2111	19	0.0627923
2111	20	0.0585353							2111	20	0.0370185
2111	21	0.0485377							2111	21	0.0978611
2111	22	0.0397245							2111	22	0.1063
2111	23	0.00393359							2111	23	-0.0142607
2111	24	0.033204							2111	24	0.0528882
2111	25	-0.0345982							2111	25	0.0188133
2111	26	0.0481986							2111	26	0.0677123
2111	27	0.0730362							2111	27	0.0279263
2111	28	0.0643428							2111	28	0.0207229
2111	29	0.0497758							2111	29	0.0286124
2111	30	-0.00520207							2111	30	0.0296338
2111	31	0.0101383							2111	31	-0.0462404
2111	32	-0.00935598							2111	32	0.0516177
2111	33	0.15017							2111	33	0.11639
2111	34	0.0648296							2111	34	0.0906382
2111	35	0.142838							2111	35	0.150251
2111	36	-0.0275747							2111	36	0.0923673
2111	37	0.152534							2111	37	0.0920129
2111	38	-0.0438201							2111	38	-0.122324
2111	39	0.116738							2111	39	0.109932
2111	40	0.0117404							2111	40	-0.0950133
2111	41	0.0460149							2111	41	0.111086
2111	42	0.0307131							2111	42	-0.00205949
2111	43	0.136152							2111	43	0.151915
2111	44	-0.0414324							2111	44	-0.0651486
2111	45	0.10301							2111	45	0.149145
2111	46	0.0115076							2111	46	-0.0368292
2111	47	0.0655777							2111	47	0.103353
2111	48	0.0614243							2111	48	0.0250165
2111	49	0.0621208							2111	49	0.127749
2111	50	-0.136627							2111	50	-0.064305
2111	51	0.114992							2111	51	0.0253615
2112	1	-0.132131							2112	1	-0.00475698
2112	2	0.0926341							2112	2	0.00934087
2112	3	0.215217							2112	3	0.220769
2112	4	0.220206							2112	4	0.247663
2112	5	-0.0448694							2112	5	-0.132104
2112	6	0.145725							2112	6	0.184148
2112	7	-0.062796							2112	7	-0.0319916
2112	8	0.0431741							2112	8	-0.00465541
2112	9	0.123054							2112	9	-0.00992311
2112	10	-0.0736674							2112	10	-0.097869
2112	11	0.444985							2112	11	0.400435
2112	12	0.36111							2112	12	0.346856
2112	13	0.227978							2112	13	0.205906
2112	14	0.110739							2112	14	0.120663
2112	15	-0.0113785							2112	15	-0.0572575
2112	16	0.140099							2112	16	0.0352987
2112	17	0.108201							2112	17	-0.00744256
2112	18	0.0732443							2112	18	-0.0184207
2112	19	0.0502378							2112	19	0.0221267
2112	20	-0.00698946							2112	20	0.100426
2112	21	0.0550008							2112	21	-0.0347382
2112	22	0.114386							2112	22	0.0574959
2112	23	-0.00157717							2112	23	-0.0239676
2112	24	-0.000797923							2112	24	0.0348635
2112	25	0.00538686							2112	25	0.0715361
2112	26	0.0523836							2112	26	0.0827738
2112	27	0.0538851							2112	27	0.0842016
2112	28	0.0100455							2112	28	0.0908559
2112	29	0.0312241							2112	29	-0.0175294
2112	30	0.0678046							2112	30	0.120295
2112	31	0.0672732							2112	31	0.0214135
2112	32	0.0407607							2112	32	0.0320724
2112	33	0.0633301							2112	33	0.0883258
2112	34	0.00373174							2112	34	-0.0665878
2112	35	0.122384							2112	35	0.138155
2112	36	0.00468894							2112	36	0.0395469
2112	37	0.0644109							2112	37	0.0233729
2112	38	-0.0473884							2112	38	0.0380112
2112	39	0.0580518							2112	39	0.0904758
2112	40	0.012461							2112	40	-0.0837709
2112	41	0.0507878							2112	41	-0.00655396
2112	42	-0.0163466							2112	42	0.119616
2112	43	0.158123							2112	43	0.11765
2112	44	-0.0119269							2112	44	0.0487264
2112	45	0.17959							2112	45	0.183827
2112	46	-0.00662751							2112	46	0.0237549
2112	47	0.169015							2112	47	0.16323
2112	48	0.108799							2112	48	0.0186599
2112	49	0.104832							2112	49	0.112329
2112	50	-0.0573956							2112	50	-0.00446393
2112	51	0.0452811							2112	51	0.0780236
2113	1	-0.0914565							2113	1	-0.0479958
2113	2	0.0493849							2113	2	-0.0176378
2113	3	0.116207							2113	3	0.181585
2113	4	-0.141584							2113	4	-0.130933
2113	5	-0.0821692							2113	5	-0.153628
2113	6	0.0274574							2113	6	-0.0827259
2113	7	-0.0480318							2113	7	-0.0608042
2113	8	-0.319318							2113	8	-0.333435
2113	9	-0.0786353							2113	9	-0.10678
2113	10	-0.00136179							2113	10	-0.0744449
2113	11	0.0968607							2113	11	0.124283
2113	12	-0.285601							2113	12	-0.243442
2113	13	-0.156638							2113	13	-0.139892
2113	14	0.105867							2113	14	0.10928
2113	15	-0.0529509							2113	15	-0.0230879
2113	16	0.0912154							2113	16	-0.00530418
2113	17	0.0606069							2113	17	0.104702
2113	18	0.0758904							2113	18	0.0635669
2113	19	0.0479693							2113	19	0.0327811
2113	20	0.0730728							2113	20	0.0372859
2113	21	0.0547344							2113	21	0.0384158
2113	22	0.0562746							2113	22	0.0335312
2113	23	0.0633375							2113	23	0.0207801
2113	24	0.0263012							2113	24	0.100409
2113	25	0.0475325							2113	25	0.00572145
2113	26	0.0535334							2113	26	-0.00467929
2113	27	0.102835							2113	27	0.00966595
2113	28	0.0544118							2113	28	0.0144795
2113	29	0.0332372							2113	29	0.0378405
2113	30	0.052265							2113	30	0.0521819
2113	31	0.041103							2113	31	0.0445921
2113	32	0.0360849							2113	32	0.0346235
2113	33	0.0897913							2113	33	0.0693484
2113	34	0.0494044							2113	34	0.030674
2113	35	0.181546							2113	35	0.185706
2113	36	0.0603507							2113	36	-0.00757208
2113	37	0.220185							2113	37	0.126152
2113	38	0.0417754							2113	38	-0.00620522
2113	39	0.10582							2113	39	0.0546838
2113	40	0.0965013							2113	40	0.00304904
2113	41	0.0739112							2113	41	0.102237
2113	42	-0.0428371							2113	42	0.103332
2113	43	0.144206							2113	43	0.202369
2113	44	0.0566683							2113	44	0.0410747
2113	45	0.152534							2113	45	0.176812
2113	46	0.0129877							2113	46	0.0728199
2113	47	0.168654							2113	47	0.161066
2113	48	0.102994							2113	48	0.0659302
2113	49	0.12361							2113	49	0.18203
2113	50	-0.00828879							2113	50	-0.0371754
2113	51	0.183152							2113	51	0.13632
2114	1	-0.114196							2114	1	-0.0628353
2114	2	0.0739333							2114	2	-0.0343696
2114	3	-0.0555597							2114	3	-0.0906048
2114	4	0.162836							2114	4	0.193405
2114	5	-0.191566							2114	5	-0.120801
2114	6	0.0352728							2114	6	-0.0476238
2114	7	0.178641							2114	7	0.250371
2114	8	-0.280196							2114	8	-0.283451
2114	9	0.103777							2114	9	0.167321
2114	10	-0.080581							2114	10	-0.229225
2114	11	0.0626069							2114	11	0.0834206
2114	12	-0.189022							2114	12	-0.256234
2114	13	0.213891							2114	13	0.188333
2114	14	0.102864							2114	14	0.121612
2114	15	-0.0313709							2114	15	0.0288598
2114	16	0.00483347							2114	16	-0.0349251
2114	17	0.0837587							2114	17	0.105444
2114	18	0.0403273							2114	18	0.0484727
2114	19	0.0558123							2114	19	0.0114953
2114	20	0.082114							2114	20	0.114102
2114	21	0.0426134							2114	21	-0.0431591
2114	22	0.0704229							2114	22	0.057147
2114	23	0.0540266							2114	23	0.0474221
2114	24	0.0266597							2114	24	-0.0103743
2114	25	0.032152							2114	25	0.0109563
2114	26	-0.0190771							2114	26	-0.0195669
2114	27	0.0666717							2114	27	-0.0159725
2114	28	0.0357545							2114	28	0.0399513
2114	29	0.101826							2114	29	0.098494
2114	30	0.0614216							2114	30	0.0814886
2114	31	0.0893687							2114	31	0.0571934
2114	32	0.021926							2114	32	-0.00984683
2114	33	0.0869779							2114	33	0.0763368
2114	34	0.138177							2114	34	0.0690905
2114	35	0.154661							2114	35	0.129536
2114	36	0.0293315							2114	36	-0.0811299
2114	37	0.0856197							2114	37	0.0601764
2114	38	-0.108746							2114	38	0.00653952
2114	39	0.152447							2114	39	0.106861
2114	40	0.010498							2114	40	0.0836573
2114	41	0.0236411							2114	41	0.0247514
2114	42	-0.0324877							2114	42	-0.0299069
2114	43	0.0685007							2114	43	0.0226566
2114	44	-0.0891802							2114	44	-0.00581077
2114	45	0.139172							2114	45	0.153409
2114	46	-0.0196742							2114	46	0.00492656
2114	47	0.148954							2114	47	0.159182
2114	48	0.0659239							2114	48	-0.0526007
2114	49	0.131874							2114	49	0.0427671
2114	50	-0.103428							2114	50	-0.0233932
2114	51	0.13048							2114	51	0.0250182
2115	1	0.0344482							2115	1	0.00529018
2115	2	-0.127869							2115	2	-0.223246
2115	3	0.010545							2115	3	0.0806168
2115	4	0.20668							2115	4	0.147631
2115	5	-0.068843							2115	5	-0.186895
2115	6	-0.0949622							2115	6	-0.0908617
2115	7	-0.0223196							2115	7	-0.109463
2115	8	-0.147838							2115	8	-0.110858
2115	9	0.0330235							2115	9	0.0557198
2115	10	-0.120092							2115	10	-0.106107
2115	11	0.100749							2115	11	0.0960534
2115	12	-0.0926553							2115	12	-0.158216
2115	13	0.234615							2115	13	0.229969
2115	14	0.115228							2115	14	0.136705
2115	15	0.02073							2115	15	-0.0115893
2115	16	0.0118974							2115	16	0.00842196
2115	17	0.0882862							2115	17	0.0761212
2115	18	0.0217015							2115	18	0.0245493
2115	19	0.0326312							2115	19	0.00104716
2115	20	0.0800029							2115	20	0.0877019
2115	21	0.0996487							2115	21	0.131696
2115	22	0.0404724							2115	22	0.0932129
2115	23	0.042816							2115	23	-0.0204561
2115	24	0.116135							2115	24	0.122655
2115	25	0.045254							2115	25	0.0525068
2115	26	0.0704441							2115	26	-7.81919e-05
2115	27	0.108988							2115	27	0.0778286
2115	28	0.060948							2115	28	0.102362
2115	29	0.149401							2115	29	0.0677303
2115	30	0.112849							2115	30	0.0778225
2115	31	0.0760087							2115	31	0.07553
2115	32	0.0488194							2115	32	0.069258
2115	33	0.0909874							2115	33	0.0827941
2115	34	0.070781							2115	34	0.0254571
2115	35	0.133809							2115	35	0.0381848
2115	36	0.0457132							2115	36	0.0733997
2115	37	0.0893293							2115	37	0.0739227
2115	38	0.0304407							2115	38	-0.059114
2115	39	0.158696							2115	39	0.164281
2115	40	0.11583							2115	40	0.169012
2115	41	0.138449							2115	41	0.0800677
2115	42	0.0724678							2115	42	0.0029552
2115	43	0.117536							2115	43	0.0961023
2115	44	0.063179							2115	44	0.0307714
2115	45	0.14392							2115	45	0.176405
2115	46	0.067123							2115	46	0.130854
2115	47	0.131114							2115	47	0.0585442
2115	48	-0.0153546							2115	48	0.0395819
2115	49	0.115409							2115	49	0.0891645
2115	50	-0.00355408							2115	50	0.0775223
2115	51	0.111184							2115	51	0.148389
2116	1	0.920829							2116	1	0.872262
2116	2	0.896352							2116	2	0.77627
2116	3	1.02288							2116	3	1.04813
2116	4	1.01132							2116	4	0.982678
2116	5	0.861822							2116	5	0.793997
2116	6	0.780016							2116	6	0.718707
2116	7	0.823273							2116	7	0.814836
2116	8	0.661272							2116	8	0.637384
2116	9	0.603251							2116	9	0.581992
2116	10	0.516469							2116	10	0.430902
2116	11	0.540602							2116	11	0.49588
2116	12	0.306091							2116	12	0.262484
2116	13	0.118167							2116	13	0.113914
2116	14	0.0513679							2116	14	0.0260304
2116	15	-0.0668882							2116	15	-0.113497
2116	16	-0.0060831							2116	16	-0.0150817
2116	17	-0.0118927							2116	17	-0.0460723
2116	18	-0.00351299							2116	18	-0.0497404
2116	19	-0.0998072							2116	19	-0.129222
2116	20	-0.0128116							2116	20	-0.0305093
2116	21	-0.0076059							2116	21	-0.0283995
2116	22	0.036127							2116	22	0.0505811
2116	23	0.0206425							2116	23	0.0372116
2116	24	0.0644335							2116	24	-0.0124621
2116	25	0.0107923							2116	25	-0.0222499
2116	26	0.0169006							2116	26	-0.0711426
2116	27	0.0830536							2116	27	0.101417
2116	28	0.0976639							2116	28	0.0313414
2116	29	0.123682							2116	29	0.126274
2116	30	0.0209929							2116	30	0.00969674
2116	31	0.0756829							2116	31	0.0806517
2116	32	-0.0114529							2116	32	-0.0208152
2116	33	0.0335521							2116	33	0.0532409
2116	34	0.0261942							2116	34	0.0533553
2116	35	0.0871757							2116	35	0.0691876
2116	36	-0.0175826							2116	36	-0.0381023
2116	37	0.0473597							2116	37	-0.00151581
2116	38	-0.0216383							2116	38	0.0343884
2116	39	0.00135068							2116	39	0.0130689
2116	40	-0.052929							2116	40	-0.171703
2116	41	0.0858092							2116	41	0.129616
2116	42	-0.00215404							2116	42	-0.0428517
2116	43	-0.0127652							2116	43	0.0320403
2116	44	0.0128631							2116	44	0.0600096
2116	45	0.120488							2116	45	0.0809562
2116	46	0.0629738							2116	46	0.000731338
2116	47	0.0890509							2116	47	0.0887525
2116	48	0.105194							2116	48	0.0466925
2116	49	0.125819							2116	49	0.167358
2116	50	-0.123928							2116	50	-0.0298861
2116	51	0.00113458							2116	51	0.00463809
2117	1	-0.219339							2117	1	-0.116415
2117	2	-0.385177							2117	2	-0.576691
2117	3	0.0501445							2117	3	-0.109996
2117	4	-0.0631331							2117	4	-0.0179768
2117	5	-0.0585674							2117	5	-0.139084
2117	6	0.0989647							2117	6	0.127561
2117	7	0.155922							2117	7	0.0845372
2117	8	-0.0511676							2117	8	-0.13061
2117	9	0.00809911							2117	9	-0.0073639
2117	10	0.16399							2117	10	0.105225
2117	11	0.557571							2117	11	0.50332
2117	12	0.237832							2117	12	0.234285
2117	13	0.17385							2117	13	0.189287
2117	14	0.0534897							2117	14	0.0822955
2117	15	0.015229							2117	15	-0.0240473
2117	16	-0.0192198							2117	16	0.00130769
2117	17	-0.0141744							2117	17	0.00386932
2117	18	0.0477527							2117	18	0.0176079
2117	19	0.024376							2117	19	0.0260374
2117	20	0.0499908							2117	20	0.0589082
2117	21	0.0204705							2117	21	0.0291909
2117	22	-0.0197874							2117	22	0.000318947
2117	23	0.0171836							2117	23	-0.0469935
2117	24	0.0338369							2117	24	0.0116161
2117	25	0.00476284							2117	25	0.00608571
2117	26	0.00823117							2117	26	-0.015586
2117	27	0.0436032							2117	27	0.0282538
2117	28	0.0506447							2117	28	0.0261532
2117	29	0.0682224							2117	29	0.10108
2117	30	0.0441913							2117	30	0.124648
2117	31	0.00129863							2117	31	-0.0365984
2117	32	0.0400479							2117	32	0.0538567
2117	33	0.0592131							2117	33	0.0671594
2117	34	0.0464829							2117	34	0.0235848
2117	35	0.0657245							2117	35	0.0958707
2117	36	0.0401619							2117	36	0.0162415
2117	37	-0.00217025							2117	37	0.0672352
2117	38	0.0329129							2117	38	0.0330948
2117	39	0.0766175							2117	39	0.0440496
2117	40	-0.00795386							2117	40	0.065703
2117	41	0.0337362							2117	41	0.0306584
2117	42	0.0554326							2117	42	-0.057202
2117	43	0.0327968							2117	43	0.0443797
2117	44	0.0501801							2117	44	0.0816733
2117	45	0.0997194							2117	45	0.03895
2117	46	0.0272589							2117	46	0.00931098
2117	47	0.041569							2117	47	-0.0393986
2117	48	0.0564278							2117	48	0.118067
2117	49	0.0189346							2117	49	0.028977
2117	50	-0.0486108							2117	50	0.00714812
2117	51	0.0339497							2117	51	0.0590657
2118	1	-0.162201							2118	1	-0.0611551
2118	2	-0.220995							2118	2	-0.30506
2118	3	0.113916							2118	3	0.0892072
2118	4	-0.0346495							2118	4	-0.169184
2118	5	0.0146577							2118	5	-0.0509519
2118	6	0.107508							2118	6	0.19029
2118	7	0.181397							2118	7	0.216026
2118	8	-0.174992							2118	8	-0.145435
2118	9	-0.0160575							2118	9	-0.00750907
2118	10	0.0275953							2118	10	0.0197323
2118	11	0.152167							2118	11	0.152289
2118	12	0.310565							2118	12	0.29938
2118	13	0.214505							2118	13	0.17563
2118	14	0.0603581							2118	14	0.0616394
2118	15	0.0488559							2118	15	0.131887
2118	16	-0.00361904							2118	16	0.0432869
2118	17	0.0548808							2118	17	0.0617991
2118	18	-0.0280048							2118	18	-0.00356366
2118	19	0.0412796							2118	19	0.0579749
2118	20	0.00013466							2118	20	0.00494685
2118	21	0.0919358							2118	21	0.0262958
2118	22	0.114556							2118	22	0.129491
2118	23	0.0571331							2118	23	0.0917095
2118	24	0.0532646							2118	24	-0.0124707
2118	25	0.0758387							2118	25	0.112709
2118	26	0.110064							2118	26	0.0186236
2118	27	0.0594738							2118	27	0.0386104
2118	28	0.138311							2118	28	0.0601654
2118	29	0.06806							2118	29	0.0439386
2118	30	0.0923772							2118	30	0.100085
2118	31	0.0501138							2118	31	0.125152
2118	32	0.00120054							2118	32	0.0509518
2118	33	0.0166772							2118	33	0.0250602
2118	34	0.0730443							2118	34	0.152888
2118	35	0.11972							2118	35	0.168678
2118	36	0.0931559							2118	36	0.12914
2118	37	-0.0230886							2118	37	-0.0361917
2118	38	0.069234							2118	38	0.0537924
2118	39	0.092864							2118	39	0.16823
2118	40	0.109064							2118	40	0.01558
2118	41	0.0105758							2118	41	-0.0301307
2118	42	0.115304							2118	42	0.0707837
2118	43	0.0162868							2118	43	-0.0401434
2118	44	0.0922964							2118	44	0.0828941
2118	45	0.0496524							2118	45	0.010427
2118	46	0.109864							2118	46	0.139564
2118	47	0.114132							2118	47	0.0957856
2118	48	0.00462061							2118	48	-0.023297
2118	49	0.0981107							2118	49	0.108159
2118	50	0.0698084							2118	50	-0.00901803
2118	51	0.0178951							2118	51	0.126933
2119	1	0.870421							2119	1	0.936711
2119	2	0.962363							2119	2	0.79652
2119	3	0.925499							2119	3	0.813868
2119	4	0.968186							2119	4	0.874315
2119	5	0.961689							2119	5	0.770251
2119	6	0.848304							2119	6	0.722641
2119	7	0.841306							2119	7	0.676746
2119	8	0.70698							2119	8	0.533449
2119	9	0.599051							2119	9	0.504601
2119	10	0.586362							2119	10	0.503864
2119	11	0.491663							2119	11	0.41601
2119	12	0.257739							2119	12	0.290328
2119	13	0.165057							2119	13	0.103204
2119	14	0.0229445							2119	14	-0.0571905
2119	15	0.0330186							2119	15	-0.0163248
2119	16	0.00301491							2119	16	-0.0749204
2119	17	0.0546169							2119	17	-0.0333603
2119	18	-0.0438323							2119	18	-0.0412545
2119	19	0.0070071							2119	19	-0.0285968
2119	20	-0.0145911							2119	20	-0.0283885
2119	21	0.086157							2119	21	-0.0105746
2119	22	0.0392785							2119	22	0.0250393
2119	23	0.0554813							2119	23	0.0227302
2119	24	0.0680591							2119	24	-0.0195903
2119	25	0.0331093							2119	25	0.0151711
2119	26	0.0543395							2119	26	-0.0640744
2119	27	-0.033899							2119	27	-0.0728592
2119	28	0.104992							2119	28	0.127285
2119	29	0.0909251							2119	29	0.00288636
2119	30	0.0357582							2119	30	-0.00493787
2119	31	0.0550683							2119	31	0.0404975
2119	32	0.110334							2119	32	0.0409825
2119	33	0.0303123							2119	33	-0.00213183
2119	34	0.0411004							2119	34	0.0544499
2119	35	0.0607329							2119	35	-0.103091
2119	36	0.0434073							2119	36	0.0950482
2119	37	-0.0819862							2119	37	-0.146521
2119	38	0.0247188							2119	38	-0.0843665
2119	39	0.0488827							2119	39	-0.00771454
2119	40	0.0701827							2119	40	-0.0470802
2119	41	0.0822762							2119	41	-0.0570861
2119	42	0.121628							2119	42	0.146878
2119	43	0.0514931							2119	43	0.0321313
2119	44	0.0516662							2119	44	0.0337778
2119	45	-0.00965288							2119	45	-0.0885647
2119	46	0.064889							2119	46	0.0374591
2119	47	0.0808505							2119	47	0.0367084
2119	48	0.0202998							2119	48	-0.0641704
2119	49	-0.00261656							2119	49	-0.0904111
2119	50	-0.0132283							2119	50	-0.158433
2119	51	-0.0553861							2119	51	-0.237543
2120	1	0.1379							2120	1	0.324802
2120	2	-0.150369							2120	2	0.0584258
2120	3	0.190816							2120	3	0.24719
2120	4	0.0856768							2120	4	0.13281
2120	5	0.0412124							2120	5	0.0181916
2120	6	-0.0488196							2120	6	-0.0726498
2120	7	0.135252							2120	7	0.0713534
2120	8	-0.170108							2120	8	-0.248804
2120	9	-0.250825							2120	9	-0.171409
2120	10	-0.291059							2120	10	-0.123204
2120	11	-0.114994							2120	11	-0.11446
2120	12	-0.0698319							2120	12	-0.0122542
2120	13	0.201975							2120	13	0.18734
2120	14	0.0457852							2120	14	0.0935771
2120	15	0.0904697							2120	15	0.151534
2120	16	0.0318237							2120	16	0.082563
2120	17	0.0985633							2120	17	0.128081
2120	18	0.00150753							2120	18	0.0599177
2120	19	0.0777138							2120	19	0.103234
2120	20	0.0344058							2120	20	0.0903527
2120	21	0.117418							2120	21	0.100508
2120	22	0.130742							2120	22	0.105083
2120	23	0.10184							2120	23	0.139585
2120	24	0.0860079							2120	24	0.0607087
2120	25	0.119595							2120	25	0.155052
2120	26	0.143753							2120	26	0.134377
2120	27	0.0612124							2120	27	0.0778494
2120	28	0.139515							2120	28	0.254893
2120	29	0.0797305							2120	29	0.0905678
2120	30	0.119985							2120	30	0.134966
2120	31	0.0651519							2120	31	0.11752
2120	32	0.121546							2120	32	0.083515
2120	33	0.115017							2120	33	0.153423
2120	34	0.0764809							2120	34	0.11738
2120	35	0.0899695							2120	35	0.128455
2120	36	0.0641409							2120	36	0.0284976
2120	37	0.0530079							2120	37	0.137226
2120	38	0.105182							2120	38	0.026869
2120	39	0.0669278							2120	39	0.116066
2120	40	0.143454							2120	40	0.141364
2120	41	0.0449785							2120	41	0.100905
2120	42	0.179547							2120	42	0.202955
2120	43	0.0470769							2120	43	-0.0210298
2120	44	0.149432							2120	44	0.145463
2120	45	0.0911605							2120	45	0.0483553
2120	46	0.118003							2120	46	0.130842
2120	47	0.143357							2120	47	0.097921
2120	48	0.087207							2120	48	0.074575
2120	49	0.0613454							2120	49	0.0536007
2120	50	0.0993155							2120	50	0.0655789
2120	51	-0.0316067							2120	51	-0.0178423
2121	1	-0.204018							2121	1	-0.177146
2121	2	-0.626447							2121	2	-0.530973
2121	3	-0.209909							2121	3	-0.140468
2121	4	0.017281							2121	4	-0.000493457
2121	5	0.0299948							2121	5	-0.0710378
2121	6	-0.114415							2121	6	-0.0592659
2121	7	-0.30063							2121	7	-0.283464
2121	8	-0.0981861							2121	8	-0.235563
2121	9	0.0274351							2121	9	0.00970745
2121	10	0.0644464							2121	10	0.0661345
2121	11	-0.304805							2121	11	-0.259498
2121	12	-0.114139							2121	12	-0.0535465
2121	13	0.195675							2121	13	0.130408
2121	14	-0.0213039							2121	14	0.0756927
2121	15	-0.0309209							2121	15	-0.0342194
2121	16	0.0711871							2121	16	0.0871632
2121	17	0.0808397							2121	17	0.0290839
2121	18	0.0309967							2121	18	0.0248456
2121	19	0.0536311							2121	19	0.0624811
2121	20	0.0700431							2121	20	-0.0407768
2121	21	0.0818794							2121	21	0.117107
2121	22	0.0298746							2121	22	0.058358
2121	23	0.0428234							2121	23	0.0965708
2121	24	0.113643							2121	24	0.108607
2121	25	0.108448							2121	25	0.0815102
2121	26	0.128742							2121	26	0.109261
2121	27	-0.0390978							2121	27	-0.00276554
2121	28	0.0994752							2121	28	0.163891
2121	29	0.103263							2121	29	0.0695465
2121	30	0.0781249							2121	30	0.12859
2121	31	0.115391							2121	31	0.093424
2121	32	0.141597							2121	32	0.120981
2121	33	0.0835325							2121	33	0.0140085
2121	34	0.147172							2121	34	0.123684
2121	35	0.0735112							2121	35	0.00254133
2121	36	0.106162							2121	36	0.12132
2121	37	0.0664024							2121	37	0.0824116
2121	38	0.0946378							2121	38	0.0813878
2121	39	-0.0298373							2121	39	-0.0201679
2121	40	0.126983							2121	40	0.0808199
2121	41	0.0392357							2121	41	-0.0391725
2121	42	0.208557							2121	42	0.110133
2121	43	0.0138148							2121	43	0.00984857
2121	44	0.0819895							2121	44	0.0616426
2121	45	0.0651386							2121	45	-0.0360427
2121	46	0.0989107							2121	46	0.0962155
2121	47	0.0261041							2121	47	0.0617348
2121	48	0.0455215							2121	48	-0.0117583
2121	49	-0.0131755							2121	49	-0.00473754
2121	50	0.0762066							2121	50	-0.000348508
2121	51	0.0644673							2121	51	-0.0257673
2122	1	-0.0719736							2122	1	0.0817885
2122	2	-0.299616							2122	2	-0.121416
2122	3	-0.0201632							2122	3	0.0890088
2122	4	0.141343							2122	4	0.130173
2122	5	-0.0429221							2122	5	0.0405727
2122	6	0.0521798							2122	6	0.0722664
2122	7	-0.441246							2122	7	-0.40489
2122	8	-0.229498							2122	8	-0.206263
2122	9	-0.0485036							2122	9	0.000370486
2122	10	-0.062668							2122	10	-0.109556
2122	11	-0.102812							2122	11	-0.208142
2122	12	-0.438016							2122	12	-0.439795
2122	13	-0.464022							2122	13	-0.316123
2122	14	-0.15157							2122	14	-0.133464
2122	15	0.0389441							2122	15	0.0460094
2122	16	0.0476867							2122	16	0.0577733
2122	17	0.0960552							2122	17	0.108002
2122	18	-0.0331134							2122	18	-0.0586775
2122	19	0.0654011							2122	19	0.0642866
2122	20	0.0181054							2122	20	0.0229995
2122	21	0.0962383							2122	21	0.129736
2122	22	0.0955252							2122	22	0.127749
2122	23	0.0270697							2122	23	0.0325355
2122	24	0.0870185							2122	24	0.117349
2122	25	0.0176651							2122	25	0.0101223
2122	26	0.127758							2122	26	0.0331103
2122	27	0.0289776							2122	27	-0.0611319
2122	28	0.130017							2122	28	0.0652095
2122	29	0.0674423							2122	29	0.0336975
2122	30	0.109509							2122	30	0.144278
2122	31	0.0443017							2122	31	0.0922312
2122	32	0.107003							2122	32	0.110687
2122	33	0.121058							2122	33	0.0574495
2122	34	0.113738							2122	34	0.121194
2122	35	0.00947417							2122	35	0.0234734
2122	36	0.10667							2122	36	0.121435
2122	37	-0.000896799							2122	37	-0.014065
2122	38	0.0867018							2122	38	0.0126392
2122	39	-0.0827238							2122	39	-0.0706999
2122	40	0.0828871							2122	40	0.0870215
2122	41	0.0310255							2122	41	0.01167
2122	42	0.104253							2122	42	0.10594
2122	43	0.020263							2122	43	-0.0207478
2122	44	-0.0314371							2122	44	0.0626587
2122	45	0.0313619							2122	45	0.125275
2122	46	0.0869866							2122	46	0.0929046
2122	47	0.0790022							2122	47	0.0398038
2122	48	0.104954							2122	48	0.0889197
2122	49	0.0651257							2122	49	0.0543531
2122	50	0.0586078							2122	50	0.0652364
2122	51	-0.00799839							2122	51	-0.0355461
2123	1	-0.231466							2123	1	-0.250549
2123	2	-0.232476							2123	2	-0.162511
2123	3	0.0729017							2123	3	0.214087
2123	4	0.0553185							2123	4	-0.153584
2123	5	-0.190451							2123	5	-0.198951
2123	6	-0.155272							2123	6	-0.2348
2123	7	-0.12855							2123	7	-0.302358
2123	8	-0.261833							2123	8	-0.32271
2123	9	-0.243117							2123	9	-0.290757
2123	10	0.101457							2123	10	0.0290798
2123	11	0.00397734							2123	11	0.0492571
2123	12	0.320938							2123	12	0.286825
2123	13	0.188585							2123	13	0.101739
2123	14	0.063174							2123	14	0.0586705
2123	15	0.0195129							2123	15	0.0236009
2123	16	0.0932127							2123	16	0.136125
2123	17	0.0582669							2123	17	0.0571399
2123	18	0.0423723							2123	18	0.0306054
2123	19	0.0421602							2123	19	0.0388338
2123	20	0.00802324							2123	20	-0.0163748
2123	21	0.0620848							2123	21	-0.0171578
2123	22	0.0726301							2123	22	0.112929
2123	23	0.0123088							2123	23	0.127361
2123	24	0.0741666							2123	24	0.0926205
2123	25	-0.0537422							2123	25	0.0556728
2123	26	0.0837256							2123	26	0.0715666
2123	27	0.0372496							2123	27	-0.0952843
2123	28	0.103304							2123	28	0.0997823
2123	29	0.168908							2123	29	0.12777
2123	30	0.12021							2123	30	0.141811
2123	31	0.0205248							2123	31	0.0482146
2123	32	0.12844							2123	32	0.0449148
2123	33	0.0506912							2123	33	0.0437616
2123	34	0.128592							2123	34	0.165209
2123	35	0.10521							2123	35	0.0391944
2123	36	0.11338							2123	36	0.0902564
2123	37	-0.0523986							2123	37	-0.101142
2123	38	0.0656926							2123	38	0.0521126
2123	39	0.0292848							2123	39	-0.00130284
2123	40	0.0772908							2123	40	0.0316108
2123	41	0.000829451							2123	41	-0.0184399
2123	42	0.0815068							2123	42	0.0970761
2123	43	0.0616015							2123	43	-0.0151969
2123	44	0.109844							2123	44	0.153805
2123	45	0.0366702							2123	45	0.0579632
2123	46	0.131964							2123	46	0.134575
2123	47	0.0271492							2123	47	-0.00698392
2123	48	0.15894							2123	48	0.125701
2123	49	-0.0180821							2123	49	-0.0142176
2123	50	0.043823							2123	50	-0.0171357
2123	51	-0.00789416							2123	51	0.00642617
2124	1	-0.00899638							2124	1	-0.0616588
2124	2	-0.159582							2124	2	-0.297326
2124	3	0.246094							2124	3	0.20468
2124	4	-0.175221							2124	4	-0.0588192
2124	5	0.169588							2124	5	0.0800104
2124	6	0.0626378							2124	6	0.0169187
2124	7	0.178132							2124	7	0.078777
2124	8	-0.255625							2124	8	-0.053856
2124	9	-0.166848							2124	9	-0.125429
2124	10	0.0738621							2124	10	0.0840158
2124	11	-0.169936							2124	11	-0.160695
2124	12	0.261824							2124	12	0.296264
2124	13	0.200212							2124	13	0.154835
2124	14	0.0628801							2124	14	0.0572223
2124	15	-0.00498431							2124	15	-0.00235786
2124	16	0.0932164							2124	16	0.10932
2124	17	0.0946404							2124	17	0.120549
2124	18	0.0713341							2124	18	0.0968593
2124	19	0.0442987							2124	19	-0.0446362
2124	20	0.0552113							2124	20	0.010184
2124	21	0.113457							2124	21	0.0679023
2124	22	0.109209							2124	22	0.107027
2124	23	0.0783843							2124	23	0.0932822
2124	24	0.132062							2124	24	0.100586
2124	25	0.0252463							2124	25	0.0761505
2124	26	0.170037							2124	26	0.103921
2124	27	0.0206638							2124	27	-0.0299757
2124	28	0.100174							2124	28	0.0867032
2124	29	0.0643097							2124	29	0.0617356
2124	30	0.179008							2124	30	0.119388
2124	31	0.138458							2124	31	0.00258151
2124	32	0.0805133							2124	32	0.0456798
2124	33	0.0623526							2124	33	0.06127
2124	34	0.121182							2124	34	0.0717869
2124	35	0.104947							2124	35	-0.020567
2124	36	0.114658							2124	36	0.133915
2124	37	0.0968341							2124	37	-0.00138152
2124	38	0.187304							2124	38	0.0897579
2124	39	0.0218687							2124	39	0.0857036
2124	40	0.108614							2124	40	0.0403926
2124	41	0.0562631							2124	41	0.135118
2124	42	0.188649							2124	42	0.161415
2124	43	0.0910714							2124	43	-0.0675968
2124	44	0.0575994							2124	44	-0.0543756
2124	45	-0.124835							2124	45	-0.155323
2124	46	0.186504							2124	46	0.105668
2124	47	0.0236629							2124	47	0.0716732
2124	48	0.13369							2124	48	0.144955
2124	49	-0.00904894							2124	49	0.0745384
2124	50	0.133741							2124	50	0.102256
2124	51	0.129346							2124	51	0.080377
2125	1	-0.183054							2125	1	-0.00356844
2125	2	-0.187273							2125	2	-0.149413
2125	3	0.220686							2125	3	0.0960836
2125	4	-0.0469871							2125	4	-0.0223993
2125	5	-0.303784							2125	5	-0.144218
2125	6	-0.023515							2125	6	0.0176292
2125	7	-0.123194							2125	7	-0.21267
2125	8	-0.199648							2125	8	-0.163448
2125	9	-0.065437							2125	9	-0.112637
2125	10	0.186124							2125	10	0.18779
2125	11	-0.0469542							2125	11	0.0453689
2125	12	-0.051236							2125	12	-0.182325
2125	13	0.167993							2125	13	0.167304
2125	14	0.109171							2125	14	0.0821992
2125	15	-0.045786							2125	15	-0.0389868
2125	16	0.0535508							2125	16	0.102229
2125	17	0.0700101							2125	17	0.0664009
2125	18	0.0472507							2125	18	0.0285359
2125	19	0.119293							2125	19	0.0932013
2125	20	0.0256252							2125	20	0.0814782
2125	21	0.0853804							2125	21	0.136068
2125	22	0.0462242							2125	22	0.0655269
2125	23	0.0897747							2125	23	0.0936873
2125	24	0.0932883							2125	24	0.0798953
2125	25	0.0534783							2125	25	-0.0204014
2125	26	0.0896072							2125	26	0.115272
2125	27	-0.0160722							2125	27	0.0105954
2125	28	0.0212127							2125	28	0.0196236
2125	29	0.0947235							2125	29	0.0404678
2125	30	0.0877083							2125	30	0.0941127
2125	31	0.0560259							2125	31	0.0781852
2125	32	0.0448233							2125	32	0.0456941
2125	33	0.123128							2125	33	0.0586203
2125	34	0.143393							2125	34	0.126179
2125	35	0.0481885							2125	35	0.00517884
2125	36	0.160918							2125	36	0.141615
2125	37	0.0386973							2125	37	0.0476293
2125	38	0.10767							2125	38	0.0863869
2125	39	0.0661631							2125	39	0.0659551
2125	40	0.127967							2125	40	0.0851408
2125	41	0.0965589							2125	41	0.117475
2125	42	0.169065							2125	42	0.145985
2125	43	0.0304225							2125	43	0.117722
2125	44	0.143065							2125	44	0.148188
2125	45	0.082846							2125	45	-0.0336022
2125	46	0.123398							2125	46	0.162571
2125	47	0.0827429							2125	47	0.0652177
2125	48	0.0599163							2125	48	0.18539
2125	49	0.0376207							2125	49	0.0275404
2125	50	0.0158663							2125	50	0.154841
2125	51	-0.0113241							2125	51	0.0372697
2126	1	-0.0936738							2126	1	0.122872
2126	2	-0.246004							2126	2	-0.223318
2126	3	0.116222							2126	3	0.103752
2126	4	0.046473							2126	4	0.0220354
2126	5	-0.129497							2126	5	-0.129347
2126	6	-0.0842074							2126	6	-0.0314098
2126	7	-0.0535921							2126	7	0.0765331
2126	8	-0.0417743							2126	8	-0.145842
2126	9	-0.174731							2126	9	-0.00794075
2126	10	0.0552476							2126	10	0.0547588
2126	11	-0.058364							2126	11	-0.0686496
2126	12	0.280455							2126	12	0.255097
2126	13	0.209171							2126	13	0.150577
2126	14	0.0560079							2126	14	0.0409404
2126	15	-0.0558171							2126	15	-0.0469994
2126	16	0.0145325							2126	16	0.0723789
2126	17	0.0303723							2126	17	0.0415086
2126	18	0.04252							2126	18	0.0969403
2126	19	-0.0289322							2126	19	-0.0673207
2126	20	0.0616863							2126	20	0.0270288
2126	21	0.102332							2126	21	0.100211
2126	22	0.0810561							2126	22	0.106512
2126	23	-0.026916							2126	23	0.0230685
2126	24	0.114114							2126	24	0.026689
2126	25	-0.0494599							2126	25	-0.051887
2126	26	0.00282528							2126	26	0.0141428
2126	27	-0.00634203							2126	27	-0.0448654
2126	28	0.081993							2126	28	-0.00955465
2126	29	0.0666342							2126	29	0.0231967
2126	30	0.0976053							2126	30	0.14727
2126	31	0.0641106							2126	31	0.0295784
2126	32	0.0743807							2126	32	0.0728203
2126	33	0.0219934							2126	33	-0.0773547
2126	34	0.106192							2126	34	0.107536
[truncated: 6,957 more rows]

## Sheet: 392Pos
##FastQC	0.11.8								##FastQC	0.11.8
[truncated: 8,333 more rows]

[truncated: 2 more sheets: 396Input, 396Pos]
