# Supplementary material for: Differential usage of DNA modifications in neurons, astrocytes, and microglia
Source: Epigenetics Chromatin. 2023 Nov 13;16:45. doi: 10.1186/s13072-023-00522-6 (PMC10642035; doi:10.1186/s13072-023-00522-6)
Supplement: Supplementary file 9 — Additional file 9: Genes by expression level in neurons, astrocytes, and microglia. Contains genes by expression level (high, mid, low, and non-expressed) for neurons A, astrocytes B, and microglia C. [file 13072_2023_522_MOESM9_ESM.xlsx]

## Sheet: Supplemental Table 7A
Neurons
Not Expressed	Low Expressed	Mid Expressed	High Expressed
Pbsn	Mir219-2	Mageb16-ps1	Capza1
Baat1	4921511I17Rik	Kcnj8	Phf17
Fgf23	Gm1140	Ttc25	Igfbp6
Fgf6	Gm14692	Vstm4	Dusp28
Rtcd1	Ppp1r27	Kif11	Hist3h2ba
Wap	Mir3062	Cldn23	Hist1h2bc
Tmprss2	Gm9994	Dsn1	Tspan9
Myf5	Als2cr11	Klhl14	Fam50a
Gpa33	Mir804	Rassf4	Srp54c
Tcl1b5	Lce1a1	Grap	Gatc
1300018I17Rik	Vmn2r66	Col1a1	Gm1821
C1ql4	Gsta1	Tfcp2l1	Patz1
Oas1h	Gm9758	4930470H14Rik	Spred3
Rhbg	Gm7173	Mme	Zfp553
Csn3	Cxcl3	Hs3st5	Nkap
Hoxc11	Rdh7	Acnat1	Dyrk3
Tat	4930452N14Rik	9530091C08Rik	Sf3a2
Hoxd12	Cyp3a41b	Slco5a1	Ddt
Cd3g	Lrrc30	Cdc14a	Nxph3
Supt6h	Defb2	Fst	Timp3
4930432K09Rik	Olfr1008	Hmmr	Mettl14
Cyp2c29	Hist1h3h	Esyt3	Axin1
LOC101055998	Olfr143	Pgbd1	B630005N14Rik
D1Bwg0212e	Vmn2r39	Cgnl1	Ckap4
Supt5h	E330021D16Rik	Itgb4	Acad8
5730403B10Rik	4933430H16Rik	Hspb6	Hirip3
Gpx6	Olfr1038-ps	Nhlh2	Phkb
Spic	1700030A11Rik	Entpd2	Rgmb
Emid2	Gm8909	Kctd12b	Bdp1
Psg17	Gm4027	Ccdc122	Lman1
Psg19	Osm	Gm10516	Epha10
Lim2	Tmprss15	Cited4	Ece1
Ghrhr	Mir30d	Rasgef1c	Ptcd1
Tmed11	1700065O20Rik	Col6a1	Sertad4
Shbg	Tmem27	Itpr3	Rbm33
Fcer1a	Lhx4	Itga6	Endov
Casp14	Il2	Dennd3	Commd9
Myl10	Gfi1	Wdr76	Mier2
Gata6	Folr4	Gm11201	Zfp397
Spo11	Khdc1c	Aff2	Ctc1
Prl4a1	Nkx2-6	Mks1	Mrps35
Nat15	Olfr1445	Rbm20	Elac1
5430419D17Rik	4930451I11Rik	Spint1	Mrps11
Clcnkb	Olfr1412	Xylt1	2610008E11Rik
Slc34a3	Olfr223	Ccdc153	Tspyl3
Nelf	Olfr524	Naif1	Nit1
Prl7a1	Hist1h2af	Crybb3	Atg4d
Prl8a9	Khdc1a	DXBay18	Gm14325
Itih1	Serpina1b	Tnfrsf25	Tmpo
Klk4	Vmn2r27	Mmp19	Nhlrc1
Ly6g6c	Olfr1277	Rassf8	Tmem189
Mc5r	Ttll2	Dnd1	Zfp938
Cabs1	Gp49a	Dnase2a	Ibtk
Lass4	Vmn2r20	Dcdc2b	Ddx55
Ceacam5	Taar7a	A330040F15Rik	Rb1
Tppp2	Gm4312	Aspdh	Clk1
Clec3a	Mir1895	Pcdhb6	D17Wsu104e
Gstt4	5330439B14Rik	Gpr133	Taf5l
1700027D21Rik	A730090H04Rik	A2m	Slc7a1
Trpm5	Mir410	Col22a1	Abcd2
Odam	F630028O10Rik	Gm16853	Rabepk
St6galnac1	Fmo6	Fcer1g	D14Abb1e
Ccdc109a	1700081H22Rik	Gm12657	Smurf2
Oit3	H2-M10.2	1700007G11Rik	Grin3a
1700027A23Rik	4930428G15Rik	Il3ra	Hs6st2
Spaca7	1700093K21Rik	Abcc9	Slbp
Phlda2	1700016L04Rik	Hist1h2ac	Mto1
Asz1	9130015A21Rik	Aox1	Mtif2
1700006E09Rik	Mir143	Tnfaip6	Rabif
Mcoln2	1700060C16Rik	Gm16551	Prox1
Panx3	Mir491	Slc38a4	Rab22a
Pinlyp	2410003L11Rik	1700128F08Rik	Zfp462
Spnb4	Mep1b	Meox1	Wdr59
Bnip2	Hist1h3d	Dkk2	Cox15
Wnt8a	Amy2b	Gpr64	0610010F05Rik
2810021B07Rik	Gm8298	P2ry13	Fmn2
Acpt	Ros1	Parp4	Cox19
Tmem190	Enthd1	1700010I14Rik	AW209491
E130303B06Rik	Nox3	She	Gmps
Cobra1	Mir5119	Mamdc2	Triap1
D16H22S680E	1700018C11Rik	Has1	Amigo2
4933402N03Rik	Ankrd36	Tekt1	Ephb1
ORF61	Mir423	Lsp1	Wdr81
1500003O03Rik	Snora75	3000002C10Rik	Fuca2
Sval2	Marco	Arhgap18	Cln8
Fam18b	AF357355	Nkx3-1	Klhl24
Gip	Ckmt2	Ak8	Hint2
Fam38a	Dnajc5b	Nckap5	Igsf21
Clec4f	Gm5547	Sptssb	Zfp426
Klra17	Hoxa4	Ccdc116	Mrps18b
Fam40a	Hoxc6	Eps8l2	Zfp655
2310061C15Rik	Gpx5	Lad1	2210013O21Rik
Oc90	1810065E05Rik	2810049E08Rik	Egfl7
0610007P22Rik	4930511M11Rik	Dtl	Pank4
Mtap2	Nlrp14	Bgn	Cyb5
Nipsnap3a	Prl8a2	Parp16	Slc38a7
Mov10l1	Akr1c6	Adamts2	Ubr7
Fam116b	Prl7b1	Gm14431	Mir22hg
Gzmn	Sftpa1	Efcab4a	Glce
Fam163a	4930447A16Rik	Gli3	Nudt10
2310057J18Rik	Spdef	Mns1	Golph3l
Awat1	6030468B19Rik	Xlr3a	Gnl3
Lass2	Htr2b	Dusp2	Zfp236
Aph1a	Pdcd1	Pim1	Slc35e4
Abo	Klhl30	Parp10	Cpne1
Cd5l	Pck1	D630041G03Rik	Tut1
Th1l	Tnfsf8	Eno4	Zdhhc6
Tubb1	Spink4	Trpc7	Dhx40
5033414D02Rik	Pdcl2	Sulf1	Cacna1d
Il10	Sult1b1	Alox5ap	Ikzf5
Svs4	Hsd17b14	9430091E24Rik	Lsamp
Svs6	Fgf21	Gm17296	Mast4
Svs5	Cd40lg	Zdhhc22	Rwdd4a
Ccdc70	Dkk4	Nt5c1a	Limk1
Prl5a1	Gm5134	Fam161a	Chrd
Nt5c3l	4933434I20Rik	Mdk	Ehmt1
Tnnc2	Kcnk15	Cdh19	Gyg
Pyy	Foxa1	Msc	Grwd1
Ppy	Vmn1r172	Slc13a5	Zfp292
Eppin	Olfr750	Bmp6	Nop2
Crk	1700019O17Rik	Tyrobp	Wwp1
Prl3c1	Entpd8	Nmbr	Aph1b
Hnf4a	Prf1	Atad5	Pcif1
Ccdc45	Nmur2	Sfn	0610011F06Rik
1700001P01Rik	Olfr16	Efemp2	Cyb5r1
Glra4	Sult6b1	A930013F10Rik	1200014J11Rik
Mmp20	Hsd3b5	4930455C13Rik	Cab39l
Mmp7	Ptk6	Lrdd	Rcbtb2
Amac1	Aipl1	Pion	Ranbp10
Rad51l3	Ppp1r3a	4930525G20Rik	Nol11
Pnpla5	Hoxa6	Bora	Adcy6
Il3	Magea10	Fgf7	2010107G23Rik
Csf2	Adam6a	Gm5506	2023-03-08
Alox15	Krt84	Osmr	Fbxw4
Mtap1s	Serpinb3a	Mxra8	Ssna1
2610027L16Rik	Olfr670	Nkapl	Srpk1
Cd70	Olfr543	Pglyrp1	A830082N09Rik
AI428936	Gm1123	Dera	Wdfy1
Fam164b	Hsfy2	Robo4	Sec23b
Slc22a16	Olig3	Arl5c	Tmem206
Rfx6	Tcf21	Abca9	Topors
Fam162b	4930550L24Rik	Cnksr3	Dscr3
Enpp3	Olfr1341	Stk36	Ggps1
Fam54a	Phgr1	Dmp1	Ppapdc3
Mtap7	Ear11	Irf7	Sap130
Vnn3	Mmp10	I830012O16Rik	Atic
4930485B16Rik	Vmn1r74	Rora	Lyst
Hal	Ppyr1	Fbln5	Dnttip2
Dock2	Gm597	Rcsd1	Mfap3l
Dock2	Serpinb13	Foxq1	Snap29
Gabrp	Olfr1257	Tle6	Jarid2
Olfr299	Prokr1	Ranbp3l	Dis3l
Glipr1l2	Olfr27	AW011738	Mpp6
Slc5a4b	Hmx2	Tmco4	Mrto4
1700008A04Rik	Ccdc54	Neb	Arid2
Il9r	Clrn3	Lama4	Fmnl2
Gm16517	Actrt2	Lpar6	Zfp385a
Spnb2	Vmn1r73	Lpar4	Crnkl1
Il13	Olfr371	Gm9159	Phf20l1
Fabp6	Gykl1	Nnmt	Ddx21
Gabra6	Mepe	Ddx58	Eif4e3
Myl7	Ifi205	Zfp568	Rc3h1
Xbp1	Ces2a	Col18a1	Zfp507
Supt4h1	Olfr765	Chrna1	Cisd3
1700108M19Rik	Gm4763	Gm15760	Fermt2
Slc7a15	Vmn1r71	Nid1	Vwa8
Ttc15	Fam159a	C030023E24Rik	1110037F02Rik
Accn1	Gm5868	Mpp7	Ptgr2
Gh	Fbxw24	Actn3	Orc6
Ccdc46	Csn2	Fam114a1	2310022B05Rik
1300001I01Rik	Hist2h2ab	Prrt4	Gng4
Vmo1	Olfr1276	Plscr4	Megf9
Tmigd1	Olfr376	Galm	Med6
Tac4	Defa24	Dlx2	Vps37d
Krt36	Iqcf5	Crtap	Med29
Lyzl6	Olfr1259	1700008J07Rik	Camk1g
6530401N04Rik	Hist1h3c	Cenpe	Slc25a26
Tex21	Olfr810	Sp8	Noa1
Spnb1	Prok1	Agphd1	Usp36
Serpina1f	Fbxo39	Plcd1	Gucy1a3
Galntl1	BC094916	Hba-a2	Snx16
BC002230	Spaca4	Aif1	Wdr34
Ifi27l2b	Csn1s1	1110017D15Rik	B4galt4
Akr1c12	Psg21	Gm11974	Thoc1
1700020O03Rik	Ldlrad1	Mfap2	Samd1
Slc17a1	Ugt3a1	Fam154b	Klhl13
Slc17a4	Cylc1	Elmo3	Rab33a
Prl8a6	Olfr692	Sepsecs	Fchsd1
Prl8a8	Olfr657	Gm13629	Ppil1
Prl7d1	Olfr641	Mir568	Tmem5
Gcm2	Mrgprx2	Gm6537	2410089E03Rik
Barx1	Sult2a3	St3gal6	Tasp1
Serpinb9b	Spint3	Cd37	Ddx19b
Serpinb9c	Defb23	Neil1	Exosc2
1300014I06Rik	Olfr1312	Scn9a	Nacad
1700026J04Rik	Olfr142	Fgd2	Elmo1
4933417A18Rik	Olfr1231	4932702P03Rik	Dnmt3a
Cts7	Olfr1219	Gm10638	Zfp326
Cts6	Olfr1106	Myo19	Zfp60
0610007P08Rik	Gm6878	D930048N14Rik	Pcdhga6
1110018J18Rik	Krtap1-4	Nmnat1	Gstz1
Il9	Tlr5	Vegfc	Osbpl9
Lect2	4932429P05Rik	Gm13476	Wbscr22
1700067P10Rik	Gm364	Agxt2l2	N4bp2l2
8030423J24Rik	Tmem182	3010001F23Rik	Mrps5
Rgnef	Vwde	Kif6	Grpel2
S100z	Spag11a	Ptpn6	Gpaa1
Rasgrf2	Gm11711	Erbb4	Tmem175
2410002O22Rik	Gm757	Zfp369	Zfp180
Oit1	Kcnmb3	Celsr1	1110038F14Rik
Myst4	Gm8439	Nrg4	Pias1
5730469M10Rik	Vmn2r108	Art3	Vrk3
9230112D13Rik	Ces2h	Atp6ap1l	Slc30a1
Rgr	Gm17019	Fermt3	Hsf2
Zmynd17	V1rd19	Akr1c18	Yipf2
2310021P13Rik	Olfr784	C030029H02Rik	Vegfb
Gm9746	Gm4345	Rest	Zfp637
Galntl2	1190003K10Rik	Itk	Gramd4
Msmb	Olfr344	Cxcr4	Ank1
4930578I06Rik	4930521E06Rik	Gal	Ngly1
1700129C05Rik	2410088K16Rik	Zfp36	Setbp1
Fam123a	1700067G17Rik	Psg29	Cenpv
4930564B18Rik	Nron	Slc39a8	Bloc1s2a
1190002H23Rik	C430002E04Rik	Rfx2	Usp38
Adam2	Scarna2	B130034C11Rik	Pan3
LOC100862375	1700061I17Rik	Sall3	Zfhx2
Trim52	Vmn1r2	Lrmp	Sde2
Irg1	4930552N02Rik	Clec1a	Zfp68
Heatr7b2	Gm12505	Mb21d1	Nfkbia
Gzme	Gm13032	Nek2	Tubgcp6
Mcpt8	1700095A21Rik	Acads	Zfp12
Jub	4930572O03Rik	Zic3	Ctbp2
Dhrs2	1700022A21Rik	Dapp1	Idh1
Fitm1	1700028D13Rik	Aspa	Moap1
Cma1	4930568K20Rik	Gimap6	Ctnna1
Mcpt2	1700019G24Rik	Slc16a14	Fam193a
Zfp187	4930511E03Rik	Atp6v0a4	Kbtbd4
Ttc23l	E330012B07Rik	Drd2	Pcf11
A1bg	Gm1082	Gm9833	Alg1
Slc22a22	Scgb2b23-ps	Cercam	Abcc8
Adsl	4933436H12Rik	Zfand4	Stk19
Cyp2d26	Snord15b	Pmf1	Zfp131
1500032L24Rik	Mir3102	Gstk1	Sbf2
Wbp2nl	Gm4759	Nudt1	Mapk11
Hoxc10	Gm6213	Acrbp	AI462493
Hoxc5	Gm6531	Gfpt2	Dis3l2
Gtsf1	4932416K20Rik	Ghr	Ndufaf2
4930562C15Rik	6030466F02Rik	Cldn1	Dhx29
2023-09-12	4930433N12Rik	Ly6g6e	Ints10
Heatr7a	1700034K08Rik	Tnnc1	Snapc1
Cyp11b2	Mir5108	Dhrs11	Nanp
Lypd2	Gm11544	Tmem125	Scmh1
Psca	C87198	Fcer2a	Ccp110
1700016M24Rik	Cts8-ps	Gm9897	Htra2
Miox	4922502H24Rik	Lyz2	Mtss1
Retnlb	4921509O07Rik	Kcnd1	Oxsr1
Cd96	4930524C18Rik	E130218I03Rik	H2afv
2610528E23Rik	Gm10872	Igf2bp3	Rqcd1
4930435E12Rik	A430088P11Rik	Cideb	Cox10
4932425I24Rik	Mir691	Dynlt1b	Chmp6
Nr1i2	Smok4a	Usp51	Nadkd1
Muc13	2410017I17Rik	Chrna2	Snrpa1
Ahsg	Fut4-ps1	Wfdc1	Zcchc6
Hrg	Gm10556	Fmnl3	Wdr41
Prl2a1	Gm6642	Utp14b	Abcb9
Gcfc1	Mir500	Cdhr3	Abca5
Lalba	Snora36b	Wdfy2	Txndc12
Aqp2	Hpd	Zfp595	Ndufaf1
Accn2	4930483O08Rik	Ern1	4933427D14Rik
2310016M24Rik	Snora69	Kif22	Mrpl1
Lass5	4933408N05Rik	Nme4	Gfod2
Krt6b	4931403E22Rik	Krt5	Ccdc59
Fabp2	Syt8	Card14	Alkbh6
Ccdc123	Tgm1	Morc2b	Zc4h2
Slc10a2	Snord83b	Parp9	Mknk1
Gm7257	Selp	Epha8	Tmem214
Gm853	Mir27b	Pld5	Tmem181c-ps
Reg2	Hoxd8	Xrcc3	Ryr3
Ceacam14	4930444F02Rik	Elovl1	Nim1
Lcn9	1700039E22Rik	Prkd2	Mfap3
Guca2a	a	Tuba1c	Snx6
Cypt1	Adam7	Sycp3	Bbs1
Slc26a6	Mup3	Atp2a3	Galk2
9530002B09Rik	4930487H11Rik	Rph3al	Pcca
Bmp15	1700001D01Rik	Ptar1	Xrcc1
Sva	Opn4	BC021785	Ntng2
4921501E09Rik	Akp3	Nlrp1a	Mrpl14
Kcnk16	4930556G01Rik	F8	2210018M11Rik
Cela3b	5730405O15Rik	Neu3	Thtpa
Iqcf3	A430092G05Rik	Ltbr	Ppargc1a
Cldn6	Upk3bl	5033411D12Rik	Grip1
Mep1a	Gm11435	C130036L24Rik	Osgep
Crisp2	Frk	Ttc32	Aspscr1
Sult1c1	Igfbp1	Gm10125	Fnip2
Pgc	Acox2	Wnt2b	Tmem41b
Tff2	Slurp1	Zfp551	Wdr43
Tff3	Cd200r1	Sfmbt2	Zfp598
Tff1	Hgd	Cpt2	Igf2r
Tmprss3	Gzma	Cenpl	Csmd1
2410091C18Rik	Sgol1	Lamb3	Rab2b
4930583I09Rik	Tslp	Cmtm3	Atat1
D6Wsu116e	Cd5	Gjb1	Stx18
Lhcgr	Mlana	Slc2a12	Tcp11l2
Prss41	Mbl2	Pdlim4	Sec61b
Prss21	Ifitm5	2310030G06Rik	Usp29
Prss30	2010106E10Rik	Atp10a	Tle3
Sbp	Serpinb11	D330050G23Rik	Zfp46
Slc3a1	Olah	Clec18a	Rps19bp1
Meiob	Lcn3	Atp10b	Usp1
Prss28	Mylk2	Adamts15	Eef2k
Pdia2	Cdh17	Hes5	Spry2
Acsbg2	Tfpi2	Rab37	Purg
2900010M23Rik	Sbk2	Lmcd1	Tsfm
4930511I11Rik	Nox1	Klhl1	Rngtt
Gm749	Apoc3	Ets1	Tspan2
Lyzl1	Trim69	2700054A10Rik	Mrpl21
Adad2	2310007B03Rik	Aard	Sft2d1
5730494M16Rik	Barhl2	Mum1l1	Tbc1d1
4921528I01Rik	Grifin	Tfpi	B3gnt2
2010001M09Rik	Gjd4	Col6a3	Tmem229b
Rdbp	Ucn	Cyp2u1	Mcee
Proc	Chad	Calca	Zfp191
Pou5f1	Slc44a3	Fzd4	Ccdc28a
H2-M10.1	Smpx	A330069E16Rik	Dpm2
Myot	Lrit2	Vcan	Ypel2
Pou4f3	Lgals2	Ovol2	Cntfr
Spink3	Slc15a5	Icam2	Rnf169
Ftmt	Ttc39d	Gbp7	Wdr75
2310002L13Rik	Rnf222	Igsf9	Cacfd1
1700034E13Rik	Prss32	Olfml1	Thnsl1
D18Ertd653e	Tecrl	Gm10814	Tm2d1
1700034H14Rik	Ucn2	Rac2	Tmod1
Scgb1a1	Prm3	1700109H08Rik	Tob1
Ms4a4d	AY358078	2900076A07Rik	Ptprf
Ms4a2	Kif18b	Neurl2	Fam172a
Ms4a3	Gm11437	Zfp964	Slc11a2
Keg1	Bpi	Mavs	Gtf2f2
1700025F22Rik	Afp	C920006O11Rik	Acbd4
1700017D01Rik	Actbl2	Iqcd	Ttc17
Ms4a8a	Fam19a3	3110070M22Rik	Dgcr14
Pga5	Hoxb8	D830030K20Rik	Fbxo42
Slc22a19	Krt6a	Ptprc	Mfsd5
Lipf	Hist1h4c	Kif19a	Rras2
Lipk	Klk1	1700028K03Rik	Fam136a
1700123I01Rik	Olfr1335	Mospd2	Aimp2
Rad9	Muc5b	Thbs1	Micall1
Aip	Arid3c	Cyp4f15	Gpatch8
Cabp2	Mageb18	Svil	Fbxl6
Hrasls5	Hist1h3a	Smtnl2	Klhdc4
Cyp2c39	Hist1h4m	Gm3317	Sumf1
Cyp2c40	9930111J21Rik2	Ppap2c	Cdc37l1
Dusp21	Serpina1d	Olfr1037	Slc45a4
Samt4	Vmn1r206	Ak7	2810011L19Rik
Nr0b1	4933412E24Rik	Gli2	Ctnnd1
Habp2	Adam25	Prkch	Hipk4
1110031I02Rik	Dppa2	Stk33	1700066M21Rik
Wdr45l	Gm525	D5Ertd605e	Nupl1
D19Ertd386e	Arl14epl	Gm20362	Arxes1
Cyp2c44	Olfr551	9430038I01Rik	Fam98a
Kcnip2	Crxos1	Ldoc1	Wdr8
Gpr143	Clec4g	Prr5	Tmem128
Hsd17b6	Wfdc6a	D330023K18Rik	Tfb2m
Bsnd	LOC100038947	Ccdc141	Ttc14
Crisp1	Igll1	Megf6	Impad1
Crisp3	2300005B03Rik	Magel2	Tbc1d10a
Odf3	Capns2	Gdpd2	Klk8
Muc2	Gm362	Crh	Cpne5
Muc2	Tmco2	Slc2a9	Mogs
Tktl2	Cyp4a12b	Zfp879	Sssca1
Copg2	Pira2	Zfp57	4833420G17Rik
ORF63	Prr23a	Kifc5b	Smg9
Tmem89	Vmn2r52	Kcnh5	Prkab2
Myo3a	Tmem207	Anxa3	Akr7a5
Myo3a	Olfr239	Zbtb46	Mfsd1
Slc28a1	Rhox5	Grb7	Golga5
Il6	D630033O11Rik	Pcdhb15	Gcc1
Crisp4	Sh2d1b1	Gjb2	Pdlim7
Ccdc7	Gm16880	Cdc45	Mrps31
Pramel6	Gm16548	Lipg	Timmdc1
Crygf	Gtsf1l	Ctnnal1	Arl16
1700029F09Rik	Mir296	Col1a2	Arhgef10l
Pih1d3	4933405D12Rik	Btbd7	Ccdc167
Il18rap	D030025E07Rik	Jmjd7	Plcg1
Lyg1	Cyp7a1	Dsg2	Zfp62
Prss39	2900093L17Rik	Tmem241	Cldn12
Tm4sf20	Gm829	Lair1	Lzts2
Alppl2	4930417O13Rik	Mgst1	Sharpin
Chrnd	1810064F22Rik	Mical1	Echdc1
Chrng	1700027J07Rik	Prss16	Dars2
Slco6c1	4933427E13Rik	Nfe2l2	Fbrs
F13b	Gm12238	Ccdc155	Taf9b
Fcamr	Mcpt-ps1	Kif13b	Dgcr8
Il20	4930452G13Rik	Snord91a	Slc35a5
Il24	4930430F21Rik	Ifitm2	Chrm4
Fam36a	Gm19510	Slc13a3	BC068157
Wdr64	1700119H24Rik	Lrrc26	Apex1
1810030J14Rik	4930480K15Rik	P2ry6	Gm20604
Spna1	Mospd4	Susd2	Manea
Apcs	Gm19424	Layn	Lphn2
Fmo9	Gm4984	Vill	Sh3gl3
Tbx19	4930453H23Rik	Samd12	Slc39a14
Xcl1	LOC100503280	Mcm9	Ryk
Sele	5730416F02Rik	Gm13305	Doc2a
1700057K13Rik	Hamp2	Mir5109	Ccdc115
Axdnd1	Defb11	Atf7	Ddx18
Mosc1	Ulbp1	Iqck	Ruvbl2
Traf5	4930572O13Rik	H2-T24	Zswim1
Tnfsf4	Gast	Pnpla3	Ptrh2
Ptf1a	Slc25a48	Xlr3b	Znhit3
Nr5a1	Guca1a	Tec	Gtf2a2
Gfi1b	Myog	Emcn	Hdac1
Fcnb	Klrb1f	Arhgap36	Smad2
4930568D16Rik	Rbp2	Zfp773	Phf1
Lcn4	Dhrs7c	Trp63	Bphl
Agpat2	Slc25a21	Atp2c2	Psmf1
Lcn5	Tmprss13	Tnc	Krit1
Lcn12	Cdkn2a	Gm16516	Phf21a
2010317E24Rik	Cyp2g1	Akip1	Rictor
Pax8	Apol9a	Lgals9	Pex3
Il1rn	Tmem26	Kirrel	Stx8
Il1f5	Hsh2d	Tnfaip8	Lmbr1
Dapl1	AU022751	Slc25a47	Gga2
Lass6	Gm1045	Bace2	2010012O05Rik
Dhrs9	4930539M17Rik	Thbs2	Itgb1bp1
Smtnl1	Bsx	Rasl12	Trappc8
Fshb	Acsm4	Grem1	Mrps30
2410042D21Rik	Dmrtc2	Tube1	Tmem200a
4930430A15Rik	Steap4	Tpx2	Arfrp1
4930525F21Rik	Il20ra	Nek11	Tbc1d15
Duoxa1	Galnt5	C730002L08Rik	Gm14440
4933406J08Rik	Cnksr1	Serpinb1a	Ddx27
Eif3j	Cdh16	Gstcd	Rpap3
2310003F16Rik	Casr	Cage1	Fra10ac1
Mtap1a	Odf1	Tcte2	Ino80c
6330527O06Rik	Serpinb2	Anxa4	Klhl18
2210009G21Rik	Slco1a5	9330179D12Rik	Plcxd2
Ppp1r14d	Il1rl2	Lrrc33	Fntb
D2Ertd750e	Saa1	Gm16702	Nck1
5730494N06Rik	1500002O10Rik	Sfrp1	3110001D03Rik
Bmp2	BB123696	Fam198b	Mlycd
2010106G01Rik	Gm10248	Nupr1	Spty2d1
Otor	Gm6938	Sqrdl	1110065P20Rik
8430406I07Rik	Olfml2a	Sall1	Zfc3h1
1700010M22Rik	Gpr97	Sema3g	Stard3
Cst8	Gpr65	Cdr1	Hibadh
8030411F24Rik	Gprc5a	Fam129c	Rsph3b
Cst9	A430093F15Rik	Rnaset2b	Ifi27l1
BC020535	Gm13807	Kcnh7	Cep250
Sun5	BC048644	Slc25a30	Trhde
Bpifb2	B130024G19Rik	Clspn	Slc22a23
Bpifa3	Cxcl13	Hist1h4i	Tada1
Bpifa1	Cps1	Itgb8	Nmd3
Bpifa5	Col10a1	Tlcd1	Celf6
2010011I20Rik	E030019B13Rik	Nckap1l	Spg20
2410001C21Rik	Ankrd1	Ocel1	Golt1b
1700029J11Rik	Nek5	Tmem196	1810037I17Rik
1700021F07Rik	Kir3dl2	Klhl28	Aptx
Fabp9	Bhmt	Adamts4	Akr1e1
Fabp12	Gyltl1b	Fv1	Ttc27
Cypt12	Gm17455	Igdcc3	Cep350
1600027N09Rik	Mup2	Fancf	Zdhhc9
BC006779	Mir124a-2	Olfm4	Frat1
Fam48a	4933432G23Rik	Gm4070	Rfwd3
Aadac	Mup7	Htr6	Stx1b
Sucnr1	Tnnt3	3110009E18Rik	Cited2
Otol1	Lrrc69	Acp5	Prdm4
Sycp1	Gm6455	Cldn24	Arl6
Hsd3b6	Hoxd10	Kcnk6	Lphn3
Hao2	Lypd4	Dgkk	Osbpl11
4930443G12Rik	Vmn2r28	Ppp1r18	Mlx
BC051070	Stfa2	Pld1	Nup153
Lce1m	Fkbp6	Efcab7	Shank2
Lce1g	Speer4d	Cyp1b1	Stx5a
Lce1b	Gm5415	Stox1	Ankrd13a
1700006A11Rik	Ssxb3	Cyba	Flrt3
Accn5	Spink5	Myh8	Slc2a6
Pitx2	Snora68	4930579G24Rik	Pdcd7
Rps3a	Gm11595	Tbc1d2	Fbxl14
Pet112l	Vmn2r54	Cacng4	Map3k5
Hormad1	4933432K03Rik	2310039L15Rik	Mtmr2
Myoz2	Slc22a13	Shh	Kri1
Them5	1700095B10Rik	5330413P13Rik	Gtpbp2
Dnase2b	Snora41	Mrc2	Aida
Fam82b	Igsf23	Myl9	Tmem234
Sdr16c5	Gm9268	Scd3	Fbrsl1
Atp6v0d2	Crygc	Adcy7	Gramd1b
6230409E13Rik	Krt31	AU021063	Ahcy
2610029I01Rik	2410141K09Rik	Xkr8	Taf6
1700009N14Rik	BC117090	Ednra	Ddhd1
1810030N24Rik	Gm5483	Cdkn1c	Gria4
Cga	Olfr61	Amigo3	Fam20c
4930547C10Rik	4930515G16Rik	Slc38a6	1190002N15Rik
Ambp	AU018091	E030024N20Rik	Slit3
Orm3	Gm20172	Cyp11a1	Gnai3
Rod1	Slc26a9	E330009J07Rik	Fam178a
Alad	4933413L06Rik	Pdgfc	0610037L13Rik
Ptprd	Olfr835	Col6a2	Tab3
2310028H24Rik	R3hdml	2510049J12Rik	Elof1
Fam154a	4933404K08Rik	Pcgf5	Ap3m1
4921539E11Rik	Lbx2	Chek2	Cpsf3l
Izumo3	Snord68	AI848285	Erbb2ip
2610528J11Rik	Phxr4	Wasf2	Prkcd
5830433M19Rik	Mir194-1	Dok6	Plcl1
1700012P22Rik	Usp44	Zfp418	Adcy9
Pramef12	Il1f8	Gal3st4	Poglut1
9430007A20Rik	2310002L09Rik	Grk1	Lta4h
Tdeanc2	Slc22a20	Cd79a	Tor1b
Dem1	Serpina3a	1700034G24Rik	Dhx8
Edn2	Olfr1499	Neurog2	Tmem87a
1520402A15Rik	Olfr1183	Ecm2	Zc3hc1
Cyp4a31	Tgm5	Nqo1	Mut
Cyp4a14	Olfr623	Tcte1	Timm9
Pla2g2e	Olfr913	Hs6st3	Pop4
Gnat3	Tgif2lx1	Sco2	Slc29a4
Spocd1	Mrgpra4	A330102I10Rik	Mknk2
Eif2c3	Olfr1281	Slc35d1	Phkg2
Mtap7d1	4931428L18Rik	Fancb	Ddx41
Hes2	Mir29b-2	2310008H04Rik	Rab3b
Car6	Gm4858	Fgf18	Ints5
Rbp7	4930425K10Rik	4933412O06Rik	1200011I18Rik
Slc26a5	4932413F04Rik	Sfxn2	Polr2h
2810405K02Rik	Snord7	Parp3	Yy1
2310079F23Rik	D830013O20Rik	Dok1	Cblb
Hgfac	Marcksl1-ps4	Fadd	Atad3a
Whsc2	D16Ertd519e	A930015D03Rik	Tmem19
Nkx1-1	G6b	Baiap2l2	Dnajc30
4930548H24Rik	Cer1	Acacb	Eml4
4930471M23Rik	Cd8b1	Hspb1	Rab11fip4
Olfr109	Gm14318	Fam72a	Stat3
Cckar	Gm10512	Aif1l	Rbm14
Nmu	1700029H14Rik	Ppic	Lrrc42
Ugt2a1	Olfr768	Aldh3a1	Fstl1
Ugt2a2	Olfr1471	Kntc1	Mnat1
Sult1e1	Gm13718	Rsl1	Sec22c
Sult1d1	Klf17	Entpd1	Ankrd29
Amtn	Fgfr4	C1qtnf6	Vps13b
Enam	Trim43b	Cd209c	Polr2k
1700016H13Rik	Kiss1	Mst1r	Camk2d
LOC101055802	Lelp1	Tinagl1	Kdm3b
Cxcl15	Trpm1	Ehhadh	Unc119b
2010109A12Rik	Olfr215	Slc41a3	Fam45a
Il31	Kng1	Fbxl7	Sepp1
Wdr66	Scarna6	Gm973	Acbd3
Cct6a	Mcoln3	Slc10a7	Trappc1
Cct6a	Rhox4f	Prkcq	BC005764
Gm13103	Amy2a4	Egfr	Fam134b
1500011H22Rik	Scn10a	Gm5468	Iqcb1
Pla2g1b	Snord35b	Kank4	Erp44
Cyp2w1	Gm17660	Zfp92	Mrps27
1700018F24Rik	Olfr2	1190005I06Rik	Slc35e2
Cyp3a25	Wfdc15b	Slc5a2	Zfp318
Pdx1	Ccdc172	Sdk1	Rxra
6330406I15Rik	Reg3g	Helb	Mtg1
4930588N13Rik	Atp1a4	Foxp2	Zmynd19
Hyal4	Treml1	Zim3	Lyrm4
Spam1	Cd101	Carns1	Ankrd27
Lmod2	1700110C19Rik	Ccdc113	Plxnb2
Pax4	Mir138-1	Upp2	Sgce
Fscn3	Snord69	Tgif2	Zfand2b
Epo	Zfy2	Mtmr11	Tmem106c
Nobox	Itgb2l	1600020E01Rik	Ten1
1700012A03Rik	Vmn2r88	Gm10033	Rorb
1700025E21Rik	Dsg4	Mob3b	Commd10
Abp1	Edar	Zfp558	Mrps2
1600015I10Rik	Etv2	9330020H09Rik	1110058L19Rik
2410003K15Rik	Htr3b	Hyi	Ssh2
Tmem213	Rab25	Shc1	Rgp1
Hoxa1	Pdcd1lg2	2610100L16Rik	Eif2b1
Sval1	Gsc	Zic4	Sypl
Kel	Ctsq	Lrrc39	Gm2a
1700034O15Rik	Slc6a19	Calcrl	Exoc4
Prss37	C9	Rab32	Thsd7a
D6Mm5e	Osr2	Zfp385c	Dhx32
Gkn2	Prm1	Trim67	Tgs1
Gp9	Gpihbp1	Apold1	Pih1d1
Copg	Clps	Abcb1b	Itga4
Mug2	Cdhr5	Lancl3	Nup85
Gm8882	Akr1cl	Nhej1	Fnbp1
Clec4d	Il1f6	Cntnap3	Ntmt1
Clec4b1	Hao1	Il1rapl2	Pcdhga12
Klrk1	9230104L09Rik	Gm20063	Snrpg
Clec12b	Crct1	Ifi35	Csnk1g1
Tmem52b	Slc46a2	Tmem198b	Map2k5
Klrc1	Eqtn	Gm5796	Lrrc41
Klra5	Pde6b	Tnfrsf1b	Alyref
Csda	2210010C04Rik	Cd93	Zfp617
Tas2r116	Serpina7	Irgm2	Asb1
Tas2r103	Zcchc13	Ushbp1	Kdsr
Bcl2l14	Xlr4c	Trim25	Prune
Pik3c2g	Fgf20	Pawr	Syt17
Bhlhe41	Btg4	Aim2	Tada2a
5730419I09Rik	Guca2b	Adam12	Nr1h2
1700023A16Rik	Lpcat2b	Epn3	Mdga2
Dyrk4	Prss29	Dock5	Dcc
Ceacam12	Tsga8	Tmem132c	Cyp7b1
2810007J24Rik	Krt33a	Epb4.1l5	Dnajc15
2900092C05Rik	Lcn8	Perp	Atg7
C80913	Itln1	Npepl1	Dip2b
Lilra6	Pfpl	Pros1	Eef1e1
4933421I07Rik	Tlr8	Mcam	Insig1
Ceacam18	Serpina5	Hist2h2be	Pcdhgb6
Cyp2b10	Vsig4	Mcf2	2610001J05Rik
Lypd5	Apol7c	BC021891	Zzef1
Slc7a9	P2ry4	Dynlt1f	Gsr
Lass3	Gpr152	Ido2	Ttc39b
Ccdc83	Olfr821	Dlx5	Anapc13
3200002M19Rik	Tmprss12	Efcab5	Trmt2a
Art2b	Olfr218	Sla2	Opa3
2900092E17Rik	Ankrd33	Gab3	Fundc1
Jmjd5	Olfr1153	Nkain3	Sys1
Aqp8	Dnajb8	Gm13845	Tfpt
Ldhc	Olfr843	9130023H24Rik	Fam189b
2010110P09Rik	Olfr686	Arhgap42	Tmem108
Scnn1b	Nr1h5	Gm13304	Cacng7
Gp2	Nkx3-2	C1ra	Deb1
Umod	Vmn1r235	Cyp4x1	Ikbkb
Pdilt	Olfr419	Ptger4	Mn1
Art1	Olfr1494	5930430L01Rik	Tenm4
1700080O16Rik	Fgf4	Zfp114	Slc17a6
Vgll1	Olfr697	Coro6	Sdccag3
F9	Olfr24	1110007C09Rik	Man1a
Eras	Fam83e	Kcnmb2	E430025E21Rik
Gata1	Ceacam10	9530027J09Rik	Fam78b
3830417A13Rik	Tmprss11e	Mapk12	Krt222
Ctag2	Ano9	Trmt13	D10Wsu102e
2610029G23Rik	Olfr63	Brwd3	Fam175b
Pgk2	Abca15	3110001I22Rik	Mbd2
4930513O06Rik	Klk15	Paqr5	Ube2d1
Il13ra2	Spata31	Ncf1	Id2
4930519F16Rik	Cngb3	Pdia5	Klhl5
Amelx	Foxb2	Twist1	Rtn4rl2
Atp4b	Nxf3	Rab39	Pak7
2410022L05Rik	1700010B08Rik	Tmem204	Agpat5
Defb8	Olfr328	Ndp	Rapgef5
Cd209d	1700008I05Rik	BC052688	Slc33a1
1700018L24Rik	Pth	AI429214	Jtb
AI316807	Tas2r120	Hmgcs2	Zmym5
Myst3	Clec4a4	Ctsh	AW549877
Cnot7	Kprp	Ccdc14	Tceb3
Klhl2	4930595M18Rik	Gm10433	Fam160b2
Triml1	Olfr47	Ngfr	Mrpl36
1700011L22Rik	Gpr114	Spag5	Agps
Ucp1	Gm14851	Dnajb3	Trpm7
Ces1f	Tex101	Nthl1	Dact2
Mt4	Vmn1r211	Clic1	Phf12
AA960436	4933402J07Rik	Lama5	Mybbp1a
1700018B08Rik	Psg25	Uaca	Pim3
Fam125a	Psg26	Gm12522	H2-D1
Cmtm1	Ripply1	Lrrc56	Lrrc20
Dpep3	Fam46d	Zfhx3	Asap2
Maml2	Bglap	Slc16a3	Mycl1
1700054N08Rik	Olfr1214	Enkur	Atg5
4930510E17Rik	Olfr1055	Dio3	Dnajb9
Apoa5	Gm6614	Lrrc3	1110057K04Rik
Apoa4	Gm3448	Ttll4	Tbcd
Cd3e	L1td1	Gm13308	Mid1ip1
Treh	Olfr456	Ptprh	Cldn11
D730048I06Rik	Higd1c	Lama3	Edc3
Acrv1	Olfr951	Gm9962	Snx15
Bcl2l10	Gm5108	Ccdc125	Spen
Ankk1	Vmn1r88	A330032B11Rik	Mkln1
Nr2e3	Taar8c	Plk4	Epc1
2310046O06Rik	Olfr1484	Thap6	Ost4
Cyp1a2	Olfr895	2610018G03Rik	Kcnj3
Tinag	Olfr1300-ps1	Tmsb15b1	9830001H06Rik
Cldn18	2010016I18Rik	Lsr	Txndc17
Mtap4	4930480G23Rik	Cd274	Phospho2
Ltf	Gm12530	Nexn	Prkaa1
1700080E11Rik	1700057H15Rik	Ska3	Ppp4c
Cdhr4	Ceacam-ps1	Il17rc	Tmem223
Oas1d	Vmn1r-ps79	Igfbpl1	BC023829
Glt25d2	Snora3	Cd53	D2Wsu81e
Gm106	Krtap5-2	Cox6a2	Lamb1
Kap	Nctc1	Icam1	Sra1
Cyp2c38	Gm10637	Cntn5	Oscp1
Rag2	Mbd3l2	Greb1l	Camk1
1700031F05Rik	1700020M21Rik	Fcgr3	Ngdn
1700065I17Rik	1700049L16Rik	Nek3	Tmem56
Fshr	Pom121l12	Zfp459	2023-09-02
1810008A18Rik	4932414J04Rik	Spsb4	Megf11
Olfr281	2310065F04Rik	Stk32a	Zfp280d
Accn4	4930483J18Rik	Rab11fip1	Gstm7
Klra9	Gm20556	Lepr	Dhrs7b
Klrc3	1700041M19Rik	Prr5l	Commd7
Hsd17b3	Cyp4f41-ps	Fkbp10	Peg3
Cst10	Gm4710	Mtm1	Ipcef1
Abhd10	4933433H22Rik	D830031N03Rik	1700037H04Rik
Slc9a10	Mir1893	Barx2	Adc
Magea4	Cyp2c53-ps	Pla2g4b	Chpf2
1110038D17Rik	Kis2	Fam198a	Exoc6
Idi2	4933403O08Rik	Zwilch	Rerg
BC034090	Snora35	Paqr6	Cacna1c
Calm4	Myocd	Spata5l1	Serinc5
Fgb	Ssxb2	St8sia2	Rrp12
Tpbpa	Gm14139	Rbm38	Sema6d
Foxh1	Glyatl3	Tmem100	2810403A07Rik
Olfr1015	Phox2b	Btbd16	Tspan18
Cfhr2	Glrp1	Nos3	Ubash3b
Mtap9	Hoxa11as	Klf11	Ube2f
4931417G12Rik	Mnx1	Adamts10	Fam105a
1700106J16Rik	Mpl	Hps1	Yipf6
Gm239	Otog	Samd5	Pitpnm3
Nlrp4b	Padi1	P2rx5	Aifm1
4732418C07Rik	Tfec	Lrrc23	Ptpn9
2010321M09Rik	Bmp10	Il6ra	Zbtb22
Skint2	Xkr5	Gm3002	Chst8
Csta	Tfap2e	Tmem86b	Nrg3
D630042P16Rik	Catsperb	Hcrtr2	Wapal
Gulo	BC048609	Tap1	Stard3nl
Ly6g5c	Aknad1	Plcz1	Ncln
4930556J24Rik	Reg1	4732471J01Rik	Plat
Zswim2	Atoh1	Itga2b	Cept1
Tex16	Skor2	Cybrd1	Aasdhppt
C630004H02Rik	Gm13752	Klhl33	Palm2
Prss55	2310014F07Rik	Prss57	Dpf2
Gpr142	4732490B19Rik	Klf4	Mapkapk2
Nlrp4c	Gm19990	1810032O08Rik	Nom1
Klraq1	Gm5512	Ipw	Mapkapk5
B3galt1	Catsperg2	Ccbl2	Tfe3
Cd207	Art4	Setd4	Tsen15
BC031353	Olfr574	Gpr63	Mpdu1
Lrr1	Krt24	Inpp5d	Trappc2
Spert	Btnl2	Blm	Dlg5
Fam176a	Rax	6330409D20Rik	2310061I04Rik
AW146020	Ccdc150	Gm6548	Srek1ip1
Rfpl4	Ctla4	Ppp1r3e	Otud4
3110056O03Rik	Clec4e	Snx29	Ddx10
Mid1	Nox4	Xpnpep3	Krtcap2
Ccl12	Fam110c	Snap23	Mgat4a
4930547N16Rik	Foxe3	Ier3	Dennd2a
Ssx9	Mrgprg	Zfp808	D030056L22Rik
Ccl7	Mpz	Cks1b	Ppp2r3a
4930415L06Rik	Trim54	Prrg1	Gpr37l1
Fam170a	Gm4981	Fam83d	Zdhhc5
Mageb4	Serpinb1c	Tmem194b	Mrps6
1600014K23Rik	Dnm3os	Yy2	Hdac6
Npffr2	1600010M07Rik	Lrrc2	1810022K09Rik
Gc	4933433G15Rik	Rmi2	Lsm6
Gdpd4	1700028I16Rik	Rec8	Med27
Olfr1509	Madcam1	Naprt1	Foxj2
Muc20	Ptafr	Slc24a6	Flii
1810020D17Rik	Trim29	Plcg2	Rit1
4930480E11Rik	Impg1	F11r	Wdr83
Osta	Dlx3	Zfp873	Ing4
Supt16h	Fgf15	Mab21l1	Emg1
Ugt2a3	D1Pas1	2810008D09Rik	Gpatch1
C030046I01Rik	Ankfn1	Hacl1	Nme3
Acta2	Dhh	Car14	Rnf149
Cmtm2b	Cdh3	Nfkbie	Polg
Ins1	Zmynd15	Mipol1	Azi1
Ugt2b35	Mab21l2	Psg23	Tbc1d5
9930023K05Rik	Mos	Tmem179b	Dip2a
Myf6	9530026F06Rik	1110035M17Rik	Smad4
B230312A22Rik	Mir9-1	S100a6	Suco
BC067068	Snord37	Gimap1	Slc4a7
Fam122c	4930565N06Rik	Prrx1	Tarsl2
Gm98	Pnliprp1	A930012L18Rik	Rnf166
Slc17a2	Mir9-3	Fndc1	Emc9
2810432D09Rik	Snord57	Doc2g	Nup133
Cd200r3	Mir31	Kcnk10	Pnpla6
Ng23	Gm6034	LOC100503496	Mkrn2
Slc26a8	Tmprss11bnl	Plod2	Irak1
Agr3	Mir5122	4930503L19Rik	Ptgds
Mudeng	1700121N20Rik	Nuf2	Sh3gl1
6720456H20Rik	Il12b	Tm6sf1	Celsr3
Fam82a1	C030007H22Rik	Tnnt1	Prps2
1810006K21Rik	Itgb1bp2	Fgd3	Pik3ip1
Glt6d1	Fndc3c1	Kazald1	Cdc42ep4
4930544G11Rik	Chi3l3	Prrg2	Plekhm3
Fam70a	Lgsn	2700046G09Rik	S1pr1
Scgb2b2	AU019990	Tbck	Arhgef26
1700011E24Rik	1700101E01Rik	Rdm1	Ctnnbip1
BC032203	Gata5	Xdh	Cnih4
Olfr6	Apom	Dyx1c1	Ranbp6
Olfr11	Inhbe	Iigp1	Slc20a2
Eif2c2	Qprt	Umodl1	Tmem181b-ps
2310002J15Rik	Krt17	Rnf122	Rnf170
Olfr701	BC039966	Phactr4	Dennd4b
Pramel5	Olfr523	Chrdl1	Armc10
Noxa1	Gabrr3	Nes	Rfc2
Tmem188	Ankrd60	P2ry12	Neurod1
Tmem149	A230028O05Rik	6820408C15Rik	Pvrl3
Prodh2	4930471M09Rik	Zfp41	A230046K03Rik
Trpv5	Nme9	Ccdc96	Txlna
4930549C01Rik	Has2	Gas1	Gorasp1
Cst13	Tex36	Zfp619	Atg2a
Spt1	Ctse	Dnajc25	Aqp4
Try5	Ppef2	Frmpd1	Map3k7
C130079G13Rik	Ins2	Gpx3	Dzip1
Cst11	Padi6	Lnx2	Rab4a
Clca4	Slfn4	Espn	Pcnt
Azgp1	Hoxb6	Lag3	Chrm3
Fer1l6	Btn1a1	Tmie	Ccz1
H2-M10.6	4930579F01Rik	Pcdhb22	Armc6
Tas2r108	Lypd8	4831440E17Rik	Stambp
2210407C18Rik	Gsdma2	BC068281	Diap1
H2-M10.5	Btnl10	A330050B17Rik	Mum1
6330439K17Rik	C6	Zfp442	Irak1bp1
1700055N04Rik	Slc30a8	Unc93b1	Zbtb20
Banf2	Fam3b	Sostdc1	Bckdhb
H2-M1	Rab17	Degs2	Nacc2
Hand1	Fmo4	Cwh43	2410004B18Rik
4933407H18Rik	Car3	Hn1l	Tmem101
Muc3	1810062G17Rik	Lrg1	Ppp1r8
Taar9	Sohlh2	Nr1h3	AI597479
Vnn1	Smr3a	Ccdc40	Dennd1a
Ccdc21	Ppbp	Map3k14	Ercc3
1110021L09Rik	4933411G11Rik	Herc6	Caml
Prss40	Hyal6	Pomc	Ppp1r3f
H2-M11	Klra2	Gpnmb	Enpp2
BC030499	Cidec	Cenpj	Ing2
H2-DMa	Cd27	Bves	Grb14
Tmem247	3830403N18Rik	Cited1	Trpm2
Prosapip1	Asb9	Hfe	Mtif3
Arpm1	F11	Sv2c	Wdr24
BC017647	Tmed6	Atf3	Fcho1
Mbl1	Crygs	Oaf	Mrpl35
2810002N01Rik	Tpsb2	Kcnh4	Wiz
Defb7	Otoa	Map3k1	Rnf111
1110003E01Rik	Gpr33	Tmc6	1810043G02Rik
Tmem156	Tbx10	Tifa	Wdr45
Muc5ac	Npy6r	Fxyd5	Csrp2bp
Nhedc2	Fam26d	9130019O22Rik	Ptchd2
Dnajc22	Timd2	Zfp169	3110047P20Rik
Prm2	Foxa3	Ccdc138	Leo1
Atp6v0a2	4930596D02Rik	Gcnt4	Rbm27
2010002N04Rik	Il17f	Frmd3	Efnb2
4921517L17Rik	Zp3r	Rxfp3	Phpt1
D030016E14Rik	Olfr78	Col11a2	Tmco1
4933403F05Rik	Olfr323	Slc16a10	Nprl2
Tmem181a	Aplnr	Pmp22	Asb6
Cldn16	Krtap5-4	Ccdc87	Fhl2
Hoxa11	Tnfrsf26	Scn5a	Lclat1
BC088983	Fpr1	1700001O22Rik	Lrfn1
Hoxa9	Nr1h4	Ap1g2	Zfpm1
Accn3	Gpr82	Cd97	Ndufaf4
Galntl4	Fcrl5	Ap1s3	Chic1
Serpinb9f	Tprg	Cct6b	Ankle2
C87499	Krt82	Polh	Ltn1
Camp	Akap4	Nsl1	Grhpr
BC057079	Gpr87	Dcst1	Ptp4a3
Fam70b	Slc22a30	D130020L05Rik	Pigyl
Catsper1	9030619P08Rik	Pex11a	Pqlc1
1110054O05Rik	Ifitm6	H2-T10	Apbb2
Sct	Plg	Arg2	2310011J03Rik
Gm9766	Sohlh1	Ccdc129	Cog1
AI481877	Vmn1r213	Tesk2	Flcn
Capn8	Rpl10l	Pgm1	Dusp18
Cyp3a16	Cd200r4	Itih3	Phc3
Mbd3l1	Hist1h2ak	A630075F10Rik	Osbpl8
Txndc8	Klk1b27	Miip	Ubr2
Hoxb7	Rnf183	Cyb5rl	Chst15
Fam125b	Poteg	Nod1	Raph1
Nlrp6	Ccnb1ip1	Gbp3	Mt2
Omt2b	Gm1332	Slc17a8	Atp5sl
Elovl3	Hus1b	Cenpa	Fkbp1b
Kpna7	Gm4297	Ppara	Atp8b2
Sema6c	Vmn2r116	Notch3	Trnt1
Scgb3a2	Vmn1r41	Dnaaf1	Adck1
Scgb1c1	Gm3336	Adam1a	Slmo1
Prl3a1	5730488B01Rik	Plin3	Ift46
Myst2	Gm12603	Twist2	Mrpl44
6330407J23Rik	AW549542	Myoc	Orai3
Supt3h	Gm3776	Dcaf12l2	Zfp35
Klk1b16	Gm8709	Arhgap19	Snx4
BC066135	Gm5779	Cartpt	Cacna1g
Hils1	4930404H11Rik	Kank2	Mta3
Pgcp	Kif4-ps	1700084C01Rik	Prkar2a
H28	1700108F19Rik	Ccdc160	Zfp385b
Orm1	4930449E01Rik	Sox6	Dicer1
Ptchd3	Gm16294	Lgals3bp	Scai
Atf7ip2	H2afy3	Cobll1	Tbrg4
Svs1	Gm5475	Trim36	Morc2a
Tex19.1	9030404E10Rik	Met	Arl4c
Tex19.2	1500015L24Rik	Smtn	Spint2
Sectm1b	Creb3l4	Zfp133-ps	Rnf26
BC046331	D730005E14Rik	5830415F09Rik	Fn3k
Tusc3	Gcnt3	Wdr67	Smchd1
4921524L21Rik	Rnase1	Rsph4a	Fopnl
Cylc2	Ankrd61	D130017N08Rik	Fam110b
Fam100a	Tbx4	Prkag3	Prss12
Fam190a	Tbx5	Kif27	Rbbp9
Olfr303	Gsc2	Tmsb15b2	Bet1l
C330006K01Rik	Chrdl2	Col9a2	Snapin
Fam40b	Lat	Katnal2	Zbtb17
5730528L13Rik	Sox15	Prr16	Ciz1
Slc7a12	Ces2b	Lipe	Bola2
Slc6a5	Ms4a4b	Ccdc84	Bms1
Fam71f1	Kncn	Pax6	Baz2a
Defb3	5330411J11Rik	Rarres2	Arvcf
Defb5	1300015D01Rik	Cerkl	Gtdc1
4931408A02Rik	Rp1l1	Aurka	Stk24
LOC101055924	Cd80	Pstpip1	Scamp3
Olfr906	D930032P07Rik	Plekhd1	Cinp
Saa4	Mlkl	Plekhf1	Erf
Saa3	Tc2n	A530058N18Rik	Rpf2
Klhdc5	Agbl1	Apbb1ip	Jmjd6
Svs2	Wisp2	Pard3b	Raver2
1700034J05Rik	Gdf3	Nrl	Tada3
Cd209e	Tktl1	Rbp1	Spg21
4933424B01Rik	Anxa10	Sag	Bckdk
Gzmg	1300017J02Rik	Zfp455	Zc3h18
C030048B08Rik	Slc26a7	Slc26a11	Tada2b
Cdh12	Tekt3	3110056K07Rik	Wdr74
1700054O13Rik	E230019M04Rik	Tgds	Nxf1
Ggt6	Gpx2	Fbn2	Rnf25
Lrrc52	Krt14	Morc4	2310033P09Rik
Abcg5	Cym	Bbs10	Zbtb33
4921511H03Rik	Musk	Ung	Zfp277
Gm885	Krt33b	Tmem194	Gpn1
Tmem225	6030407O03Rik	C030034I22Rik	Sec61a2
Wbscr28	A630077J23Rik	Abca8a	Prr24
Tlx3	BB283400	Clic5	Polr3h
Aicda	Slfn14-ps	Dock6	Nxpe3
Cyp2b23	1500016L03Rik	Paox	Eif2b2
BC048355	1700110I01Rik	4930539E08Rik	Mex3c
Cyp2b9	1700102H20Rik	Sla	Mrpl55
Phc1	3300005D01Rik	Arhgap6	Ogfod2
Esrp1	Vmn2r-ps54	Lactb2	Etfa
AI314976	Il15	Pigz	Mageh1
Fam116a	Wdr38	Gm8615	Robo1
Tmem146	Slc17a3	Mmp14	Nrbp2
Asgr2	5033404E19Rik	Tmem53	Ttc9c
Iqcf4	Dlx4	Phf16	Twsg1
Mtap7d2	Pah	Cfb	Sarnp
Lrit1	Allc	Dnahc2	Gtf3c4
8430410K20Rik	Acpp	Dpy19l4	Usp39
Mup4	Dmrta1	Snhg10	Shc2
Bdkrb1	Ces1d	Tnfsf12	Tspan33
Tcl1	G630093K05Rik	Krt12	Hook3
1700013G24Rik	0610005C13Rik	Nppc	Pddc1
Serpina3g	Serpinb5	Slc46a3	Npy
Fam38b	1110015O18Rik	Zfp939	Orc2
Gm3402	Dct	Nphs1	Acadvl
Upk2	Wdr72	Pdlim2	Sfswap
Eif2c1	Trim30d	Traf4	Mphosph10
Obox6	Steap1	Npl	Gdap2
Mmp1b	B020004J07Rik	D7Ertd715e	Cdk5rap3
A2ld1	Rrh	Fam184b	Capn1
D11Wsu99e	1600029I14Rik	Tie1	Pphln1
Iapp	Snora17	Cd52	H2-Ke6
Prrxl1	Styxl1	Serpinb8	Grik2
Gm13178	Snora34	Ikzf2	Mrpl16
Capza3	4930525D18Rik	Gng11	Akap8
Pramel1	Prss54	Pmaip1	Miat
Oosp1	1810033B17Rik	Tnfrsf1a	Dnmt1
BC057022	Epb4.2	Tlr3	Mpp5
Tmco7	Mixl1	Lrp5	Gng12
Rptn	Gngt1	Ripk1	Sorcs2
Foxn4	Adprhl1	Cchcr1	Lmo1
Lce3b	Ppp1r1c	Loxl1	Gabrd
Lce1c	5730403I07Rik	Zcchc5	Rnf139
6230427J02Rik	B020014A21Rik	Txnrd3	Brix1
Lce1f	Fate1	Tek	Gm16039
BC024479	Rhag	Nup160	Alg11
Cdrt4	Cilp	Plce1	Rev3l
Sprr2d	Igsf5	Cand2	Ric8b
Olfr631	Galr3	Hmgb2	Mrpl23
Crybb2	Myl2	Map3k6	Dnttip1
BC051665	Atp12a	Klf12	Farsa
Pglyrp3	1700054M17Rik	Fkbp7	Gigyf1
Cyp2c37	Mira	Tex9	Commd4
Pglyrp4	Ccl3	Zfp783	Inpp5a
3110082D06Rik	Sox14	Aldh1l2	Prkag1
Ccr8	Slc25a31	Ms4a6c	Ddr1
S100a14	4833427G06Rik	Chdh	Eif1ad
Gjb5	S100a7a	Ksr2	Decr2
1110067D22Rik	Eif4e1b	Slfn2	Fjx1
BC003266	Nmur1	Arrdc1	4933411K20Rik
Gzmk	Pth2	Rdh12	Slc35e3
Prdm14	Efcab3	Farp2	Mnt
Frmpd3	Il23a	Psmb8	Fibp
Bpifa2	Tm4sf4	Mettl4	Mchr1
Eif2c4	Troap	Gm5141	Slco3a1
C130039O16Rik	Dsg1c	Slc22a4	Fam13b
4933432B09Rik	Batf2	Fbln2	Med25
Tfap2d	Tlr1	Tcf15	Mon1b
Fam59a	Pcdhb1	Dok3	Tor1aip2
Olfr1353	Gm9705	Itga11	Kcnab3
Olfr1032	Spin4	Gm5918	Atg4c
Olfr769	2310005A03Rik	Kdr	Cdk7
D0H4S114	Naip1	A730020E08Rik	Tm7sf3
Vmn1r226	Grap2	Athl1	Snx14
Olfr1414	Ropn1	Itgam	Nob1
Olfr1026	Bhmt2	Myo18b	Phf5a
Olfr1370	Ear2	AA986860	Bex4
1700110M21Rik	B4galnt2	Steap3	Prpf40a
Olfr1260	Gdf5	Lcp1	Ccdc71
Olfr648	Ssxb9	Cdr2	Fbxw8
Ifnk	BC107364	Inca1	Psmb10
Rasef	2010005H15Rik	Hey2	Ssr4
Tnp2	4930444G20Rik	Disp1	Scaper
Fscb	E230008N13Rik	Ankrd55	Ptdss2
Vmn1r66	1600029D21Rik	Kcnj14	Psmd5
Olfr855	Masp2	Casp1	Scrn3
Mmp1a	Elf3	Loxl2	Eml1
Olfr448	2610016A17Rik	Gpr157	Fbxo22
Aqp6	Lrtm1	Zfp51	Gon4l
Pigy	Stk31	Mtfr1	Lrrc57
4732471D19Rik	Stil	Thbs4	Usp21
Olfr1009	Gm5643	Zfp438	D6Wsu163e
Fam124b	Lactbl1	Zc3h12b	Ankfy1
Olfr1031	Spata18	Pde1c	Dmap1
Olfr1123	D030045P18Rik	Pvrl2	Gpc4
C030030A07Rik	Rpph1	Card10	Aprt
Vmn1r75	Col28a1	Zfp521	Pepd
Olfr571	Gm20324	Amy1	Vps72
Olfr30	Chrnb4	Ngb	Zfp937
Cox8c	Arhgap9	2700049A03Rik	Clcn7
Olfr975	Slc45a2	Sema3d	Olfml2b
6530409C15Rik	Gpr84	Ccl28	Msi2
Olfr577	Mael	Sprtn	Smyd5
Olfr187	Mir486	Rffl	Rbl2
Olfr1342	Mir3107	Nmb	Irf2bp2
Olfr267	Gm10639	S100pbp	Paxip1
Gm9781	Mir207	Ptrh1	Hepacam
Psapl1	1600002D24Rik	Sftpc	Ift122
Adam30	Snora2b	Oprd1	Ndrg1
Gm9782	Hist1h2bl	Tac2	Slc16a2
Olfr266	Mir1907	Hspa12b	Dusp26
Vmn1r225	Gfral	Olfr856-ps1	Pak2
Fam164a	Zyg11a	Gm5595	Prpsap2
4930412D23Rik	Scarna17	Tigd3	Polr1c
Olfr13	Trpm8	Lrrc51	Nanos1
Mmp3	Snord110	Nsun7	Kdm4c
4930412F15Rik	Gm6260	Efhd1	Mga
Fam25c	Rhox3a	Nfkbiz	Sfmbt1
Olfr399	Gm6370	Fam60a	Ankrd6
Olfr62	2310020H05Rik	Gm3230	Tmed5
Capn13	1700054A03Rik	Cdc42bpg	Unc5c
F830045P16Rik	1700105P06Rik	Rcn3	Slc1a4
Defb12	Orm2	Pcdhgb8	Pxdn
Olfr479	Gpr110	Chst7	Pcp4l1
Tas2r118	Snord12	Ctxn3	Tmem43
Chi3l7	Mir433	Apol8	Gt(ROSA)26Sor
Olfr1018	Gm10400	Osr1	Gpr68
Gm22	Crx	Tmem150a	Pcdhga11
Olfr922	Oxct2a	Eln	Bcl9
Olfr544	Slc28a2	Pdzd7	Setd1a
A530064D06Rik	H2-Q10	Galnt3	Rabggta
Olfr691	4930505A04Rik	F830016B08Rik	Gapvd1
Fam75d1d	Mir344g	Ptgs1	Rab9
Olfr790	5530401A14Rik	Cep152	Pno1
Tmem20	Gm3925	Zfp791	2023-09-11
Olfr178	Mir1938	Tcn2	Sec11a
Olfr1288	1700003F17Rik	Ccdc13	Flrt2
Olfr1497	Srd5a2	Zfp647	Trim23
Krt13	Lamp3	Pdgfrb	Gpbp1l1
4933402P03Rik	Cd300e	Cpxm2	Pdk3
5430402E10Rik	Olfr633	Angpt1	Fam118a
Olfr1384	1700042G15Rik	Sik2	Smurf1
Olfr983	Gm10857	Ecel1	Unkl
Olfr1094	1700008F21Rik	Kif26a	Commd1
Nkx2-3	Snord42a	Dlx6	Srprb
Defb13	9430076C15Rik	Gm14204	Reps1
Vmn1r45	Satl1	Tomt	Acaa1a
Defb29	4930443O20Rik	Pigv	Psme2
E030002O03Rik	Ceacam2	Agxt2l1	Nop16
Olfr221	Snord33	Ppp4r1l-ps	Tmem25
Olfr978	Mir5121	Trp53i13	Daglb
Olfr794	Klk14	Gm14288	Epha6
Neurog3	Mir744	Tmem116	Tmem115
Mcart6	Itih4	Ccdc176	Thoc5
5430405G05Rik	Cd1d2	E130317F20Rik	Pck2
Adig	Mir32	Cyb5d1	Tk2
Olfr1442	Gm5095	Zkscan2	Clock
Ffar1	Pla2g4d	Efcab1	Fsd1
Olfr867	Gcg	Cep192	Kifc3
Olfr1112	Svs3a	Gm17762	Ndufaf3
Znrf4	Defb22	Neu4	Zfp609
Prop1	Avpr2	Aldh3b1	Klf10
4930544O15Rik	Crp	Snhg3	Mars
Olfr1302	Olfr433	Mndal	Slc35b1
Fam59b	Olfr559	Dclre1b	Nras
9130011J15Rik	Olfr33	Mtr	Pdzd11
Krtap4-2	Dmrtc1c1	Slc19a1	Zdhhc21
Prss42	Vmn1r86	9330162012Rik	Pdzd2
Cnpy1	Olfr1249	Cyp20a1	Crlf1
Il27	Vmn2r12	Filip1l	Trmt6
Phf11	Olfr805	Egfl6	N6amt2
4933433P14Rik	Mir669a-3	Igtp	Cars
Defb10	4930448K20Rik	Gypc	Ttc39c
Olfr923	9330175E14Rik	Cd59a	Copg2
Olfr159	Olfr947-ps1	Lfng	9330102E08Rik
Olfr545	1700023C21Rik	Ky	Acat2
Chchd8	Mir127	Timeless	Rbm45
Olfr649	Gm15217	Ntn1	Foxp4
Psg22	1700065I16Rik	Ddr2	Pcnxl3
Olfr1030	Mir1306	Lnpep	Rp9
Olfr124	LOC100040786	Cenpq	Mettl16
Ucn3	Mir3078	Agbl4	Taf3
Olfr1426	Vmn1r230	Slc25a35	Arhgap5
Olfr711	Pla2g4f	Foxn3	Gtf2a1
1700024P04Rik	Hist1h2bp	Chst9	Zfp777
Olfr1443	Mir5131	E330020D12Rik	Snrnp40
Fam164c	Slc13a2	Sspn	Mfap1b
1810063B07Rik	1700084J12Rik	Thpo	Scfd1
Krtap4-7	Mir762	Cyp4f13	Mlst8
Taar6	Amy2a5	C2cd4a	Ext2
Olfr620	Hoxd13	Masp1	Pcdhga3
Olfr1255	Gnrhr	Fam150b	Pex13
Olfr1161	4930412O13Rik	Hinfp	Uspl1
Fam123c	Ly6i	Malt1	Nmt2
Olfr123	Foxa2	Gm5126	Ptcd2
Olfr1152	Gm5801	Trpv6	Mblac2
Tas2r119	Vmn2r55	AI115009	Dus1l
Olfr734	Pfn3	Rps15a-ps4	Serpina3n
5430407P10Rik	Tctex1d1	Apex2	Rbm22
2310079G19Rik	C030034L19Rik	Gm2061	Far1
Vmn1r70	1700113H08Rik	Pgm5	Herpud2
Olfr167	4930554C24Rik	Gng5	Adra2c
6430598A04Rik	Cpa3	9430021M05Rik	4930444A02Rik
1700030F18Rik	Hist1h4j	Hsd3b7	Urm1
Ifne	Mir196a-1	Apitd1	Plk5
1700120B22Rik	Mir374c	Tha1	Exosc10
Olfr1390	Skint11	Ncrna00085	Sf3b4
Slco6b1	Mir335	Asb11	Scd1
Olfr1368	Bmp8a	Aqp7	Ankhd1
Lce3c	1300002K09Rik	Tuft1	Dhrs7
Olfr1367	Gm6639	Nt5e	Wdr5
Olfr460	Ifng	Pdp2	Pam16
Olfr891	Mir700	Lyn	Rnh1
Sprr3	Tex12	Tmem176a	Gipc1
Olfr600	1700022P22Rik	Emilin2	Clpb
9030224M15Rik	4930558K02Rik	Anxa2	Ttc4
Olfr827	D630032N06Rik	Vamp8	Sash1
Sprr4	Lrriq4	Ctsc	Apbb3
Mc2r	Snora16a	Kcnk13	4930455F23Rik
Vmn1r233	Snora44	F2r	Sgtb
Olfr710	Pdc	Prss53	Syvn1
Olfr610	Mir369	Cast	Mfn1
BC049730	Mir466i	Ano2	Dnajc21
6430704M03Rik	Olfr53	Prph	Eps15l1
Odf3l1	Mup9	Cp	Fnip1
AU021034	Gdpd3	Pisd-ps2	Zdhhc7
Olfr1489	Cldnd2	Msi1	Ebag9
Lcn6	Gzmb	Cdh7	Abcb8
Olfr447	Mtap7d3	A230077H06Rik	Zfp827
Vmn1r76	E130310I04Rik	Ghdc	Galnt11
9930021D14Rik	Mir541	Vsig8	Fam43b
Olfr624	Snord95	Tnfrsf10b	Vezt
Olfr578	Upb1	Det1	Cdh9
4930526D03Rik	Snord49a	A930001C03Rik	Clcn2
4930402K13Rik	Lgals12	2310039H08Rik	Tia1
Hsf3	Npvf	Ranbp17	Ift172
Olfr984	1700012B07Rik	Gm11602	Csnk2a2
Olfr1461	Snord100	Tmem88	Galnt1
Mcart1	Mir374	Arsk	Plekha3
Gapt	Isl2	Gm715	Leprot
Olfr1364	4930567H12Rik	Agbl3	Birc2
Olfr803	Mir202	AW551984	Fndc3a
6030422M02Rik	4930578N18Rik	Efcab10	Glcci1
Il17c	Mtnr1b	Nhlh1	Usp25
Vmn1r184	1700092M07Rik	Selplg	Sh3kbp1
Olfr918	Trim55	Mterf	2310067B10Rik
E2f8	Muc19	Hspg2	G6pc3
Olfr735	Lman1l	Slc16a13	Dexi
Sprr2h	Snord99	Kank1	Lias
C87977	Krt20	Cpne3	Insr
Olfr1444	Serpinb6c	P2rx3	Grik3
Adam20	Snord1c	Tmem119	Hsd17b11
Ankle1	1700003L19Rik	Pigw	Ptges2
Dppa3	Mir191	Arhgap25	Tshz2
2310010M20Rik	Snord35a	Ddx4	Pank3
Defb14	Obp2b	Ppp1r13l	Def8
4931440L10Rik	Mir5103	Fam189a2	Fbxo38
Olfr609	Rnu73b	Fdxacb1	Vps4b
BC046404	4930413E15Rik	Nkd1	1700052N19Rik
Olfr518	Snord19	Drd1a	Slain1
Gm13078	Gm13944	B830017H08Rik	Nt5m
Scgb2b24	Snora15	BC061194	Nipa2
Olfr71	1700019A02Rik	Acot6	Mapkbp1
Krtap4-16	Psg18	Ulk4	Narfl
Olfr231	Pou1f1	Plcb3	Cdkn1b
Olfr1352	Tnfsf14	Xrn1	Nip7
Olfr1389	Rhox6	Stab1	Dbi
D9Ertd402e	Ceacam9	Cdca4	B230217C12Rik
Actrt1	Ccl8	Scrg1	Cactin
Pkd1l1	Gzmf	Kcnu1	Tspan17
Olfr1440	Atp1b4	Sertad3	Phf2
Tas2r143	Il19	Ube2cbp	Lrrc14
Fam54b	Krt27	Lims2	Eml5
Lce1l	Prl8a1	Gm10653	Unc79
Olfr981	9530003J23Rik	Gm2897	Tmbim4
Enpp7	Sftpd	Klc3	1700021F05Rik
Vmn1r67	Esx1	Slc26a6	Ddx49
Adam24	Abcg8	Morn1	Erlin2
0610010O12Rik	Cdx1	3110062M04Rik	Xiap
Kif2b	Dkk1	Ascl1	Calb2
8030474K03Rik	Lao1	Pola2	Nudt11
AI646023	Sectm1a	Srgn	Mef2d
Fam187b	Tlx1	Tph2	Lonrf1
4832428D23Rik	4933436I01Rik	Brip1	Mfap1a
Il1f10	Inhbc	Clec14a	Cstf3
Olfr374	Tnp1	Chi3l1	Ep300
Prl7a2	Fmo3	Dsc3	Ift81
1110002N22Rik	4921504E06Rik	Sh3bp2	Il6st
Olfr1451	Tchhl1	Dock1	Maged2
Vmn1r179	Depdc1a	Bcl2l11	Car12
Vmn1r193	Kif12	Ticam1	Mgat2
Mageb16	Ttll10	Cdc42ep1	Ptpro
Spz1	Yipf7	Hebp2	Rundc3b
Zfp295	1700123K08Rik	Olfml3	B230118H07Rik
Olfr1020	Hyal5	Galnt6	Srek1
Msgn1	Dbx1	Zfp708	Ctsf
4921510H08Rik	Hephl1	Cav1	Arl4a
Vmn1r68	Glb1l3	Rsph1	Glt25d1
Olfr1151	Acsm1	A330021E22Rik	Tars2
Olfr432	Serpini2	Cenpm	Limch1
Olfr914	1810046K07Rik	Myof	Fbxl2
Ube2dnl2	Meox2	Id1	Wdr36
Ofcc1	Clca5	Tep1	Pcnxl4
Tas2r139	Il22ra1	Kcng4	Pin4
D330028D13Rik	Hrh4	Psmc3ip	Serp1
Olfr1052	Cyp2b13	Mob1a	Hif1an
1700001C19Rik	Nlrp9c	Gm10509	Epas1
Olfr65	Clcf1	Cntd1	Trim27
Vmn1r54	Kcnj1	4930451G09Rik	Zfp788
Olfr1495	Sprr2i	Snx22	Fezf2
Olfr684	Trem1	Pggt1b	Ccnc
Fbxw21	Hoxd4	Brca2	Rps4y2
Krtap1-5	Upk3b	Gucy2e	Msrb2
Olfr370	Krtap19-4	Sypl2	Cdc23
Smgc	Klk12	Plxnb3	Lrrc8d
Olfr976	Hdgfl1	Gins3	Jdp2
Lcn10	Igfals	Cish	Prr13
Defb9	4921506M07Rik	Col12a1	Tiam2
Antxrl	Olfr629	Shc4	Wdr35
Olfr139	Krtap3-1	Sh3bgr	Taf10
A530099J19Rik	Stx19	Zfp607	Atl2
Klhl34	Olfr418-ps1	Creb3l1	Dazap1
Adamts12	Olfr921	Fmo1	Ift74
Heatr8	Astl	Selenbp1	Mtx1
Olfr1396	Cldn8	Dnahc5	Med10
Dmbt1	4933406M09Rik	Gpr115	Ankib1
Slfnl1	Olfr164	Hist2h3c1	Nova1
Olfr67	Prss27	Gm527	Polr2j
Olfr616	Olfr1124	Snx33	Lrrtm4
Nccrp1	Tas2r105	5730508B09Rik	1600014C10Rik
Olfr1122	Ubqln3	1700024P16Rik	Med22
Ddi1	Slc22a26	Wtip	Eif5a2
Olfr791	Akr1c20	Mrap2	BC056474
Cdcp2	Ubl4b	Reck	Banp
Olfr26	Mettl7a2	Tenc1	Lrfn2
LOC101056131	Olfr1501	Mgat5	2023-03-02
Olfr1388	Trim31	Prokr2	Timm10
Olfr736	Krt4	Vwc2	Cdk13
4922502D21Rik	Gm5591	BC031361	1500011K16Rik
D19Wsu162e	Cyp26c1	9230114K14Rik	Lix1
Fbxo40	Ctrc	Scgn	l7Rn6
Utf1	Ncr1	Zfp691	Exosc4
Olfr685	Olfr878	Sh2d7	Zfp322a
Oog4	Klra7	Hapln2	Hsd17b10
Tigd4	Gm7168	Gstt1	Znhit2
Gm6484	Cst7	4430402I18Rik	Gm608
BC051628	Csnka2ip	Rps19-ps3	Rsbn1l
Olfr770	Olfr366	C630020P19Rik	Usp30
Serpinb6d	Dytn	Cep128	Kcna4
Ang2	Gm11563	Kirrel2	Ept1
Olfr186	Art5	Spc24	Gigyf2
Olfr1093	Vmn2r73	Epb4.1l4a	Atxn2l
Synb	Mrgprb4	Eps8l3	Slirp
9230110F15Rik	C87414	Trp73	Ubr1
Cypt4	Vmn1r85	P2rx7	Nfyc
Catsper4	Olfr1100	Zbed6	Hip1r
Krt35	Gm5592	Rab13	Tnfrsf19
Fpr-rs4	Gm5127	Npbwr1	Lifr
Olfr1349	Dpcr1	Gpx7	Uxs1
H1fnt	Mgst2	Thnsl2	Wdr73
Olfr731	Olfr1313	Zfp963	Cabp7
Olfr19	Olfr1066	Pir	Rbfa
H2bfm	Olfr1053	3110057O12Rik	Mthfd1
Olfr1324	Krtap4-6	Prkg2	Nf1
Olfr1212	Tas2r122	Pard6g	Nipbl
H2-M10.4	Ceacam15	Ptpn21	Jazf1
A930001N09Rik	Trim61	Efs	Zfp932
Tas2r126	Klrb1b	Steap2	Hrh3
Krtap4-13	Gm7714	Heatr5a	Mlc1
Olfr148	Vmn2r58	Sox21	Gzf1
Gm4884	Vmn2r56	Gm5065	2310008H09Rik
Mfsd6l	Vmn2r76	Rhpn2	Cxcl14
Olfr1496	Apol11b	Fhdc1	Lrp8
Olfr1394	Vmn2r59	H6pd	Pcyt1b
Ranbp3l	Gm7030	Abcc10	Htr1a
Sprr1b	Gm20579	1700040L02Rik	Mak16
Olfr1448	9330182O14Rik	Icam4	Slc43a2
6530418L21Rik	1600014C23Rik	Spdya	Atraid
Cxcr1	Olfr311	6430562O15Rik	Ntng1
Defb15	Vmn1r49	Snhg4	Rprd2
Olfr938	Krtap22-2	Lima1	Ubac1
Duxbl	Olfr510	Notch4	Mrpl53
Adam26a	4930474N05Rik	E030013I19Rik	Capn2
Cypt3	AA619741	Erap1	Clvs1
Gja3	Gm10538	Meig1	Nrbf2
Olfr1336	4930509K18Rik	Zfp934	Vps13a
Hmgb4	4930519H02Rik	Fgf11	Brpf1
Olfr435	4930428O21Rik	Pdpr	Slc35a4
Vmn1r26	4930479M11Rik	Sntg2	Ggct
D4Bwg0951e	B230323A14Rik	Arl5b	Tmem87b
Olfr820	Gm19395	Eps8l1	Tmed8
Tmprss11f	1700020G17Rik	Vav2	C230081A13Rik
Ifnb1	F630206G17Rik	Syk	Anks3
Olfr202	Mir324	Gm15706	Rab26
2310057N15Rik	Serpina4-ps1	Zdhhc23	Katnb1
Hdhd1a	Mir377	Pdss1	Bckdha
2810453I06Rik	Gm11351	Foxj1	Uggt1
Yjefn3	Snord8	Arv1	Tbl3
Gphb5	Mir598	Rfc4	Slc45a1
4930557A04Rik	Bex6	Xaf1	Pdrg1
Olfr1366	4930578E11Rik	C330027C09Rik	Sec61g
Olfr982	4930546C10Rik	Onecut2	Ikbkg
Olfr729	5430428K19Rik	Zfp300	Hunk
Prss48	4930515L19Rik	Sncaip	Cldn25
Olfr1467	Ccr3	Prtg	Dffa
Olfr368	Tmem235	Skap1	Dcaf13
Olfr873	4930567H17Rik	Tcf19	Ide
Olfr398	Grm6	Myh3	Rufy1
Olfr812	Clca3	B4galt1	Snta1
Olfr985	Csf3	2310015A10Rik	Gid4
Olfr147	4931409K22Rik	Tmem39a	N6amt1
Themis	Prl3b1	Zfp398	Ttc5
Ivl	Prdm13	Btd	Pdf
Olfr1258	Olfr225	Afap1l2	Acyp1
Ugt3a2	Mmrn1	Haus5	Lrfn4
Olfr449	Usp26	Carf	Mmgt1
Skint7	Gm732	Xkr4	Snrpc
Olfr788	Nps	5430405H02Rik	Nin
Olfr509	Hnf4g	Cmya5	AI597468
Olfr348	4933405O20Rik	Zfp119b	Zfp532
Olfr902	Gm4832	P2rx6	Pik3r4
Olfr173	Fev	Lhfpl5	Plbd2
Olfr1404	Gm10714	Stc2	Ech1
Slc36a3	Hormad2	Gm13157	Gm6682
Olfr1449	4833403I15Rik	Nudt15	Hadhb
4933407P14Rik	Il17a	Coch	Arntl
Olfr429	Reg4	2900055J20Rik	Utp18
Defb20	Pax1	C130026L21Rik	Syn3
Olfr95	Wfdc12	Nrg2	Gas2l1
Gm962	4933427D06Rik	2610203C20Rik	Arih2
Olfr780	Bpifb3	Msrb3	Ppp2r3c
Lce1h	Trim40	9530080O11Rik	Zfp146
Hoxb13	4933416C03Rik	Zc3hav1l	Mrps7
Olfr103	4933429O19Rik	Ganc	Vipas39
Olfr273	Sycp2	Pus10	Psmd11
Zfp161	Tspan8	Riiad1	Cat
Olfr714	Clec4a1	Usp53	Myg1
BC048671	Abhd16b	Cbl	Ttll1
Prss46	Foxd3	Myl4	Cd164
Mmp12	BC048943	Pms1	Tubgcp2
Olfr1361	9530059O14Rik	Park2	Adk
Rxfp4	Ano7	Slc12a7	Rnf8
Olfr1318	Gdnf	Gm4285	Cnot4
Olfr642	Chst4	Slco2a1	Rpp14
Olfr466	Olfr446	Upp1	Bbip1
Krtap9-3	Gm5084	Gm14446	Phf14
Gm9839	2700089I24Rik	Xylb	Jagn1
Olfr1102	Nos2	Tacr3	Il1rap
Ceacam19	EU599041	Rai14	Cxx1b
Olfr250	Adam3	Rxrg	Zdhhc20
Olfr808	Tespa1	Vgll4	Cdc27
Gja8	Krtap31-1	Il12rb2	1810013L24Rik
Skint9	Lbx1	Csrp2	Zfp831
Olfr350	Vmn2r2	Mettl20	Mrpl39
Olfr1176	Ly6f	4930570G19Rik	Coq10a
Olfr745	Vwa2	Stk17b	Hnrnph3
Olfr728	Mia2	Inhba	Tmem131
Olfr622	Lpar3	Haus6	Gsto1
Sprr2b	Piwil4	Pcdhb10	Dpp3
Olfr430	Tex13	Sh2b2	Mpp1
Nhedc1	Olfr722	Ctbs	Mtor
Olfr165	Il31ra	Tmem132d	Rbm28
Gm5346	Prl7c1	Plekhg3	Gart
Rhox13	Lrrc66	B330016D10Rik	Slc25a16
Fam176b	Usp9y	Aga	Sdccag8
Krtap13	Olfr1077-ps1	C1ql1	Tatdn2
Cxcr3	Nespas	Fam175a	Mrpl46
Krtap24-1	1700003G18Rik	9830147E19Rik	Cuta
Olfr809	D930007P13Rik	Mov10	Tsc22d2
Olfr690	Gm2447	Nr6a1	Me3
Olfr630	Hoxa13	Sntb2	Fam108b
Hoxc12	9230105E05Rik	Zfp652	Lxn
Fam123b	4921533I20Rik	2810002D19Rik	Mllt3
Olfr1378	Pate4	Cdc42ep2	Cpeb3
Sprr1a	Sdr9c7	Nxpe4	Znfx1
Svs3b	4930564K09Rik	Il4ra	Larp4b
Mrgprb2	H60c	Fam117a	Gid8
Olfr730	Gm15413	Ankrd44	Tmem109
Hamp	Snord22	Pskh1	Fbxl20
Cyp8b1	Ctrb1	Bcam	Gbf1
Olfr1323	Il7r	Gm5148	U2af1l4
A830093I24Rik	Pou4f1	Adhfe1	Evc2
0910001L09Rik	Hcrt	Zscan22	Tbc1d13
Gk2	BB031773	Nme6	Mtf1
Txndc2	Tfap2b	Aebp1	Kcnh1
Olfr125	Gm13242	Grin3b	Pwwp2a
Gm9846	Dlx6as2	Casp3	Mrps15
1700019N12Rik	Bpifc	Aldoart1	Ak3
Fam100b	Adamdec1	Gm2518	Sestd1
Sprr2f	P2rx2	Tcirg1	Pura
BC048562	Mmp21	5830416P10Rik	Cebpg
Defb19	Vsig1	Kcnn3	Adam9
Mrgpra1	4921530L21Rik	Prom1	Gpatch4
Ccdc75	Defb36	Tnfrsf12a	Traf3
Ism2	Dsg1a	4732491K20Rik	Syt12
2310061N02Rik	Taar5	Pdpn	Plec
Plekho2	A930006I01Rik	Rimbp3	Fig4
Defb6	Gm6150	Kcna5	Car2
Olfr1395	B430306N03Rik	Hhip	Cxxc1
Ear14	Nipal1	Ehd2	Tpd52l1
Olfr1317	D630045M09Rik	Pcolce2	Wbp7
Olfr1284	Fcna	Agt	Creb1
Olfr866	Actl7b	Trim17	Riok3
Oog3	C130080G10Rik	Gm9776	Ddx56
Olfr332	2410021H03Rik	As3mt	Trf
Olfr1441	Cpn1	Pcbd1	Il34
Olfr330	Uroc1	Stk32b	Snrpe
Olfr958	Btla	Hic2	Tnrc6a
Mrgprb8	Pabpc1l	Smoc1	Adipor2
Fam75d1a	Cpz	Egr2	Brd8
Fam18a	Tlr4	Fgd6	Exoc1
4933403G14Rik	Snora5c	Gpr150	Fam69a
Vmn1r231	Gm9047	Rab7l1	E2f3
Kcns2	Slc5a9	Ccdc19	Ecd
Lin28a	Spata20	Gm15455	Crocc
D330012F22Rik	Rcvrn	Nkiras2	Dpp10
Apol10a	Ptgir	Gm16062	Uvrag
9130014G24Rik	Mycs	Mvp	Ubxn7
Ttc24	Pde6h	Zfp862	Zfr2
Rhox11	1810034E14Rik	Gm14169	Hmga1
Olfr214	Pla2g10	Col23a1	Magi3
Spink14	Gm10471	1110002L01Rik	Slc39a9
Gja10	Folr2	Hist2h3c2	Shf
Olfr986	Myct1	Lhfpl1	Plekhj1
Olfr77	Gm11747	Gm5617	Gclc
Olfr1491	S100a3	Jag1	Tomm5
Olfr853	Slc4a1	Pafah2	Mrps17
Olfr672	Tmco5b	Med18	Ado
Zfp42	Zscan10	Lum	D630045J12Rik
Olfr522	Gabrq	Rfx4	Rnpep
Olfr655	Ccdc64b	Fbxo30	Gdpd1
Olfr1356	D930015M05Rik	Lacc1	Fbl
Olfr513	2410137F16Rik	Lepre1	Tars
Mrgprd	Gm10818	Rras	Polr2a
Gpr119	1700071M16Rik	Zfp395	Pde10a
2310047B19Rik	Mir3069	Calhm2	Rwdd2a
A930005I04Rik	Gpr18	2310069G16Rik	Ero1l
Olfr1362	4930527F14Rik	Shmt1	Slc7a5
Olfr1262	Snora81	Hist1h2be	Ipo11
Olfr645	Gm4598	Opalin	Clec2l
Olfr589	A930041C12Rik	Gpt	Specc1l
Olfr1402	Cldn20	4930432K21Rik	Shisa5
Olfr829	Zfp69	Arhgap24	Spink8
Olfr1184	4931431B13Rik	Gm11744	Tbkbp1
Ubqlnl	Figla	Cdh5	Bcl2l13
Crebzf	9330111N05Rik	Plekhf2	Svip
Krtap31-2	1700010K23Rik	Rarb	Darc
Foxd4	Srpx	Tctn1	Meis2
Olfr974	4833411C07Rik	Sufu	Loh12cr1
Gm6583	4930593A02Rik	Prdm10	Dhx57
Olfr414	Gsdmcl-ps	Cd38	Rfc1
Olfr424	Emr4	Pcdhb4	Tbcc
Otud6a	Gm17365	Shkbp1	Phtf1
Ysk4	7420461P10Rik	Vrk2	Ifrd1
Olfr272	1700018A04Rik	1600029O15Rik	Dcaf12
Kctd19	4930473O22Rik	Shroom1	Slc36a1
1810063B05Rik	Galp	Litaf	Idi1
Olfr693	Snord65	Tmsb15l	2510009E07Rik
Olfr1325	Eci3	Pgap2	Nkain1
4930563D23Rik	Vmn1r77	Ccl25	Prex1
Pabpc2	Mir1982	Gm10069	Nptx2
1700025K23Rik	Daf2	Cyp2s1	Cul4b
1100001G20Rik	Foxi2	Zmynd10	Reln
Wfdc15a	Pramel4	Adamts9	Rab9b
4930564D02Rik	Slc25a41	Nr2e1	Brcc3
Olfr284	1700065D16Rik	Ptrf	Ivd
Krtap19-5	1700017N19Rik	Zfp526	Vps37a
Adam6b	Cd300lg	Gal3st1	Imp3
Rhox2a	9330175M20Rik	Top3a	Med1
Vmn2r72-ps	Zfp616	Glp2r	Pik3r3
Krt71	Rln3	Acer2	Nt5c3
1700011F03Rik	Gm2516	Zfp109	2310047M10Rik
Tas2r144	Mir688	Armc2	Klhl8
Prss58	9130409I23Rik	Prkd3	Kcnma1
Rnf133	2210409E12Rik	Zfp641	Mesdc1
Tlr11	Calhm1	Parp12	Sap30bp
Fam165b	Sprr2g	4930441O14Rik	Cd34
Olfr796	LOC171588	Exoc3l	Pid1
Olfr901	Vtcn1	Trim68	Tial1
1700029F12Rik	Mirlet7b	Myo1e	Prkar2b
Prss51	Mmp25	Echdc2	Mpv17
1110012J17Rik	Gm11149	Gm16973	B4galt3
Akr1b7	Adh4	Mfap4	Frg1
Olfr849	Gm10440	Fancg	Pigt
Prpmp5	D930028M14Rik	Btbd17	Hecw1
Dnahc3	Synpo2l	Prg4	Dennd4a
Ostn	Lrrc10	Sass6	Kcng2
Mrgpra6	Gm590	Arap3	Rab40c
Rnase9	Ska1	Dcxr	Hspa13
Olfr720	Slc4a9	Gm5803	Mrpl3
Tcp10c	2410012E07Rik	Spata24	Brf1
Olfr198	Asb12	Triobp	Slc25a19
Arl13a	Muc15	Rhoc	Mtx3
Defb34	Hhla1	Pdk4	Cpeb2
Olfr851	Sec31b	Nup37	Hspa14
Sh2d6	Mir1966	Tor3a	Pter
4930504O13Rik	Snora21	Naa16	Grhl1
Mtap1b	Hsd3b1	Arhgap22	Dbpht2
Klrc2	Slc17a9	Dazl	Trib2
Olfr813	Alb	S100a13	Aldh7a1
Tas2r137	Fasl	Capsl	Oxa1l
Cpvl	Apoc2	Dap	Slc9a1
Cyp2f2	Msh4	Mylk3	Plxnc1
6530403G13Rik	Rnf151	Sft2d3	Srsf9
Spink2	Spint4	Zbtb49	Rexo4
Olfr352	Dpep1	Rbbp8	Dmxl1
Wdr69	Kera	6430571L13Rik	Fxyd7
A830005F24Rik	Aanat	Syde2	Herpud1
Cib4	Six6	Fam122b	Nagk
Tas2r136	Tubal3	Nxn	Lrrfip2
Raet1e	4933425L06Rik	Pkmyt1	Rhbdl1
Ceacam3	Rnase10	Wdr5b	Pde6d
Gm14496	Prss52	Ifit3	Neto2
1190005F20Rik	Dcstamp	Zfp354b	Rabgef1
Olfr1013	Gfra3	Eno3	Dcun1d2
Gm6792	Psors1c2	Bst2	Ubap1
Tas2r107	Ms4a10	Zfp78	A730017C20Rik
Olfr211	Lipn	Itgb3bp	Tmem11
Trim60	Cdca5	Eif4ebp2	Ext1
BC048502	Kcnk7	Shisa2	Pdcd10
Defb40	1600016N20Rik	Pla2g4e	Hnrnpul1
Defb37	Boll	Cntnap5a	Ccdc12
Klk1b26	Spp2	Tenm1	8430427H17Rik
Vmn2r43	Nr5a2	Ptpla	Rhof
Spinkl	Ifi202b	Cort	Gtf2b
Gm5114	Prg3	Fzd2	Pde4b
Oas1f	Galntl5	Egln3	Dpysl4
Rdh8	Csrp3	Zfp352	2310035C23Rik
Defb38	Tbx22	Tet1	Acvr1
Krt16	Tsx	Nde1	Ankrd13c
Olfr744	1700016D06Rik	Dffb	Cdk4
Bcl2a1c	Ngp	Cst6	Eif4enif1
Gpr112	Prss44	Arhgef19	Scn3a
Dnajc5g	A930018P22Rik	Tpmt	Zfp346
Ostb	Rspo4	Haus4	Prkrip1
Gm5142	Olfr1347	Agtrap	Abcg4
Aym1	Samt3	Wwtr1	Mrps18c
4933409G03Rik	Mgarp	Suv420h2	Ifnar1
Rhox10	Spata16	Abhd14b	Ints1
Ang5	Wfdc5	Pcdh11x	Hgsnat
Mill1	Btnl9	Pou3f2	Trmt1
Adam39	Kcnk18	Angel1	Nek9
Olfr279	Hrnr	Mthfd2l	Btbd6
Rdh19	2010003K11Rik	Ralgps1	Foxo6
Olfr309	1700015E13Rik	Atg16l2	Hiatl1
Fbxw14	Sowahd	Tfr2	Slc30a5
Nlrp9a	Gvin1	Ret	Rtkn
Try4	Dnajb7	Zfp105	Avl9
Zdhhc25	Gpr15	Cenpp	Atp2b3
Vmn1r236	Treml4	Cdc42ep3	Yipf1
4831426I19Rik	Samd7	5330426P16Rik	Nufip2
Gm4894	A1cf	Ifi203	Med19
O3far1	Gm5111	Ripk2	Ica1l
Sprr2k	Cyct	Ube2l6	Lhx2
Olfr481	Ces1c	Slc7a3	Lman2l
Zscan4c	Plac8l1	Mpeg1	Tspan31
Prl14l	Olfr504	Kif9	Cdkl2
Obox1	Atp8b4	Stard4	Tmcc3
Lce3a	Gpr139	Ndnf	Tssc4
Olfr411	Vmn1r183	2700097O09Rik	Cpped1
Cyp3a44	Tuba3b	Ptges3l	Akr1b3
Olfr450	Krt86	Cthrc1	Mrpl18
Cpa1	Bpifb6	Tubb6	Faf1
Tas2r130	BC061237	Tmem48	Faf2
Olfr308	Skint8	1600002K03Rik	Ash2l
Ms4a5	E030018B13Rik	Alk	Ict1
Olfr1500	Gm14207	Heg1	Exd2
Dub1	4921508D12Rik	Arap1	Parl
Ugt2b5	4930509J09Rik	Ccdc159	Rell2
1700013H16Rik	4921511C10Rik	Fam78a	B2m
Defb42	Gm7271	Gm10432	Orc4
Mtnr1a	6330415B21Rik	Slco2b1	Gpkow
Cyp2c50	1700123L14Rik	0610009L18Rik	Tubg1
Olfr1535	Gm3985	Myo1d	Tbc1d17
Stfa3	1700125H03Rik	Il13ra1	Slc25a17
Olfr1346	7630403G23Rik	Prorsd1	Sfxn1
Olfr137	Gm3285	Shq1	Dnajb1
9430031J16Rik	Gm15698	Ifitm3	Agk
Agtr1b	4930448C13Rik	Zfp53	Scrn1
AV320801	2310015D24Rik	Wipf1	Wwp2
Sprr2e	Gm1968	Sgk3	Emd
Olfr354	Gm4827	Suclg2	Fat3
Spink6	4930526L06Rik	Fgfrl1	Sfxn3
Zfp819	Gm10768	Amotl2	B3galt2
Ctsj	Mir718	Vmac	Mapkap1
0610012H03Rik	Spatc1	Il17rd	Stag2
Prl2c5	Hand2	Slc37a1	Aldh3a2
Slc6a2	Tcp10a	Rgs11	Zcchc12
Rnf212	4933417G07Rik	Ccdc57	Scamp4
Mtap6	Trpv1	Rrp1b	Ablim3
Vmn2r81	Bik	Rnase4	St8sia5
Apobec4	1700022I11Rik	Aifm2	Trip4
2810422J05Rik	Ern2	Adamtsl1	Ppdpf
Olfr305	Fam83b	Rhebl1	Tdrd7
5530400C23Rik	Cblc	Deptor	Pvrl1
Hba-x	Gm11541	Ttc34	Kansl2
Olfr307	Olfr519	Isoc2b	Pde4d
Hmcn2	C4bp-ps1	Amz1	Slitrk3
4931431F19Rik	Mettl21c	Cstad	Gnaz
Ctsr	Scn11a	Ccdc111	Rab28
Gm9979	Asb17	Copz2	E130309D14Rik
Magea2	Clec1b	Slc9a7	Wnt7b
Gsdmc4	Tex11	Abtb2	Psat1
E330017A01Rik	Ccl11	1810014B01Rik	Frmd4a
Cldn17	Cacng1	Dtwd2	Hadha
Olfr967	Aoah	Ccno	Rabl5
1700008P20Rik	Fetub	Efemp1	Arhgef18
Gsdmc3	Tfap2c	Hbegf	Rfk
Olfr357	Slc10a6	Pqlc2	Mdm2
Foxi3	Klrb1a	Limd1	Naa35
Plac1l	Trat1	Arhgap29	Tmem199
Gm97	Otc	Tnpo1	Deaf1
Gm4745	Akr1d1	Id3	Ppp1r1b
Olfr378	Cuzd1	5330434G04Rik	Unc50
Cyp3a11	Foxi1	Efcab2	Actn1
Tas2r134	Klre1	2300009A05Rik	Asxl1
Gm9992	H2-T3	Tacc3	Col25a1
Olfr283	Krtap7-1	Mob3c	Zfp444
4931417E11Rik	Cts8	2010320M18Rik	Tbrg1
Tas2r135	Ddx43	Jak3	Pom121
Prr9	Gpr179	Clgn	Usp15
Olfr1322	Spink13	Oaz3	Uchl3
Gsdmc2	Arhgap8	Syce2	Cyth3
Krtap13-1	Gm17384	Abcb1a	Usp8
Taar1	1700029M20Rik	Lrrc8c	Cisd2
Prss34	Olfr1372-ps1	Dnmbp	Hs2st1
Uts2d	Gm12295	Epha3	Sel1l3
Nat3	1810007I06Rik	Cep57l1	Pnrc2
Prl2c3	Gm10413	Spa17	Tbk1
Defb21	Zfp600	Rplp2-ps1	Naa10
Olfr324	A930001A20Rik	D030028A08Rik	Gm3258
Krt72-ps	Mdfi	Alox8	Faim
Dsg3	Fsd2	Gch1	Metap1
4930572J05Rik	Casc5	Zfp709	Dbp
Olfr1350	Adipoq	Acvrl1	Eif1ax
Ctsll3	Rgs22	Cd24a	Fez2
Olfr667	Car1	Sod3	Ndst1
Gm6812	Sptlc3	Casp2	Pknox2
Olfr166	Fbp1	Zfp280c	Ppp6r2
Jakmip3	Lpo	Hspbap1	9630033F20Rik
Olfr1502	Lyz1	Dok7	Exosc7
Vmn1r215	Nms	Gmnn	Zfp316
Olfr533	Wdr63	Adat2	BC003965
Gm4559	Adh7	Slc29a3	2610017I09Rik
Immp2l	Gm13710	2210404J11Rik	Mrpl15
Tas2r102	4932435O22Rik	Amt	Nfat5
Vmn2r107	Hrc	Zfp566	Cxcl12
Olfr394	Crtam	Abhd2	Aacs
Tas2r113	Mettl7b	Cnn2	B630019K06Rik
Olfr512	Dsc1	Serpinf1	Ap1m1
Olfr315	Cmtm2a	Zfp951	Cog7
Olfr919	Gm14085	9030624G23Rik	A230050P20Rik
Olfr1178	Bet3l	Tagln2	Kcnv1
Cfhr1	Olr1	Cntnap5b	Napepld
Olfr397	Nme8	Tnnt2	Arl14ep
Olfr297	Ferd3l	Ssh1	Uck1
Ces1g	Spesp1	Lmbr1l	Trank1
AF366264	Lrrc15	Hmbox1	Zfp239
A430084P05Rik	Xlr4b	9030025P20Rik	Smcr8
Olfr1301	Hist1h2ae	Gins2	Mrpl24
Vmn1r80	Vmn2r42	Tcf7l2	Tmf1
Prss2	4930503E14Rik	Slc14a1	Gtl3
Olfr10	AI606473	Gjc2	Thrb
Prl3d1	Foxl1	Gramd3	Mll2
Krtap19-9b	4930431P03Rik	Tonsl	Slc6a6
Olfr747	A630010A05Rik	Racgap1	Rrs1
Ceacam13	Gm8801	Shpk	Nrp2
Vmn1r234	Foxn1	Syt6	Ostc
Olfr1028	Tbx1	Lca5	Arhgap1
Ms4a13	Tulp1	Gm15663	Ccm2
Vmn1r192	Kcne1	Peg3as	Net1
Dub2a	4933413J09Rik	Rps6ka1	Tbc1d30
Olfr948	Ntrk1	Glyctk	Thsd4
Olfr347	Psg28	BC025920	Gabra3
Tas2r123	Nxf7	Alkbh2	Emc6
Dcpp3	Mbnl3	Ripply2	Zfp189
Olfr934	Pkhd1	Fam135b	Mtx2
Ugt2b37	Gm11978	Ezh2	Rps6ka4
Olfr138	Trim63	1810010H24Rik	Grn
Olfr910	Tead4	4933439C10Rik	Dhps
Olfr1205	Zfp345	Thumpd2	Cnst
Lypd3	Dydc1	Smarca5-ps	Tbc1d22b
Olfr591	Aire	Dchs1	Smndc1
Olfr1415	BC055111	Eogt	Mfhas1
Olfr1459	Prrg4	Fxyd2	Arxes2
Vmn1r177	Gm6623	Ccdc103	Evi5
Olfr1508	4933416M07Rik	Immp2l	B4galt5
Vmn1r48	Mir5113	Exph5	Sgpp1
Vmn1r37	Klk13	Zkscan17	Cep120
Krtap16-1	Slc27a6	Aste1	Magoh
Gm11938	Sctr	Cspg4	Mipep
Vmn1r53	F2	Irgm1	Pnrc1
Tas2r131	Hes3	Pls1	Ttll11
Gm5567	Krt25	1500015A07Rik	Il16
Serpinb9g	Vwce	Cdc25a	Zfp612
Olfr1186	1700056E22Rik	Rhbdd1	Sirt3
Spna2	Gjb4	Ttc7	Cse1l
Tas2r106	Cldn4	Sema3f	Usp24
Olfr1022	Serpinb9d	Ddah2	Tm2d3
Olfr1383	Pabpn1l	Htra4	Mgat1
Olfr668	4933422H20Rik	Vmn2r29	Zfp512
Vmn1r216	Terc	Otof	Sphk2
Olfr135	Gpx2-ps1	Sult1a1	Acsl1
Olfr1446	2310015B20Rik	Pecam1	Mypop
Olfr695	4930511A02Rik	BC024978	Inpp5k
Gpr111	Mx1	Paqr3	Impdh1
Olfr739	9130209A04Rik	Glb1l	Mmp24
Vmn1r181	8430431K14Rik	Ascc2	Dus3l
Vmn1r12	2510003D18Rik	Fhit	Mrpl37
Olfr541	Cfc1	Nipal2	Trim41
Tdpoz3	Sit1	1700008O03Rik	Ergic2
Olfr502	Fndc7	Hhatl	Phf15
Serpinb3d	Kcnv2	Dhrs3	Pigs
9530008L14Rik	Ccnb3	Rps6kb2	Smek2
Vmn1r237	Gm13083	Cep164	Gpr107
Defb35	Gm1110	Adam17	Tmtc1
Olfr605	Sgca	Dhrs13	Car4
Olfr825	Cryba2	Glipr1	Sidt2
Olfr127	Wt1	Adamts17	Tfg
Gm5771	Fam64a	Nhlrc2	Jmjd1c
H2-M10.3	Bdkrb2	Pcdhb11	Gm13889
Vmn1r82	Tal2	Scrn2	Fip1l1
Krtap6-1	Mfap5	Zfp449	Kirrel3
BC017612	Tnni2	Aspm	Suv420h1
Olfr746	Psma8	Cdk5rap2	Sec24b
Olfr1126	Sytl3	Cml1	Odf2
Olfr66	4921517D22Rik	Tm4sf1	Dlc1
Serpina3k	4930486L24Rik	Tfap4	Fbxl19
BC021614	Gm12253	Pou2f1	Gtf3c2
Olfr318	Mup5	Usp6nl	Adcy3
Olfr506	Slfn9	Tpbg	Psmd9
Tas2r138	B230208H11Rik	Obscn	Mrpl4
Olfr822	AI607873	Stx2	Pes1
Olfr25	Tigit	Plekhh2	Fbxo3
Olfr412	Ccr1	Pcdhb19	Eif2b4
Xlr5a	Pin1-ps1	Pigb	Gtdc2
Tas2r117	4930474N09Rik	Zc3h12c	9030624J02Rik
Krtap21-1	C86187	Hps5	Usp45
Vmn1r64	Gpr50	Klhl32	D230025D16Rik
Olfr869	Gm13749	Cyp4v3	Synj2
Pip	Gm12250	Gmip	Ldb2
Olfr801	Gm14718	Shc3	Crcp
LOC100504180	1700018B24Rik	Mettl15	Ache
Dppa4	Pla2g2c	Aoc2	Mau2
Defb50	Ren1	Spag6	4933434E20Rik
Olfr875	Apoc1	Fbxl18	Car10
Vmn1r63	Tacr2	Ngf	Smg6
Speer4f	Gm20139	Polm	D1Ertd622e
Olfr58	Got1l1	Fzd8	Mapk4
Olfr69	Agtr2	Eng	Ngrn
4932411N23Rik	Kcne2	Pced1b	Crkl
Vmn2r51	AU023871	Agpat9	Cluap1
Gcap14	Prss45	Spred1	Clk3
Olfr846	4932443I19Rik	Arid3a	Exoc8
Gm11937	Tulp2	Evc	Smek1
Vmn1r15	Nphs2	Zfp446	Ptprk
Prr19	Gm6086	Pdlim1	Lars
Btnl6	2810404M03Rik	Rreb1	Gne
Nfe2	Gm4265	Zic1	Map4k5
Olfr97	Nxnl2	Elovl7	Rexo2
Olfr331	Tmc5	Gm14057	Usp10
Olfr146	Tcp10b	9130019P16Rik	Cd3eap
Opn1sw	Tm4sf5	E130308A19Rik	Fam162a
Olfr952	Fbp2	Hint3	Lsm11
Olfr1413	1700024G13Rik	Slc26a10	Cherp
Vmn1r6	Vmn2r86	Zbtb34	Gspt2
Cfi	Scgb3a1	Zfp931	Pfkfb3
Usp17l5	Stpg2	Tax1bp3	Hsd17b4
Olfr1406	S100a9	Ppl	Tmem240
Olfr1201	Gm13939	Fpgs	Serpinb6a
Olfr128	Glod5	Zcchc4	Sugp1
Olfr482	Fam115c	Ccdc173	Pnpo
Klk1b9	Cpa4	Pcdhb18	Chka
Olfr15	Rem1	Mblac1	Zfyve1
Rad51l1	Il2rb	Cntnap5c	S100b
Olfr749	Gm5622	Fam169b	Slc25a39
Olfr698	Gm4922	Rcor1	Abhd13
Olfr157	2610305D13Rik	Mycbp	Lmna
Olfr1504	Snai2	Fanci	Zdhhc14
Olfr961	A930003A15Rik	Ndst4	Resp18
Olfr1263	Slc4a5	Polg2	Bri3
Gm6772	Nkx6-1	Syde1	Anapc7
Il28a	Trim75	Lin9	Pomgnt1
Olfr814	Krt19	Kdelc1	Cryzl1
Krt40	C030018K13Rik	Stc1	Cript
Olfr1130	Fut4	Lpar1	Kcnj11
Gm13084	4833417C18Rik	Bmper	Msh2
Olfr494	Upk3a	Arhgdib	Frzb
Defb4	Ihh	Ntsr1	Syap1
Olfr345	Rhox8	Tspan4	Med4
Gzmd	1700007L15Rik	Thbs3	Cnot10
Olfr224	Lipi	Zfp524	Tbc1d22a
Vpreb2	B230319C09Rik	Zfp493	Rab21
Olfr836	4930503E24Rik	Gm3558	Stk4
Olfr295	1700012B09Rik	Actr5	Cbfa2t2
Zfp36l3	AI314278	4931414P19Rik	Rfng
Olfr427	Rbp3	Stard8	Bsdc1
Vmn1r33	Mir138-2	Haus1	Mrps23
Olfr1014	1700001K23Rik	Zfp458	Ubfd1
Mrgprh	4930513D17Rik	2900008C10Rik	Atpaf1
Tas2r125	Slc2a2	Kctd8	Fundc2
Olfr434	Mir1249	Dpf3	Ilk
Olfr365	Leap2	Mdm1	Gnptg
Gckr	Atp8b5	1700094D03Rik	Pikfyve
Olfr156	Siglece	Otud3	Ccdc43
Spag11b	Cyp2d9	Zfp454	Cpsf1
Olfr727	Irak4	Iqgap1	Dkc1
Olfr248	Cd300lf	Zfp712	Tgfb2
Olfr314	Hist2h3b	Ccdc142	Gcn1l1
Fbxw26	Ccdc11	Alkbh1	Rab8a
A830007P12Rik	Greb1	Zfp786	Pick1
Ccdc154	Creb5	Pxmp4	Dusp14
Olfr935	Fbxo48	Rgs16	Golgb1
Olfr222	Snora78	Ttc30a1	Gucy1a2
Olfr39	A730018C14Rik	Cxcr2	Slc25a33
Rhox3e	Fpr2	Zfp119a	9130401M01Rik
Krtap8-1	Tyms-ps	B230216N24Rik	Slc7a8
Gm7361	Gm11194	Rarg	Utp6
Rnase11	Hoxa5	Hspb8	Smoc2
Stfa2l1	4933402E13Rik	Tsga14	Trpc4
4930524N10Rik	Actg2	Zfp36l2	Pisd-ps1
Olfr108	Dynlt1c	Adra1b	Zfp330
1700020N15Rik	Mir343	Rps6ka6	Numa1
1700019M22Rik	Mir697	Lbr	Mcoln1
Olfr1385	Mir23b	Bag2	Nkrf
Olfr767	2610034M16Rik	Rnf152	Hpcal1
Olfr847	Mir345	Sowahb	Znf512b
Gm11567	2410137M14Rik	Cln3	Ube4a
Olfr826	Aqp3	AU041133	Shisa9
Olfr1393	Gm13154	Mocs1	Dut
Olfr960	Macc1	Ddb2	Mrpl17
Olfr1029	Odf4	Apool	Pkd1
Olfr603	Snora43	Esyt1	Zfp771
Olfr1507	Sh2d2a	Sbsn	Iars
Mug1	4930556M19Rik	Plcd4	Taf11
Olfr1265	Spata19	Frmd7	Zfp821
Prh1	AI182371	Spag1	Dclk3
Serpinb12	Slc13a1	Lenep	Dtx4
Olfr119	Lilra5	Ccdc37	Sp3
Olfr996	Cabp5	Rad18	Ptpre
Olfr484	Sh2d4b	Mif4gd	Kif1c
Olfr121	AI506816	Sstr2	Nudt18
Ctf2	Hoxb9	Sox18	Parg
Olfr235	Tnf	Sema3a	Cc2d1a
Olfr193	Mnda	Mre11a	Znhit1
Defa26	Pxt1	Lrrc6	Tubg2
Hist1h2aa	Pdha2	Eda	Dmtf1
Olfr748	Fbxl13	Zfp764	Vhl
Hist1h4a	Cxcr6	Bcar3	Lsmd1
Amd-ps3	Tmem239	Lrrc1	Zfp354c
Olfr60	Cyp4f39	Pygl	Rbm15b
Olfr912	Abhd12b	Gjd2	Grid1
Sip1	Gm14461	Zfp202	9430020K01Rik
Olfr1371	9130206I24Rik	Sowahc	Ppp1r10
Klk1b22	4930543E12Rik	Gm11549	Vars
Cxcl17	Matn3	Wnk4	Tab2
Spink7	Nkx1-2	Trip11	Churc1
Olfr57	Mybphl	Zfp81	Synm
Defa17	Gm10046	Pigl	Sgk1
Vmn1r228	Gcm1	Palm3	Pwwp2b
Olfr980	Adad1	Dach1	Vstm2b
Tdpoz4	Sgcg	Alms1	Echs1
Olfr1447	Ces4a	Ccdc73	Nabp2
Acnat2	Fcrl6	Ugt8a	Mas1
Olfr384	Gm10466	Suv39h2	Pik3cb
Cyp2a12	4921525O09Rik	Anks6	Naa30
Tas2r124	Prap1	Pydc3	Rrm2b
Olfr1034	4930432J09Rik	Acn9	Azi2
Trim5	Klri2	Tcp11l1	6030458C11Rik
Krtap19-3	Cd209f	Kcnj16	Gja1
Olfr171	Tmprss4	Dctd	Nr2f6
Vmn1r218	Slc6a4	Gin1	Cirh1a
4930522H14Rik	Cldn14	Cep110	Slc35b4
Olfr715	Mettl7a3	Zfp560	Pelp1
Nlrp9b	Hist1h4n	Cldn22	Tmem55a
Olfr726	Gm8363	Yod1	Kdm5a
Olfr1418	Birc7	Trp53inp1	Ccdc91
Olfr881	Gm15941	Odf2l	Lpcat4
Cyp2c70	Fam83f	Ldlrad3	Ctps
Ang4	Upk1a	Tmc7	Carkd
Olfr175-ps1	Iqgap3	Grk5	Cpne8
Gm14511	Rasl2-9	Zscan20	Cebpb
Olfr292	4932412D23Rik	Moxd1	Psme1
Krtap19-1	Casp4	Polr3g	Spns1
Vmn1r35	Dusp27	Gpr137b	Rnf182
Fpr-rs3	Kdelr3	Sh3pxd2b	Cog6
Vmn1r47	Msr1	Cdyl	Zfp428
Tmsb15a	Syce1l	Runx2	Dnlz
Olfr1076	Col6a6	Zcwpw1	Bax
Il28b	Prss22	Snhg5	Eea1
Krtap2-4	D630029K05Rik	St6galnac3	Cpox
Olfr503	Fabp4	Rlbp1	N4bp1
Olfr325	AA387883	Mob1b	Arhgef11
Olfr464	Wisp3	Zfp661	Qars
Tssk5	D630039A03Rik	Gm13446	Chd6
Serpina6	Gm15350	Gatad2b	Vps37b
Vmn1r52	Gm9871	5530601H04Rik	Eif2a
Olfr1193	Slc38a8	Bcdin3d	Mgat5b
Tcl1b2	4921507P07Rik	Fbxw17	Cdh11
Olfr1420	Teddm1	1700086O06Rik	Fam92a
Olfr566	Pzp	Usp40	Pcdhgc3
Olfr51	Gm13547	Arhgef40	Aup1
Vmn1r222	Lgals7	Cenpw	Terf2
Gm5382	H2-Bl	Lcat	Tpd52l2
Mcpt4	Olfr317	4632428N05Rik	Gatsl2
Olfr1337	Lrrc34	4930511M06Rik	Eif4e2
Plac1	Apobec2	Tyms	Rps6kb1
Gm10094	Fam71d	Ncapg2	Hmgn5
Spink12	4921507L20Rik	Zfp52	Ubac2
Vmn1r229	Gm10007	Fancc	Gfm1
Olfr160	Tmem37	AW146154	Fam174b
Tmprss11c	AV051173	Tmem67	Nfs1
Olfr1289	Gm5	Cbln1	Nup62
Olfr601	1700007K09Rik	Tsga10	Kcnn2
Vmn1r8	A730020M07Rik	4933408J17Rik	Wash
Vmn1r189	Tlcd2	Phf7	Rnf103
Tmprss11d	Prelid2	Retsat	Akt1s1
Olfr1261	Foxl2os	Lysmd3	Slc41a1
Vmn1r210	Zp1	2310002F09Rik	Ttc33
Olfr342	1810010D01Rik	Dlk1	Snrpb2
Olfr116	Fgf2	Ikzf4	Cant1
Olfr1168	Gm10863	Atr	Plekha6
Olfr320	4930578C19Rik	Ptgr1	Rgs2
Gm600	1700084E18Rik	Ankrd39	Zranb1
Olfr771	Mmp8	Casz1	0610007P14Rik
Vmn1r219	Ctsw	Klhl36	Tmem184b
Olfr1490	Icos	Narg2	Suz12
Csn1s2b	Ppp3r2	Lama2	Ube2j2
Mageb5	Cyp3a13	Tradd	Rnf123
Olfr871	Gkn1	Rasgrp3	Prpf31
1810013D10Rik	Bpifb5	Acaa1b	Neurl1b
Olfr525	Pnlip	Slc12a4	Dalrd3
Olfr153	Gypa	Pard6b	Clpx
4921509C19Rik	Klk1b3	Gnb1l	Rsf1
Olfr301	Olfr18	Ogn	Ctnnbl1
Olfr373	Fam65c	LOC100861615	Mcm3ap
Vmn1r78	E330017L17Rik	Acat3	Bre
Olfr845	1700051A21Rik	A930024E05Rik	Cdk2ap1
Hist1h2ab	Srms	Dleu2	Bpnt1
Olfr12	4932418E24Rik	Il1f9	Nfic
Olfr68	Rbmxl2	Cfh	Kansl1
1700029P11Rik	Isx	Sorbs3	Tmx1
Olfr1457	Uts2r	Sdpr	Gcsh
Vmn1r46	Serpina11	Nsun6	Ncstn
Fbxw20	D6Ertd527e	Syt9	Bfar
Olfr1036	4933417E11Rik	C77080	Pip5k1a
Gm4871	Dntt	Tgfb1i1	Zfp281
Klra6	Snai1	Ar	Rnf185
Olfr126	Chrna10	Nudt8	Kcnj10
Cfd	Retn	Pou2f2	Mxi1
Olfr1204	L3mbtl4	Hdac4	Bysl
Tbpl2	Rassf9	Trmt10a	0610012G03Rik
Vmn1r214	Irx3	Myc	Map6d1
Gm10104	Esm1	Sirt4	Arrb2
Defb39	6030440G07Rik	Rims4	Nt5c
Olfr1148	Ocm	Tfb1m	Egr4
BC048679	2310005G13Rik	Dtx3l	Snx11
Ugt2b38	Il25	9030617O03Rik	Dym
Dsg1b	AB099516	Igfbp7	Cdk10
Csn1s2a	Cryba1	Mex3a	2610301B20Rik
Olfr1377	Gbp8	Blnk	Asb13
Ces1e	Cplx4	H2-Ab1	Copb1
Olfr815	Pnliprp2	Prodh	Rhou
Tas2r104	Ccl2	Ebf4	Rnf128
Olfr392	Fgfbp1	A830082K12Rik	Chchd3
4932415M13Rik	3100003L05Rik	Dmrtc1a	Cd47
Olfr285	Snai3	Nfxl1	Tram1l1
Olfr294	Trcg1	AI118078	Rnf24
Obp2a	Gm6756	Vcam1	Apoo
Slc2a7	Otop3	Pola1	Polb
Olfr924	Slc6a12	Irf9	Peli1
Olfr183	Tnni3	Prlr	St8sia1
Olfr149	Nhlrc4	Taf4b	Tjp1
Defb45	4930415F15Rik	Pcdhb14	Chd2
Olfr20	Serpinb7	Zfp583	Serpine2
Olfr569	Xirp2	Zfyve16	Mapk1ip1l
Ear6	BC051019	BC051226	C530008M17Rik
1700061J05Rik	2310001H17Rik	Sp9	Cep170
Il28ra	Rpe65	Dnajb14	Nlgn3
Mageb1	Ooep	Chml	Akap8l
Vmn1r232	Defb1	R74862	Sephs2
Fmr1nb	4930548J01Rik	Sardh	Mark4
Ces3b	C7	Fgf16	Rnf114
Olfr395	Cryba4	Myd88	Gfra2
Olfr1465	Ccdc36	Slc36a4	Pole4
Vmn2r7	Dmc1	Elf1	Pogz
Prl3d3	Spata3	Lpp	Gm20300
Olfr1373	Abcg3	Zcchc16	Kdm5c
Olfr170	Tlr12	E130008D07Rik	Xrn2
[truncated: 15,670 more rows]

## Sheet: Supplemental Table 7B
Astroytes
Not Expressed	Low Expressed	Mid Expressed	High Expressed
Pbsn	Fbxw19	Ube2c	Pstk
Zfy2	Mir5107	Sec16b	Trim24
Baat1	LOC100048884	Gm2011	Ebp
Fgf23	Mir5134	Gm13308	Smg1
Fgf6	2810442N19Rik	Lancl3	Nudt1
Rtcd1	Mir3062	Cenpm	Gm17066
Gcg	Snord17	Slc25a45	Tmod1
Tcl1b5	Gm14345	C130026L21Rik	Chuk
Cryba1	Mir221	Tnfrsf11a	Mmp17
Il4	Lce1f	Vwa7	Rabgef1
1300018I17Rik	Gpr31b	Cd33	Zfp869
Oas1h	Mir495	Tnfaip8l2	Neto2
Hoxc6	1700019A02Rik	Rad9b	Otud4
Supt6h	Mir345	Zfp939	Wdr43
LOC101055998	Olfr692	Pole	Dnajb12
D1Bwg0212e	Mir453	Slc15a1	Gm11627
Supt5h	C330008G21Rik	Stx11	Cwf19l2
5730403B10Rik	Olfr1247	Klhl31	Mnat1
Emid2	Mir324	Gm3317	Rdh10
Psg19	Myl7	3110099E03Rik	B3galtl
Lim2	Gbp8	Cd4	Cnnm2
Ly9	Mrgpra6	Fcgr2b	Far1
Tmed11	Olfr1382	0610038B21Rik	Eps15l1
Pou1f1	Olfr372	Igf2bp2	Atf1
G6pc2	Mir215	Cmtm7	Gtf3c5
Fcer1a	Amy2b	Trhr	Slc39a10
Myl10	Snord98	Sp6	Zfp277
Sh2d1a	Proc	Anpep	Slc9a8
Prl4a1	Lcn8	P2rx3	Ttll7
Nat15	Gm11985	Kdm5d	Pik3c2b
Rhox6	Serpinb9f	Ttc39a	L2hgdh
Nelf	B020031M17Rik	Dna2	Tada2b
Defb2	Gm15293	Hist1h2ap	Commd10
Lass4	Gm4297	Gm16845	Ifnar2
Cldn13	Dpep1	Cdc20	Zkscan17
Gstt4	Gm5797	2700038G22Rik	Impad1
1700027D21Rik	Zscan4a	Trpc6	Dmrta2
Odam	Vmn2r-ps60	Iqca	Katna1
Ccdc109a	Mir30b	Dbil5	Tbc1d16
1700027A23Rik	Vmn1r101	0610043K17Rik	Nipsnap1
Spaca7	Krt32	9530027J09Rik	Cdkn2aipnl
Asz1	Mir106b	Nsun7	Fam126a
Mcoln2	1700007K09Rik	Adra2b	G0s2
Pinlyp	Lcn5	Hfm1	Dr1
Spnb4	Khdc1c	Nt5c1a	Fbxo25
Bnip2	Mir194-1	Immp2l	Cnst
4930579F01Rik	Mir758	Ggn	Phf12
2810021B07Rik	Snord12	Ppifos	Mrs2
Acpt	Fam3b	Pirt	Phlpp2
E130303B06Rik	Stfa1	Psg16	Senp5
Cobra1	Vmn1r177	Insrr	Baz2b
D16H22S680E	Hist1h3f	Sco2	Kctd10
1810065E05Rik	4930428D18Rik	Ptprv	Ptges
4933402N03Rik	Gm4301	Mutyh	Crtc2
ORF61	Gm904	Crygn	Tmem126a
1500003O03Rik	5430434I15Rik	Rab20	Ston2
Sval2	Speer1-ps1	Nusap1	Tmem60
Fam18b	Mir433	Polq	Gorasp1
Fam38a	Lyg1	Il10ra	Tor1b
Fam40a	Mir150	Gm17296	Ppox
2310061C15Rik	Mir5112	Pdzk1ip1	Mobp
0610007P22Rik	Snord65	Ribc1	Whrn
Mtap2	Orm3	Retn	Tead1
Nipsnap3a	Hamp2	Tspan10	Jakmip2
Fam116b	Mir698	Kcnk5	Exoc1
Gzmf	C9	Gm6498	Snx33
Fam163a	Mir3069	6330415B21Rik	Rprd2
2310057J18Rik	Gm7257	Rbpjl	Dhx8
Lass2	Mir199a-1	6330410L21Rik	Pcdh1
Aph1a	Gcm2	Egf	Rprm
Th1l	Dnase2b	Foxe1	Mavs
Tubb1	Btnl9	Tcap	Fn3k
5033414D02Rik	Olfr173	Sh2d4a	Mnt
Svs4	Olfr630	Hsbp1l1	Cadps2
Svs5	Olfr512	A930001A20Rik	Pcdhga10
Nt5c3l	Gm4871	Rac2	Atp2b4
Pyy	9930111J21Rik2	P2rx5	Gfm2
Ppy	Vmn1r209	Gm11517	Ntn1
Eppin	Vmn2r121	Ooep	Nfkbil1
Crk	Serpina1e	Rpl31-ps12	Gm14440
Ccdc45	Gm5938	Shcbp1l	Kdm3a
Amac1	4930558K02Rik	Rdh12	Tmem158
Rad51l3	Vmn2r69	Zwilch	Pitpnm3
Il3	Olfr457	Cldn26	Col9a2
Mtap1s	Olfr1431	Bbs12	Bcl9l
2610027L16Rik	Vmn2r20	Kdelr3	Fnip1
AI428936	Olfr857	Tnfaip3	Zfp260
Prl8a1	Olfr1462	Neu2	Tnip1
Fam164b	Gm10670	BC052688	Vasp
Fam162b	Gm8765	BC065397	Nceh1
Fam54a	Gm4345	9630028B13Rik	Cpxm1
Mtap7	Olfr136	Psrc1	Lrrn1
4930485B16Rik	4930533P14Rik	Slc10a4	Gmcl1
Elane	Mir1940	Glb1l2	Eif2d
Dock2	Snora47	Pnma1	Zdhhc5
Dock2	2310005E17Rik	Crb3	Scfd1
Olfr299	1700029J03Rik	Uhrf1	Raver1-fdx1l
9530003J23Rik	Zfy1	Neb	Tpst1
1700008A04Rik	Snord34	Sh3bp2	Cdhr1
Gm16517	Olfr690	Scml4	Setd1a
Spnb2	Hsd17b3	Exd1	Cdo1
4930404A10Rik	Ampd1	Spag16	Arntl
Fabp6	Defb3	Kif11	Trappc6a
Xbp1	Gm11351	Col6a3	Gss
Supt4h1	4933407I05Rik	Arap3	Dip2c
Btnl10	Mia2	Acer2	Homer1
1700108M19Rik	Mir92b	Sntb1	Arl4d
Agr2	Cd96	Cd1d1	Lmf1
1700012B07Rik	Mir721	Oprd1	Notch3
Ttc15	Mirlet7e	Nek2	Dnase2a
Ccl1	Olfr740	Irf5	Sspn
Accn1	Gm6408	Gm14306	Ppard
Gh	D730045A05Rik	Il18bp	Ehbp1
Ccdc46	Cib4	Gm15545	Myl9
1300001I01Rik	Mir23a	Adamts19	Rnf185
Tmigd1	Gm15915	Tectb	Cars
Lyzl6	Mir701	Trim30d	E2f4
6530401N04Rik	Mir100	Gm3558	Nampt
Spnb1	Lmod3	Wnt9b	Fdx1l
Galntl1	Hist1h3a	6430550D23Rik	Rmi1
BC002230	Taar7b	Casc1	Atg5
Ifi27l2b	Mir103-2	Kifc1	Atrnl1
1700020O03Rik	Mir1a-1	Card6	Whsc1l1
Slc17a1	Tprg	Rfx8	Tsen15
Slc17a4	Mir365-1	Hmga2	Dcaf15
Prl7b1	4930518P08Rik	Erbb3	Athl1
Barx1	Mug1	3830408C21Rik	Synpr
Serpinb9b	4931440L10Rik	4833427G06Rik	Olfml1
1300014I06Rik	Dsg1c	Nkx3-1	Nop16
1700026J04Rik	Defb40	Dnd1	Vmn1r58
Cts7	Ccl8	Lrriq1	Fbxo38
Cts6	Spink7	Itga1	Flad1
0610007P08Rik	Mir377	Kcp	Capn7
1110018J18Rik	Sult1c1	9030612E09Rik	Gpr180
Il9	Taar6	Cpa2	Eif2b1
1700067P10Rik	4930557J02Rik	Wnt10a	Skiv2l2
Rgnef	Mir134	Col6a5	Nudt10
S100z	Gm6034	Tmem79	Ftsj1
Rasgrf2	Lrit3	Gm13304	Birc2
2410002O22Rik	1700041C23Rik	Gm10789	Decr2
Myst4	Pabpn1l	Nphs1as	Aph1b
5730469M10Rik	Sult2a6	Iigp1	Fchsd1
Zmynd17	Hoxc11	Pcdhb11	Fbxw9
2310021P13Rik	Prl8a9	Akr1c14	Tenm2
Gm9746	Wnt3a	Acsm5	Klhl26
Galntl2	1700006E09Rik	Mterf	Fam117b
Msmb	Tex22	Kcnb2	Nfat5
4930578I06Rik	Prl8a2	Sctr	Fam65b
Fam123a	Mmp7	She	Ier5l
1190002H23Rik	Ankrd36	Sh3rf2	Tbc1d22a
LOC100862375	Tex21	Atp8b1	Etv1
Irg1	4930564B18Rik	Mab21l2	Tmem69
Heatr7b2	Adamdec1	Slc23a1	Wdr60
Gzme	Ly6i	Pvt1	Ttbk1
Jub	Cxcl13	Prox2	Pcdh7
Zfp187	Iqcf3	Dnahc17	Dock4
Slc22a22	1700025F22Rik	Olfml2a	Chfr
Adsl	Ms4a8a	Soat2	Ppp1r14c
1500032L24Rik	Lipf	Epb4.1l4b	Lgals8
Heatr7a	Dmrt1	Aldoart1	Serp2
Slurp1	Ccdc172	Aoc2	Smad9
1700016M24Rik	Bsnd	Cntnap3	Foxp4
Miox	Prss39	Gm14431	Smpd3
Pla2g10	Fcamr	Iltifb	Fam101b
2610528E23Rik	4930568D16Rik	Il6ra	Caln1
4932425I24Rik	Prg3	Sftpb	2610301B20Rik
Ahsg	4930430A15Rik	Tyrobp	Trim27
Prl2a1	Sun5	Gpr101	Nfx1
Stfa2	Gbp1	Lingo4	Cacng7
Gcfc1	4930548H24Rik	1700112E06Rik	Dync2li1
Accn2	Sult1e1	Xrn1	Zcchc12
2310016M24Rik	Clec2i	Slc24a4	Reln
Lass5	1700080O16Rik	C430049B03Rik	Zc3h18
Fabp2	Ctag2	Gldn	Hsf1
Ccdc123	Trex2	Scgb1c1	Ift172
Reg2	Dkk4	C230004F18Rik	Ss18l1
Ceacam14	Dpep3	Ebf2	Efnb2
Lcn9	Galp	Zfp677	Slc25a14
Slc26a6	Trpv5	A230072E10Rik	Ahctf1
9530002B09Rik	4930549C01Rik	5430440P10Rik	Efna2
Clec4n	Fcrla	BC053393	E2f3
Nox3	Kpna7	Gsx2	Sowahc
Mep1a	1700034J05Rik	Mageb16-ps1	Orc3
Crisp2	1700054O13Rik	G630093K05Rik	Txnrd2
Pgc	Igsf23	Vdr	Znfx1
Tff2	Trem3	Osgin1	Ina
Tff1	Hrnr	Angptl1	Ppp2r3c
2410091C18Rik	Olfr1414	Fam83a	Zfp146
4930583I09Rik	Olfr131	Defb11	Lpar1
D6Wsu116e	Olfr62	Cenpf	Cd59a
Sbpl	Krtap19-4	Nkpd1	Ccdc174
2900010M23Rik	Olfr867	E330020D12Rik	2510039O18Rik
4930511I11Rik	Klk1b11	Tctex1d4	Gm13375
Gm749	Olfr649	Cdkn2b	Mtx2
Clps	2310079G19Rik	Gm10635	Taf6
5730494M16Rik	Sprr4	Pcdhb15	Map2k5
4921528I01Rik	Nlrp4e	Ndufa4l2	Fip1l1
Mep1b	Olfr1461	Irf8	Med1
H2-Oa	Olfr1412	Draxin	Cldn11
Btnl2	Olfr518	Nek5	Rasa1
2010001M09Rik	Olfr71	Kcna5	2700081O15Rik
Rdbp	Olfr218	Mrvi1	Meis3
Pou5f1	Vmn1r193	Zbtb3	Katnb1
Spink3	Vmn1r54	Gm10767	Pmm2
2310002L13Rik	Inhbe	Rhbdf2	Vps8
1700034E13Rik	Olfr629	Ccdc88b	Ahcy
D18Ertd653e	Ddi1	Asb4	Mpzl1
Cdx1	H1fnt	Emcn	Brix1
1700034H14Rik	Olfr1417	Slc43a3	LOC106740
Scgb1a1	Cxcr1	Slc6a4	Tceb3
Ms4a2	Olfr938	Clic5	Vamp5
Gif	Olfr1336	Atf3	Stxbp5
Pga5	Olfr1257	Zfp169	Mrpl44
Slc22a19	Olfr985	Magel2	Rab3ip
Rad9	Olfr449	D830031N03Rik	Coq10a
Aip	Olfr348	Abcc9	Ttll12
Dusp21	Olfr780	Mtag2	Gmppa
Ppp1r27	Olfr430	Kif4	Lpcat4
1110031I02Rik	Olfr807	Csf2rb	Brms1l
Wdr45l	Oog3	Cenpa	Ralgapa1
D19Ertd386e	Mrgprb8	4931440F15Rik	Amdhd2
Kcnip2	Wfdc15a	Drd5	Chd9
Il23a	Rnf133	Gm13446	Nup88
Hsd17b6	Olfr851	Gm10636	Tmem97
Crisp1	Gm14496	Pdyn	Gm561
Crisp3	Cpa1	Ly6g6d	Ppil3
Muc2	Olfr308	Haus6	Rasal2
Muc2	Cyp2c50	Naip5	Ddx25
Copg2	Vmn2r81	Tmem106a	Mcm3ap
ORF63	Cyp3a11	Tbx2	Cacna2d2
Myo3a	Olfr324	Vwa5b1	Gtf3a
Pramel6	Olfr315	B230319C09Rik	Mmaa
Crygc	Vmn1r53	Gpr135	Mcmbp
Boll	Vmn1r12	Runx3	Reps2
Ctla4	Vmn1r63	Cd300lg	Tmtc1
1700029F09Rik	Olfr157	Mb21d1	Kl
Il1r2	Olfr814	Sox14	Pusl1
Cfc1	Olfr494	Lhx1	Celsr3
Tnp1	Defb4	Fsd2	Gsg1l
Chrng	Tas2r120	Brwd3	Psmg1
Pdcd1	Spag11b	Trmt13	Rit2
Serpinb11	Olfr979	Gm5464	Csrp2bp
Daf2	Olfr847	Lin28b	Pex3
Myog	Olfr996	Vrk2	Me3
Fam36a	Defa26	Sprtn	Bok
1810030J14Rik	Olfr60	Tshr	Slc2a3
Spna1	Olfr384	Ralgps1	Surf2
1700057K13Rik	Cyp2a12	C920021L13Rik	Zbtb8os
Axdnd1	Vmn1r35	Cxcl10	Btbd6
Mosc1	4921509C19Rik	Il25	2610034M16Rik
Traf5	Defb39	Scube2	Hars2
Fmo3	Olfr1148	Pappa2	Pik3r3
4921504E06Rik	Ugt2b38	Lefty1	Lrrfip1
Gfi1b	Olfr285	Kif23	Asl
Cel	Ear6	4732415M23Rik	Dennd1a
Lcn4	Olfr1386	Card10	Anapc1
Agpat2	Vmn1r171	Psmb11	Klf16
1700019N19Rik	Olfr830	Smarca5-ps	Cog3
Lcn3	Dupd1	6820408C15Rik	Spp1
2010317E24Rik	Olfr376	Ttll9	Resp18
Il1f8	Olfr220	Nfkbid	A230046K03Rik
Lass6	Olfr145	Usp43	Rsph9
2410042D21Rik	Olfr1427	Selenbp2	Fam198a
4930525F21Rik	Speer3	Tll1	Ddx21
Duoxa1	Vmn1r19	Rmst	Lima1
Eif3j	1700008P02Rik	Gna15	Gm20337
2310003F16Rik	Zdhhc11	Gstm3	Ccdc106
F2	Gm11568	4833418N02Rik	Nup85
Mtap1a	Krtap3-2	Cdkl5	Gtf3c4
6330527O06Rik	Krtap9-1	Ppp1r42	Hbb-b1
2210009G21Rik	Mrgprb5	Thpo	Mettl2
D2Ertd750e	Tas2r115	BC030867	Klhl12
5730494N06Rik	Olfr455	1700026D08Rik	Ddx49
Bmp2	Gm15107	Slc11a1	Dpp10
Usp50	Sult2a4	Slc35d2	Ccl27a
2010106G01Rik	Defb28	Tmem154	Taf12
Il1b	Cts3	Tmprss3	Erp44
1700020A23Rik	Ctsm	Cd79a	Tbc1d19
8430406I07Rik	Olfr1312	Ovol2	Nhlrc1
1700010M22Rik	Olfr1308	4930474G06Rik	Xrn2
Cst8	Olfr1252	D830005E20Rik	Tgfb2
8030411F24Rik	Olfr1238	Mrc1	Hivep1
Defb22	Olfr1225	Fbxo5	Parn
BC020535	Olfr1134	D730039F16Rik	Gps2
2010011I20Rik	Olfr1087	Fam101a	Mex3d
2410001C21Rik	Olfr1086	Stc1	Trmt6
1700029J11Rik	Krtap4-6	Prdm6	Ikbkg
1700021F07Rik	Hus1b	Cox6a2	Plxna1
Fabp9	Olfr483	4930451C15Rik	Bbs4
Cypt12	Gm9733	Col4a4	Chpf2
1600027N09Rik	Gm3448	Espl1	2810025M15Rik
BC006779	Lce6a	Tmem28	Orc4
Dnajc5b	Vmn2r3	Magee2	Fra10ac1
Fam48a	Vmn1r24	Gpr45	Prpf38a
Aadac	Olfr971	Arl5b	Dapk1
Otol1	Olfr792	Ifi27l2a	Prps2
Hsd3b1	Vmn1r204	Lrrc46	1700017B05Rik
Reg4	Olfr799	Efna1	Sin3a
4930443G12Rik	Rbm31y	D630041G03Rik	Utp11l
BC051070	Olfr776	Fxyd3	Ankrd54
Crct1	Rhox2d	Sycp1	Smyd1
Lce1g	Olfr453	Eif2s3y	Gid4
Lce1b	Olfr832	Tdo2	Orc2
Lelp1	Apol7d	Eme1	Emd
Accn5	Olfr367-ps	Thbs1	Gusb
Rps3a	A430092G05Rik	Gchfr	Tsc1
Pet112l	Olfr1038-ps	Zdhhc22	Ptprj
Fam82b	Olfr1116-ps	Dapk2	Scpep1
Sdr16c5	Olfr1300-ps1	Zfp296	Cad
6230409E13Rik	1700054M17Rik	4930539E08Rik	Stx2
2610029I01Rik	Gm14092	Rep15	Ddx55
1700009N14Rik	4931419H13Rik	B230216G23Rik	Med13l
1810030N24Rik	4930480G23Rik	Fxyd2	0610009B22Rik
Ambp	Gm829	C3	Naa35
Kif12	4930522O17Rik	Afmid	Mtmr11
Rod1	1700003C15Rik	Ms4a6c	Eif2s1
Alad	1700022A21Rik	2410133F24Rik	Atg2b
2310002L09Rik	U90926	4930431F12Rik	Thoc5
Ptprd	1700095B10Rik	Glt28d2	Gm4724
2310028H24Rik	D7Ertd143e	Cdc42ep5	Prkra
Sit1	4933405O20Rik	Syt15	Cbx1
2610528J11Rik	3100003L05Rik	Gm216	Nr2c2
5830433M19Rik	Gm6329	Gm2694	Acot2
1700012P22Rik	1700009J07Rik	Paqr3	Eid2b
9430007A20Rik	1700042O10Rik	Mndal	Farsa
Tdeanc2	Mir487b	Sfpi1	Ruvbl1
Dem1	Tcstv3	Slc24a1	Atxn1
1520402A15Rik	4933406F09Rik	4930524L23Rik	Rars
Gnat3	Gsdmcl-ps	Mfng	Ebpl
Spocd1	Cyp2d37-ps	Gm9079	Pfdn4
Eif2c3	Gm20556	Slc7a3	Uchl3
Mtap7d1	4930455F16Rik	Diap3	Rgs9
Car6	1700119H24Rik	Plcxd3	Actl6b
2810405K02Rik	4930567J20Rik	Rsph4a	Gabbr2
2310079F23Rik	1700041M19Rik	Rad54l	Elmo1
Whsc2	4930478L05Rik	Kcnu1	Ercc5
Nkx1-1	4930474M22Rik	H2-K2	Dus1l
4930471M23Rik	9130209A04Rik	Gm16119	Pias4
Chrna9	Gm10768	Map3k6	Sema4g
Ambn	Gm14718	Ugt1a6a	Mmab
1700016H13Rik	Mir465	Dhtkd1	Nae1
LOC101055802	Gm10637	L3mbtl1	Apoc1
Ppbp	Gm13283	Derl3	Tor2a
Cxcl15	4933429K18Rik	C530044C16Rik	Prrx1
Il31	Snord87	Foxm1	Rbm27
Wdr66	Gm1123	Lama3	Hmg20a
Cct6a	Prl8a8	Barhl1	Mrps30
Cct6a	Mir16-2	Gm14378	Tmem131
1500011H22Rik	Gm5087	Cela1	Grm5
Pla2g1b	Snord1b	Mcf2	Tcp11l2
1700123K08Rik	Prame	Tnnc2	Zfp251
4933411G11Rik	Slc17a3	Runx1	Pole3
6330406I15Rik	Sdr16c6	2700081L22Rik	Gpank1
4930588N13Rik	Mir129-1	Hspb2	Kctd3
Epo	Mir3070b	Gpr171	Nkx2-2
1700025E21Rik	Hist2h2ab	Fgf5	Cbln3
2410003K15Rik	Prph2	Vmn1r65	Cept1
Sval1	Snora62	Pbld2	Cdpf1
1700074P13Rik	Lyzl1	Tmem125	Stom
Reg3g	BC051665	Cdt1	Atg2a
D6Mm5e	Vmn2r107	Gm6602	Magi3
Copg	Olfr874	Ccl28	Pom121
Gm8882	Smok3a	Fancb	Shroom2
Clec4d	Vtcn1	H2-DMb1	Asb6
Klrc1	Gm4846	Adam12	Nnt
Csda	4921511I17Rik	Mybl1	Wipf3
Tas2r116	Olfr1364	5430402O13Rik	Mki67ip
Pik3c2g	Gm6583	Ccbe1	Atp13a1
Bhlhe41	Vmn1r52	Pkp2	Cpeb1
5730419I09Rik	1810009J06Rik	Glt8d2	Syt5
1700023A16Rik	Gm906	Slc27a2	Numbl
Klrb1a	Reg3d	Gimap1	Panx2
Ceacam11	Mir1943	Zfp109	Stxbp4
2900092C05Rik	Olfr117	5730508B09Rik	Aebp1
C80913	4930447A16Rik	Gpr75	Zc3h7a
Lass3	Patl2	Fbn1	Glipr2
Mesp1	Mir1898	Npy2r	Mtmr2
3200002M19Rik	Trim38	Morc4	Nat6
Art2b	Olfr1206	Maff	Glt25d1
2900092E17Rik	Lipn	Col3a1	Herc3
Cd19	Tomm20l	2210408I21Rik	Tmem199
Jmjd5	2300005B03Rik	Adcy4	Ccdc115
Trat1	BB287469	Gas2l2	Mcoln1
Ldhc	Mir99b	5830415F09Rik	Rexo1
2010110P09Rik	Olfr983	Dnahc9	Zfp598
Scnn1b	A630095N17Rik	Hist1h2bf	Tbce
Vgll1	Olfr798	Naif1	1190002N15Rik
Eras	4933430M04Rik	Clic3	Mrps5
2610029G23Rik	4921531P14Rik	BC053749	Irak1bp1
4930513O06Rik	Hbb-bh2	Cacna1s	Acsf3
Zcchc13	Hsd17b1	Pax1	Edem3
Asb9	Efcab8	Slc16a10	Usp24
2410022L05Rik	Ccl3	Zfp786	Mtmr7
Defb8	Tppp2	Gm8615	Pus1
Cd209d	Panx3	Rbm46	Loh12cr1
1700018L24Rik	Nlrp5	Antxr2	Mesdc1
AI316807	Gast	Arid3b	Ccdc13
Myst3	Glipr1l1	Pdia5	Zfp612
Cnot7	Prss52	Tmem220	Spag5
Klhl2	Slc22a1	Dnahc5	Pop7
1700007B14Rik	Tff3	Dnahc6	Rab7l1
1700011L22Rik	Cst12	Mlxipl	Trappc8
Ces1f	Nmu	Snord104	Cpsf2
Mt4	Pdx1	1700012D01Rik	Slc30a4
AA960436	Tas2r103	Trim17	Zfp606
Fam125a	Isx	Gpr182	Gbf1
Cmtm1	Crygs	Ccl9	Fam65a
Maml2	Ly6d	Fbxl7	Rap2c
1700054N08Rik	Hoxc9	Rbl1	Gse1
4930510E17Rik	Dnajc22	1700123M08Rik	Tdrkh
Lipc	Lhfpl1	B130006D01Rik	Cox11
2310046O06Rik	Ptx4	Socs3	Exosc10
Tinag	Niacr1	Ptgis	Ptch1
Mtap4	Gpr15	Slc16a3	Man2b1
Cdhr4	Olfr139	Mms22l	Mest
Oas1d	Olfr223	Nkd2	Wdr11
Glt25d2	Olfr1404	E130215H24Rik	Slc37a4
A930018P22Rik	Cd177	Ptpn22	Ptcd3
Gm106	C130026I21Rik	Stc2	Baz2a
1700031F05Rik	Dpep2	E030030I06Rik	Btbd10
1810008A18Rik	Ano9	Gm12185	Ap1m1
Olfr281	Gm4559	Ckap2l	Fam174b
Nlrp4f	Nxf3	BC051142	Rgs2
Accn4	Olfr1126	1810034E14Rik	Pphln1
Klra9	Btnl4	Dio3	Smpd4
Klrc3	Olfr539	Ccnf	Khk
Abhd10	Vmn1r71	Sntg2	Ept1
Slc9a10	Vmn1r33	Crabp1	Zfyve1
Magea4	Dsg1b	Itgb3	Cnpy4
1110038D17Rik	Gm648	Tcf19	Gpr155
BC034090	Olfr96	Bbs10	Scfd2
Calm4	Pilrb1	1700016K19Rik	Fbln1
Cfhr2	Tnfsf18	Mastl	Pianp
Mtap9	Klk11	C330027C09Rik	Sgsm3
4931417G12Rik	Cyp2d9	Capn11	2410089E03Rik
Gm239	Mybphl	Rd3	Atp11a
4732418C07Rik	Hist1h4b	Wif1	C630043F03Rik
2023-09-14	Ces3a	F830016B08Rik	Snrnp40
2010321M09Rik	1700039E15Rik	Mmp2	Axin1
Skint2	D5Ertd577e	Myadml2	Ift52
D630042P16Rik	Ear1	1700086L19Rik	Kctd6
Ly6g5c	Gm5460	Mcm5	Zfp512
4930556J24Rik	Gdf2	Pear1	Aimp2
C630004H02Rik	Vmn2r27	Agbl2	Metap1
Klraq1	Olfr665	Gpr25	Plaa
B3galt1	Krtdap	Cldn1	Exoc8
BC031353	Vmn1r132	Nrg4	Stard3
Fam176a	Bsph1	Ushbp1	Zfp574
AW146020	Olfr142	Gm16897	Dido1
Ubd	Olfr1215	A630066F11Rik	Eif2ak2
Rfpl4	Bsph2	Itga9	Tgfa
B020004J07Rik	Alpi	Gm20172	Mapk8
3110056O03Rik	Reg3a	Sds	Lace1
Mid1	Gm5936	Gm6654	Kcnj9
4930547N16Rik	Olfr180	Des	Pcnxl4
Ssx9	Gm7030	Tbx3	Mkl2
Fam170a	Fam71e2	1700034H15Rik	Slx1b
Samt3	Vmn2r66	Npnt	Atpaf2
1600014K23Rik	Gm3494	Myh6	Sel1l3
Tsga8	Dcpp1	Tcf7	Ovca2
Vmn1r172	Olfr488	Gm9962	2810403A07Rik
Gc	Olfr196	Zfp534	Slc35f5
Krt33a	Gm11468	Vwa3a	Hspa13
Olfr1509	5031425F14Rik	Dnmt3b	Gli3
1810020D17Rik	Cd1d2	Bche	Slc25a29
4930480E11Rik	Mira	Sox17	Tmub1
Osta	C730027H18Rik	St6galnac2	Sox11
Supt16h	5830428M24Rik	Dleu7	Arhgap33
Ugt2a3	4930524C18Rik	Cdkl1	Zfand1
C030046I01Rik	4930430F21Rik	A630075F10Rik	Msto1
Acta2	H2-Ea-ps	Alpk1	Ncoa6
Ins1	Vaultrc5	Abhd12b	Cdc23
9930023K05Rik	Ppp1r2-ps9	Arhgef37	Prkrip1
Myf6	AU015836	Sepsecs	Mcat
Olfr750	Ssty1	Pbld1	Cwc25
B230312A22Rik	Tmem54	Bard1	Sbf2
BC067068	Ly6k	Slc18a3	Tmem209
Fam122c	Vmn1r199	Chtf18	Tiam1
1810046K07Rik	A730085K08Rik	Cd247	Cmpk2
Gm98	Hist1h3h	Iqub	Zbtb44
2810432D09Rik	Tex28	Gm6981	Rpgrip1
Il5	Mospd4	St8sia2	Limk1
Ng23	Raet1e	Oxtr	Tssc1
Slc26a8	2810404M03Rik	Lhcgr	Ifitm3
Tbc1d21	Otor	Svep1	Samd1
Mudeng	Olfr1372-ps1	Pdpr	Zfp395
6720456H20Rik	Serpina3h	Kcnn4	Ankrd13d
Fam82a1	2010106C02Rik	2610020H08Rik	Ankrd10
1810006K21Rik	Mir687	Ttc34	Prpf40a
Fam70a	Ces1c	Cnga3	Tbrg4
BC032203	Prr15l	Apex2	Phrf1
Eif2c2	Tmem210	Myof	Xrcc1
2310002J15Rik	Mmrn1	Rassf7	Prdm16
Tmem188	Snora3	Adam28	Ppapdc2
Entpd8	Gm14685	BC068281	Fam126b
Tmem149	Cd180	Tbx5	Cep250
Prodh2	Fetub	Acan	Gatsl2
Cst13	Dhrs9	Cdh23	Cpsf3l
Fer1l6	Csta	Fam154b	Tmem145
H2-M10.6	Cd300ld	4930455C13Rik	Map4k3
2210407C18Rik	Gpr142	Irf7	Nudt8
H2-M10.5	Hoxa7	D930020B18Rik	Cdh4
6330439K17Rik	A530099J19Rik	Insc	Pkn2
Banf2	Serpinb12	Recql4	Leprel4
H2-M1	Gpr84	6430562O15Rik	Lrrc41
4933407H18Rik	Defa24	Itgb7	Ints10
Muc3	Khdc1a	Myl2	Chrnb2
Ccdc21	2410012M07Rik	Tmc2	Ostf1
1110021L09Rik	Vmn1r40	2810417H13Rik	Zzz3
H2-M11	Vmn2r-ps159	Lpar3	Ehd3
BC030499	4930564G21Rik	Fam115c	Naa20
H2-DMa	Htr3b	1700007L15Rik	Pth1r
Prosapip1	Lilra6	Gm14005	Rbm10
Arpm1	Pdc	Gm15760	Zmym4
BC017647	Snora75	Itgb2	Setd8
2810002N01Rik	Olfr657	Ush1g	Cd200
Defb7	Fbp2	4930556M19Rik	Gba2
1110003E01Rik	Msr1	Gm10433	Fryl
Tmem156	Cpa3	4933412E12Rik	Metrnl
Olfr16	Bik	Efcab7	Klhl24
Ccr7	Clec1b	Serpinf2	Homez
Nhedc2	Mtnr1a	Lgals9	Zfp330
Prm2	Obox3	Slc25a24	Nfkbib
Atp6v0a2	Fbxo47	Zfp418	Fam57b
2010002N04Rik	Ccin	Fam160a1	Cmc1
Npy6r	Adam25	Emp1	Lrrc40
4921517L17Rik	Olfr633	Zfp708	Synrg
D030016E14Rik	Spint3	Fbxo16	Zfp354c
4933403F05Rik	Gm1587	Susd1	Elavl4
Tmem181a	Clec7a	Zfat	Rbm14
Cldn16	1810007I06Rik	Cyp2e1	Mon2
Itln1	Gm16998	Cyp4f17	Raver1
BC088983	Naa11	Zfp78	Bre
Hoxa9	Ccdc42b	Phex	Yes1
Accn3	Scarna13	Nsun3	Psmd5
Galntl4	1300002K09Rik	Kcnj6	Sqrdl
BC057079	Plac8	C330013E15Rik	Unkl
Fam70b	Glod5	Klf5	Tspan2
Catsper1	Sbp	Npas1	Gpr137b-ps
1110054O05Rik	Slc6a18	Duoxa2	0610040J01Rik
Gm9766	Defb12	Prx	Syt3
AI481877	Olfr1392	Gm14023	Oxsr1
Nepn	4930413F20Rik	Fap	Glt8d1
Mbd3l1	Fbxo48	Pde3a	Abt1
Txndc8	Sun3	Hhat	Creb1
Fam125b	Opn1sw	Dnahc11	Lmo7
Nlrp6	Mir128-1	Abca9	Usp10
Sema6c	Skint5	Slc7a7	Nat10
Prl3a1	Xlr5b	Pus7l	Foxj2
Prl3b1	Mir9-3	Oas3	Jmy
Myst2	Vmn2r15	Ptgs2	2610203C20Rik
6330407J23Rik	4930544D05Rik	Cd93	Arid2
Supt3h	Mir1895	Tnfrsf23	Dazap1
Klk1b16	Mir328	Clgn	Zswim7
BC066135	Mir1907	2610316D01Rik	Xrcc6
Pgcp	1700011M02Rik	1700012B09Rik	Uimc1
Siglec5	Mir376c	Vwc2l	Zfand2b
Tsga13	Mir412	Pcdha7	Galk2
H28	Gm19395	Pcdha2	Dpysl4
Orm1	Mir684-2	Ntn5	Ephb6
2300002M23Rik	Cylc1	Pappa	Plin2
Tex19.1	4930433B08Rik	Myo18b	Setx
Spata16	Mir3070a	Kdr	Slc8a2
BC046331	Mir5136	Palld	B930041F14Rik
Tusc3	9230102O04Rik	Ager	Wdr91
4921524L21Rik	Gm4312	Cdca7l	Eef1e1
Fam100a	Krt74	Pik3r5	Zfp821
Fam190a	Mir149	Ttc25	Gcn1l1
C330006K01Rik	Gm6525	Pask	Rab40c
Fam40b	Snora5c	Plekhg4	Slbp
5730528L13Rik	Ms4a3	Pthlh	Adam17
Defb5	Prss29	A830009L08Rik	Rapgefl1
4931408A02Rik	Olfr738	Itgb6	Car14
LOC101055924	Hao2	Glt1d1	Esco1
Klhdc5	Snord73a	Gbp5	Memo1
Wfdc5	Mir494	Slc5a11	Plekhh3
4933424B01Rik	Snora23	Col6a4	Pnck
Gzmg	Snord66	Gm10584	Slc37a3
C030048B08Rik	Snord64	Hinfp	Zfp787
Ctsg	4933417A18Rik	Exoc3l	Unc13c
1700019B03Rik	Cyp3a25	Hoxb2	Fndc3a
Timd2	H2-M10.2	Ror2	Slc12a6
Cdh12	Ssxb2	Prss45	Ccdc59
Abcg5	Speer4e	H2-Ab1	Alg1
4921511H03Rik	Vmn2r117	A230065H16Rik	Gm166
Gm885	Gm13290	Kcnk7	Prr7
Wbscr28	Cfhr1	Slc25a13	Erc1
Cyp2b13	Prl3d2	Gucy2f	Zbtb17
Mael	Wdr64	Zfp429	Homer2
BC048355	Hsd3b6	Klhl15	Capza1
Cyp2b9	Mir22	A230028O05Rik	Shoc2
Phc1	Mir1893	Cpm	Pank1
Hesx1	Mir3092	Dynlt1c	Rarres2
AI314976	Them5	Nhlh2	Fam98a
S100g	Mir677	Tnfaip8l1	Ddx41
Fam116a	Hist1h2ai	Zfp595	Zgpat
Tmem146	4931409K22Rik	Scel	Bop1
Iqcf4	Hist2h3b	Plcg2	Dcun1d4
Mtap7d2	Mir341	Pcdhb7	Fcf1
4930596D02Rik	Mir218-2	Kcnd1	Tmem43
8430410K20Rik	Prss44	Enkur	Tmem237
Mup4	Mir344g	A330102I10Rik	Pin4
Serpina3g	Skint8	Sult2b1	Arl6
Fam38b	Olfr978	Alas2	Agps
Gm3402	Gm5800	A930024E05Rik	Prr5
Eif2c1	Olfr169	Slc1a5	Sephs1
Obox6	Olfr1002	Gm3500	Dock9
Mmp1b	Gm8300	C230037L18Rik	Mecr
A2ld1	Snord68	Frrs1	Dennd5b
D11Wsu99e	4930517E11Rik	Zkscan2	Ndufaf2
Iapp	Gm595	Unc45b	Xpo1
Capza3	Spink11	Crip3	Kcnq2
Oosp1	Vmn2r43	Ccdc65	H2afx
BC057022	Snora69	Chsy3	Ift43
Tmco7	Cxcl1	Ccdc81	Ube3c
Lce3b	Gm2030	Shox2	N4bp3
2010003K11Rik	BC016579	Gm16197	Cse1l
Lce1c	Fam24a	Ccdc125	Srgap1
6230427J02Rik	Mir381	Arhgap25	Uspl1
BC024479	Mir337	Myo5c	Arl14ep
Sprr2i	Mir688	Cmklr1	Dis3l
Olfr631	Sel1l2	Carf	Hmgb2
Pglyrp3	Rnu73b	Dcdc2b	Lrp6
Pglyrp4	LOC100504608	F420014N23Rik	Phlda1
3110082D06Rik	Snord72	Pcdha6	Sos2
Ccr8	Tpte	Col4a3	Sec16a
H1foo	Snord57	Tigit	Hist2h2be
1110067D22Rik	Pde6c	Fv1	Pcdhgb7
BC003266	Mir5130	Mir682	Ppif
Frmpd3	Mir370	Grk1	Iffo1
Eif2c4	1700048M11Rik	Tfpi	Ndrg1
C130039O16Rik	Akr1cl	Zfp52	2510002D24Rik
Zp3r	Gm1045	Syna	Fam181a
4933432B09Rik	Mir140	Sfrp4	Dpf1
Fam59a	Mir338	A930012L18Rik	Larp1b
Olfr1032	Mir3065	Gm20554	Armcx1
Olfr769	Mir138-2	Hkdc1	Eml1
Gpx2	Psg17	Lgr5	1810022K09Rik
D0H4S114	Crygf	Cbl	Cul2
Wfdc12	Fcnb	Rcor1	Cenpv
Vmn1r226	1700012A03Rik	Blnk	Cryzl1
Olfr1260	Aipl1	Nppa	1600014C10Rik
Olfr648	Olfr1153	Mlf1	Gtf2a2
Ifnk	Olfr354	Hhipl1	Nop58
Vmn1r66	Vmn1r192	Airn	Ulk3
Mmp1a	Cela2a	Gab3	Smurf1
Olfr448	Olfr1201	Fgf18	Ndufaf1
Pigy	Prh1	Ptch2	Ccdc132
4732471D19Rik	Nlrp9b	N4bp2	Nip7
Fam124b	Olfr911-ps1	Atp13a5	Nkap
C030030A07Rik	Cyp2j11	Gm15910	1810014B01Rik
Olfr571	Olfr9	4930579K19Rik	Rab23
Olfr30	Olfr43	Depdc7	Pspc1
Cox8c	Olfr291	Emilin2	Zfp770
Olfr975	Prss3	Tmc3	Akt3
6530409C15Rik	Olfr688	Ctsk	Dcp2
Olfr577	Gm15292	AU022754	Rnf165
Olfr267	Gm3259	Skor1	Mier1
Gm9781	Olfr344	Slc39a4	Rnd3
Magea10	4930448I18Rik	Lhfpl5	Ptpn13
Adam30	1700003G18Rik	Zfp455	Tpst2
Gm9782	1700071K01Rik	Nts	Fam120b
Olfr266	4930428E07Rik	Foxd1	Galnt10
Fam164a	Dusp13	4930422G04Rik	Polr3e
4930412D23Rik	G6b	Kbtbd8	E030003E18Rik
Olfr13	Defa21	Entpd3	Mfsd11
4930412F15Rik	C86187	Sema3g	Gtl3
Olfr479	4933401B06Rik	Mylpf	Gnpda2
Tas2r118	4930452A19Rik	Gm12657	Txnip
Chi3l7	Olfr1034	Adat3	Cpd
Olfr1018	Prss48	Col20a1	Zfp672
Gm22	Mir709	Brca2	Pdcd10
Olfr544	Uts2	Tmem132d	Coro7
Gimap7	Csn1s2b	Hs3st6	Stk4
Adam6a	Ssxb9	Slc40a1	Prune
Fam75d1d	Mir875	Fsbp	Cacng8
Olfr790	Acrv1	Slc5a2	Kdm4a
Tmem20	Hist1h2bm	4930427A07Rik	Adprhl2
Olfr1497	Snord45b	Mum1l1	Gzf1
5430402E10Rik	A630023A22Rik	Dnahc2	Nol8
Olfr1384	Snord35b	Ism1	Tpra1
Defb13	Prl7a1	Ggt5	Tmem25
Defb29	4833428L15Rik	Pcdha10	B9d1
Olfr221	Krtap19-9b	Cct6b	Lonrf2
Olfr794	Snora26	Cabp7	Mipep
Apol7c	Snord53	Xlr3a	Rae1
Mcart6	Cd244	Tnfrsf1b	L1cam
5430405G05Rik	Mir330	9130019P16Rik	Iars2
Cryga	0610005C13Rik	Tmem82	Thtpa
Pfn3	Mir25	Podn	Rsu1
Prop1	C4bp	Ebf3	Zfp513
4930544O15Rik	Ssxb5	9230105E05Rik	Edc4
Olfr1302	Ctf2	4930539J05Rik	Ccdc141
Fam59b	Mir697	Rnf207	Dnajc17
9130011J15Rik	Ifnb1	Mrgprf	Armcx2
Krtap4-2	4930503E14Rik	5330417C22Rik	Tmem181b-ps
Phf11	Slc22a13	Fam78a	Zfc3h1
Olfr670	Gm9047	Pcdha5	Fam122a
4933433P14Rik	1700016C15Rik	Ska3	Jhdm1d
Defb10	Gm12169	Fam83e	Map3k11
Olfr923	Mir1839	Bmp3	Ddhd2
Olfr159	Mir34a	Tdrd6	Fnbp4
Olfr545	Prl2c2	Atp10a	Kdm4b
Chchd8	Mir1964	Ybx2	Neurod2
Olfr124	Snora61	Sntg1	Mxra7
1700024P04Rik	Nanog	Flnc	Cpne1
Fam164c	Mir409	Mycbpap	Cog4
1810063B07Rik	Mir302c	Lrrc8b	Kptn
Krtap4-7	Mir208a	Akr1c13	Pgam5
Olfr1445	Kng2	Gm4951	Thbs3
Olfr1255	Snord47	S100a8	Sec23ip
Olfr1161	Ace3	Oas1b	Blvrb
Fam123c	Antxrl	Sgca	Aasdhppt
Olfr123	Snord95	Fli1	Fbxl14
Olfr835	Cyp2c29	Ripply3	Dcun1d1
Olfr1152	1700011A15Rik	2023-09-01	Cox16
5430407P10Rik	Serpinb7	Nrn1l	D430019H16Rik
Hsfy2	Drd3	Gm3604	Bysl
Vmn1r70	Wap	C030029H02Rik	Kcnf1
Olfr167	Tnfsf14	Fgl2	Rassf1
6430598A04Rik	Cabs1	Prr11	Arvcf
Olfr433	Gzmb	Gm9199	Abl1
1700120B22Rik	Svs6	Slc5a7	B3galt5
Olfr1367	Gprc6a	Rrad	Ache
Olfr460	Kera	Ccdc19	Slc39a9
Olfr891	Il13	Slc16a4	Daam1
Sprr3	Nxnl2	Zfp764	Atg4d
Krt14	Gpihbp1	Gata2	Klhl17
9030224M15Rik	Psca	Vipr2	Vti1a
Olfr827	Morc1	Lyz2	Setd1b
Olfr610	Hrg	Tcfl5	Ipo7
BC049730	Kcnk16	Lzts1	Adck1
6430704M03Rik	Cldn6	Pilra	Bzw2
AU021034	Ftmt	Snx29	1110059E24Rik
Olfr1489	Cyp2c40	Aloxe3	Hnmt
Lcn6	Sectm1a	Zfp81	Lrrc45
Olfr447	Ifitm5	Xylt1	Gm2115
Vmn1r76	Il1f6	Slc26a10	Sec11a
9930021D14Rik	Smtnl1	Cep72	Sox13
Olfr624	Tal2	Tgfbi	Cyba
Olfr578	Olfr109	Cd22	Lysmd1
4930526D03Rik	Cyp2b10	Xrra1	Dusp7
Olfr984	Cyp2c38	Lipg	Slc6a6
Mcart1	1700065I17Rik	Scnn1a	Fam13c
6030422M02Rik	Casp4	Lpcat2	Cherp
Il17c	Fgg	Shh	Nmt2
Sprr2h	4933434I20Rik	Wnt5b	Hdac7
C87977	Cst11	Rab32	Med15
2310010M20Rik	Slc22a20	Slc27a3	Ociad2
Defb14	Csf3	Vill	Phc3
Olfr609	Hsd3b5	Ksr2	Vstm4
BC046404	Asb17	Nrip1	Trim62
Scgb2b24	Cd209e	Slc10a3	Gnptab
Olfr1389	Olfr56	Entpd7	Ttbk2
D9Ertd402e	Tcl1	5830416P10Rik	Raver2
Actrt1	Gm13178	C1galt1	Pak3
Pkd1l1	Pnliprp1	St6galnac3	Taf9b
Tas2r143	Olfr1123	Pcdhb18	Stk19
Fam54b	Cdkn2a	4921504A21Rik	Pgf
Lce1l	Serpinb3a	Foxd3	Tmem5
Olfr981	Olfr600	A930015D03Rik	Dmtf1
0610010O12Rik	4930550L24Rik	Stac3	Dok5
2310005G13Rik	Vmn1r179	Nbeal1	Minpp1
8030474K03Rik	Lcn10	Nr4a3	P4htm
Phgr1	Olfr1396	Cd109	Akr1b3
AI646023	Ppyr1	Pcdha1	Rrp9
4832428D23Rik	Sprr1b	Pcdha11	Dhx40
Olfr374	Olfr982	Pcdha8	Pdp1
1110002N22Rik	Il23r	Mmp28	Ranbp2
Mageb16	Olfr728	Slc9a7	Apeh
Spz1	Akap4	Gpr81	Setd2
Zfp295	Cxcr3	Xpnpep3	Snrnp25
Olfr1020	Olfr1284	Pou4f1	Csgalnact1
Msgn1	Zfp42	Gm1661	Bcas1
Catsperb	Olfr645	1810024B03Rik	Atp13a3
4921510H08Rik	Gpr87	A230070E04Rik	Bcat1
Acsm4	Olfr720	Plp2	Gpr123
Vmn1r68	A1cf	Npff	Zfp414
Olfr1151	Ceacam3	Tenm1	Sema4d
Olfr432	Defb37	Glra2	Tln2
Teddm1	Olfr63	Mzf1	Rabepk
Ube2dnl2	Defb42	AI450353	Exoc2
Tas2r139	Gm4861	Dock8	Rexo4
D330028D13Rik	Ifng	A4galt	Wdr92
Olfr1052	Zscan5b	2610204G22Rik	Snx21
1700001C19Rik	Trim31	Pld4	Ttc28
Olfr1495	BC021614	Pla2g4a	Fbxw4
Ear11	Tas2r138	Gm9159	Nom1
Olfr684	Olfr58	1700010I14Rik	Ankrd27
Fbxw21	Olfr365	Zfp773	Robo2
Krtap1-5	Plac8l1	Uba7	Csnk1g3
Olfr370	Fbxw26	Ovol1	Fam160a2
Klhl34	Olfr1265	Ccdc121	Dopey2
Heatr8	Gm5868	Tacr3	Ift81
Olfr67	Olfr1289	Grap	Zfp316
Olfr616	Olfr373	Tigd3	Rpe
Nxpe5	Olfr1036	Samd9l	Rps6kb1
Olfr1122	Csn2	Birc3	Htra2
Olfr791	Olfr1351	Pard6b	Gba
Olfr26	Olfr179	9130019O22Rik	Rgs7
LOC101056131	Vmn1r211	Tpx2	Naf1
D19Wsu162e	Cyp2c66	Tubd1	Nob1
Olfr685	Klri1	Bend7	Atmin
Oog4	Krt86	Creb3l2	Skap2
Olfr770	Csnka2ip	Cmtm8	Ciz1
Serpinb6d	Tcl1b3	3110070M22Rik	Notch2
Ang2	Krtap12-1	2810408A11Rik	Sall1
Olfr1093	Olfr313	Bora	Sgms1
9230110F15Rik	Wfdc8	Gm12709	Smcr7l
Krt35	Mcpt9	3110001I22Rik	Ndel1
Fpr-rs4	Olfr437	Amn	Smarcal1
Olfr1349	Gm806	Alk	Mum1
Olfr19	Gm9	Atp8a2	Plcl2
Olfr49	Grxcr2	Slc44a5	Tmpo
Olfr1324	4931408C20Rik	C8g	Zkscan1
Olfr1212	Olfr677	Xkr6	Hsd3b7
A930001N09Rik	Fbxw18	Gm15612	Clint1
Tas2r126	Olfr1313	Ttll4	Uchl5
Krtap4-13	Olfr1251	Cdc45	Gabrg2
Olfr148	Olfr1232	D330050I16Rik	Dhps
Olfr1496	Olfr1223	4930563E22Rik	Mertk
Olfr843	Olfr228	Rad51	Zmym2
Ranbp3l	Olfr1016	Cd163	Cnr1
Olfr1448	Gm6878	Obscn	Narf
6530418L21Rik	Defb30	4930447C04Rik	Eapp
Cd300e	R3hdml	Dydc2	Tsta3
Defb15	Gm6614	Gm10432	Hcfc1
Duxbl	Ssxb1	Clec11a	Wbscr16
Adam26a	2310050C09Rik	Lgals12	Siah1a
Cxcr6	Vmn2r116	Adamtsl3	2610034B18Rik
Cypt3	Vmn1r1	Agpat9	Btd
Gja3	Glyatl3	Pla2g4e	Prpf4b
Olfr435	Vmn2r115	E130309F12Rik	Maneal
D4Bwg0951e	Vmn2r76	Gm10778	Stra13
Hdhd1a	Vmn2r110	Rbm47	Prkar2a
2810453I06Rik	Vmn2r100	Cd53	Zdhhc6
Yjefn3	Gm17019	Pcdha4	Pvrl1
Krt31	Gm3646	C530005A16Rik	Adcy6
4930557A04Rik	Scgb2b20	Pcdhac1	Jam3
Olfr729	Olfr205	Zfp459	Fam149a
Olfr1467	Vmn2r112	Fes	Rangrf
Olfr368	Olfr385	Catsper2	Plk1s1
Clec4a1	Rhox5	Rgs5	4930444A02Rik
Olfr812	Sirpb1a	C920025E04Rik	Dtymk
Catsperg2	Olfr61	Trp73	BC005764
Olfr1258	Olfr477	E030024N20Rik	Sphk1
Olfr788	Gm2663	Chrm3	Tiparp
Olfr509	1700061F12Rik	Zfp712	Cdh10
Olfr1449	4921508D12Rik	9530036O11Rik	Dnm3
4933407P14Rik	AU019990	Bcl2l15	2010320M18Rik
Olfr429	1700025C18Rik	Slc16a12	Oscp1
Olfr95	4930593A02Rik	Adm	Arrdc3
Gm962	Gm5712	Fbxo24	Cog6
Lce1h	Olfr29-ps1	Ly86	Crnkl1
Olfr418-ps1	Gm7056	Tmprss5	Arfgef2
Olfr103	2210417A02Rik	Gm13498	Bco2
Zfp161	2700086A05Rik	Dsg2	Exoc6b
BC048671	1700030F04Rik	Hcls1	Utp18
Olfr27	1700049E15Rik	BC037704	Fam63a
Olfr1318	Gm5334	Pcdhb13	Gapvd1
Olfr466	4930402F11Rik	Rdh9	1810030O07Rik
Krtap9-3	4930428G15Rik	Car3	Suox
Olfr1102	Krtap10-10	Card14	Arhgap26
Olfr250	Vmn1r221	Xylb	Slc25a16
Olfr808	4930519D14Rik	Zc3hav1l	Vps4b
Gja8	4931429P17Rik	D7Ertd443e	Fam53b
Skint9	9330111N05Rik	Trim34a	Larp4
Olfr350	AF067063	9430021M05Rik	Fut10
Olfr1176	4930455B14Rik	1700030J22Rik	Hipk3
Prm3	Olfr741	Lrrc8c	Erdr1
Olfr622	Gm19277	Acta1	Ahsa2
Sprr2b	1700031M16Rik	Hes7	Itch
Nhedc1	4921533I20Rik	Col22a1	Zbtb20
Olfr165	4930545E07Rik	Cast	Fgd6
Olfr768	4930465K10Rik	Ecm1	Daxx
Fam176b	Gm5071	Adam33	Ikbkap
Olfr70	B230119M05Rik	Snhg9	Myo9b
Lgsn	4930503H13Rik	Slc39a2	Mdga2
Krtap13	Havcr1	Fgd3	Trip6
Olfr809	Serpinb9g	Lrrc32	Aifm2
Fam123b	Slc28a2	Ccdc108	Arl1
Olfr1378	4930591A17Rik	Zbtb46	Manea
Olfr524	Olfr919	9830147E19Rik	Tmem98
Svs3b	A430090L17Rik	Sap25	Slc7a6os
Olfr730	Alox15	1700102H20Rik	Braf
Enthd1	Fgf17	Farp2	Spen
Hamp	Vwa2	Zfp398	Trpt1
Cyp8b1	2010109A12Rik	Zfp7	Slc35f1
Astl	Chst4	Eno4	Ptpn2
A830093I24Rik	Sowahd	Mmrn2	Gltpd1
0910001L09Rik	Olfr1366	Sfmbt2	Sertad2
Olfr1008	Ucn2	Gm13298	4933426M11Rik
Gm9846	Plac1l	Gbp6	Gtpbp2
1700019N12Rik	Prss34	Vax1	Arhgef18
Fam100b	Krtap2-4	Adat2	Gtpbp4
Sprr2f	1700057G04Rik	Pcdha3	Mettl23
BC048562	Ubtfl1	Il15ra	Fam45a
Defb19	Olfr1228	Def6	Cntnap2
Olfr215	Oxct2a	Yod1	Mcts1
Ccdc75	C86695	Gm4890	Hspa12a
Ism2	Gm17727	Spin2	Dut
Plekho2	Gm13582	Fam183b	Jmjd6
Olfr164	A830019L24Rik	Btbd19	2610507I01Rik
Defb6	4933402C06Rik	Mboat1	Sdr39u1
Olfr1395	A730018C14Rik	Rbbp8	Gtf2b
Ear14	Gm2848	Zfp599	Rnf19b
Olfr1124	D17Ertd648e	Greb1l	Mybbp1a
Olfr1317	Avpr2	Zfp493	Yipf2
Olfr419	4933422A05Rik	Lct	Smad2
Hist1h2ba	4930467K11Rik	S100a9	Wdr48
Olfr1441	Psg27	Gm10125	Impdh2
Olfr958	Psg-ps1	Epor	Wasf3
Fam75d1a	Mcoln3	Slc22a2	Ccng2
Mtnr1b	Krt6b	A330009N23Rik	Fbl
Fam18a	Awat1	Scarf2	Oxnad1
4933403G14Rik	Tac4	Slc30a2	Tdg
Vmn1r231	Ripk3	Zbtb8b	Dym
Kcns2	Ankrd22	Aste1	Zfp422
D330012F22Rik	1700055N04Rik	Ldlrap1	Clec2l
9130014G24Rik	Gpr110	Srp54b	Ireb2
Rhox11	Olfr481	Lmbrd2	Dtnb
Olfr214	Afp	Fcer1g	Clic6
Gja10	Ces1d	Sik2	Elp4
Olfr853	Olfr1411	Arhgap4	Med4
Olfr655	Gsta1	Ncf1	Sgk1
Olfr1356	BC089597	Sfrp2	Hmgxb3
Olfr513	Gm12886	Fcgr3	Ankhd1
2310047B19Rik	Kcnmb3	Gm3435	Lrrc14
A930005I04Rik	Gm13718	2610020C07Rik	Polr2j
Actrt2	4933438K21Rik	Slc17a8	Ctxn3
Olfr1262	Gm8979	1810011O10Rik	Lmtk2
Olfr589	4930433N12Rik	Ahr	Nlk
Olfr829	Gm5434	2310040G24Rik	Zfp827
Olfr1184	2900057B20Rik	Crhr2	Nqo2
Crebzf	Aqp3	Unc13d	Slc38a2
Krtap31-2	Olfr854	Dsp	Krit1
Olfr414	Als2cr12	Ets1	Dnajb1
Olfr424	8030423J24Rik	Lamc2	Sap30bp
Ysk4	Il1f5	Fam179a	Kat2b
Olfr272	Ubl4b	Col13a1	Cbln1
1810063B05Rik	Olfr641	Rad51c	Zfp932
Vmn1r73	Olfr1298	Cd248	AI597479
1700025K23Rik	Zfp616	H2-M3	Slc35b4
1100001G20Rik	G6pd2	Lrrn4cl	Nfyc
4930564D02Rik	Pck1	Kcnj2	Ryr2
Olfr284	Slc34a3	Tlr4	Ankrd13b
Krtap19-5	Lrrc25	Trim36	4930453N24Rik
Rhox2a	Slfn1	Jph1	Smad4
Vmn2r72-ps	Spata32	Gm20257	Dnttip1
1700011F03Rik	Htra4	Arv1	Sssca1
Prss58	Pah	3110039M20Rik	2810013P06Rik
Olfr371	Grap2	4930429B21Rik	Ppp1r12a
Tlr11	Vgll2	Fam161a	Snapc1
Fam165b	BC051628	Erv3	Spata2
Olfr901	Tacr2	Eya2	Nsdhl
1110012J17Rik	1700110K17Rik	3010001F23Rik	2700094K13Rik
Olfr849	Mir93	Ptx3	Thumpd1
Prpmp5	Il11ra2	Taf4b	Stx18
Dnahc3	Mir539	Tmem200a	Cry1
Rnase9	AF357426	Blm	Cit
Olfr198	Tfec	BC024978	AI593442
Arl13a	Spink4	Btbd7	Fbxo7
Defb34	Cd7	4922501L14Rik	Cnot1
Slc22a30	4930483O08Rik	Gm13845	Ppp4r2
Sh2d6	Cyp2d26	Tmem212	Uhrf1bp1l
4930504O13Rik	Mir3112	Lpin3	Ptcd1
Mtap1b	Ddx43	Hmgb1-rs17	Ing2
Klrc2	AI506816	Nlrp10	Parp1
Olfr813	Mir5122	Klk6	Sike1
Tas2r137	Snord58b	C1rl	Vezt
6530403G13Rik	Gm12171	Postn	Wbscr22
Adh6a	A3galt2	Zfp85-rs1	Renbp
Olfr352	Cyp17a1	Slc26a2	Psmf1
Wdr69	Ly6g5b	Tmem173	Dnajc30
A830005F24Rik	Mug2	Llgl2	Mtmr4
Spaca3	Snord19	Mpzl2	Apba3
1190005F20Rik	1700001P01Rik	Gramd1c	Scamp2
Olfr1013	Bcl2a1d	Cd209c	1110057K04Rik
Gm6792	Vmn2r8	AU041133	Zfp839
BC048502	Mir219-2	Plk4	Fam58b
Krt42	Mir1932	Chrna3	Sugp2
Klk1b26	2010009K17Rik	C030034I22Rik	Gdap1
Oas1f	1700015E13Rik	Nt5dc1	Carm1
Rdh8	Mir448	Ppap2c	Foxp1
Defb38	1700008F21Rik	Trim29	Lyar
Olfr744	4933406J08Rik	Car13	Tmem80
Gpr112	Mir153	Sox18	Lats2
Ostb	Snord49a	Zbed6	Tbl3
Gm5142	3830403N18Rik	Zfp709	1700037H04Rik
Rhox10	Rcvrn	Hspa12b	Tmem41b
Ang5	5730435O14Rik	Arhgap19	Pxmp4
Olfr309	4933421I07Rik	Sdpr	Pck2
Fbxw14	Ugt3a2	Cst6	Trim41
Nlrp9a	AI314831	Acy3	2810004N23Rik
Vmn1r236	Zfp735	Abhd15	Rps6kc1
4831426I19Rik	Cetn1	Csf3r	Zfp937
Ceacam10	Tcp10a	Colq	Josd1
O3far1	Fkbp6	Galnt12	Ikzf5
Ifi205	Agrp	Tfap4	Orai1
Sprr2k	Cdcp1	A630007B06Rik	Gm5607
Prl14l	Snora41	2700046A07Rik	Rnft1
Obox1	Slc25a41	Dysf	Dmap1
Lce3a	Slc2a7	Chrnb4	Fam81a
Cyp3a44	Pla2g4f	C030023E24Rik	Fam53a
Tas2r130	Pde6h	Calhm2	Med10
Ms4a5	Hist2h2bb	Cd72	Zfp281
Tmprss11e	Snord32a	Dnali1	Atxn1l
Dub1	Snora52	Lrrc39	AI314180
Akr1c20	9130015A21Rik	Txlnb	Asnsd1
Olfr1535	Snora70	Zfp759	Fam131b
Stfa3	Gm5441	Pgbd1	Cyb561
Olfr1346	Slc10a1	Col2a1	Sall3
9430031J16Rik	Olfr1359	Zfp472	Zfp710
AV320801	4930505A04Rik	Klhl28	Mrpl16
Spink6	4933433C11Rik	Tmem88	Rab3gap2
Klk15	Mir541	Rps6ka3	Bola1
Ctsj	4930568K20Rik	Cntf	Ammecr1l
Prl2c5	Ly6c2	Sdc1	Fgf13
Rnf212	Mir23b	Gm5126	Dcaf6
Mtap6	Prrxl1	Ptplad2	Cyp4f13
2810422J05Rik	Rhd	Fbxl21	B4galt3
5530400C23Rik	Vmn1r206	2810403D21Rik	Zfp871
Hba-x	4930417O13Rik	Mcm8	Rab11fip4
Olfr307	0610009B14Rik	Pparg	Bckdhb
Hmcn2	Slamf6	Mamld1	Prps1
Ctsr	1700094J05Rik	Gm1604b	Nkain1
Gm9979	Prss37	Spats1	Pitrm1
E330017A01Rik	Mir1900	Parvg	Mrps28
Olfr967	4933432G23Rik	Vsig8	Rnf214
1700008P20Rik	Hist1h1t	Zfp352	Orc6
Gm97	1700123I01Rik	Gm10548	Plrg1
Gm4745	Lcn12	Fbln7	Kcnh3
Gm11541	Lrr1	Ccdc103	Atp8b2
Gm9992	Kncn	Setmar	Dcakd
4931417E11Rik	Pf4	Ccdc14	Csf1
Olfr1322	Gm11186	Rtl1	Dedd
Ms4a4b	Tnfrsf13b	Sytl4	Dpy30
Gsdmc2	Wfdc15b	Zfp619	Yy1
Krtap13-1	Cacng1	Atad5	Myo9a
Taar1	Krt24	Egr2	Arhgdig
Uts2d	Adam2	Nudt12	Lrrc16b
Defb21	Gtsf1	Ddx3y	Arhgef10
Krt72-ps	Mbl2	Ccdc60	Gjb2
4930572J05Rik	Edn2	Cep152	Cep120
Ctsll3	Clec4e	Pon3	Caml
Olfr667	Pdilt	Arhgef16	Dolk
Olfr166	B3gnt3	Usp18	Usp30
Olfr765	Idi2	BC030500	Tpd52
Jakmip3	1700019O17Rik	Prrt4	Rb1cc1
Olfr1502	Hils1	Arhgef5	Kndc1
Olfr702	Tmem45b	Thsd4	Luzp1
Vmn1r215	Gjb5	C2cd4c	Stag1
Immp2l	Olfr691	Zfhx2as	Cdc27
Olfr394	1700030F18Rik	Dusp5	Tnfrsf21
Olfr1178	Smgc	Zmynd10	Bahd1
1700010B08Rik	Nr1h4	Pdss1	Nbea
A430084P05Rik	Fcrl5	Zfp873	Lrp5
Olfr1301	Olfr820	Zc3h12a	Sf3b4
Vmn1r80	Clrn2	Prg4	Znf512b
Prss2	Ces2b	Tnnt2	Chd2
Olfr10	Akr1b7	Zkscan16	Ezh1
Prl3d1	Hbb-bh1	Proz	Pkd1
Olfr747	Mogat2	Tie1	2900092D14Rik
Ceacam13	0610012H03Rik	Gm6402	Cebpd
Vmn1r234	Olfr1350	Neurl2	Tmem14a
Olfr1028	Fcgr4	Tnfrsf11b	Rgs17
Ms4a13	Cxcl17	2023-03-01	Pih1d1
Dub2a	Olfr57	A530072M11Rik	Pddc1
Olfr347	Mcpt4	Kifc5b	Hspa14
Tas2r123	Olfr298	Tnxb	Mkln1
Dcpp3	Hist1h2ak	Zfp808	Phf20l1
Olfr934	Olfr282	Slc38a6	Cds1
Olfr910	Olfr1419	Mas1	Armc5
Olfr1205	Slc25a31	1600014C23Rik	Ccdc71
Lypd3	Hist1h2ah	Prkch	Smg6
Olfr591	4933422H20Rik	Gpr126	Sptlc1
Olfr1415	Olfr1340	Ctnna3	Cntn2
Olfr310	Try10	Gm4013	C330018D20Rik
Olfr1508	Ear2	F8	Flna
Vmn1r48	Gm826	Aqp2	Msn
Lce1a1	Mup10	Tbx18	H2-Q4
Vmn1r37	Fam150a	Scx	Gpaa1
Krtap16-1	Olfr1213	B430319G15Rik	Pofut1
Olfr328	Vmn2r94	Cdh1	Abcb10
Gm11938	Gm13276	Acnat1	Timm9
Gm5567	4931428L18Rik	Phf19	Gcc1
Krt33b	Ascl5	Arhgap36	Daglb
Olfr1186	1700080N15Rik	Olfml2b	Gon4l
Spna2	4930539N22Rik	Acot6	Ctcf
Tas2r106	Gm5547	Ccl19	Pcca
Olfr1383	4933405D12Rik	Nfatc2	Cib2
Olfr668	Gm6260	Tmprss7	Samd4
Vmn1r216	Gm16325	Krt8	2610035D17Rik
Olfr135	4933428C19Rik	Polh	Tmem219
Olfr695	Gm12603	Uhmk1	Ceacam20
Olfr739	4930572O03Rik	Adamtsl2	Ptpn12
Gsta2	Gm1082	H2-T24	Ankrd13a
Olfr541	Gm5420	Fign	Hs3st4
Olfr502	Gm11648	BC048546	9330159F19Rik
Serpinb3d	1810007C17Rik	Fbxl18	Tars2
9530008L14Rik	4930449E01Rik	Col15a1	Lrrc57
Vmn1r237	Gm4827	BC055402	Wwp1
Defb35	Gm11166	Katnal2	Slc25a42
Olfr818	Cyp4a12b	B130034C11Rik	Gt(ROSA)26Sor
Olfr605	Rtp2	St18	Snx24
Olfr825	Piwil4	Scn9a	Dnajc24
Olfr127	Ceacam-ps1	Mospd2	Sipa1l3
Gm5771	Ccdc154	Il17re	Tbrg1
Vmn1r82	Tchhl1	Nxnl1	Mll2
Krtap6-1	Aicda	9130024F11Rik	Ash2l
BC017612	4933402E13Rik	Gm10409	Plch2
Olfr746	Fpr1	Mycn	Col1a2
Olfr66	Ankrd33	Fmn1	Grk4
Olfr318	Ccdc54	Zfp568	Jak2
Olfr506	Rpl10l	Barx2	Alpl
Olfr822	Rnf186	4430402I18Rik	Gda
Olfr25	Olfr968	6030443J06Rik	Gatc
Olfr412	E330012B07Rik	Zfp951	Fbxl19
Prp2	Gm1995	B230323A14Rik	Kdm5b
Krt6a	1810018F18Rik	5031426D15Rik	Mast1
Vmn1r64	Krtap17-1	Hmha1	Tysnd1
Pip	Olfr1342	Pmel	Dusp26
Olfr801	4933433G15Rik	Lysmd3	Cdk2ap2
Olfr933	Cdhr2	Slitrk4	Ppp1r10
Mup5	Gm7092	Dnahc7b	Bcas3
LOC100504180	Tat	Gm527	D030056L22Rik
Dppa4	Fut1	Mustn1	Slc25a10
Defb50	Mlkl	Birc5	Lancl2
AY761184	Slfn3	Fndc1	Cryz
Speer4f	Cd5	Gm10389	Ndufaf5
Olfr69	Cdhr5	Hmmr	Dbc1
Vmn2r51	Rpl39l	Nfatc4	Ccdc80
Gcap14	Abra	Zfp174	Ftsj3
Gm11937	Olfr574	Pcdhb22	Ecd
Osm	4921506M07Rik	Alox8	Fah
Olfr331	AU022751	Pcdhb14	Emc9
Olfr146	Clhc1	Srsf12	Mettl14
Olfr1413	4930488B22Rik	Klhl11	Klf6
Vmn1r6	4930417O22Rik	Fads6	Eml5
1700018C11Rik	Gm10872	Art3	4632415L05Rik
Usp17l5	1500015L24Rik	Gpr156	Stxbp6
Olfr1406	Tmprss2	Fkbp11	1810043H04Rik
Olfr128	E030011O05Rik	Pcdha9	Fam107b
Olfr482	Sost	Gpsm3	Lsm3
Klk1b9	Pax4	Slc6a3	Ambra1
Rad51l1	4732456N10Rik	Parp16	D14Abb1e
Olfr749	Lipm	4930503L19Rik	Slc25a17
Olfr698	Glrp1	Cntn3	Trp53bp1
Olfr1504	1700003P14Rik	Spopl	Mrpl19
Olfr961	4933406I18Rik	Gpr137c	Tceal6
Gm6772	Zfp663	Tmem200b	Zmpste24
Il28a	Gm7244	Tpcn2	Camk1d
Olfr913	Tnfsf11	Sdk1	D3Ertd751e
Olfr1130	Rgn	Fam131c	Tmem218
Gm13084	Gcgr	Acsm2	Pcp2
Olfr345	Crybb2	Pigw	Faf1
Gzmd	Zdhhc25	Gm9776	Mus81
Olfr224	Vmn2r7	Pawr	Jagn1
Olfr295	Olfr31	Lama4	Lactb
Olfr1014	Ssty2	1700018L02Rik	Sumf2
Tas2r125	Chrdl2	Fgd2	Rsbn1l
Olfr434	Sult5a1	Sfxn2	Arhgap1
Olfr727	Ltb4r1	4930579G18Rik	Psmg3
Olfr248	Cd86	9430083A17Rik	Ppfia1
Olfr314	Bpifb5	Oprm1	Tmem234
A830007P12Rik	Cps1	P2ry2	Lifr
Olfr935	1600023N17Rik	Gm20597	Syvn1
Olfr222	Prokr1	4933405L10Rik	Irf3
Rhox3e	Aox4	Plk3	Crls1
Krtap8-1	Smok4a	Pigl	Tifa
Clec4a4	Olfr543	Gm13293	Coq10b
Gm7361	4930547E08Rik	Rcsd1	Rapgef2
Rnase11	2310005A03Rik	Slc26a1	Kat2a
Reg1	4933439K11Rik	Lnpep	Cdk14
Stfa2l1	Cd209f	Mfsd7a	Sun1
1700020N15Rik	Cd200r1	Snord4a	Polr2h
Olfr1385	Mir186	Pdlim3	Atg16l1
Olfr767	Snord55	Pop1	Myrip
Kprp	Cryba4	Dll1	Pcdhga6
Gm11567	7420461P10Rik	Ntsr1	Fbxl20
Olfr960	Gm4461	Spata21	Clcn7
Olfr1029	Snora44	Hpx	Wdr47
Olfr603	Mir3101	Pla2g2d	2023-09-06
Olfr119	AI463170	Foxc2	Lta4h
Olfr484	Gm13547	D930048N14Rik	Mrpl54
Olfr121	Acsm1	Sema3d	Itpa
Olfr235	Slc17a9	Gcnt1	Ube2e2
Olfr193	Tcp10b	Caprin2	Uggt1
Hist1h2aa	Gbp11	Aldh1b1	Ate1
Olfr748	Cabp2	5330426P16Rik	Synpo
Amd-ps3	Gm15104	Col24a1	Slc4a10
Olfr912	Snora28	Rai2	Fiz1
Sip1	Fam151a	Prdm9	Mknk2
Klk1b22	Tnfrsf4	Gm3230	Nudt11
Defa17	Serpina3c	Xlr3b	Slc11a2
Olfr980	4933417G07Rik	Zfp382	Chchd7
Tdpoz4	Actc1	Det1	Asap2
Olfr1447	D930007P13Rik	Rnf32	Fam96b
Tas2r124	Dpt	Lhx6	Bmp7
Trim5	Apoc2	Dyrk2	Dnajc1
Krtap19-3	Meiob	Aldh1l2	Sfswap
Olfr171	Chmp4c	Dhrs2	Plce1
Vmn1r218	Sohlh2	Tnni3	Pogz
4930522H14Rik	Cd2	Ap1s3	Car10
Olfr726	Kcne3	2810405F15Rik	Ttpal
Olfr1418	4930578C19Rik	Mir5109	Acyp1
Olfr881	Hoxa6	Hes3	Ndst1
Gm14511	Mfsd6l	Kctd8	Retsat
Olfr292	Rnase13	Pcdhb3	3110082J24Rik
Krtap19-1	Wfdc6a	Wfikkn2	Neurl1a
Fpr-rs3	Gm17384	Meig1	Rragb
Tmsb15a	9330175E14Rik	Gpr98	Kif3b
Il28b	Gm5779	Nmnat1	Crtc3
Olfr503	4930413M19Rik	Pycard	Pigk
Olfr325	A430093F15Rik	Asb2	Tbpl1
Olfr1193	F630028O10Rik	Rad54b	Ntpcr
Tcl1b2	Tmed6	Gm10638	St6galnac4
Olfr1420	Wt1	Lin9	Tmem206
Olfr51	Faim3	Tmsb15b2	Xpo6
Olfr507	Allc	Tctn1	Phactr2
Vmn1r222	Kbtbd12	Atg9b	Capn10
Gm5382	Hbb-y	Tuft1	Trmt1
Olfr1337	2610528A11Rik	Zfp697	Mpi
Plac1	Fam159a	Cep192	Adcy5
Retnla	Gm5122	Rtn4rl2	Sec31a
Gm10094	Hormad2	Rsad2	Tatdn2
Cyp4f39	4921517D22Rik	Gm16516	Dgkb
Vmn1r229	Ido1	Aim2	Zfp704
Olfr160	Slc9a3	Foxq1	Man2b2
Vmn1r8	Mirlet7c-2	Pvrl4	Asf1a
Olfr47	Ctrb1	Cbx2	Trim26
Tgif2lx1	Bnipl	Il1r1	Cdc26
Olfr1261	Mir3072	Slc12a7	Nr2c2ap
Vmn1r210	Fam110c	BC031361	Arfgef1
Olfr342	Snord23	Pigz	Prpf39
Olfr116	Has1	Chek2	Nln
Olfr320	Snora16a	Mecom	Itpka
Gm600	Tmem30c	Itpripl1	Slc8a1
Olfr168	Svopl	Rcor3	Cpeb3
Mageb5	Plscr5	Gdf9	Ikbkb
Olfr871	Gpr139	Pcsk4	Papd7
1810013D10Rik	Leap2	Reep4	Fn3krp
Olfr153	Cldn20	Wdr96	Slc30a1
Olfr68	Orm2	1810032O08Rik	Tfip11
1700029P11Rik	4933433H22Rik	Uncx	Ubxn7
Olfr1457	1700016L04Rik	Gm12942	Steap3
Vmn1r46	4930452G13Rik	Gm16861	Necab2
Fbxw20	1810012K16Rik	Gm11992	Nipal3
Klra6	Otop3	Notum	Tcof1
Olfr126	BC061194	Sdk2	Zfp444
Gm10104	Hgd	Brca1	Fam69c
BC048679	Adam4	Piga	Bcam
Csn1s2a	Pth2	S1pr5	Zfp777
Olfr1377	4933424G06Rik	Gm6251	Rbm45
Gm14851	Myoz1	Rbks	Plekhf2
Olfr815	4931429I11Rik	Gstcd	Hebp1
Olfr99	1700001J03Rik	Abcb1a	Epm2aip1
Tas2r104	2310001H17Rik	Grid2ip	1700066J24Rik
4932415M13Rik	1700001K23Rik	Tchh	Pabpc4
Olfr294	Ihh	Crybb3	Ppie
Obp2a	Dscc1	Ranbp17	Ino80e
Olfr149	Acsbg2	Adamtsl1	Plcd1
Defb45	Ceacam12	3110045C21Rik	Rhbdf1
Olfr20	Prss40	5830416I19Rik	Vps37c
Olfr569	Olfr1426	Ddb2	Ring1
1700061J05Rik	Trim60	Etnk2	Mrpl53
Il28ra	Cyct	Tnnc1	Phf17
Mageb1	5730403I07Rik	Vwf	Hbp1
Vmn1r232	Cysltr2	St8sia4	Cdh11
Prl3d3	Cd3g	Tbx21	Bcat2
Olfr170	Gm8267	Alx3	Atp13a4
Olfr1129	Cnn1	Btbd16	Tnks1bp1
Gm11562	Rab25	Parp14	Akap8
Olfr1285	Clec3a	Gm10941	Hddc3
Gm10113	Pfkfb1	Arhgap15	Tmem165
Olfr1505	Tspan8	Veph1	Chmp1b
Dub1a	8030423F21Rik	Cited4	Tcea2
Dgkk	Gm8709	Cyp1b1	Wwc2
Olfr304	Gmfg	Adamts16	Golga5
Olfr516	Prm1	C1qtnf1	Qrich1
Ctrc	Ska1	Gbp2	Tmem38b
Tas2r109	2410007B07Rik	Lif	Traf4
Gsdmcl1	1700028E10Rik	Cdh5	Golgb1
V1ra8	Cep55	Rbm15	Sf3a3
Prl2c1	Ccdc68	Zfp953	Cebpa
Scgb1b2	Kmo	Cited1	Cabin1
Vmn1r178	Apol7e	1110046J04Rik	Nckipsd
Cyp2c67	Fam187a	Col5a2	Whsc1
Olfr114	Gm14139	Ncrna00085	Polr1c
H2afb1	Odf3l2	3110057O12Rik	Zdhhc20
Hist1h2bk	Calcoco2	Flt3l	Thap7
Lypd4	Cytl1	Sh3bp1	Prdm2
Prss1	Gm1110	Ikzf4	Ermp1
Olfr527	Vmn2r1	Itpr3	Trpm3
Ssxa1	Zcchc5	Kcnk10	Fbrs
Ces2f	Hist1h1b	Ccdc151	Cyth3
Sval3	Ifitm6	Tmem37	St5
Olfr777	Gm10714	Prtg	Polr3d
A430107O13Rik	2200002J24Rik	Dusp4	Pgbd5
Gm10081	Tgtp2	C630020P19Rik	Sacm1l
Olfr194	Has2as	Dkkl1	Foxred1
Gm6406	Scarna8	Fam60a	Rptor
Gm14501	Gm9839	Armc2	Nsmaf
Klk1b8	Mfi2	Gm10516	Sphkap
Olfr1510	Tspan32	Traf3ip2	1810026B05Rik
Olfr410	4930447N08Rik	E230016M11Rik	Dcun1d2
Calml3	4933432I03Rik	Mkx	Hus1
Klk1b1	Wdr38	Sla2	Ebag9
Olfr177	Pla1a	A230057D06Rik	Larp4b
Speer2	Gipc3	Efna3	Suz12
Olfr811	Prss41	D330050G23Rik	Kbtbd2
Olfr955	Ccdc129	Wdr31	Magoh
Klk1b27	Hist1h3g	Tnfrsf25	Rnf166
Olfr107	Slco1a6	Lgi2	Pop4
Gm15315	Hist2h4	Mns1	Rpap3
Olfr917	Gxylt2	Tek	Nktr
Serpina11	Ppm1n	Pdgfd	Tmem29
Olfr133	Tmod4	Acvrl1	Prkd3
Tgif2lx2	Ccl27b	Grm8	Fktn
Krtap4-1	Cma1	B230216N24Rik	Abhd13
Olfr945	Art1	BC025920	Crbn
Olfr1387	E230019M04Rik	Adamtsl4	1700011J10Rik
Olfr293	4932414N04Rik	Ldb3	Gm15417
Wscd2	Gm4975	D130017N08Rik	Dusp11
Olfr800	D030025E07Rik	Casp8	Rrp8
Tas2r114	BC100451	Tec	Acat3
Zfp167	A530064D06Rik	D630033O11Rik	Abl2
Gm1574	Gm10220	Met	Nme7
Olfr666	Gm3716	Adamts17	Ogfod2
Zfp238	2010308F09Rik	Fgf7	Usp12
Olfr816	Ferd3l	Efcab6	Zbtb41
Magea6	Rhbg	4930579G24Rik	Sec22c
Tas2r129	Pof1b	Col9a1	Kdm5c
Olfr508	Vwce	Rasl12	Nrsn2
Olfr1469	Npbwr1	Nradd	Shank1
Olfr1276	Skap1	Crhbp	Rims2
Olfr1511	4930565N06Rik	Sgms2	Lmcd1
Zfp192	Gm7457	Mpp4	Cc2d1b
Cyp4a32	Mir9-2	Zfp354a	Pdpk1
Poteg	Clec9a	Zcchc4	Mtx3
Amd2	Trpm8	Pcdha12	Hapln1
Olfr120	Stxbp3b	Acad10	Utp3
Dppa1	Plg	Slco5a1	Agfg2
Olfr319	Zfp36l3	Alkbh8	Foxj3
Olfr1202	Gpr143	Zfp128	Rbm22
Gm14781	A730082K24Rik	Cdkl4	Prkcg
Izumo1	Chaf1b	Mfap2	Chic1
Krt39	Mrap	Spag4	Specc1
Olfr694	Hspb9	Cdnf	Prelp
Gsdma3	Guca1b	Adam19	Tm9sf1
Gm5414	Gm13034	Fan1	Eif2a
Olfr1283	AU023762	Mtbp	Cc2d1a
4921528I07Rik	Prnd	Cfb	Ankrd29
2410137M14Rik	Haao	Slc18a2	Lmo1
Gm14850	4930415O20Rik	Rspo2	Slc9a3r2
Gm10436	Cyp4a31	Bmf	Yme1l1
Hnrnpr	Hist1h4c	Rab27a	Bend6
Olfr1335	Gvin1	Trim30a	Inpp5k
Cyp4a10	Pmfbp1	C130036L24Rik	Dnalc4
Gm12666	Atp12a	1500017E21Rik	Qsox1
Olfr45	Serpinb1c	Cyb5d1	Map4k5
Gm11487	Tgm1	Ell3	Rps19bp1
Mup21	Cyp2r1	Gpr165	Xpo7
Mup3	Marco	Eltd1	Dnmt3a
Olfr519	Aspn	Zfp959	Tmem240
Olfr517	Gm10451	AA986860	Lyn
Olfr467	A230001M10Rik	Fdxacb1	Tulp4
Olfr206	Gm17660	Zfp526	Mgst3
Olfr559	Sbk2	Cd74	Taz
Olfr33	Sly	Zfp558	Fmod
4921517D21Rik	Nodal	Urb1	Ppp6r2
Iqcf5	Sohlh1	2210404O09Rik	Wdr89
Ankdd1a	4933413G19Rik	Mov10	Ldlr
Klk1b5	Dgat2l6	Gm5083	Mob2
Klk1b4	Tmem45a	Adcy7	Trim3
Klk1b3	Hist1h2ae	Trpc4	Rsf1
Klk1b21	Atp8b3	Susd5	Bcl2l13
Scgb1b27	Zfp389	Gm16702	Zdhhc1
Scgb2b27	4933430I17Rik	Kcnk13	Ube4a
Scgb2b26	Lrrc34	Pld6	Rtn2
Olfr417	F2rl3	Foxf2	Hes1
Pilrb2	1500002O10Rik	Fam83h	Fxyd7
Cyp2b19	4932412D23Rik	Fas	Pard6a
Olfr878	Slc38a11	Gpc3	Acap3
Olfr877	Prelid2	Slc25a32	Mkrn2
Olfr876	1700020D05Rik	Epb4.1l4a	Gemin7
Igfl3	Bnc1	Ccdc113	Kcnb1
Vmn1r84	Nps	Mettl4	Wsb1
Vmn1r83	Zfp820	Lekr1	Kpna1
Olfr872	Tmco5	Pla2g3	Ddit4l
LOC101055633	Tmem239	Htr6	Grin2b
Olfr132	Ces2g	Rapgef5	Ssbp1
H2-M9	Rsph6a	Zfp59	Zc3h4
Gm16223	Ccbp2	Vash2	Fam102b
Crygd	Gm6588	Tonsl	Leo1
Bmpr2	Trib3	Tomt	Atp9b
Pramel3	Rex2	D030028A08Rik	Rfx3
Olfr1436	Gprin2	Mpz	Dnaic1
Olfr76	Itih4	1110008L16Rik	Pim2
Olfr1428	Ttc29	Nt5e	Man2c1
Olfr1423	AA474331	Cenpl	6330403M23Rik
A630073D07Rik	Ankrd53	Adarb2	Naa30
Prb1	Zdhhc23	Lrrk1	Ctif
Dmrtc1c1	Ccdc170	Slc6a12	Rnaset2b
Klra3	Glra3	Myc	Pcdhgb6
5430421N21Rik	Cndp1	Birc7	Prdx4
Krt81	Plin5	Srgn	Ube2d1
Syngap1	Pram1	Gm14169	Rilpl2
Slc22a27	Hoxd3	A330021E22Rik	Hgsnat
Obp1b	Vnn1	A530054K11Rik	Chchd4
Obp1a	Gabrq	Hoxb3	Gigyf2
Gm5862	Hoxa2	Gsto2	Mypop
Xlr5c	Sh3tc1	Gpr176	Usp48
Clec4b2	Gen1	Stat6	Mdm2
Defb41	Bhmt	Lingo2	Ntan1
4933402N22Rik	Gabrr2	Pcdhb12	1500012F01Rik
Spnb3	Mapk15	Stag3	Lats1
Slxl1	D730005E14Rik	Zfp711	Plekha6
Gm13139	Mir135a-2	Mtr	Nt5c3
Gm7168	Mir702	Oxt	Clic1
Olfr1321	Tcl1b1	Ifi203	Sema4b
4930430D24Rik	Il2	Fam198b	Vps39
Rhox9	Ssxb10	Casp12	Coro1a
1110025L11Rik	1600029I14Rik	C330024D21Rik	Cpne7
Gm10228	Snord2	Egflam	Ddx19a
Gm10229	4930503B20Rik	4831440E17Rik	Med7
Gm4907	Gm6116	Smoc2	1810043G02Rik
Cst7	Mir3572	Pglyrp1	Ttf1
Vmn1r42	4933400B14Rik	Slc36a2	Mars
Vmn1r44	Mettl7b	Ppp1r13l	Kdm3b
D14Ertd668e	Mir1897	Mab21l1	Heyl
Ccdc48	Atp6v1b1	Mchr1	Polr2k
2310035K24Rik	Mir5129	Prl	Scamp3
Cma2	4930455H04Rik	Abcb1b	Edem2
Gml	Mir26b	Ikbke	Ppm1f
Rnase12	Wfdc18	Cdh9	9930021J03Rik
Gm606	Krt13	Eps8l2	Tox4
Olfr742	Mir129-2	Pcdh15	Adora2b
Doxl2	Mir343	Mfsd7c	Prune2
Olfr458	AY358078	Zfp119a	Ramp2
Hemt1	Duox2	Gm11549	Bag3
Olfr1188	2900093L17Rik	3300002I08Rik	Auts2
Olfr1131	Gm15097	Abhd1	Mtf1
Lce3f	Olfr948	Rims1	Mtor
Lce1i	Snora7a	Tpk1	Agtpbp1
Lce1e	Gm1332	Pcdhb10	Stx5a
Lce1a2	Mir718	Lrrc3	Bcap29
Sprr2a2	Anxa10	9430041J12Rik	Gclc
Trav8n-2	Mir668	A230056P14Rik	Apip
Olfr338	Mir1966	Zfp948	Ergic2
Gm4906	Mir24-2	Itgb4	Kirrel2
Ube1y1	Mir3074-2	Gm16532	Mrpl39
Lcn11	Gm14346	Pola1	Porcn
Prl6a1	Gm15350	Tsacc	Larp7
Vmn1r223	Rhox3a	Syk	Rhog
Vmn1r200	Mir3057	Gata3	Gramd1a
Vmn1r195	Olfr1391	Insm1	Cnppd1
Vmn1r194	Mir410	Trdn	Gpx8
Vmn1r188	Try5	Rps15a-ps4	Gabra2
Hist1h2ag	Mir335	Gm15408	Deaf1
Gm10267	1700123O21Rik	Calcrl	Vps33a
Tspear	Fxyd4	Mob1b	Pias1
Cd300lh	Mirlet7f-1	Usp49	Lphn3
Gm11710	5830432E09Rik	Nudt15	Polg
Taar7e	Olfr273	Nckap1l	Bace1
Taar3	4930480K15Rik	Hspa1b	Kank2
Olfr1	Hal	Ovgp1	Scn4b
Slc47a2	Gm10863	Ttf2	Zranb1
4930438A08Rik	Gm8633	Barhl2	Prpf18
Ccdc99	Ifnz	1700049G17Rik	Rnft2
B3gnt9-ps	Bpifb2	Adat1	Ythdf3
4933402J07Rik	Mir374c	Jsrp1	Fdx1
Tmem22	Mir374	Ggt1	Azi2
A630095E13Rik	Fbxw28	2900005J15Rik	Camsap1
Mmp27	Gm16677	Tmsb15b1	Vopp1
Rnf213	Catsperg1	Mettl18	Tbc1d12
Krtap31-1	Oit1	9030624G23Rik	Cab39l
Amy2a1	Clnk	1500015A07Rik	Dhx16
Prok1	Gm5494	Dyrk3	R3hcc1
Olfr406-ps	Tmprss11bnl	Gpr68	Ptrf
Olfr402	Aire	Tmem194	Chchd1
Olfr401	Snora20	Mcm2	Phip
Olfr389	Mir700	Kank4	Srgap2
Fbxo39	Try4	H6pd	Zfp828
1810027O10Rik	8430422H06Rik	Bicd1	Entpd4
Zfp498	Cyp2d11	Slc26a11	Mon1b
Ccl26	Gm3139	Zbtb7c	Fkbp15
9030418K01Rik	Gm13109	9930013L23Rik	Pfkfb2
BC094916	Mir382	Sesn2	Casd1
Wfdc10	Olfr5	1700020L24Rik	Slc25a20
Mrgprx1	Msln	Tjp3	Qars
Vsig10l	Gm16894	Ccdc57	Serhl
Gm13040	Snord33	Lims2	Heph
BC080695	Mir5121	Cnot6l	Tmem35
Csn1s1	Gm6370	Ltbp2	Tbcc
Fam82a2	Serpini2	Sowahb	Med29
Sult2a2	Mir208b	1700008O03Rik	Reep1
Vmn1r86	Akr1c12	Spc24	Slc25a15
Vmn1r85	Oog1	Kcnh4	Evc
Olfr1339	Mir711	Aldh1a7	Men1
Zscan4f	Vmn2r31	Rassf8	Nol3
Aurkc	Gpx5	Hyls1	Cacng5
Vmn2r34	Cst9	Apoc3	6330403A02Rik
Vmn2r30	C87499	Zfp133-ps	Beta-s
Olfr1121	Olfr175-ps1	C1qtnf2	Mrpl40
Olfr1115	Cyp3a57	Pou3f4	Arfip2
Gm12824	A930019D19Rik	Pou2f2	Luc7l
Cryge	Cpb1	Onecut2	Terf2
Lilra5	Olfr1279	Ptar1	Ado
Olfr1100	Gm10377	Prss43	Abca3
Ldlrad1	Hist1h4m	Zswim3	Ercc2
Gm12689	Olfr54	Slc37a1	Klhl13
Ifna4	Apol9b	Ssh1	Nova1
Ifna7	4933429O19Rik	Ankrd37	Spg21
Gm13288	Apol9a	Tle6	Aprt
Olfr356	Mir203	Kcnq4	Znhit2
Olfr270	C4bp-ps1	Ifitm1	Gabpa
Olfr155	Galntl5	LOC100503496	St3gal3
Ces1a	9430069I07Rik	Kazald1	Lonrf3
Olfr806	Hsd3b4	Casq2	Fat1
Gm88	Amelx	Oaz3	Pde9a
Olfr761	H2-M5	Il20rb	Zfp346
Tas2r121	D930015M05Rik	Heg1	Suv420h1
Gm156	Vmn2r85	Brip1	Gnal
Defb46	Lhx4	Zfp82	Gm3258
Serpina1d	1700091E21Rik	Anxa3	Bai3
Serpina1b	4930432M17Rik	Prox1	Snx15
Gm46	Mir3107	Tgfb1i1	Sh3gl1
Tmem90a	Mir486	Gcm1	Med30
Gm889	Snord16a	Zc3hav1	Pclo
Gm11397	Cblc	Trim65	Tars
Vmn1r212	Lce1m	Tacr1	2610100L16Rik
Vmn1r208	Omt2b	Igsf9	Trib1
BC100530	Tmem225	Zbtb8a	Plk2
Olfr1477	Olfr869	Ccdc69	Camkk1
1700010D01Rik	4930524N10Rik	Masp1	Pcyt1b
Gm10345	Vmn1r219	Trim59	Nxf1
Gm5941	Vmn1r78	Zfp354b	Pcbp3
4933412E24Rik	Olfr98	Cabyr	Rnf139
Rhox12	BC061212	Fbxl22	1810009A15Rik
Rhox3h	Cpxcr1	Gadl1	Cflar
Rhox4e	Olfr1128	Htr3a	Bphl
Rhox4b	Vmn1r224	Slc35f4	Wdr34
Gm14525	Gm9268	Gpr27	Mrpl35
Fthl17	Gm3336	1700028K03Rik	Dusp1
Gm94	Gm13043	Zfp112	Msi1
4921528O07Rik	Gm6455	Lyst	D1Ertd622e
Gm16390	4930473O22Rik	Mob1a	Fam89b
BC061237	Gm5039	Mcm9	Lpin2
Gm10354	Adam26b	Jak3	Pam16
Gm5635	Krtap1-4	Foxl2	Pnrc1
Gm5592	4922502H24Rik	Ccdc84	Eml3
Gm628	Gsdma2	Tph2	Cdkn2d
G630016D24Rik	Cyp2c70	Dgki	Rrn3
Ang6	Vmn2r13	Fbxw17	Endog
1810012P15Rik	Vmn2r42	Usp51	Dtd1
Gm5887	Hist1h2bl	Tnnt3	Med19
Ugt3a1	Gm4788	Elk4	Ggh
Gm10391	Olfr1532-ps1	Neu4	Sart3
LOC101055794	2410088K16Rik	Hic2	Ext1
Gm10393	Krt71	Osr1	Flrt1
Gm10394	Gm10536	Gm4636	3830406C13Rik
D14Ertd449e	Exo1	Irs4	Dennd4a
Gm10395	Otp	Pcdh18	Dusp6
Olfr381	Gm4850	Rassf4	Ptpn5
Olfr380	Mir124a-2	Cdon	Mrps36
Klra10	Klra1	6330549D23Rik	Mapkapk5
Gm1679	Arl9	Pnoc	Foxj1
LOC101055828	Spaca5	Opn3	Aen
E330014E10Rik	Vmn2r88	Tgfb1	A030009H04Rik
Gm7982	Hormad1	2310010J17Rik	Sigmar1
Gm6351	Obox2	Mgmt	Mrpl23
AW555464	Fbxw15	Nr6a1	Gcat
Gm7292	Rhox3g-ps	0610040B10Rik	Cacng2
Gm2016	Krt34	Pax6os1	Chsy1
4933437F05Rik	Olfr1373	Kif9	Kif13a
Gm10439	Hist1h2an	Sntb2	Ccdc157
Gm15080	Speer4a	Hist1h1e	Gtf2a1
Gm732	Gm2022	Grrp1	Lmf2
Mageb2	Mir222	Gm6682	Kcnab3
4930428E23Rik	Mir1963	Megf6	Fam50a
Olfr444	Il27ra	Sox7	Tbkbp1
Gm7347	1810010D01Rik	Cdr1	Tob1
Gm773	Gzmk	Myh11	Usp36
Speer4c	Gkn1	AW551984	Tank
Gm14819	Saa2	Runx2	Bak1
Gm10486	Hist1h2ad	Omd	St3gal5
Gm14632	Prss27	Coro6	Grk6
Gm10488	Mir124a-3	9330179D12Rik	Ftsjd2
Gm1993	Smr2	1110020A21Rik	Gtpbp1
Arrdc5	Gbgt1	Hspa1l	Pomt2
Gm8909	1700092M07Rik	4930452B06Rik	Plod3
Smok2a	Snord8	Nek3	Ano6
Mosc2	Gm14137	Vmn2r-ps129	B3gat1
Sh2d1b2	1700065J18Rik	Dse	Dmpk
Gm1614	1700028B04Rik	Psg23	Nipbl
Serpinb3c	Lect2	2010002M12Rik	Zfp148
Serpinb3b	Gm16432	Ube2cbp	Hpcal1
LOC101055946	4922502N22Rik	Rbp4	Tmem151b
Defb18	Clca4	Rdh1	Vps13d
Gm7534	Snora2b	Chst7	Tpmt
LOC101056089	Prss8	Npy1r	Cald1
Gm12888	Retnlb	Rerg	Klhdc4
Olfr1331	Nr0b1	Fam196b	Lrrc4c
Olfr1333	Tm4sf20	Zfp449	6820431F20Rik
Krtap5-5	Ocm	Sh3rf3	Zfp362
Ifna12	Clec4b1	Serinc2	Twsg1
Mup14	Olfr225	Poc1a	Ifit3
Mup11	Vsig4	Capsl	Thop1
Mup7	Olfr1442	Pcsk5	Thyn1
Olfr472	Gjb4	Dnm3os	Col4a3bp
Olfr716	Cd8b1	Arid3a	Zfp629
Olfr713	Ugt2b5	Abi3bp	Mpp5
Olfr704	Olfr97	Htr5a	Spint2
Olfr703	Olfr156	Rpe65	Stx16
Olfr689	Ang4	Cdk5rap1	Kctd13
Olfr676	Olfr464	Cmya5	Zcchc14
Olfr661	Olfr530	Pcdhgb2	Xylt2
Olfr659	Olfr601	Pcdhac2	Fyttd1
Olfr656	Olfr480	Rftn1	Pcbd2
Olfr654	Slc22a28	1110019D14Rik	Lman1
Olfr653	Olfr190	A330069E16Rik	Dcaf13
Olfr652	Cyp4a12a	9330020H09Rik	Hmbs
Olfr651	Olfr1425	Mkrn3	Bcl7a
Olfr646	Dmrtc1c2	Gpr150	Ubxn8
Olfr632	Olfr1259	Qpct	Vps18
Olfr618	Olfr1140	Rsc1a1	Ctbp2
Olfr608	Olfr707	Trim21	Wwp2
Olfr606	Olfr403	Ttn	Rpa2
Olfr599	Olfr2	Gm17455	Gpatch4
Olfr598	Wfdc6b	Trim13	Ssh2
Olfr596	Mrgprb3	Xrcc3	5730455P16Rik
Olfr593	Olfr172	Pih1d2	Desi2
Olfr592	Samt2	Itga2b	Dnajc19
Olfr584	Olfr597	Gm5577	Tm7sf2
Olfr582	Olfr520	Mc1r	Tipin
Olfr572	Gm6289	Gstm2	Zic2
Olfr568	Defa5	Bmp4	Nedd4l
Olfr561	Gabrr3	4931440P22Rik	Efha1
Olfr557	Olfr1045	C920006O11Rik	Pnpla6
Olfr556	Olfr1042	Thg1l	Stk38
Olfr555	Gm13128	Gm15421	Arhgef1
Olfr554	Pramef17	Tspan11	Timm44
Olfr553	Pramef6	Eif4ebp2	Gamt
Olfr552	Ces1b	Pip5kl1	Gnl2
Olfr547	Gm14744	Cxcl16	Znrd1
Olfr521	Rhox2h	A330032B11Rik	Hemk1
Kbtbd5	Vmn2r91	Gm5141	Ust
Gm7682	Vmn1r9	Arhgap6	Cyp7b1
Fbxw16	Olfr732	Hs3st5	D19Bwg1357e
Mrgpra9	Vmn2r21	2810002D19Rik	Mtmr10
7420426K07Rik	Scgb2b7	Pcsk1	Thrb
Ces1h	Tdpoz5	Edn3	Shmt2
Gm10639	Olfr969	Grem2	Ncoa2
2210011C24Rik	Olfr340	Camk1g	Stx1a
Cib3	Rfpl4b	Mnd1	Slc39a13
Cyp2a4	Olfr1360	2023-03-03	Nav2
Vmn1r173	Olfr772	Rfc4	Mtss1
Vmn1r168	Olfr643	Rab11fip1	Iglon5
Vmn1r139	Olfr486	D130043K22Rik	Shisa5
Gpr77	Olfr890	Ctxn2	Med21
Obox5	Ifna5	Mrap2	Dusp22
Sult2a3	Olfr1273-ps	Lmod1	Pcnxl3
Vmn1r59	4930533B01Rik	Efna4	Shf
Vmn1r55	9630028H03Rik	Ccdc73	Thap3
Gm14548	4930406D18Rik	Osmr	Irgq
Gm15448	Pira6	Dleu2	Timm10
2310001H18Rik	Olfr46	Wdr86	Htt
Gm6696	BB014433	Cox7b2	Fos
Defa-rs1	Olfr947-ps1	Fam35a	Thoc1
Defa3	Gm6763	Ccdc62	Prss23
Defa-rs7	1700020G17Rik	Gm13157	Zbtb22
Defa22	Mir21	Fam46a	Zfp318
Gm15284	4930520P13Rik	Mars2	2210013O21Rik
Defa23	4930431P03Rik	Pi15	Zbtb7b
Defb33	Gm5476	Peli3	Vat1l
Bglap	1700097N02Rik	Crtam	Trps1
Bglap-rs1	Gm5095	Slitrk3	Gpr108
Spint5	Krt5	Znf41-ps	Tspan6
Wfdc9	Vmn2r78	A430035B10Rik	Rundc1
4922505G16Rik	Gm7977	2023-03-11	Snx12
Gm7120	Wnt8a	Cdh24	Rtkn
Mcin	Alppl2	Slit3	Sipa1l2
LOC100038947	Ceacam18	Galntl6	Tub
Defb25	Lamp3	Mipol1	Iqsec3
Defb26	Ptgir	Gypc	Pias2
Tmem90b	Krt83	5830454E08Rik	Smarcc1
Ankrd5	Krtap21-1	Parp10	Nop10
2410141K09Rik	Olfr836	Rnasel	Frmpd1
Fam75d1c	Olfr1076	Zfp51	Tlk2
Cyp2c68	Hist1h3e	Ano1	Exosc3
EU599041	Gm12794	Dennd3	Elmod1
Olfr1316	Gm4937	Ncapg2	Ppm1h
Olfr1305	Olfr819	Ppp1r36	Sgsm1
Olfr1299	4933436E23Rik	Gpr179	Ttl
Dcdc5	Mir29b-2	2410066E13Rik	Elovl6
Olfr199	Gm7550	2410004I01Rik	Zfp259
Slc22a29	Gypa	A930001C03Rik	Sez6l
1600012F09Rik	Krtap3-3	Sfn	Bhlhb9
Olfr1272	Abo	2810055G20Rik	Slc35e2
Olfr1506	Vmn2r71	1700058G18Rik	Prkrir
Olfr1270	Gm6578	Fastkd5	Cinp
Olfr32	Trpa1	Rnase4	Gyk
Olfr1269	2210414B05Rik	Hyal3	Rhbdd3
Olfr1264	Hoxa11as	Hapln3	Otud5
Olfr1256	Gm13083	Fgf10	Hnrpll
Olfr1253	Apom	Uck2	Cldn12
Olfr1250	Vmn2r118	Trpc7	Cpt1c
Olfr1246	Olfr1424	Ankrd55	Sdhaf1
Olfr1245	Rnf151	Timeless	Mettl7a1
Olfr1243	1700018F24Rik	Drd1a	Brsk2
Olfr1240	Olfr1181	9330159M07Rik	Gpcpd1
Olfr1239	Gm10318	Wdr76	Dzip1
Olfr1234	Upk2	Cspg4	Ilf3
Olfr1230	Myf5	Zfp879	Cbx4
Olfr1229	Nkx2-5	Gp1ba	Ttc4
Olfr1226	Lta	Nme4	Ckap4
Olfr1222	P2ry10	Kcns3	Ext2
Olfr1221	Vmn1r4	Trmt5	Rab15
Olfr1218	4933425H06Rik	Tep1	Ube2g2
Olfr1214	4930487H11Rik	Nxph1	Sec23b
Olfr1211	Amy2a5	Mex3b	Krr1
Olfr1209	Catsper4	Pld5	Mrps11
Olfr1208	Cnksr1	Itga5	Hs2st1
Olfr1200	Stpg2	Ddx31	Hibch
Olfr1198	1600029D21Rik	5930430L01Rik	Gins4
Olfr1195	4930549G23Rik	Efhc1	Arrb2
Olfr1182	Asb18	2610305D13Rik	Wdfy1
Olfr1179	Il17f	Gins3	Cul7
Olfr1173	Olfr862	9930014A18Rik	Arfrp1
Olfr1170	Cyp11b1	Pvr	Lrrc16a
Olfr1167	Gm13278	Rrm2	Wdr41
Olfr1166	Anxa13	Pcdh11x	Rhot1
Olfr1162	Ftcd	Lrrtm4	Acy1
Olfr73	4933406M09Rik	Htr1a	Map3k7
Olfr1160	1700001J11Rik	Prr5l	Uap1
Olfr74	Wdr20b	Gal	Tmem110
Olfr1156	Ffar3	Asah2	Mpped1
Olfr1138	Cldn24	Syt17	Mapk1ip1l
Olfr1137	Mepe	Kif22	Slc25a28
Olfr1135	Cd209g	Mdm1	Atp5sl
Olfr1111	4930562F07Rik	Lrrc56	Rxra
Olfr1110	Gm5795	Arhgap22	Bcl10
Olfr259	Gm7008	Egr3	Epha4
Olfr1109	Pde6b	Cntd1	Ubap2l
Olfr1107	Itk	Tsga10	Ddx56
Olfr1101	Gm9705	Stra6	Pnkp
Olfr1099	Sirpb1b	Lrfn5	Ube2q2
Olfr1098	Mir5133	Cd164l2	Ssna1
Olfr1097	Olfr24	Txlng	Sumf1
Olfr1095	A530006G24Rik	4833422C13Rik	Cnrip1
Olfr1090	2410021H03Rik	Trem2	Tram1
Olfr1085	Mir24-1	C2cd4d	Chd6
Olfr1084	Mir3074-1	Ccnjl	Pbx2
Olfr1080	Mir3093	Nipal2	Ngly1
Olfr1079	Ccdc83	Baiap2l2	Mau2
Olfr1065	Ttc23l	Ccdc163	Bex1
Olfr1058	Mir466i	H2-T10	Ipo4
Olfr1057	Fam159b	Kif26b	Swap70
Olfr1056	Mir344-2	1110006O24Rik	Arid1b
Olfr1054	Grpr	Arid5b	Armcx3
Olfr1051	BC049715	Fstl4	Phf3
Olfr1049	Hist1h4f	Gm16973	Kif2a
Olfr1048	Wfdc13	Rims1	Smyd2
Olfr1043	Snord88c	Cdh18	Rabggta
Olfr1024	Agxt2	Ppic	Aifm1
Olfr1012	Mir684-1	Adamts4	Vps45
Olfr1006	Gm9758	Zc3h12c	Slc32a1
Olfr1000	4930447K03Rik	2010111I01Rik	1110054M08Rik
Olfr995	4930461G14Rik	4930470H14Rik	Numa1
Olfr994	Gm15319	Tes	Abcb8
Olfr993	Snora33	Lpar6	Ddx18
Olfr992	Trpv3	Zfp300	Lage3
Olfr988	Spata4	2700054A10Rik	Ythdf1
Olfr987	Hist1h2bj	Zfp58	Adam10
Fsip2	Vmn1r89	Zbed4	Med16
4933404M02Rik	Tuba3b	Ndnf	Fam84a
Kbtbd10	Slco1b2	Slc10a7	Alkbh6
Olfr362	Mir19b-2	Mthfd1l	Plekha1
Olfr361	4930405P13Rik	Plekhg2	H2-T22
Olfr353	Vmn2r32	Dok3	Brd8
Olfr3	Vmn2r111	Zdhhc15	Gabrb3
Olfr341	5730488B01Rik	Sbsn	Enoph1
1110017F19Rik	Amy2a4	Grk5	Bmi1
Gm5465	Gm13242	Slc25a35	Ablim2
Prhoxnb	Scarna17	Tfb1m	Smoc1
Cyp3a41a	Snora68	Tinagl1	Stk32c
Cyp3a41b	Hbq1b	Scgn	Cpsf1
Rsph10b2	Mir138-1	Sec24d	Slmap
Defb48	Mir132	Cplx3	Zfp191
Tmem92	Mir9-1	Dus4l	Rela
H47	Cd163l1	Ptges3l	Dagla
Sepx1	Snord52	Pdlim1	Bms1
Olfr585	Olfr870	Kcnq3	Efnb3
1700007I08Rik	Igsf6	Gm5595	D15Ertd621e
Krtap1-3	Pde6a	Dnase1l1	Slc39a6
Gm1337	E030002O03Rik	Hook1	Tsfm
Rnf148	Spo11	Elmo3	Iqsec2
Gm14458	Snord37	Sass6	Socs5
Gm5634	Olfr317	Fanci	Gprin1
Hmga1-rs1	Cyp4f40	Ppp1r3e	Gstt1
Gm11570	Vmn2r26	Smtn	Prkcd
Krtap9-5	Vmn2r25	F730043M19Rik	Fbxo22
Gm11565	Gm2447	Tfap2a	Man1a2
Gm11564	Mir1938	Ccdc30	Fcho1
Gm11554	1700003F17Rik	Zfp947	Xiap
Gm11569	Mir3081	Tmem169	Med13
Gm11596	Nup210l	Ap1g2	Trp53i13
Gm5132	Nr2e3	Fat4	Gpr153
Ifnab	H2-M2	9530091C08Rik	Arc
Ifna2	Muc15	Bid	Dus3l
Gm13280	Vmn1r100	Ttc30a1	Ep400
Olfr141	Dyrk4	Rps6ka6	Cacna1g
Raet1d	1700057H15Rik	Cish	Hs6st1
3110003A17Rik	Mir27b	Cyp39a1	Ankrd6
C030017K20Rik	4930599N23Rik	Ppm1j	Hira
Gm13152	Slfn4	Nup160	Hccs
Gm436	Vmn2r77	Pde8a	Tle1
Gm13124	Ces2c	D830030K20Rik	Col23a1
Gm13088	Ttll2	Zfp454	Fam69b
Gm13057	Gm15023	Ttc37	Rcbtb2
Gm13011	Sall4	Fhl3	Cml3
1700125D06Rik	Padi3	Ppp1r3b	Akr1e1
Gm12887	Gm12830	Pdzrn4	Phkg2
1700042G07Rik	Gm17359	Gatad2b	Cyr61
Trim30c	Cacng6	Qprt	Rnmt
Gm12695	Tepp	Pex11c	Dyrk1a
Lce1d	Ms4a7	Rpusd2	Gng4
Mup19	Gm20408	Fam196a	Nudt2
Mup16	Snord96a	D7Ertd715e	Col16a1
Mup1	Mir1906-2	Il16	Ralgps2
Mup9	Tmem182	4930523C07Rik	Pik3c3
Mup8	Mir761	Ptprb	Pcdhga12
Mup2	Snord49b	Psmb9	Vars
Mrgpra3	2410057H14Rik	1110017D15Rik	Tceal1
LOC100043920	Cylc2	Tmem39a	Rabgap1l
LOC100041579	Mir1894	Mmp16	Shd
Scgb1b30	Cyp26c1	Crlf1	Sorl1
Scgb1b24	Snora43	Ano4	Mbtps1
Scgb2b3	3300005D01Rik	Rnf113a1	Mpdz
Scgb1b29	Gm9920	E130317F20Rik	Ift74
Scgb1b7	Cidec	Gm6277	Cul4b
Gm5155	Mir125a	Pecam1	Pak1ip1
Sult2a5	Fbxw13	Ulk4	Wdr37
Gp6	5730420D15Rik	Nav3	Avpi1
Gm14308	Adh7	Adam1a	Zfp617
Gm14434	Stra8	Socs1	Opa3
0610010B08Rik	Gip	Tcerg1l	Rabgap1
Cdc20b	Mir3091	1700040L02Rik	1500015O10Rik
Syce3	1700125G02Rik	Inpp5d	Tia1
Bpifa6	Sprr2e	AI429214	Hiat1
Gm14147	B230312C02Rik	Ccdc166	Cmbl
Gm14151	Tssk3	Dtwd1	Sf3b3
Tcl1b4	Hoxd12	Fbln5	Ninj1
Serpina3m	Spic	Mbd4	Bloc1s2a
Trim61	Ctse	Mmp11	Farsb
Gm14085	Clcnkb	Trpc1	Vmac
Gm3404	Etv2	Tmem194b	Sra1
4930449I24Rik	Klk4	Amigo3	Hectd3
LOC101055883	Ceacam9	A830080D01Rik	Tmc7
Gm7861	2310007L24Rik	Acrbp	Tspan33
Gm7849	St6galnac1	Senp8	Ntmt1
AY761185	Pla2g12b	Zbtb49	A230050P20Rik
Gm15130	Phlda2	Gpr174	Creld2
4930417G10Rik	Gzmn	Gm11744	Pbrm1
Gm11062	Atp1b4	Cyb5rl	Lyrm4
Gzmc	Svs3a	Dhx58	Rdh5
Olfr1082	Ccdc70	Pygo1	Gpatch1
Gm5622	Spint4	Cdh15	Parp6
Gm3676	Gabrp	Sh3d21	Pkn1
Klrb1	Prl8a6	A330076H08Rik	Arid5a
Gm5097	Serpinb9c	Neto1	Timm22
Lipo4	4933425L06Rik	Gtpbp8	Gria3
1700013D24Rik	Sftpd	Eaf2	Nek7
Magea5	1700011H14Rik	Trim68	Parvb
Gm8279	Tdh	Klhl4	Ndufaf4
Gm8271	Lrrc63	Zic5	Mal
Gm3173	Mcpt2	Cxcl5	Faf2
Luzp4	Mcpt1	Tnk1	Tmem151a
Gm3149	Slc30a8	Lipt1	Entpd6
Gm15114	A1bg	Hspa1a	Notch1
Atg4a	Cyp11b2	Hspb1	Prr3
Atg4a	4930435E12Rik	Zfp433	Slc4a8
4930402F06Rik	Ropn1	Srpk3	Pex11b
Gm3286	Gzma	Ttc26	Yipf1
Heatr7b1	Guca2a	Klc3	Stam
Prickle4	Cypt1	Carns1	Bola3
4930468A15Rik	Sva	Zfp747	Rmnd5b
Gm6890	Stk31	Adcy9	Col11a2
Pglyrp2	Cela3b	Harbi1	Fam171a2
4930408F14Rik	Esx1	Capg	Tmem134
Gm14692	Ms4a4c	Aqp6	Limd2
Gm1140	Keg1	Gm11974	Cd302
Gm6760	Ms4a10	Map3k3	Olig2
4933416I08Rik	Cyp2c55	Prph	Dalrd3
BC117090	Cyp2c39	Gm5480	Prkci
Gm4758	Dntt	Tmem138	Mrp63
Gm5483	Habp2	Lrrc14b	4632428N05Rik
Cypt15	Myo3a	Dbpht2	Lrrc49
Rhox4g	Crisp4	Nat2	Sgce
Rhox2g	Ccdc7	Gemin6	Ttc33
Rhox4f	Ccl20	Pcdhb5	Gmpr
Rhox4d	Agxt	Gm4262	Pcm1
Rhox4c	Slco6d1	F11r	Ntrk3
Rhox3c	Il24	Fzd5	Wbp7
Rhox2c	Ifi202b	Lect1	Tmf1
Rhox2b	Olah	Suv39h2	Otud7b
Rhox4a	Ptf1a	Zbtb34	Slc12a2
Gm5168	Prg2	Ctcfl	Tulp3
4930420K17Rik	1700006A11Rik	Kcnj3	Tap2
Gm6592	Atp6v0d2	H2-Q1	Cldn5
Fpr3	Clca3	9430008C03Rik	1110004E09Rik
Ssxb6	Fhl5	9530051G07Rik	Gatad2a
Ssxb8	Hemgn	Slc37a2	Snx19
Gm14459	Izumo3	Nsl1	Zfp622
Tcte3	Pramef12	Pde3b	Ipo8
Spag11a	Pla2g2e	Ddx58	Svop
Klra4	Nppb	Cda	Msl2
Gm6121	Gnrhr	Erich1	Pak4
Olfr118	Smr3a	2900008C10Rik	Wdyhv1
Gm4297	Cyp2w1	Fam169b	Polr2c
Olfr213	Abp1	Irak4	Cacfd1
Gm15299	Tmem213	A330050B17Rik	Adcy8
Gm2012	1700034O15Rik	E330033B04Rik	Pum1
Gm15056	Klrd1	Taf5	Bloc1s4
Olfr360	Umod	Snhg10	Tpm4
LOC101055656	Cd40lg	Wnk4	Exosc5
Sycn	F9	1700047M11Rik	Ralb
Gm281	Asb12	Zfp583	Casc3
Gm5724	Kir3dl1	Dnajc25	Herc1
Hbxip	Cd209a	Olfr856-ps1	Ephx1
LOC101055671	F11	1110032F04Rik	Cntnap1
Lass1	Triml1	Mre11a	1700025G04Rik
2900053A13Rik	Ccl22	Osbpl10	Asb13
Mia1	1700018B08Rik	Plekhh2	Mast2
Gp49a	Trim42	Tsga14	D17H6S53E
Gm4477	1700080E11Rik	Emx1	Scamp4
Olfr275	Guca2b	Gm8898	Psmd11
Gm11711	Cst10	Zfp935	Gnpat
Krtap4-8	Cd207	Trpm4	Galk1
Olfr1118	Tespa1	Vcan	Uap1l1
Skint1	Cmtm2b	Lins	Coro1c
Fxc1	4930544G11Rik	Nabp1	Ulk1
Gm13769	Scgb2b2	4932443I19Rik	Ifngr2
Mup13	Taar9	Frem2	Vwa8
Olfr1199	Mbl1	Nrg3	Tceal5
Gm15386	Adh4	Lrfn2	Copb1
Gm11492	Cyp3a16	Trip11	Mettl10
Cypt2	9130409I23Rik	Rpp40	Gdpd2
Gm614	Fam71f1	Nup43	Inpp5j
Ear10	Sdr9c7	Cd55	Vps53
Gm1965	Asgr2	4921531C22Rik	Ppp1r16b
Gm4794	Arhgef38	Zfp647	Tubg1
Gm7714	Serpina3a	Slc16a13	Ube3a
Vmn2r99	Cyp2c37	Arhgap11a	Hip1
Gm5174	Olfr1353	Fbxo27	Aptx
C030048H21Rik	Olfr1370	G2e3	Pi4kb
Vmn2r46	Fscb	Urb2	Gak
Vmn2r79	Vmn1r75	Ankrd34b	Lingo1
Gm3043	Olfr187	Pms1	Yif1b
LOC101056010	Vmn1r225	Dkk2	Sepn1
Gm8362	Olfr399	Mdfi	Ncoa4
Vmn1r174	Olfr323	Prdm15	Dnajb4
Gm3047	Olfr178	Pigf	Mrpl3
Gm2888	Olfr1288	Adra1d	Trrap
LOC101055829	Adig	Lca5l	Slc33a1
Sfta2	Ffar1	Gm8234	Antxr1
Gm3424	Olfr1112	Tox3	Rnf123
Krtap27-1	Il27	Grid2	Lhfpl2
Gm5538	Defb36	Hoxd11	BC018507
Gm9602	Krtap5-4	Agphd1	Trip4
Prlh	Ifne	Hist1h2ao	Mrpl38
Vmn2r6	Olfr1499	D630037F22Rik	Smndc1
Gm3453	Olfr459	Ung	Smek1
Prss47	Mc2r	Cep135	Cd320
Vmn2r45	Olfr803	Stard4	Rnpep
Olfr111	Vmn1r184	Pemt	Ccnh
Vmn2r12	Olfr231	Gm3002	Adck3
Gm3667	Rnf222	Pcdhb9	Ppip5k1
Gm9513	Olfr1352	Susd2	2810468N07Rik
Zscan4d	Kif2b	Tmem132c	Srf
Vmn1r167	Olfr1341	Tymp	B4galt2
Gm17495	Il1f10	Ccdc142	Ift46
Vmn2r63	Prl7a2	Ctsh	Snrpb2
Vmn2r56	Olfr914	Tmem159	Zfp423
Gm3127	Ofcc1	Mdm4	Aftph
Vmn2r70	1700113H08Rik	Lnx2	Rab3gap1
Gm6729	Mettl21c	Gm5506	Brap
Gm4450	Olfr976	Ccl25	Efha2
LOC101055670	Defb9	Zfp273	Lrp8
Vmn2r40	Vmn1r74	Gjc1	Wdr45
Gm3239	Olfr736	Krt12	Scrib
Olfr733	Utf1	Col8a1	Mllt1
Vmn2r41	Gm6484	Sh2b3	Slc31a1
2010109K11Rik	Olfr186	Noxo1	Fam160b2
Olfr181	Cypt4	Cd300a	Prpf31
Vmn2r61	Olfr731	Dnaaf1	Ipmk
Vmn1r34	Prss54	Lhx9	Lyrm5
[truncated: 14,132 more rows]

## Sheet: Supplemental Table 7C
Microglia
Not Expressed	Low Expressed	Mid Expressed	High Expressed
Pbsn	Mir5134	2810055G20Rik	Rab23
Zfy2	1700031M16Rik	Gm5431	Gpr180
Baat1	Mup16	Trim30e-ps1	3632451O06Rik
Fgf23	Mir195	Myoz3	Ckap4
Rtcd1	Olfr330	Zfp114	Acad8
Wap	Mir149	Pmfbp1	Mak16
Cryba1	Gip	Ccdc103	D6Wsu163e
1300018I17Rik	Sh2d1b2	1700010I14Rik	Ntpcr
Supt6h	Mir30c-2	Spem1	Kank1
4930432K09Rik	1700065I16Rik	Chrnb1	Wdr24
LOC101055998	Vmn2r21	9530052E02Rik	Ttc8
D1Bwg0212e	Olfr1282	Gm16845	Shroom3
Supt5h	Gm1527	Ccdc8	Mrpl17
5730403B10Rik	Olfr1425	Fbxo36	Gmeb1
Emid2	Krtap9-1	Cd209b	Tmem104
Psg17	BC061212	Slc5a11	Eif1ax
Myl10	Olfr118	Stat4	Atp6v0e
Prl4a1	Vmn1r167	9830166K06Rik	Plekha2
Nat15	Eps8l3	Rdh12	Slco1c1
Pdc	Spinkl	Adrb3	Wdr92
Rhox6	Cts6	Zfp296	Wdr3
Nelf	Hist1h4f	H2-M5	Kctd6
Prl7a1	1700020A23Rik	Ly6g6d	Nrp2
Defb2	Trat1	Sebox	Dmap1
Lass4	Klrc3	1110015O18Rik	Tmbim4
1700027D21Rik	4930544G11Rik	Cd209g	Gab1
Ccdc109a	Olfr178	Msln	Ostc
1700027A23Rik	Kif2b	A230072E10Rik	Yif1b
Phlda2	Fpr-rs4	Fbxl8	Mad1l1
Asz1	Cxcr1	Adam4	Pcdh19
1700006E09Rik	Olfr1502	Akr1c18	Memo1
Spnb4	Olfr1501	Lpo	Dact2
Bnip2	Olfr846	Cpa6	Rab22a
2810021B07Rik	Vmn1r47	Tns4	Coro2a
Tmem190	Tgif2lx1	Asf1b	Tnip2
E130303B06Rik	Klra6	Pnpla1	Cyb561d1
Cobra1	Tpbpb	Gja4	Lnx1
D16H22S680E	Tex101	Pnp2	Csrnp2
1810065E05Rik	Olfr1259	Cst7	Pddc1
ORF61	Gm11568	Zfp352	Msh6
1500003O03Rik	Mup2	Dmkn	Eif1ad
Sval2	Gm13283	Pole2	Cnot4
Fam18b	Gm8765	Cage1	Rbm14
Fam38a	Olfr1480	BC033916	Rbm22
Klra17	Mir671	Unc45b	Klhl8
Fam40a	4930544M13Rik	Gm4349	4930444A02Rik
2310061C15Rik	Ppifos	Gen1	Tmed3
0610007P22Rik	Mir485	Krt18	Miip
Mtap2	Mir344d-3	Cd1d1	Lgals3bp
Nipsnap3a	Mir672	Gm16907	BC003965
Fam116b	Fxyd4	Myh2	Sox9
Gzmf	4933427E13Rik	Zfp366	Twsg1
Gzmn	1700003L19Rik	Zbtb42	Cntnap4
Fam163a	Krtap1-4	Phex	Anapc13
Lass2	Vmn1r7	Adprhl1	Acss1
Aph1a	Prl7b1	Srcrb4d	Tnip1
Th1l	Vmn1r18	Gm960	Cd3eap
Tubb1	Mup15	Figf	Kremen1
5033414D02Rik	Cyp2c29	Cyp2a5	Zfpm1
Svs6	Casp14	Abca6	Adcy7
Ccdc70	Olfr299	Kif23	Tmem160
Nt5c3l	Ccl1	D4Ertd617e	Sstr3
Spint4	1700129C05Rik	Ankfn1	Mrpl19
Ppy	Retnlb	Sox17	Golga5
Eppin	Pou5f1	4933432I09Rik	Sra1
Crk	Dusp21	AA465934	Wdr12
Prl3c1	Fcnb	Clca1	Chd1
Ccdc45	Cst8	Ggt1	1810043G02Rik
Mmp7	Lce1g	9330158H04Rik	Sox4
Amac1	Galntl5	H2-Q5	Cdkn1a
Rad51l3	Ambn	Syt14	Bzw2
Csf2	1700074P13Rik	2610028E06Rik	Cdh4
Mtap1s	2810007J24Rik	Kif22	Obsl1
2610027L16Rik	Umod	Ildr1	B3galnt2
AI428936	Samt3	Grtp1	Mcmbp
Fam164b	1700019O17Rik	Mecom	Lrrtm2
Fam54a	1700034J05Rik	1700026D08Rik	Mdm4
Mtap7	Serpina3a	Adamtsl3	Lipa
4930485B16Rik	BC051665	Ccdc33	Txndc11
Elane	Olfr769	A330041J22Rik	Cd83
Dock2	Olfr1414	Ptgis	Wdr73
Dock2	Olfr1123	Hoxa2	Zfp426
9530003J23Rik	Adam6a	Trim43a	Slbp
1700008A04Rik	Olfr794	Tgm7	Polr2l
Gm16517	Ffar1	Npsr1	Tmem62
Spnb2	Olfr624	Gm10548	Btbd11
Fabp6	Olfr1444	Fam19a3	Megf10
Xbp1	Prl7a2	AI606473	Cdk8
Supt4h1	Olfr820	Mustn1	Plscr3
Btnl10	Olfr202	Mtag2	Fa2h
1700108M19Rik	Ugt3a2	Gdf9	Wdr74
1700012B07Rik	Olfr173	Cnga3	Mdc1
Ttc15	Olfr103	Mc4r	Mrpl11
Accn1	Olfr714	Asb10	Ift122
Gh	Vmn1r235	Glp2r	Trpv2
Ccdc46	Rhox13	Gins1	Dok3
1300001I01Rik	Olfr768	Dbh	Cmtm5
6530401N04Rik	Krtap24-1	Rimbp3	Dhx29
Spnb1	Mtnr1b	D030040B21Rik	Sigmar1
Galntl1	Olfr1491	Fut4	Prkaa1
BC002230	Olfr589	Clec12a	Rpgr
1700020O03Rik	Olfr693	Lmx1a	Klhl20
1300014I06Rik	Rnase9	Stbd1	Nfatc2
1700026J04Rik	Tas2r107	Gm4841	Th
Cts7	Adam39	Slfn9	Tcp11l2
0610007P08Rik	Olfr279	Fgl2	Ppp1r26
1110018J18Rik	Ifi205	Cd200r1	Cab39l
Rgnef	Olfr411	Bdh2	Slc5a3
S100z	Olfr307	1700112E06Rik	Mxd1
Rasgrf2	Gm11938	AI182371	Dennd2a
2410002O22Rik	Tas2r106	Cd80	Ptch1
Myst4	Skint11	Wdr95	Trim24
5730469M10Rik	Ear5	Pdzd3	Rnf185
Zmynd17	4930524N10Rik	Zfp493	Ppa2
2310021P13Rik	Fpr-rs3	Abcg3	Ost4
1700011H14Rik	Olfr1289	A830009L08Rik	Eci2
Gm9746	Csn1s2a	Nhej1	Slc35a5
Galntl2	Olfr99	Tead4	Tarbp2
Fam123a	Slc2a7	Angptl4	Lonrf3
4930564B18Rik	Olfr911-ps1	Stoml3	Ppan
1190002H23Rik	Olfr177	Rnf17	Gabpa
LOC100862375	Olfr107	Tmem53	Lysmd4
Heatr7b2	Olfr1351	2023-09-01	Mlx
Jub	Gm648	Itga1	Cdc25b
Zfp187	Cyp4a10	4930441O14Rik	1600014C10Rik
4930447A16Rik	Mup21	Mamdc2	Fbxw4
Adsl	Olfr877	Gm10635	Fam149b
1500032L24Rik	Olfr1416	Cdc6	Lxn
Gtsf1	Olfr152	4931408D14Rik	Taf1d
Prm1	Olfr1132	Agtr2	Zfp574
Heatr7a	Mmp27	Sln	Stambp
Gpihbp1	Tas2r115	Kremen2	Crlf2
Cyp11b2	Gm16390	AI314278	Taf10
1700016M24Rik	Olfr1272	Tert	Smad1
Miox	Olfr74	Tmem116	Sorcs1
Pla2g10	Olfr1111	Prss56	Zfp60
2610528E23Rik	Olfr1101	Gm10638	Ict1
4932425I24Rik	Olfr1039	Tmc8	Cd37
Stfa2	Mup6	2023-03-03	Cckbr
Gcfc1	Gm7325	Masp2	Sdc2
Accn2	Vmn2r63	Gimap8	Sephs1
2310016M24Rik	Vmn2r23	Itga11	Hecw2
Lass5	Vmn2r9	Cda	Atxn3
Fabp2	Vmn1r24	Igf2bp2	Slc7a6
Ccdc123	Olfr893	Iigp1	Mrps17
Gm7257	Olfr1512	Kif18a	Wdfy1
Reg2	Olfr1462	Ctf1	Arhgef19
Ceacam14	Vmn1r175	Ahrr	Ubr7
Lcn9	Vmn1r220	F930015N05Rik	Tada2b
Cypt1	Gm19668	Rgag1	Ccdc71
Slc26a6	1700066B17Rik	Pax7	Col25a1
Sva	D530049I02Rik	Chrna5	Tmem70
Kcnk16	Olfr1410	Antxr2	Mtmr9
Tff2	1700061F12Rik	Mageb16-ps1	Pdgfa
Tff1	Olfr1077-ps1	Cox4i2	Frs3
2410091C18Rik	4930433B08Rik	Pcdhb4	Mrpl2
4930583I09Rik	1700061I17Rik	Cmtm8	Flt3
D6Wsu116e	1700123O12Rik	Foxq1	Rprml
2900010M23Rik	Olfr29-ps1	Klhl30	Mfap1b
4930511I11Rik	Gm13286	Prickle3	Hsf2
Gm749	Gm6455	Sox14	Ankrd34b
Clps	4933402J10Rik	4933436C20Rik	1300018J18Rik
Lyzl1	1700027F09Rik	Gsta3	Wls
5730494M16Rik	1700025M24Rik	Xlr3a	Csmd1
4921528I01Rik	Snord15a	Kcnh8	Fbll1
2010001M09Rik	4933440M02Rik	Nfatc4	Epha8
Rdbp	4933430N04Rik	Snord96a	Kbtbd7
H2-M10.1	Gm3428	1110035M17Rik	Fig4
Spink3	C430002N11Rik	Kcnh6	Wdr43
2310002L13Rik	4930596M17Rik	Nrap	Pnpla2
D18Ertd653e	4930473O22Rik	Ptger4	Rab4a
1700034H14Rik	1700109G15Rik	3110082J24Rik	Coq7
Scgb1a1	1810007C17Rik	Hcst	Diap1
Ms4a2	Gm7550	Mlf1ip	Romo1
1700025F22Rik	1700100L14Rik	Mb21d1	BC029214
Rad9	4930505G20Rik	Atoh7	Adck1
Aip	Gm19276	Lck	Daxx
Cyp2c40	Bex6	Pde11a	Pou2f1
Ppp1r27	Gm6936	5830444B04Rik	Nrip2
1110031I02Rik	2610016A17Rik	Hoga1	Chpt1
Wdr45l	1600025M17Rik	D330050I16Rik	AI846148
D19Ertd386e	1700011M02Rik	Mst1r	Slco3a1
Kcnip2	Serpinb9b	Nlrp1b	Zw10
Muc2	4930471I20Rik	Gm3264	Tsc22d2
Muc2	Mir669a-3	Mamstr	Pcid2
Copg2	Obox2	4930538K18Rik	Heatr3
ORF63	4933402J07Rik	Upp1	Thyn1
Myo3a	4930455C13Rik	C330005M16Rik	Map3k2
Crisp4	Fbxw21	Atp6v0a4	Gpn1
Crygf	Gm4489	Dok2	Plekha7
Crygc	Olfr601	Usp18	Peli2
1700029F09Rik	Olfr1141	Sntb1	4930511M06Rik
Il18rap	Ctsg	Ccno	Adck3
Il20	Zfy1	AI115009	Serpinb6a
Il24	1700026F02Rik	Gm11837	Ifnar2
Fam36a	Gm16157	Tbx1	Surf2
1810030J14Rik	Rdh7	Procr	Ret
Spna1	Olfr122	Rgs1	Gxylt1
Xcl1	Il19	Etohd2	Pid1
1700057K13Rik	Svs5	Atp10b	Slc25a36
Axdnd1	Krt75	Ubxn10	Hps5
Mosc1	Sbpl	Il1f9	Mettl14
Traf5	Prap1	Clec14a	Prex2
Gfi1b	Ifnb1	Mfsd7c	Nptx2
Lcn4	Olfr1467	Rxfp3	0610030E20Rik
Agpat2	Olfr642	1810010D01Rik	Lgals9
Lcn12	Olfr211	Tnfrsf4	Mrps18a
2010317E24Rik	Olfr410	Tpo	2610301B20Rik
Il1f6	Olfr917	Icam2	Fam108c
Lass6	Taar5	Dmc1	Slc35b2
Prg3	Serpina1d	Bcl2a1a	Ing1
2410042D21Rik	Xlr5b	4930471C04Rik	Rorb
4930525F21Rik	Olfr688	Pdgfd	Med4
Eif3j	7420426K07Rik	Upk1a	Metap1d
2310003F16Rik	Olfr1310	Gm6981	Lztfl1
Mtap1a	Olfr1270	Gm3696	Nol9
6330527O06Rik	Olfr992	Lect1	Gal3st3
2210009G21Rik	Skint8	6430550D23Rik	Eaf1
D2Ertd750e	Klra4	Snhg10	Pde1c
5730494N06Rik	Gm17365	Hhat	Ncapd3
Bmp2	1700001F09Rik	Erg	AI464131
2010106G01Rik	A630095N17Rik	Gpr182	2023-03-04
8430406I07Rik	4930448I06Rik	Wnt5b	2810008D09Rik
1700010M22Rik	2410088K16Rik	Arr3	Jtb
Defb22	1700072O05Rik	4932438H23Rik	Map2k5
BC020535	0610005C13Rik	Smad6	Fam108b
Bpifa3	4930567H12Rik	Cdc45	Tssc1
2010011I20Rik	4933432I03Rik	Pram1	Tmem164
2410001C21Rik	4930542D17Rik	Gm3414	Aldh18a1
1700029J11Rik	Prdm14	Htr6	Sptlc1
1700021F07Rik	Tas2r131	Gm16062	Mtf1
Fabp9	Tmprss11d	Gm867	Nfyc
1600027N09Rik	Gm14920	Gm15708	Ndufaf5
BC006779	Akr1c21	Mir568	Sarm1
Adad1	2210407C18Rik	Lilrb4	Stk19
Fam48a	Olfr153	Acr	Nt5m
4930443G12Rik	Car1	Slamf6	Csnk2a2
Lce1m	Olfr380	Hoxa3	Gmip
Lce1b	Olfr374	Tmem72	Tada1
Accn5	Gm5441	Tmem52	Plcd4
Rps3a	R3hdml	Rtl1	Cep164
Pet112l	Prl8a8	Lbx1	Ttll11
Hormad1	2410017I17Rik	Gbp4	Etohi1
Them5	Gm3646	3110001I22Rik	Smarca1
Fam82b	Vmn2r31	Pawr	Sorcs3
6230409E13Rik	Mir1893	1700030C10Rik	Prr7
2610029I01Rik	Chi3l4	Qprt	Sptlc2
1810030N24Rik	4930402F06Rik	Marveld3	Slc29a4
Rod1	a	Fut2	Zfp36l1
Alad	Hist2h2ac	Fam115c	Rnft1
Ptprd	Kng1	Tgm1	Ttc9c
2310028H24Rik	Gm10445	Ntf3	Rfxap
5830433M19Rik	Gm53	Tgm3	Slx4
Tdeanc2	Itln1	Scara5	Ccnd3
Dem1	1700123K08Rik	C1qtnf6	Dhrs3
1520402A15Rik	Olfr836	AB124611	Mrpl27
Cyp4a14	Olfr566	Smtnl2	Sdad1
Pla2g2e	Fthl17	Cnga4	Vstm2b
Spocd1	Cyp2c68	Ttc18	Dnajc9
Eif2c3	7420461P10Rik	A330032B11Rik	Zfp521
Mtap7d1	Olfr825	Rassf7	Tnfrsf1b
Uts2	Mir10b	G730013B05Rik	Pphln1
2810405K02Rik	Gm5414	E230029C05Rik	Zfp646
2310079F23Rik	Vmn2r88	Dsg2	Thrb
Whsc2	Mia2	9230112J17Rik	Mtmr12
Nkx1-1	Tas2r124	Cdhr3	Crot
4930471M23Rik	Hist1h2ak	Gdap10	Fn3k
Amtn	Olfr206	Fgf5	Nop14
LOC101055802	Olfr806	Gm20257	Pax6
Cxcl15	Serpina1e	Rpgrip1	Cdkl2
Wdr66	Olfr1002	Nyx	Atm
Cct6a	Gm10619	Tmem8c	Sh3bgrl2
Cct6a	Mmp1a	Pou3f4	Hspa13
1500011H22Rik	Vmn1r34	Myh6	Grm7
1700018F24Rik	Gm10352	Htr2a	1200014J11Rik
Cyp3a25	1700034K08Rik	Prc1	Stradb
6330406I15Rik	1700125H03Rik	5730480H06Rik	Tsta3
4930588N13Rik	1700003F17Rik	Tjp3	Mettl3
1700025E21Rik	Gm773	Slc43a3	Brcc3
2410003K15Rik	4933400L20Rik	Serpina9	Mogs
Sval1	Mir1899	Plp2	Dhx32
Prss37	Mir190b	Hist1h4i	Tagap1
D6Mm5e	Nox3	Cct6b	Lrch1
Copg	Gm3259	Dnmt3b	Zbtb45
Klrc1	Hoxc12	Tdrd6	Ccnc
Klra5	Mir199b	Dsc2	Mrps15
Csda	Fga	Syt15	Dnajb9
Pik3c2g	Mir181b-2	Slc9a4	Dhcr7
Bhlhe41	Atp4b	Zc3h12a	Ubac2
5730419I09Rik	Olfr808	Mpzl2	Fmn2
1700023A16Rik	1700034E13Rik	Ccr1	B3galnt1
Klrb1a	BC049730	Car13	Wapal
2900092C05Rik	Mir2861	Jph2	Dedd
C80913	Akr1c6	Gm20597	Mtx2
Dbx1	A1bg	Ccrl2	Gas8
Lass3	Ly6f	Pitx2	Ibtk
3200002M19Rik	Ankrd1	Msc	Atpaf1
Art2b	Habp2	AW112010	Cpped1
2900092E17Rik	Sun5	1700110I01Rik	Zfp746
Jmjd5	Sucnr1	Cks1b	Bcl2l13
Fam24a	Sdr16c5	Pilra	Slc7a6os
2010110P09Rik	Hemgn	Mslnl	Flad1
Scnn1b	Cd40lg	Ccdc69	Rbm27
Eras	1700080E11Rik	Pbld2	Stk38l
Ctag2	Cd207	Rel	Gtl3
2610029G23Rik	H2-M11	Wdr27	Nfe2l2
4930513O06Rik	Hsd3b5	Stc2	Atox1
Amelx	Prl3a1	Gm13031	Cript
Asb9	Mup4	Mms22l	Abhd13
Kir3dl1	Olfr975	A330069E16Rik	Mfsd10
2410022L05Rik	Znrf4	Tbc1d10c	Mctp1
1700018L24Rik	Olfr891	Gbgt1	Pdf
AI316807	Actrt1	Nsun3	Tob1
Myst3	Olfr1440	4933406C10Rik	Nop2
Cnot7	Olfr981	Glipr1	Clpb
Klhl2	Tprg	Stard6	E2f6
AA960436	Olfr429	A730056A06Rik	Whamm
1700018B08Rik	Defb20	Pbld1	Decr2
Fam125a	Olfr466	Adra2b	Tnfrsf19
Cmtm1	Olfr1124	Pax3	Armc9
Maml2	Olfr1284	Cyp4a30b-ps	Slc4a7
1700054N08Rik	Olfr1494	Fam129a	Neurod6
4930510E17Rik	Actrt2	Gabrr2	Usp25
Acrv1	Olfr1262	Fam154b	Gtpbp3
2310046O06Rik	Gpr87	Muc1	Cyp2d22
Cldn18	Cib4	Gins2	Slitrk3
Mtap4	Defb37	Ldoc1	Fam160b1
Cdhr4	Cyp3a44	Ttc22	BC017158
Glt25d2	Ctsj	BC055324	Ugt8a
Gm106	Taar1	G630025P09Rik	Ptpn9
1700065I17Rik	Defb21	Gm4787	Stk35
1810008A18Rik	Olfr1350	Irf4	Vps45
Accn4	Vmn1r215	Slc4a11	Fip1l1
Abhd10	Tas2r102	Brca1	Phospho1
Slc9a10	Olfr397	Vmn2r87	Idua
Magea4	Vmn1r80	Naif1	Mrpl30
1110038D17Rik	Olfr328	Nxph2	Thsd7a
BC034090	Olfr933	Scin	Frmd8
Mtap9	Vmn1r71	D730005E14Rik	Dab2
4931417G12Rik	Olfr384	Gm9833	Cby1
Gm239	Tcl1b2	Gm5531	Colec12
4732418C07Rik	1700029P11Rik	A130049A11Rik	Ccdc39
2010321M09Rik	Olfr1158	Dbf4	Bcap29
Skint2	Olfr535	Sp5	Agk
D630042P16Rik	Olfr1387	Pax8	Smndc1
4930556J24Rik	Olfr532	Tnfrsf11b	Zswim6
C630004H02Rik	Cyp4a32	Tex15	Zfp322a
Klraq1	Olfr18	Atp6v1c2	Dvl2
B3galt1	Cyp2c66	Slc25a24	Cbs
BC031353	Olfr461	Cd101	Psme2
Fam176a	Olfr1140	Nuf2	Slc25a37
AW146020	Vmn1r223	Foxm1	Ercc3
Ubd	Vmn1r194	Wnt2	Dpp7
3110056O03Rik	Mrgprx1	Ccdc110	Arhgef33
Mid1	Rnf186	Best1	Pycr2
4930547N16Rik	Olfr444	9430038I01Rik	Prps2
Ssx9	Ifna12	Tmem82	Nxpe3
1600014K23Rik	Olfr678	Agmat	Enoph1
Vmn1r172	Olfr676	Tnfrsf13b	Naa30
1810020D17Rik	Olfr1309	E230016K23Rik	Erlin1
4930480E11Rik	Olfr1249	Rhod	Zfp329
Osta	Olfr1182	Fam181a	Ngly1
Supt16h	Olfr1054	Tbx2	Prr18
C030046I01Rik	Olfr1019	Insl5	0610012G03Rik
Acta2	Gm11595	BC064078	Dcx
9930023K05Rik	Tcl1b4	Tnfrsf14	Prmt10
B230312A22Rik	Gm14744	Arhgef39	Usp42
BC067068	Lce6a	2610305D13Rik	Syngr2
Fam122c	Gm614	Lpin3	Ift46
Gm98	Gm17689	Tmem40	Nphp4
2810432D09Rik	Gm8439	Htr1b	Il34
Cd200r3	Vmn2r82	Aanat	Kdm6a
Ng23	V1rd19	Dram1	Sumf1
Slc26a8	Gm4975	2700046A07Rik	Rnf170
Tbc1d21	Vmn2r39	Tbx3	Tmem43
Mudeng	Gm20581	Mybl1	Exoc4
6720456H20Rik	Gm4850	4931406H21Rik	Mfsd5
Fam82a1	Olfr1010	2310069G16Rik	Capn1
1810006K21Rik	4930412B13Rik	Ucma	Sap30bp
Fam70a	AI646519	Bmp5	Pnmal1
BC032203	5730460C07Rik	Gm9079	Glce
Olfr6	Gm6116	Dll4	Slc25a17
Eif2c2	1700047L14Rik	BC052688	Chst15
Tmem188	D7Ertd143e	Sox3	Alg1
Tmem149	Olfr46	Fcgr4	Pdcl3
Trpv5	4930483K19Rik	Fcrl6	Nfyb
4930549C01Rik	1700030O20Rik	Mypn	Pik3ip1
Cst13	4930564G21Rik	Colq	Zfp770
Fer1l6	1700003P14Rik	Gbx2	Adam17
Spaca5	4930572O13Rik	1700008J07Rik	Tmem199
6330439K17Rik	Krtap6-2	1600029O15Rik	Cep97
Banf2	AU016765	Slc2a10	Ctso
4933407H18Rik	D730045A05Rik	Casp4	Dnpep
Muc3	Gm14347	Txlnb	H2afv
Taar9	Prl8a9	Oas1a	Atad2
Ccdc21	4930404A10Rik	9530059O14Rik	Cntrob
1110021L09Rik	Il31	Slc22a21	Egr4
BC030499	Trem1	Ccdc122	Sgce
H2-DMa	Olfr961	Hdx	Med20
Prosapip1	Olfr1143	Smpx	Gpatch4
Arpm1	Gm11565	Rln3	Zadh2
BC017647	Gm20408	Gm6297	D930016D06Rik
2810002N01Rik	Olfr339	Hyal3	1810030O07Rik
Adh4	4930554C24Rik	Gnrh1	Lamb2
1110003E01Rik	C87499	Efhc2	Gorasp1
Tmem156	Olfr525	Kif20b	Tfdp2
Nhedc2	Triml1	Gm3604	Ell
Atp6v0a2	Olfr544	Tbx21	Zbtb44
2010002N04Rik	Olfr742	Hhipl2	Zfp180
4921517L17Rik	Fbxw22	Ano2	Fam63a
D030016E14Rik	Ces2h	Ccdc146	Ttyh2
4933403F05Rik	2300005B03Rik	Plscr2	AI836003
Tmem181a	Mir34b	6330409D20Rik	Mbtd1
BC088983	4930573O16Rik	Mak	Stard8
Hoxa9	Fabp1	Dnase1l1	AI597479
Accn3	4930528P14Rik	Slc5a1	Thoc3
Galntl4	Prhoxnb	Nkapl	Eif2ak3
Serpinb9f	Crp	Traf5	Taf4a
BC057079	Gm4303	Ccdc11	Nup133
Fam70b	4930518P08Rik	Rbks	Lrch4
Catsper1	Mir3081	Gpr52	3110043O21Rik
1110054O05Rik	Ces1b	Syce2	Mmgt1
Gm9766	Doxl2	Ankrd34c	Rit1
AI481877	Gm11985	Gm410	Ndst3
Cyp3a16	1700030M09Rik	2210404O07Rik	Dcbld2
Mbd3l1	Defb43	Ifi27l2a	Sec23b
Txndc8	Defb7	Bcl3	C2cd3
Fam125b	H2-M10.2	Prokr2	Larp6
Nlrp6	Ms4a5	Fgf16	Nipa2
Sema6c	Mlana	Gm13845	Hdac1
Prl3b1	Apoc2	Nlrp10	Ctps
Myst2	Prss28	Tceanc	Rrp12
6330407J23Rik	Klk4	Crabp1	Kif17
Supt3h	Gast	Cyp39a1	Bloc1s1
Cldnd2	Lect2	Cnr2	Rbpj
BC066135	4930578I06Rik	Fam83d	Alyref
Pgcp	4930415O20Rik	Myo1h	Fam174b
H28	Dmrt1	Emilin3	Xpo5
Orm1	Olfr1026	Smpdl3b	Ezr
Spata16	Vmn1r75	Tnfsf9	Utp14a
BC046331	6030498E09Rik	Depdc7	Eid2
Tusc3	Zscan4c	Slc25a47	Adck4
Fam100a	Olfr1301	Arhgef16	Cept1
Fam190a	Olfr25	Pyhin1	Prdm8
C330006K01Rik	Olfr1029	Bcl2l12	Mrps27
Fam40b	Olfr12	Ccdc116	Ugdh
5730528L13Rik	Olfr1510	Bfsp1	Nob1
Defb5	Vmn2r10	Riiad1	Nov
4931408A02Rik	Olfr1436	Eppk1	Nt5c3
LOC101055924	4933402N22Rik	Col9a1	Pde9a
Klhdc5	Olfr437	St6gal2	Agfg2
Wfdc5	BC100530	Ager	Hmgcl
4933424B01Rik	Spint3	Hsd17b1	Gsta4
Gzmg	Olfr1090	Vsig2	Nkrf
C030048B08Rik	Krtap1-3	A230056P14Rik	Dock6
Havcr1	Magea8	Batf3	Beta-s
Cdh12	Olfr776	Map3k8	Fgd2
1700054O13Rik	4930572O03Rik	Krtcap3	Clcn6
Lrrc52	Gm5129	Nt5c1a	Parl
Gm885	U90926	Rad54b	Zbtb22
Tmem225	BB019430	Zdhhc23	Gfra4
BC048355	2310002D06Rik	Pycr1	Lrp4
Phc1	2210420H20Rik	Gpr156	Samd4
AI314976	Hoxd10	Lrriq1	Ust
Fam116a	Wnt8a	Sfrp4	Scaper
Tmem146	Asb17	Stk33	Flrt1
Iqcf4	1700003H04Rik	Ido1	Nfu1
Mtap7d2	Clec4f	Aurka	Asxl2
8430410K20Rik	Klra7	C8b	Ryk
Tcl1	1700023F02Rik	Tnfrsf17	Neurl1b
1700013G24Rik	D830013O20Rik	F8	Tm2d3
Serpina3g	Ceacam5	2010003O02Rik	Ercc6
Fam38b	Hist1h4b	C730002L08Rik	Smad2
Gm3402	Apol7c	Anxa1	Dpm2
Eif2c1	Rhox4a	4921531C22Rik	Kcnk6
A2ld1	Olfr123	Tlx3	Gba
D11Wsu99e	1700011E24Rik	Gpr63	Polr2f
Iapp	Olfr370	Drd5	Rims1
Khdc1c	1700022P22Rik	Snora65	Havcr2
BC057022	Olfr1218	Dazl	Dnajc1
Tmco7	Gm8709	Fam180a	Eif2s1
Lce3b	Nkx2-3	Gm11627	Atg16l2
6230427J02Rik	1700108F19Rik	E030019B13Rik	Taf3
BC024479	Ceacam15	0610040F04Rik	Zfp672
Sprr2i	Prr15l	Itgal	Lrrtm3
Sprr2d	Dhrs7c	Gab3	Snx15
Pglyrp4	Itgb2l	Ptgr1	Camk1g
3110082D06Rik	Xkr9	Espn	Prr3
Gjb5	Mir423	Igj	Opa3
1110067D22Rik	Klk1b11	Gm12522	Fxyd7
BC003266	Ms4a8a	Il2ra	1200011I18Rik
Frmpd3	Fam170a	4930427A07Rik	Ctnnbl1
Eif2c4	Klk1b1	4930523C07Rik	Plekha3
C130039O16Rik	Gm20110	Kif11	Ift52
4933432B09Rik	Cyp17a1	Gipc2	Stk10
Fam59a	Apol7d	Ankle1	Dkc1
D0H4S114	Olfr801	Cwh43	Prrg3
Olfr1370	Crct1	Pdlim3	Tulp3
Olfr648	D630029K05Rik	Pole	Zfp866
Ifnk	Slc5a4a	Erbb4	Myo1f
Tnp2	Klk1b5	Gm13305	Banf1
Pigy	Klk1b21	Gm9897	Erp44
4732471D19Rik	Klk1b24	Hs6st3	Atxn7l2
C030030A07Rik	Mir3086	Emx2os	Tut1
Olfr30	Samt1	D830030K20Rik	Gadd45gip1
6530409C15Rik	Mir702	Fgf18	Lsm4
Olfr577	Mir412	Calcr	Pex11b
Olfr187	Olfr541	Tlr6	E2f4
Olfr1342	Mir410	Il5ra	Apln
Gm9781	1700001K19Rik	Dpp4	Cox10
Gm9782	Vmn1r2	Saa4	Irf2
Fam164a	Cxcr5	Pter	Manbal
4930412D23Rik	Mir30b	Myom3	Rnf149
4930412F15Rik	Olfr1338	5430435G22Rik	Myg1
Olfr399	Mir1943	Kcnj8	Stx2
Olfr479	Glt6d1	5430427O19Rik	Tmem64
Chi3l7	Olfr155	Rasl12	Mrps23
Gm22	Vmn2r58	Cd209a	Trim11
Krtap19-4	Gm13272	Il1rapl2	Mta3
Fam75d1d	Mir1904	1110017D15Rik	Mcam
Tmem20	4931423N10Rik	Sgms2	Itpa
Krt13	Mug1	Qrfpr	Mdga2
Olfr683	Vmn2r96	Mns1	Cdc7
Olfr983	Vmn2r62	Abca17	Ksr1
Defb13	Scarna2	AU021092	Fam89b
Defb29	Cd300c	Gatsl3	Jam3
Mcart6	Adam25	2610020H08Rik	Spire2
5430405G05Rik	Vmn2r70	Ncmap	Donson
Olfr1442	Cpb2	Rtp4	Mus81
Olfr1112	Lcn8	Tmsb15b1	Tceal8
4930544O15Rik	Wfdc15b	Zglp1	Ndufc1
Fam59b	Krtap4-1	Hpse	Arhgap31
Serpinb3a	Olfr819	Gnmt	Tbc1d2b
9130011J15Rik	Gm4301	Kcna3	Frmd4b
Phf11	Olfr478	Dqx1	Uckl1
4933433P14Rik	Olfr243	Snora34	Cep76
Defb10	Olfr832	Fam71e1	Rab26
Olfr543	Mir29c	9430041J12Rik	Polr1c
Olfr545	Gm12839	4632428C04Rik	Ppfibp1
Gm1123	Vmn1r-ps103	Nostrin	Shd
Defb36	Adam26b	Gzmm	Dnttip1
Chchd8	Smr3a	4930451C15Rik	H1fx
Olfr1030	Olfr1396	Piwil2	Heatr6
Olfr711	Olfr160	Mmrn2	Osbpl3
Fam164c	Olfr31	A230001M10Rik	Csad
1810063B07Rik	Olfr1308	Lad1	Elac2
Krtap4-7	4930469G21Rik	Pir	Cacng5
Olfr1445	Mir29b-2	Taf4b	Pofut1
Fam123c	Olfr166	Crhr2	Zbtb7b
Olfr835	Mir3968	Gm6537	0610037L13Rik
5430407P10Rik	Mir1929	F5	Tada3
2310079G19Rik	Mir1900	Il7r	2700050L05Rik
Hsfy2	Wfdc6b	Nanos2	Fah
Olfr167	Gm10267	Atoh8	Slc39a1
6430598A04Rik	Mir5112	Hcrtr2	Cnpy2
1700030F18Rik	Olfr111	Mipol1	Dr1
Ifne	Mir320	AW046200	Galc
1700120B22Rik	4930527F14Rik	Otop2	Camsap3
Olfr1368	Il13	Tnni2	Ctdspl
Olfr1367	Gzme	Scel	Errfi1
Sprr3	Ropn1	2900055J20Rik	Arap3
9030224M15Rik	Fam3b	Calr3	Mettl16
Olfr610	Ms4a10	Gm1966	Mlycd
6430704M03Rik	Mip	Sytl4	Tpm4
AU021034	Ppp1r14d	Slamf8	Wdr75
Olfr1489	Cst9	Traf3ip2	Rwdd1
9930021D14Rik	Reg3g	Hs3st3a1	Uimc1
Olfr984	Gpr44	Insrr	Sirt4
Olfr1461	Ugt2a3	Trim14	N4bp2l2
Mcart1	Mbl1	Ggn	Parp2
6030422M02Rik	Olfr906	Tmem74	Cpox
Ttc39d	Cyp2b9	Zan	Wbp1
Sprr2h	Oosp1	Npc1l1	Nt5c
Adam20	Cyp2c37	B130034C11Rik	Islr2
Olfr1412	Olfr1032	C130036L24Rik	Lims1
2310010M20Rik	Olfr1031	Ammecr1	Pknox2
BC046404	Cox8c	4921515E04Rik	Mkks
Olfr518	Olfr1426	Oacyl	9630033F20Rik
Gm13078	Lcn6	Naip6	Yipf5
Olfr1352	4930526D03Rik	9030612E09Rik	Lrfn1
D9Ertd402e	Olfr735	Ccdc96	Wdr4
Pkd1l1	Olfr71	Kcne2	Usp30
Olfr218	Olfr231	Calca	Dzip1l
Fam54b	Vmn1r179	Lilra5	Rimkla
Enpp7	Lcn10	Gm13293	Adi1
0610010O12Rik	Olfr736	Zbtb3	Sos2
8030474K03Rik	Olfr350	Pla2g5	Snx4
Olfr1341	Defb6	Aspdh	Ccz1
AI646023	Olfr697	Anpep	Ap4s1
4832428D23Rik	Vmn1r15	Egf	Psmd5
1110002N22Rik	Olfr1413	Bambi-ps1	Olfm3
Zfp295	Olfr345	Igfbpl1	Zfp12
Olfr1020	Olfr54	Trpm6	Wdr61
Msgn1	Olfr1193	Chrna6	Mb21d2
4921510H08Rik	Olfr116	Kifc1	Akr1b3
Olfr1151	Olfr924	Chek1	Pik3r4
Olfr432	Tex28	Neu2	Shmt2
Ube2dnl2	Cyp2j11	Enkur	Cables1
D330028D13Rik	Igfl3	Cubn	Usp35
Olfr1052	Pramel3	Ppef2	Ddx10
Olfr65	Olfr1428	Mocos	Rabgef1
Vmn1r54	Olfr1321	Gm15645	Pcsk6
Antxrl	Rhox9	Gpr111	Bhlhe22
Olfr139	Vmn1r44	Aqp7	Slc50a1
Klhl34	Olfr1279	Tekt1	Tbc1d19
Heatr8	Sult3a1	Fbxw10	Agxt2l1
Krtap3-1	Olfr692	Trpv6	Gnl3
Vmn1r74	Olfr669	Tmsb15b2	Pnpla3
Olfr26	Olfr659	Ak7	Pgam5
LOC101056131	Olfr633	Samd3	Zfp653
D19Wsu162e	Olfr583	BC006965	Capn10
Olfr685	Olfr551	Adm	Ift140
Oog4	Sult2a3	Dmbx1	Cdc40
Serpinb6d	Gm815	Rasgrp4	Heatr5b
Ang2	Olfr1277	Ccdc138	Gmcl1
Olfr1093	Olfr1085	BC021767	Phf8
9230110F15Rik	Gm13124	1810020O05Rik	Exosc9
Cypt4	Gm14743	Grp	Wdr60
Olfr49	Ear10	D330050G23Rik	Pigo
H2bfm	Vmn2r79	Neurl2	Rrs1
Olfr1324	Vmn2r109	Crlf1	Extl1
Olfr1153	Vmn2r56	Dnaaf3	Llph
A930001N09Rik	Olfr1380	2310042D19Rik	Timm50
Tas2r126	Vmn1r124	Wnt2b	Rfc2
Krtap4-13	Olfr491	Klhl14	Gdpd1
Olfr843	Vmn2r25	Gm10433	Grasp
Ranbp3l	Olfr1297	D630045M09Rik	Pepd
6530418L21Rik	Olfr50	Cd200r2	Trim23
Defb15	Olfr1281	Cdca7l	Zfp579
Olfr938	Olfr382	Plscr1	Rae1
Duxbl	Olfr705	Ppl	Cxadr
Cypt3	Vmn1r89	Eaf2	Rasa2
Gja3	Gm16442	9230114K14Rik	Ruvbl1
Olfr1336	Gm10100	C1rl	Spg11
Hmgb4	Olfr944	Cstad	Tmem18
Olfr435	Olfr251	Gpnmb	Spp1
Vmn1r26	Gm1631	Ccdc109b	Trappc5
D4Bwg0951e	4930441J16Rik	Gm19345	Dhps
Hdhd1a	4930442J19Rik	Bhlha9	Zfp330
2810453I06Rik	Gm7977	Htr1d	Mrps12
Olfr223	Gm5549	Palld	Tm9sf1
Olfr722	2210414B05Rik	Gm16576	Eya3
Yjefn3	Gm12505	Henmt1	Cd74
4930557A04Rik	Cyp4a29-ps	Lrrc51	Tcf7l2
Olfr398	AA792892	Ceacam20	Bbx
Zg16	1700095B10Rik	Maff	Tmem8
Olfr1183	1700060C16Rik	Naalad2	Tjp2
Olfr1404	4930479M11Rik	Rhox8	Elof1
4933407P14Rik	Gm5627	5930430L01Rik	Pkn2
Hist1h1a	1700064J06Rik	Cox7a1	Tspan4
Gm962	Gm10818	1700063D05Rik	Pde6d
Lce1h	1810053B23Rik	P2rx3	Gid8
Zfp161	Gm10510	Psmc3ip	Rimklb
Tmem239	1700025K24Rik	Pla2g4c	Phlda3
Olfr27	Gm4719	9330188P03Rik	Nit1
Olfr1361	4933401B06Rik	Ikbke	2610008E11Rik
Olfr1318	4933400A11Rik	Pcdhb8	Hdac10
Olfr250	Oog3	9130017N09Rik	Shkbp1
Gja8	Olfr972	Slc6a2	Ints8
Olfr728	Cyp2t4	Rassf6	Nmt2
Olfr622	Nlrp4a	Car9	Ipmk
Akap4	Cyp2b23	1700040L02Rik	St3gal1
Olfr430	Scgb2b24	Il1a	Polr3a
Nhedc1	Tas2r139	Gm12250	Il33
Fam176b	Prss51	Gucy2f	Akap1
Olfr809	Gm4745	Omd	Tmem161a
Fam123b	Olfr2	Asprv1	Suco
Olfr1378	Olfr646	Rhbdf2	Ctnnal1
Gpr18	Olfr1307	Foxd1	0610007P14Rik
Hamp	Olfr1038-ps	Psmb11	Sgpp1
Olfr807	4930470P17Rik	Fzd4	Ss18
Olfr1323	Pldi	Ung	Dnajc16
A830093I24Rik	Gsdmc	Gm14057	Adc
0910001L09Rik	Olfr1423	Gm14446	Utp20
Gm9846	Gm5779	Zfp677	Atg4c
1700019N12Rik	Mir5131	Emcn	Csf3r
Fam100b	Hdgfl1	Dapk2	Lgr4
Sprr2f	Lce1c	Proca1	Csnk1g1
Defb19	Olfr747	Lat	Fam175b
Mrgpra1	Gm5771	Ccdc17	Ifi27l1
Ccdc75	Cela2a	F9	Grpel1
Ism2	G6pc2	Cenpe	Fcgrt
2310061N02Rik	Vgll1	Trim7	2510039O18Rik
Plekho2	Prame	Pcdhb13	Parg
Olfr164	Tespa1	Scarf1	Chm
Olfr1395	Olfr513	AA986860	Gsr
Ear14	Olfr272	Gm13308	Larp7
Olfr419	Prr9	Ccdc102a	Asb6
Fam75d1a	Taar2	Rsg1	Ttll1
Fam18a	Prl2b1	A930016O22Rik	Zfp146
4933403G14Rik	Arrdc5	Zfp595	Fam129b
Vmn1r231	Olfr665	L3hypdh	C77370
Kcns2	Olfr142	Ngf	Ccdc41
D330012F22Rik	Gm19583	Tnfsf13	Zfp131
9130014G24Rik	Olfr837	Cklf	Lrp12
Rhox11	Olfr75-ps1	Asb11	Klhdc8a
Tas2r105	1700022A22Rik	Clcf1	Ccdc64
2310047B19Rik	4930483J18Rik	Tstd1	Ero1l
A930005I04Rik	1700030A11Rik	Gm3230	Pcsk7
Trap1a	Prf1	Nhs	Nenf
Olfr1184	Mcpt2	2310040G24Rik	Acvr2a
Crebzf	4930562C15Rik	Dsn1	G6pdx
Olfr974	Dnajb7	Strc	Atic
Olfr414	Defb4	Tnni3	Mkln1
Ysk4	Vmn2r108	Ccdc162	Naga
Ubqln3	4933417A18Rik	Top2a	Rap2b
1810063B05Rik	4933425L06Rik	Chrna2	Eps8
Vmn1r73	Foxi2	Gm20362	Gmpr
1700025K23Rik	Gm5346	Ism1	Ppp1r8
1100001G20Rik	Apcs	Ccbe1	Coasy
4930564D02Rik	4930448C13Rik	Dusp27	Fabp3
Krtap19-5	Gm11567	Dera	Raver1
Rhox2a	Sohlh1	Fam72a	Mrpl49
Vmn2r72-ps	Hist1h2ba	Frrs1	Kcnma1
1700011F03Rik	Gpha2	Slc22a3	Ankra2
Prss58	Tspy-ps	Acot6	Asb1
Tlr11	H1foo	Ncaph	Trib2
Fam165b	Lce3c	Tcte2	Zfp639
Olfr901	Gm12238	Clec2d	B930041F14Rik
1700029F12Rik	1700016H13Rik	Fam161a	Mbd1
1110012J17Rik	Olfr520	Kcnj13	Eif1a
Dnahc3	Lalba	Hspb3	Tmem110
Arl13a	Gm12830	Cxcr4	Kdm2b
Defb34	Ms4a4b	Gm13304	Zfp771
Olfr851	2310057J18Rik	S100a11	Mccc1
Sh2d6	1700016C15Rik	Ucp3	Pla2g16
Mtap1b	Mt4	Rilp	Kank3
Klrc2	Scgb3a2	Adora2b	Tsr1
6530403G13Rik	Tas2r143	Pcdhb11	Slc35e3
Spink2	Mrgprg	Cldn26	Tm2d2
Wdr69	4930563D23Rik	Adcy4	Spata2l
9030619P08Rik	Tas2r113	Ccl12	Rasgrp3
A830005F24Rik	Ces1c	Angptl7	Parn
Spaca3	Olfr138	Rsl1	Cxxc4
1190005F20Rik	Olfr1465	Mx2	Mut
Olfr1013	Olfr76	Lrrc32	Grid1
Rdh8	Olfr291	Neil2	Pdgfb
Defb38	Psg26	Ptges3l	Jmjd6
Olfr744	Vmn2r30	Gbp9	Wdr35
Bcl2a1c	Gm14548	Mir5109	Rnf215
Gpr112	Clec4g	Lbp	Sc5d
Ostb	Defb25	2610035F20Rik	Ak2
Gm5142	Olfr1305	A330076C08Rik	BC090627
Ang5	Olfr1223	Gm15455	Tmpo
Fbxw14	Kcnmb3	F10	Ext2
Nlrp9a	Vmn1r62	Ripply2	Rnf152
4831426I19Rik	Vmn2r102	Hoxb6	Xpnpep1
O3far1	Ifna5	1700096K18Rik	Mmab
Sprr2k	Gm13546	0610007N19Rik	Nup205
Olfr481	2200002J24Rik	Ccdc144b	Pnkp
Prl14l	A430071A18Rik	Lum	Gtf2ird2
Lce3a	4931403G20Rik	Asb4	Ncf2
Olfr450	Vmn1r207-ps	Cldn1	Mrpl50
Cpa1	Gm4251	Cdnf	Sorbs3
Olfr308	4930449E01Rik	Foxf2	Uvrag
Olfr1500	Svs4	Gm17762	Hook2
Dub1	Gltpd2	Egflam	Capn3
Defb42	T	Myh15	3110047P20Rik
Olfr1535	C86695	C130026L21Rik	Tcf12
Stfa3	A530006G24Rik	5830415F09Rik	Pspc1
9430031J16Rik	5730416F02Rik	Pgam2	Zfp592
AV320801	Prss52	Gm14431	Slc35b1
Sprr2e	Gm6772	9930012K11Rik	Timp4
Spink6	4930595M18Rik	Syt10	Zkscan1
Klk15	Otc	Slc2a9	Acbd6
Prl2c5	Cryaa	Amhr2	Plod1
Rnf212	Dmrtc2	C1ra	Cdkn2d
Mtap6	Olfr165	Gm16596	Stx3
2810422J05Rik	Olfr522	Eya4	Nadkd1
Olfr305	Olfr605	Pkn3	0610009O20Rik
Hba-x	Olfr472	Gm11974	Zfp281
Hmcn2	Gm15070	Cort	4931406P16Rik
Gm9979	Vmn1r237	Armc3	2410015M20Rik
E330017A01Rik	Apon	9430037G07Rik	Rprm
Olfr967	2510003D18Rik	Grin3b	Nfya
1700008P20Rik	Klrb1	Ccdc24	Copg2
Gsdmc3	Sly	Tead2	Ecd
Olfr357	Gm15987	Ndst4	Fcgr1
Abhd16b	Avpr2	Phox2b	Axin1
Plac1l	Vmn2r61	Kcp	Ppm1m
Gm97	Serpinb10	Zwilch	Ppp1r17
Olfr378	Gpr110	Slc12a8	Spred2
1700008F21Rik	Gm2447	Kcnmb2	Klhl12
Olfr1322	Cnfn	Aim1	Osbpl11
Uts2d	Iqcf3	Rnf223	Kcnh1
Olfr324	Krt33a	Gm10125	Vprbp
Krt72-ps	Krtap13-1	Chodl	Pomt2
4930572J05Rik	Ascl3	Spag6	Gucy1a2
Krtap7-1	Ovol1	Ccdc113	Trim27
Jakmip3	Aadac	Klf8	Syt16
Gm4559	C030007H22Rik	Cyp2j13	Map3k3
Immp2l	4930451I11Rik	Hoxb2	Smcr8
Olfr315	Olfr366	Cd79b	Fundc2
Olfr919	Slc5a4b	Dnali1	Gzf1
Hamp2	F830045P16Rik	Lipg	Dmpk
1700010B08Rik	Gm4884	AI662270	Zfp346
Olfr297	Olfr1311	Tpx2	Sgpp2
A430084P05Rik	Olfr1137	Pm20d1	Aldh4a1
Prss2	Gpr132	Pthlh	Smurf2
Olfr10	Timm8a2	Prr11	Vps33b
Prl3d1	Itih4	Gm2061	Atf5
Krtap19-9b	Prg2	Gm10408	Zfp71-rs1
Ceacam13	Ttll2	Klf5	Foxo4
Olfr1028	Hist1h2bm	Bmp4	Emg1
Vmn1r192	2310069B03Rik	Lilrb3	Slc45a4
Dub2a	Gimap7	Ednra	Ikzf1
Olfr948	Fgf21	A430035B10Rik	Lysmd2
Olfr347	2900093L17Rik	Mmp11	Sec22c
Dcpp3	Retnlg	D430036J16Rik	Rbm26
Olfr591	Gm4598	2010002M12Rik	Fkbp9
Vmn1r177	Bpifa6	A630001G21Rik	Wdr45
Vmn1r48	Mir3106	Bcl6b	Ythdf2
Vmn1r37	Mir5100	Trpc5	Sugt1
Krtap16-1	Mir30c-1	Scube2	Tmem55a
Vmn1r53	Mir33	Cyb5rl	Efnb2
Gm5567	Gm5935	Sp140	Srgap1
Olfr1186	Scarna3b	Bicc1	Cfp
Spna2	Mir26a-2	Gramd2	Utp15
Olfr668	Gm14781	Gm16701	Slx1b
Olfr1446	Gm6370	Ston1	Ostf1
Vmn1r181	Gm13271	Pnldc1	Recql5
Vmn1r12	Tmem210	Prr22	Xrcc1
9530008L14Rik	Marcksl1-ps4	Flt4	Ankrd32
Defb35	Mir1932	Mettl4	Mob2
Olfr818	Tcp10c	Inca1	Zfp266
Vmn1r82	Gm13290	Emp3	Tbr1
Krtap6-1	4930465A12Rik	Klc3	Nom1
BC017612	Gkn2	Oas1c	Crybb1
Olfr746	Gm10436	Cldn2	Kcnip1
Olfr1126	Gm4312	Rdh9	AI854703
Olfr66	4930563M20Rik	D830031N03Rik	Grin3a
Olfr506	Mir540	Lipt2	Cacng8
Tas2r138	Spink14	Fcrl1	Lrrc8d
Prp2	Agxt	1810014B01Rik	Gtdc2
Krt6a	Vmn2r53	3000002C10Rik	Rfx5
Krtap21-1	Snora2b	Layn	Mettl7a1
Vmn1r64	Mir130b	Cd8a	Nop58
Olfr869	Olfr1383	Fam89a	Alkbh6
Pip	Vmn1r59	Socs4	Mmadhc
LOC100504180	Krt4	2700070H01Rik	Klhl13
AY761184	Snord93	Klhl15	Plxdc1
Olfr875	Mir96	Fbxo5	Idh1
Speer4f	Vmn2r8	1110019D14Rik	Fhod3
Olfr58	Mst1	Ptprh	Sdhaf2
Gcap14	Olfr169	Mettl15	Fkbp5
Gm11937	Mir1960	Msr1	Ptpn12
Olfr331	Fhl5	Ttc21a	Fbxl2
Olfr146	Mir3096b	Gm5468	Nfs1
Olfr952	Ms4a3	Abcc12	Pik3c2a
Usp17l5	Psg22	Arl5c	Srm
Klk1b9	Olfr524	Plag1	Cluap1
Rad51l1	Cyp4f40	Sypl2	Ercc4
Olfr698	Vmn2r101	5330426P16Rik	Elk1
Olfr1504	Try5	Gpx8	Hivep3
Il28a	Ceacam-ps1	6330415B21Rik	Ass1
Olfr814	1700039E22Rik	Gm10789	Ndufaf4
Krt40	Efcab8	Crip3	Irf5
Gm13084	Vmn2r43	4930432K21Rik	Snrpd1
Gzmd	Reg3d	C3	Snrnp27
Olfr224	Olfr290	Rplp2-ps1	Aida
Olfr295	Mirlet7f-1	Bche	Tmem234
Olfr427	Mir222	Pcdhb15	Srp19
Olfr1014	Olfr631	2410004P03Rik	Mthfsd
Olfr979	Mir1247	Cd248	Parvg
Olfr248	Vmn2r33	Lefty1	Tbc1d5
Olfr314	Snord34	Pla2g2d	Zfp513
A830007P12Rik	Gm15698	Gkn3	Tdg
Olfr935	Olfr1347	Mybl2	Rmnd1
Rhox3e	Clca4	Gm14288	U2af1l4
Krtap8-1	Adam26a	Ccdc15	Cacfd1
Gm7361	Olfr866	BC061194	Zfp949
Rnase11	Olfr739	Iqck	Cdk18
Stfa2l1	Olfr502	Ovol2	Kctd20
Olfr108	Olfr320	Bmp3	Cep110
1700019M22Rik	Vmn1r27	Zfp429	Bckdhb
Olfr1385	Olfr1271	Mndal	Trappc4
Olfr767	Gm12169	Ccdc153	Gnaz
Olfr826	A630076J17Rik	Haao	Fbl
Olfr960	Olfr805	Kctd16	Abcb10
Olfr603	Mir684-1	Cntn5	Tnks
Prh1	Tcstv3	Gm9776	Tmem14c
Olfr119	Mageb4	0610009L18Rik	Dhx8
Olfr235	Vmn1r66	Cd46	Bckdk
Olfr193	Klf17	Fbln7	Vcl
Defa26	Vmn2r107	3830408C21Rik	Faf1
Hist1h2aa	Cela3b	Traf1	Grin2d
Amd-ps3	Gm1140	Ccdc18	Dcaf15
Olfr504	Skint6	Samd11	Smchd1
Sip1	Tm4sf20	Guca1b	Tram1
Olfr1371	Zfp42	Hoxd3	Triobp
Klk1b22	Cyp19a1	Zfp618	Sla
Spink7	Olfr97	Mettl20	Aar2
Defa17	Prss42	Mcm10	A830018L16Rik
Tdpoz4	Cyp4a12a	Tmprss7	Slc38a7
Cyp2a12	Vmn2r98	Lrrc9	Rfx7
Olfr1034	2010003K11Rik	Trim16	Zfp467
Trim5	AU015228	Siglec1	Vps72
Olfr171	Gm2176	Sgol2	Acbd3
4930522H14Rik	Vmn2r91	Zfp455	Myl12a
Olfr715	Gm6432	Slc2a12	Fstl1
Olfr726	Hnf1a	Ly9	Plekhm1
Olfr1418	Adh6a	Wfikkn2	Crebl2
Olfr881	1700006F04Rik	5730559C18Rik	Mrpl42
Ang4	Mir3067	A230065H16Rik	Pop5
Olfr175-ps1	Mir27a	Wnt6	Zfp142
Gm14511	Mir190	Chia	Pprc1
Krtap19-1	Mir208b	Slc6a12	Hrsp12
Vmn1r35	Mir335	St6galnac2	Mrpl28
Tmsb15a	Mir654	Sec16b	Chchd6
Prl7c1	Scarna9	Mthfs	Mrps33
Il28b	Gm11437	Stox1	Ehmt1
Olfr503	Olfr325	Oas1b	Wdr41
Vmn1r52	Gm364	Col14a1	Gstz1
Olfr530	1700015G11Rik	Fam160a1	Rabl2
Vmn1r222	Ppp1r2-ps9	4930426D05Rik	Pisd-ps2
Gm5382	Olfr1176	Trdn	Ccdc88c
Olfr1337	Mir1264	Dnahc7a	Ltk
Gm10094	Zfp957	Gpr135	Nab1
Olfr47	Cryge	Ido2	Fdxr
Olfr1168	Reg3b	9330162012Rik	Ddx49
Gm600	Hist1h2ah	1700009P17Rik	Tceb3
Vmn1r219	Lce1f	T2	Rnf19a
Csn1s2b	Trim60	Fancb	Sap130
Olfr871	Mir380	Gpr64	Pou2f2
1810013D10Rik	Ttc23l	AI607873	Mcts1
Olfr373	Tph1	She	Slc1a6
Vmn1r78	Ctf2	Rbpms2	Grm2
Olfr845	Snord110	Kctd12b	Ier3ip1
Olfr68	Hist1h4j	Stra6	Coq5
Vmn1r46	Mir486	Hilpda	C330007P06Rik
Olfr1036	Hspb9	Mfsd7a	Rasa4
Olfr126	Prl8a1	Corin	Dpy19l3
Olfr1204	Krt36	Zc3h12b	Kat2b
Ces2c	Prl8a6	3632454L22Rik	Gne
Vmn1r214	Prl7d1	Siglec5	Nr4a2
Gm10104	Prss21	Vegfc	Psmb10
Defb39	Sbp	Pigw	Slc4a1ap
Serpina10	Cyp2c39	Zfp459	Cenpc1
Gm14851	Lyg1	Gm14306	Mier1
4932415M13Rik	Hyal5	Espl1	Rpl22l1
Olfr285	Pax4	Hist1h2bg	C1d
Olfr294	1700012A03Rik	Nmnat3	Pitrm1
Obp2a	1700034O15Rik	Clspn	Zfp414
Defb45	Tas2r103	Zfp69	Agps
Olfr569	1700080O16Rik	Efcab7	Rab11fip2
Ear6	Fshr	Chrna10	Lhfp
1700061J05Rik	Guca2b	Acad12	Ikbkg
Il28ra	Prss29	Ascl1	Samhd1
Mageb1	Zswim2	Ifi203	D19Bwg1357e
Olfr395	Nlrp4c	Zfp879	Mrc1
Prl3d3	Tmprss11bnl	Pparg	Aifm1
Olfr1373	Noxa1	Gpr161	Tssc4
Olfr170	Hrh4	Wdr62	Jakmip3
Olfr1129	Klk1b16	Lgr6	Rnf31
Fbxw24	Svs2	Zfp184	Cdk7
Gm11562	Olfr923	Gm8615	Spag5
Olfr1285	Olfr649	Spata1	Lig3
Gm10113	Olfr827	Samd9l	D1Ertd622e
Olfr1505	Olfr578	Slc45a3	Ppp1r3c
Dub1a	Krtap4-16	Alox12b	Cd82
Dgkk	Vmn1r68	Gpr179	Ccdc32
Krtap6-5	Olfr686	AU022754	Vps25
Olfr304	Krt31	Wdr31	Tmem41b
Olfr516	Olfr982	Plk4	Suv420h2
Ctrc	Olfr788	Nmnat1	Nr2f6
V1ra8	Olfr348	Zfp558	Dpm1
Scgb1b2	Krt82	Nrg1	Pofut2
Vmn1r178	Sprr2b	4921504A21Rik	Ppp1r14b
Olfr195	Olfr986	Isg15	Nudt18
Cyp2c67	Olfr424	Clec4a1	Nbl1
Olfr44	Olfr371	E030019B06Rik	Snrpd3
Hist1h2bk	Hbb-bh1	Polq	Tmem189
Lypd4	Olfr198	1700102P08Rik	Lrrtm1
Prl3d2	Olfr813	Plcxd3	Erh
Prss1	Rdh19	Mmel1	Xylt2
Olfr1206	Try4	Btbd16	0610031J06Rik
Olfr527	1700013H16Rik	Zic5	Wdr5
Ssxa1	Ifng	Cdk2	Tesc
Ces2f	Vmn2r81	Clec7a	H2afj
Sval3	Olfr394	Ptrh1	Phpt1
Olfr830	Olfr1178	9530082P21Rik	Arntl
Olfr1450	Olfr310	Tcf7	Mrps9
Olfr777	Olfr127	2610203C22Rik	Prpf3
A430107O13Rik	Dppa4	Itgb7	Map3k5
Gm10081	Olfr494	Kif6	Shprh
Olfr194	Vmn1r33	Hoxb8	Apba3
Gm6406	Tas2r120	Chrnb3	Trub1
Gm14501	Olfr484	Pcdhb19	Cyb5
Klk1b8	Olfr57	Lrrc39	Ppard
Olfr480	Olfr1447	Ripply3	Ddx21
Olfr811	Vmn1r8	Zfp708	Pex13
Olfr955	4921509C19Rik	6720489N17Rik	Cpsf3l
Gm15315	Orm2	1700001L05Rik	Lhfpl2
Olfr930	Olfr1148	Fanca	Krt222
Tgif2lx2	Olfr183	Prkag3	Lrrc41
Olfr763	Vmn1r171	Gpr133	Osbpl5
Ifna13	Poteg	Ttc32	Hs2st1
Olfr945	Olfr963	Greb1	Unc50
Wscd2	Olfr559	BC028528	Acot13
Olfr800	Gm10229	1110046J04Rik	Zfp277
Zfp167	Cyp2d40	Samd5	Nlgn3
Gm1574	Csnka2ip	Scube3	Litaf
Olfr666	Vmn2r73	Zfp458	Sidt1
Olfr64	Tas2r121	Airn	Ptgr2
Zfp238	Vmn1r208	Ttc25	Lrrc7
Olfr98	Tex13a	Ccdc160	Rc3h1
Magea6	Rhox7	Vsig10	Ptgfrn
Olfr508	Rhox1	Ttll9	Slitrk5
Olfr1469	Gm5592	Zfp442	Polr3gl
Olfr282	4930428D18Rik	2700046G09Rik	E130309D14Rik
Olfr1382	Olfr632	Yod1	Acbd4
Olfr862	Olfr599	Rad54l	Ift57
Olfr1276	Olfr568	Gm6682	Gabra5
Olfr1511	Olfr1246	Il1rl1	Eif2a
Zfp192	Olfr1231	Cox6a2	Fam78b
Amd2	Olfr1226	1700024P16Rik	Ift81
Olfr319	Olfr1180	2010001M06Rik	Ankrd13c
Olfr1202	Olfr1173	Plscr4	Jdp2
Prol1	Olfr73	Lrrc6	Lias
Olfr694	Olfr1160	1700088E04Rik	Metap1
Vmn1r205	Olfr1155	AF357359	Plrg1
Vmn1r13	Olfr1107	Rbpms	Rnf8
Olfr1283	Olfr1046	Fbxl7	Exoc8
4921528I07Rik	Olfr351	Nckap5	Acadl
Olfr926	Gm11570	Ifi204	Sepn1
Gm14850	Mrgpra3	Angptl2	2310047M10Rik
Gm13023	Gp6	Tinagl1	Phactr2
Hnrnpr	Klra1	Scml4	Tatdn2
Gm12666	Gm17495	Frem2	Abca9
Olfr45	Vmn2r115	2610316D01Rik	Dym
Gm11487	Vmn2r117	Htr4	Ankle2
Olfr519	Vmn2r11	Gpr149	Plekhd1
Olfr517	Vmn1r185	2810002D19Rik	Slc39a12
Olfr514	Vmn2r90	I830077J02Rik	Ttc28
Olfr467	Olfr463	Zfp72	Elovl4
Olfr586	Olfr452	Il17re	Kdsr
4921517D21Rik	Magea3	Tnfrsf23	Lrrn3
Iqcf1	Vmn1r61	Pex11a	Prpsap2
Ankdd1a	Olfr150	Vmn1r65	Hba-a1
Scgb1b27	Olfr635	Nppc	Vta1
Scgb2b27	Olfr857	Chrna3	Pcnxl4
Scgb2b26	Olfr738	Tubb6	Zfp703
Olfr220	Olfr916	1700007K13Rik	Rgmb
Olfr417	Olfr1487	BC020402	H2-T23
Vmn1r183	1700122O11Rik	Cyp3a13	Txndc9
Olfr145	Olfr385	Ccdc79	Ddx19b
Olfr872	Gm10377	Il15ra	Prpf31
Olfr870	Vmn1r72	Lipt1	Hax1
Olfr860	Ifna14	Grrp1	Taf6
LOC101055633	Olfr1471	Galnt3	Hk2
H2-M9	Gm2663	Prom2	Zfp326
Gm16223	Olfr498	Col13a1	Pgap1
Crygd	Olfr196	Pappa2	Sf3b4
Bmpr2	Olfr1298	Aqp9	Cep290
Olfr1424	AA619741	Rtp3	Lmo3
A630073D07Rik	4930598F16Rik	Mkrn3	Serac1
Syngap1	Gm10538	A630020A06	Sf3a3
Obp1b	8430437L04Rik	Tagln	Mapk7
Gm5862	9430019J16Rik	4930474G06Rik	Tbc1d22a
Xlr5c	1700028P15Rik	Fam167b	Zfp397
Clec4b2	Gm9125	Evi2b	Gusb
Speer3	1700003C15Rik	5930412G12Rik	Hltf
Spnb3	4930584F24Rik	Hmcn1	Slmo1
Slxl1	1700034G24Rik	Ddx4	Itpr2
Gm13139	5330439B14Rik	Iqub	Fsd1l
Bpifb9b	Gm4265	Cd72	Sephs2
4930430D24Rik	Gm2516	Gm3435	Rbmxl1
Gm10228	Gm16833	Pus7l	Telo2
Gm4907	4930502A04Rik	Notum	Abcb7
4930525M21Rik	1700020M21Rik	Gm10767	Myo1c
Olfr203	4933411G06Rik	Siah1b	Tubgcp5
Vmn1r43	Gm8633	Sstr4	Dcakd
Vmn1r42	1700025F24Rik	Pappa	Fam179b
D14Ertd668e	4933405E24Rik	Samd12	Chid1
Ccdc48	4930455J16Rik	Cd22	Dcaf12l1
2310035K24Rik	4930529F24Rik	Sh2d2a	Lingo3
Cma2	1700092C10Rik	Hydin	Hspa14
Gml	1700128A07Rik	Tmsb15l	Zfp280d
Rnase12	BC048602	Spag8	Tmbim1
Gm606	1700119H24Rik	Cerkl	Klf16
Gm5800	1600019K03Rik	4932418E24Rik	Nell1
Olfr458	4930404A05Rik	Ocel1	Ncapd2
Hemt1	Krtap16-3	Ccdc81	Bcl6
Olfr1280	1700066O22Rik	Hist2h3c2	Sowaha
Olfr1189	4933429K18Rik	Fndc9	Ppp4c
Olfr1188	4930592A05Rik	Adamts18	Dars
Lce1a2	Gm7030	Afmid	Gm14325
Sprr2a2	Aqp12	Cth	Ccnk
Trav8n-2	Olfr1022	Nme4	Pik3cb
Tcl1b3	Tcl1b5	Fam167a	BC005561
Gm4906	Lcn5	Serpind1	Slc25a14
Ube1y1	Tmed6	Irf7	Sp3
Prl6a1	Otud6a	Clcn5	Slc25a33
Hist1h3b	Vmn2r51	Itgax	Ifrd1
Vmn1r196	Olfr1130	Fzd10	Mrpl18
Vmn1r195	Olfr120	Nfe2l3	Sar1b
Hist1h2ag	Olfr608	Tdrd5	1810013L24Rik
Hist1h2an	Olfr561	Spata24	Acat2
Hist1h3c	Ubtfl1	Adat2	Doc2g
Olfr707	Olfr1247	Gbp2	Cad
Tspear	Gm13128	Cacna1s	Klf6
Taar3	Gm20556	Dmrtb1	Sox12
Olfr23	Gm13103	Has3	Cacnb2
4930438A08Rik	Slc22a19	Yy2	Herc4
Ccdc99	Cyp2c38	Rgsl1	Rgs12
B3gnt9-ps	Defb12	Lamb3	Orc2
Ces3a	Serpinb2	Efcab1	Tshz2
Olfr372	Gm13119	Fzd5	Ccdc85a
Tmem22	Abcb5	Slc4a5	Pcyt1a
A630095E13Rik	Cib3	Nkd2	Ralb
Rnf213	Vmn2r112	D330023K18Rik	Ap4e1
Amy2a1	9330162B11Rik	Xlr3b	Gpatch1
Olfr406-ps	0610039K10Rik	C1galt1	Arhgdig
Olfr43	Tmem139	Cideb	Psenen
Olfr403	4930511E03Rik	Trim72	Anapc7
Olfr402	Gm11426	A730020E08Rik	Pcdhgc4
Olfr401	Olfr1384	Epha3	Iqcb1
1810027O10Rik	Olfr112	Postn	Tcof1
Zfp498	4930529L06Rik	Zfp418	S100a1
Ccl26	Krt34	Star	Ttc33
9030418K01Rik	Enam	Il17rd	Plekhh3
Wfdc10	Pglyrp3	Fblim1	Commd7
Vsig10l	Olfr1497	Chst14	Esyt2
Gm13040	Olfr1152	Cass4	Parp8
C87414	Olfr902	Osr1	Per2
Fam82a2	Olfr1023	Ccdc171	Mmaa
Psg21	Olfr853	Zfp133-ps	Rbm18
Psg27	Olfr1089	Prr16	Rassf5
Sult2a6	Olfr1087	Ctcfl	Mphosph9
Sult2a2	Khdc1b	4833422C13Rik	Etv3
Vmn1r85	Vmn2r118	Fhit	Gps2
Zscan4f	Olfr476	Gm5464	Stard3
Vmn2r34	4930592I03Rik	Chrm2	Tfdp1
Olfr1121	Olfr1106	Tmem196	Fuk
Olfr1120	4930478P22Rik	2310008H04Rik	Lman2l
Olfr1115	Prop1	Ccnb2	Trmt6
Olfr1113	Gm19303	4930429B21Rik	Sox8
Gm12824	Dppa3	4933407L21Rik	Rasl11b
Gm12794	Tpte	6030443J06Rik	Asap2
Gm12689	Olfr702	Vit	Ptprg
Ifna4	Serpinb12	Trp73	Itsn2
Ifna7	Olfr1300-ps1	Pdlim1	Mrpl43
Gm88	4930583K01Rik	Nt5dc1	Cflar
Gm156	C330046G13Rik	9330020H09Rik	Mrpl45
Gm6040	4933440J02Rik	Wfdc17	Kcnq5
Defb46	Spesp1	Gpr126	Ruvbl2
Gm46	1810062G17Rik	9430083A17Rik	Rab8a
Olfr1357	Cdhr5	Oas3	Mef2a
Gm2022	4933406D12Rik	Rab39	Cyth3
Tmem90a	Ldhc	E130317F20Rik	Lman1
Gm889	Gpa33	Pcdhb14	Cdc34
Gm11397	Cd2	Myh3	Ech1
Vmn1r212	Opn5	Fzd8	Chrna4
Vmn1r209	Tcf21	Prdm5	Unk
1700010D01Rik	Wfdc8	Arhgef5	Entpd5
Gm10345	Ghrhr	Kctd14	Acsl1
Gm5941	Olfr493	Ano1	Sox2
Gm4937	Hsd3b6	Map4k1	Syt6
Olfr1320	Olfr765	Gm5148	C030046E11Rik
Rhox4e	Olfr1457	Pglyrp1	Ccnh
Rhox4b	Olfr725	Chtf18	Tfam
Gm14525	Olfr1221	Alpk2	Ptdss2
Gm94	Olfr117	Rxfp1	Kcnj12
4921528O07Rik	G6pd2	Rnf43	Utp3
Vmn1r4	Zbtb32	Gpr4	Rfc1
Gm10354	Olfr1	Mterf	Phka2
Gm628	Keg1	Epha2	Cul4b
G630016D24Rik	Csrp3	Sertad3	BC030336
Ang6	Apoa4	Gpx7	Crym
Ear1	Olfr1015	Wfdc1	Fam53b
1810012P15Rik	Olfr16	Dnaic1	Mrps25
Gm5887	Mmp10	Slitrk6	Ulk3
Gm10391	Olfr1448	Impg2	Mon1b
LOC101055794	Olfr509	Sfrp5	Mpdu1
Gm10393	Gykl1	Tgif1	Klhdc8b
Gm10394	Cyp3a11	D630023F18Rik	Ddx56
D14Ertd449e	Olfr847	Cyp4f17	Fam135a
Gm10395	Olfr342	Rnf39	Tubg2
Olfr381	Tex24	Fbxl22	Dscr3
Klra10	Olfr552	Cdh6	Hey1
Gm1679	Vmn2r94	Atp7b	Adcy8
LOC101055828	Pla2g2a	Acvr2b	Uchl5
E330014E10Rik	4930543E12Rik	Slc47a1	Dcun1d1
Gm7982	Atp1b4	Pipox	8430427H17Rik
Gm6351	Epo	Dtl	Abhd6
AW555464	4922502N22Rik	Ifit1	Impdh2
Gm7292	D17Ertd648e	Sntg2	Trpm3
Samt2	Smgc	C130021I20Rik	Usp16
Gm2016	Olfr959	Palm3	Gm14326
4933437F05Rik	2310001K24Rik	Aff2	Rpgrip1l
Gm10439	Proz	Xkr7	Peli1
Gm15107	Ces3b	C920006O11Rik	Dnalc4
Dmrtc1b	Tas2r129	Dmrta2	Clpx
Mageb2	Vmn2r113	Fbxl21	Hopx
4930428E23Rik	Vmn2r67	Exoc3l4	Yeats4
Olfr446	Vmn2r27	Phf16	Eif2ak4
Gm7347	Gm3336	Gm19461	Fam169a
Speer4c	Gm11149	Mmp28	Igfbp2
Gm9	Ugt2b1	Gulp1	Srr
Gm14819	Glipr1l1	1700001O22Rik	Osbpl7
Gm10486	Olfr136	Sytl1	Sin3a
Gm14632	Slc46a2	2610019E17Rik	Fbxo25
Gm10488	Olfr1477	Alx4	Dgat2
Gm1993	Tmprss11c	Xkr4	Zcchc2
Gm6084	Gm11747	6820408C15Rik	Dlk2
Mosc2	Gm11186	Cenpl	Jkamp
Gm1614	Chst13	Egfl6	Fam98c
Serpinb3c	BC048507	Clic5	Nprl2
LOC101055946	Calm4	9130023H24Rik	Dgat1
Gm13102	Cdx2	Slc22a13b-ps	Mknk1
Defb18	Btnl4	Pi4k2b	Rmnd5b
LOC101056089	Olfr24	Kcnu1	Gab2
Olfr1330	Gm17384	Ccnjl	Dync2h1
Olfr1331	Gypa	5730508B09Rik	Frmd5
Olfr1333	Fshb	Adamts9	Bdp1
Mup14	Tuba3b	Hs3st3b1	Hace1
Mup11	Mir192	Krt77	Ptprk
Mup7	Prss3	Map3k6	Hirip3
Olfr17	Gm12	Ptar1	Dlk1
Olfr713	Mir1942	Pmaip1	Seh1l
Olfr1532-ps1	1810006J02Rik	Gm10033	Lemd3
Olfr704	Ldlrad1	Ano5	Cnih3
Olfr703	AU021063	Nlrp1a	Atxn1l
Olfr689	Mir673	Odf3b	Rab3ip
Olfr656	1110036E04Rik	Sec14l3	Dhx33
Olfr619	Olfr1258	Aspm	Fam50a
Olfr615	Olfr61	2210039B01Rik	Dcun1d5
Olfr598	Cyp3a41b	Sostdc1	Ccnd2
Olfr596	1700060C20Rik	Rcn3	Kank2
Olfr593	Snord67	Mrgprf	Ufsp2
Olfr584	Mir340	Gan	Fbxl14
Olfr555	Vmn2r55	4930481A15Rik	Zfp276
Olfr553	Mir31	Pvt1	Pak1ip1
Olfr549	Gm10007	BC025920	Asb8
Olfr547	Syt8	Enpp6	Pnma2
Olfr521	Camp	Gpr6	D230025D16Rik
Kbtbd5	Mir376b	BC024139	Ankrd50
Gm7682	AA543401	Gm805	Samd1
Fbxw18	Gm4710	Iqcg	Kcnj11
Mrgpra9	1700125G02Rik	Zfp934	D8Ertd82e
1700057G04Rik	Ifitm5	Bbox1	Rnf115
Ces1h	S100g	Sycp2	Mrpl37
Krtdap	Mageb5	Psg28	Strada
2210011C24Rik	Ccdc172	BC021785	Pim2
Vmn1r168	Mir339	Gm715	Khnyn
Vmn1r139	5430421N21Rik	B230312C02Rik	Fam92a
Gpr77	Tpbpa	Anxa9	Col7a1
Obox5	Olfr179	Itgb3bp	Vps54
Sult2a4	Cldn13	Llgl2	Rhou
Gm15448	Ctsll3	Met	Tgfa
Gm10696	Cyp2j8	Nek2	Upf3a
2310001H18Rik	Dnajc5b	Adamts8	Cnnm3
Gm6696	Nox1	Galm	Spr
Defa-rs1	Hist2h2ab	Cited1	Traip
Defa5	Olfr60	Pcdhb10	Mrps7
Defa3	Mir26a-1	Itih2	Mbd2
Gm15292	Mir1968	Nudt15	Rpl36a
Defa-rs7	Olfr1263	Kctd11	Leprot
Defa21	Cyp2c65	9330159M07Rik	Gpr37
Defb33	BC021614	Aste1	L3mbtl2
Bglap-rs1	Fbxw19	Tcap	Slain1
Spint5	Lypd8	Slc9a7	Akap17b
4922505G16Rik	Tff3	Pfn4	Tubg1
Gm7120	Bpifa5	Paqr3	Mthfd1
Mcin	Sult1e1	Cpxm2	Ttc13
Defb28	Smr2	Mki67	Mbd5
Defb26	Tmem213	Fap	1700037H04Rik
Defb23	1700011L22Rik	Rsph4a	Tomm7
Tmem90b	Hils1	C2	Carkd
Ankrd5	Ccdc27	Sdc1	Lsm11
Fam75d1c	Tnfrsf18	Tyr	Pot1b
Cts3	Olfr1260	Tekt2	Stam
Ctsm	Upk3b	2310009B15Rik	C130074G19Rik
Olfr1314	Olfr448	Ntn5	Arrdc3
Olfr1312	Olfr1302	Mmp9	Plekhh1
Olfr1295	Olfr124	1700019D03Rik	Mfsd1
Dcdc5	Olfr1388	Gbp6	Mid1
Olfr201	Olfr1201	Tbx6	Slc38a9
Olfr199	1700020N15Rik	Fam57a	Ttc1
Gm813	Olfr1411	9430091E24Rik	Fuca2
1600012F09Rik	Tas2r109	Glipr2	Rela
Olfr1506	Csn2	Pkp3	Btbd6
Olfr48	Sry	2810442I21Rik	Mpp6
Olfr1253	Taar4	Crispld1	Rsl24d1
Olfr1251	Vmn1r86	Ptch2	Aptx
Olfr1248	Smok2b	Tnfaip8l1	Banp
Olfr1240	Olfr653	Gm9962	Ptpdc1
Olfr1232	Olfr1135	Gm3383	Tspyl5
Olfr1230	Olfr52	Esyt3	Tmco1
Olfr1228	Il11ra2	Ephb4	Slc29a1
Olfr1225	4930571K23Rik	Zfp873	Hmgn3
Olfr1216	Olfr180	1110054M08Rik	Sypl
Olfr1215	Olfr181	Lrrc8c	Zcchc7
Olfr1214	Olfr612	Zfp551	Nudt19
Olfr1208	1700027A15Rik	5033411D12Rik	Gnai3
Olfr1200	Gm10318	Eqtn	Polr3h
Olfr1197	Gm3285	Noxo1	Nvl
Olfr1196	4930428E07Rik	Zfp791	Tmod3
Olfr1181	4930556J02Rik	Sh3rf2	Apbb1ip
Olfr1167	Gm17830	Sh3tc2	Inha
Olfr1162	1700069P05Rik	2610018G03Rik	Tmem87a
Olfr1156	Enthd1	Kcnb2	Rab40c
Olfr1138	Olfr39	Plin4	Mrps5
Olfr1136	Olfr168	Lrig3	H2-Ke6
Olfr1134	Olfr172	Mei1	Gabra2
Olfr1133	Eddm3b	Ly6g6e	Vtn
Olfr1128	Atf7ip2	Cox6b2	Prkdc
Olfr1110	Ripply1	Shcbp1l	Commd3
Olfr259	Hist1h3f	Vmn2r84	Zfp354c
Olfr1109	Ren1	Mettl18	Cdkn2aipnl
Olfr1104	Mybphl	Gm11696	Irf3
Olfr1099	Calhm1	Six4	Rin1
Olfr1098	Gm6525	Gramd1c	Kdelr1
Olfr1097	Adam29	Ntrk1	Crim1
Olfr1095	Cd27	Fam60a	Tor1b
Olfr1084	Gm12409	Ky	Zdhhc14
Olfr1079	Gm8801	Smyd1	Prkar2b
Olfr228	Olfr732	Rhoj	Coq10a
Olfr1061	Hist1h3a	Klk14	Tm7sf3
Olfr1057	Sirpb1a	Loxl1	Znhit1
Olfr1051	Ugt2b34	Agbl4	Ppp1r12a
Olfr1049	Gm8579	Dna2	Cdkn1b
Olfr1048	Gm5591	Zfp119a	B4galt3
Olfr1047	Opn4	2900008C10Rik	Setbp1
Olfr1045	Hoxa10	Rest	Ecsit
Olfr1042	1700120K04Rik	Zfp808	Zfp629
Olfr1024	AI463170	Zfp773	Ccdc106
Olfr1012	Gm10639	Rpp40	Fam107b
Olfr1006	2610206C17Rik	Gjc1	H2-Q4
Olfr1000	Olfr190	Prima1	Csrp2bp
Olfr995	Olfr741	Prdm1	Myadm
Olfr988	Rhbg	Gm5083	Sema6a
Fsip2	Prl5a1	Impa2	Col18a1
4933404M02Rik	Gfi1	Fibin	E430025E21Rik
Kbtbd10	Olfr11	Cntnap5a	Gtpbp4
Olfr362	Vmn2r7	Flnc	Plekhm3
Olfr358	Olfr575	B3gnt5	Vps13b
Olfr355	Gm16381	Zap70	Ap3s1
Olfr353	Gif	C530005A16Rik	Ppp4r1
Olfr3	Slco6d1	Hdc	Slmo2
Olfr341	Olfr361	Nudt12	Acox3
1110017F19Rik	4921525B02Rik	Rab20	Cln8
Gm5465	1700123L14Rik	Igdcc3	Tbc1d8
Cyp3a41a	Zcchc13	Gins3	Pnrc2
Krtap4-6	Panx3	Exoc3l	Ogfod2
Rsph10b2	Serpina7	Zfp647	Gtf2h5
Defb48	Olfr550	Hoxc4	Spata13
Tmem92	Serpinb9c	S1pr2	Tet2
H47	Clca3	Foxc1	Rnf24
Sepx1	Acsm3	1700037C18Rik	Ctsc
1700007I08Rik	Ano9	Iqgap3	Arxes2
Gm1337	Olfr557	Myo1g	Mapk1ip1l
Gm5634	2410003L11Rik	Lin9	Emr1
Hmga1-rs1	4930502E09Rik	Fam26e	Morc3
Krtap9-5	Il5	I830012O16Rik	Jmjd8
2300003K06Rik	Oaz3	Emilin1	Palm2
Gm11564	Msx3	Angpt1	Rgs3
Gm11554	Mb	Glyctk	Slc25a18
Gm11569	Fgg	Ttc23	Ints10
Gm11596	9430007A20Rik	4931414P19Rik	Hps4
Krtap4-9	Speer4a	Ppm1j	Epha7
Gm2933	Gm7616	4933412E12Rik	Zfp236
Gm5132	Nphs1as	Pcsk9	Ranbp6
Ifnab	Zcchc5	Hrh2	Fubp3
Gm13280	Klk9	Baiap2l2	Lin7b
3110003A17Rik	Pklr	Lamc3	Rnf166
C030017K20Rik	3110079O15Rik	B930003M22Rik	Fam13c
Gm13152	Plac8	Nmi	Cyb5r4
Pramef17	H2-M10.3	Gch1	Trim26
Gm13109	Snord23	Folr1	2610203C20Rik
Pramef6	Mir125a	Gemin6	Ppp1r1a
Gm13057	Olfr672	Gpr160	Zfp62
Gm13011	4930525D18Rik	Acer2	Gpkow
1700125D06Rik	Mir1193	Car5b	Dexi
Trim30c	Madcam1	Tfb1m	Fam84a
Crnn	Slc34a2	Col6a5	Stard3nl
Lce1d	Mir872	P2rx5	Mrpl3
Mup19	Slc22a30	Wnt9b	Rnf103
LOC100048884	Cxcl17	B230378P21Rik	Nup210
Mup10	1810046K07Rik	Crabp2	Yipf4
Mup1	Fnd3c2	Treml2	Sbno2
Mup9	Gm7173	Papln	Unc119b
Mup8	Kel	Dyx1c1	Polr3k
Msmp	2310002J15Rik	Capn6	Mtmr1
LOC100043920	Olfr1389	Nqo1	Chic1
LOC100041579	Olfr1212	Nat8	Scn3a
Scgb1b24	Ccin	Slc1a5	Cacna1c
Scgb2b3	Gm20579	Alpk1	2700081O15Rik
Scgb1b29	Sirpb1b	Mylk4	Pnpt1
Scgb1b7	4930405A10Rik	Tnni1	Dusp1
Gm5155	Vmn1r199	Zdhhc12	Zdhhc18
Sult2a1	Olfr270	Pask	Kcnmb4
Gm14308	Atp6v1g3	Prg4	Rgs11
Gm14434	1700008I05Rik	Zfp53	Cstf3
0610010B08Rik	Crybb2	Rapsn	Fos
Cdc20b	Tmprss11e	Acaa1b	Meis3
Wfdc11	Tpsab1	C330027C09Rik	Diablo
Gm14147	Fam71f1	Zfp939	Nfkb1
Serpina3j	Taar7e	Zfp109	Bahcc1
BB287469	9030204H09Rik	Gm10324	Ythdc2
Gm3404	Serpina1f	6330418K02Rik	Tmed5
4930449I24Rik	A630023A22Rik	Setdb2	Acd
LOC101055883	Msx1as	Gem	Lphn3
Gm7861	Il21	Fcna	Itga3
Gm7849	Gm4224	Osmr	Bmpr1a
Gm15293	Cd300lb	Scn7a	Creb1
AY761185	Mup5	Cdh1	Pwwp2a
Gm15130	Svopl	Trhr	Vezf1
4930417G10Rik	Nr0b1	Ttc30a1	Vars2
Gm11062	A1cf	Lrrc38	Ehbp1l1
Gzmc	Hist1h2ae	Suv39h2	Hist3h2a
Olfr1082	Gp1ba	Pgbd1	Zfp644
Gm6614	1700042B14Rik	Dennd2c	Ccdc157
Gm3676	4933408J17Rik	Robo4	Pmp22
Gm5097	Tbx10	Rbbp8	Ino80d
Lipo4	Akr1c12	Chek2	Sharpin
1700013D24Rik	Fam159a	Dnahc5	Abhd14b
Gm8279	Dydc1	Ccdc63	Olfr613
Gm8271	2010005H15Rik	Efna1	Tmco3
Gm3173	Olfr283	1810010H24Rik	Pcdh7
Gm3149	Gm5544	Atp8b1	Elac1
Gm15114	Sftpd	Lpar5	BC017643
Atg4a	Ctrb1	Plk1	Wasf2
Atg4a	Serpinb9g	Gpr98	Sox10
Gm3286	Olfr771	Zfp119b	Rsbn1
Heatr7b1	Olfr133	Gm10509	Ube2d1
Prickle4	Olfr390	Calcrl	Lrsam1
Gm9112	Olfr93	Bend7	Aqr
Reg3a	Zscan4a	Tmem238	Atat1
Gm6880	Slc5a12	Mfsd9	Slc2a4rg-ps
Pglyrp2	Olfr716	Zfp229	Tcirg1
Gm14692	Ces1e	Sfrp2	Oprl1
Gm6760	Gsdmc4	Wisp1	Tmem158
4933416I08Rik	Nepn	Cysltr1	Mrpl51
BC117090	Cldn8	Tnnc1	Dtd1
Gm4758	Kcnk18	Tlr12	Map3k11
Gm5483	A630010A05Rik	Plekha4	Cpne4
Cypt15	Scarna6	Fdxacb1	2810428I15Rik
Rhox2h	Gulo	Mrvi1	Zdhhc7
Rhox4g	Hormad2	Mapk15	Fabp7
Rhox2g	Rab17	Jsrp1	Tmem106c
Rhox4f	Myod1	Pmf1	Tmem19
Rhox4d	Acox2	Cyp4x1	Polr1a
Rhox4c	Klk1b3	Ppil6	Dusp15
Rhox3c	Cyp21a1	Dhx58	Mfap3l
Rhox2c	Gm13749	Zim1	Zdhhc9
Rhox2b	Cldn7	Pyroxd2	Ccdc55
Gm5168	Gm884	Cst6	Slc25a42
4930420K17Rik	Pof1b	Thap6	Thoc5
Gm6592	Trim38	Cdt1	Trip4
Fpr3	1810019D21Rik	Fam198b	Rexo2
Ssxb3	F630206G17Rik	Gm5918	Cables2
Gm14459	Asb12	Enpp1	Hcn1
Tcte3	Cyp2b10	Rbm47	Zfp788
Gm6121	Mep1b	Itgb8	Cecr5
Gm4297	Lyg2	Gm5617	Stk24
Olfr213	Ssxb9	Prrg1	Aff3
Gm15299	Tssk3	Otx1	Foxred1
Gm2012	Olfr533	Gm6277	Prpf40a
Gm15056	Arhgap8	Egfl8	Rtel1
Olfr360	Hsd17b6	Catsperg1	Cobl
Gm2030	4931428L18Rik	Mir3064	Exoc2
LOC101055656	Fmo6	Fancd2	Rnf111
Sycn	Otog	Npff	Utp6
Gm281	Gm5134	Nup37	Wasf3
Gm5724	Tac4	Krt25	Ube2e2
Gm4846	Arl14epl	2310039H08Rik	Slc39a9
Hbxip	Atp6v1b1	Usp43	Cpne8
LOC101055671	Mir411	Zfp174	Msh2
Lass1	LOC100038947	Pde4c	Tbc1d23
2900053A13Rik	Gm10413	Npy5r	Megf11
Mia1	Mir101a	Tead3	Dlx1
Gm4477	Mir301	Hoxb3	Gm13889
Klra8	Mir127	Col22a1	Zfp777
Olfr1118	Mir9-3	Ikzf2	Scai
Olfr1213	1700024B18Rik	Hyal1	Zfp710
Fxc1	Mir344b	Pstpip1	Slc37a3
Gm13769	Mir1938	Thbs4	Phax
Mup13	Mir1897	Spa17	Lrrfip2
Gm15386	Mir5136	Fam179a	Nos1ap
Gm757	Mir32	Amn	Slc39a13
Olfr1062	Mir7b	Gm4532	Rnf169
Gm11492	Cyp2d34	Rtkn2	Zfp292
Cypt2	Olfr1317	Rfx2	Rp9
Gm11559	1700092K14Rik	Bora	Spry2
Gm1965	Meiob	Fancf	Pdcd6
Gm4794	Vmn1r236	Slc10a3	Aacs
Gm7714	Mir203	Cyp11a1	Iffo2
Gm5174	Kif12	Gstt2	Pdhx
C030048H21Rik	Pih1d3	Aurkb	Bcas3
Vmn2r46	Gm3139	Rgs5	Cse1l
Gm3043	Gm13043	Shisa3	Idi1
LOC101056010	4930597G03Rik	B3galt4	Ankrd33b
Gm8362	4930533B01Rik	Ocln	Nek7
Vmn1r174	Mir1930	Sycp1	Brpf3
Vmn2r75	Pde6h	Slc16a7	Cryzl1
Gm3047	Hsd3b1	Bace2	Etfa
Gm2888	Olfr486	Nipal4	Pik3c2b
LOC101055829	Gm10272	Crispld2	Arid2
Gm3424	1700026D11Rik	Mfap2	Ccdc93
Krtap27-1	Gm15080	Cdk3-ps	Gtf2a1
Gm9602	Gm15023	Tmem48	Bax
Vmn2r6	AF067063	Cacna2d4	Snx6
Gm3453	Slc10a2	Hic1	Ankrd6
Prss47	2310081J21Rik	Prss35	Dvl3
Vmn2r45	Olfr868	Bbs12	Mrps34
Gm3667	Svs3b	Pacrgl	Trpc3
Gm9513	Sell	Cd55	Fcho2
Zscan4d	Eif4e1b	Gm6313	Ube3a
Gm17727	Gnrhr	Tacr3	Zfp385b
Gm3127	Reg1	Insc	Gopc
Gm6729	Krtap5-4	BC021891	1110008F13Rik
Gm4450	Hist2h3b	Dmrtc1a	Ufl1
LOC101055670	Vmn2r-ps11	Katnal2	Larp4
Vmn2r40	Pla2g12b	Adamts19	Ndufab1
Gm3239	1700024P04Rik	Uxt	Krr1
Olfr733	Olfr1122	Mfsd2b	Apeh
Vmn2r41	Olfr582	Zfp472	Ntng1
2010109K11Rik	Olfr987	Cd164l2	Golga1
Gm3115	Taar8b	Zfp354b	Cdc42ep4
Krtap20-2	Olfr971	Tmem37	Vhl
Glyatl3	Olfr643	Gnb1l	Cbfa2t2
Gm1979	Vmn2r20	Wdr5b	2700029M09Rik
LOC100861879	Il3	Elk4	Rab3b
Gm5428	Olfr62	Lca5l	Zfp444
Gm4302	Vmn2r35	Ttpa	Scamp4
Iqcf6	Gm14725	1700086O06Rik	Ankmy2
Gm6907	4930435E12Rik	Klhdc9	Gosr1
Gm3182	Fpr-rs6	Tnfaip2	Ssr2
Gm17677	Olfr156	Cyp2j12	Ctdsp1
9130204L05Rik	Mir3971	E130102H24Rik	Itfg2
Gm3278	Serpina1c	Gstm6	2610002M06Rik
Krtap11-1	Mir432	Pdyn	Hbp1
Gm17252	Mir5133	Csrp2	Ubxn2a
LOC101055953	1700102H20Rik	Nradd	Atl3
Vmn2r110	4930548G14Rik	5430416N02Rik	Plaa
BC024659	Tbpl2	Scnn1a	Ercc5
Fam75d1b	4932702P03Rik	Nsl1	Npy
Gm5916	Hsd3b3	Lmcd1	Vcpip1
Akd1	Mir181b-1	Rad18	Sgtb
Gm3164	Izumo1	Gm1078	Cuta
Vmn1r115	Snord82	Jmjd7	Ipo11
Vmn2r97	Tcp10a	Prtg	Apbb2
Gm3269	Cyp2d9	Lrrc56	Avl9
Olfr102	Tmed11	Gpr150	Arhgap27
Vmn1r9	4930579F01Rik	Gm11602	Vps13c
Gm8232	Tas2r116	Trim21	Eif6
Vmn2r13	Wbscr28	Skor2	Lrig2
Vmn1r113	5430402E10Rik	Nrp	Pcif1
Gm4902	Olfr978	Tmem170	Mfsd11
Apol11a	Olfr620	Dnahc10	Slc1a4
Vmn2r36	Olfr914	Rfc4	Nsmce4a
Vmn2r36	Olfr67	Zfp41	Zfp462
Vmn1r57	Olfr873	Pou4f1	Dnajc21
Vmn2r106	Mettl7a2	Gck	Psmb2
Gm7876	Olfr135	Tlr1	Cnih4
Gm8094	Vmn1r189	Hoxb4	Dnajc2
Gm5093	Vmn1r210	Ms4a7	Hsdl2
Gm3636	Slc22a28	Ar	Ptpro
Gm3095	Olfr376	Serpinb1b	Igf2r
Gm8050	Stfa1	Efcab5	Mettl9
Srsx	Gm8300	Aass	Prmt7
Vmn2r100	Olfr969	Apitd1	Heatr1
Gm7157	Olfr55	Cited4	Thop1
Cyp2a22	Olfr5	Shisa2	Ehd4
Gm6337	Olfr895	Nid2	Fam134b
Vmn2r80	4930480G23Rik	Cdkn2c	Axl
Gm6460	Klra14	Tpk1	St6galnac4
Gm2564	Gm5886	Shq1	Prrt3
Vmn2r114	1700027I24Rik	Slc17a8	Rchy1
Vmn2r78	Olfr810	Med18	Prps1
Gm4868	Etv2	Tnfaip8l3	BC004004
Olfr457	Pramef12	Col8a1	Tmem181c-ps
Cyp2c69	Olfr918	Lyplal1	Ppapdc2
Gm4027	Skint9	Rarres2	Gpaa1
Vmn2r59	Mir376c	Fank1	Zkscan3
Gm2244	Gm14458	Sp100	Smyd5
Dynlt1a	Slc22a16	Creb3l1	Tbl3
Olfr101	Apoa5	Slc25a13	Aimp1
LOC101055995	Olfr1513	Cenpq	Tk2
Gm7942	Gm10677	1700023F06Rik	Tars
Olfr113	Olfr723	Magohb	Col9a3
Gm4214	Klk1b4	Mblac1	Zcchc11
Prps1l1	Olfr1219	Eno4	Smc5
Scnm1-ps	1700017N19Rik	Wdfy2	Prkar2a
Vmn1r23	Il23r	Slc25a30	Minpp1
Vmn1r31	Gm9573	Il17rc	Hs6st2
Vmn1r17	Kcne3	Ebf2	Lrrk2
Vmn1r22	Olfr33	Hist2h3c1	Cdc42bpg
Vmn1r16	4930568K20Rik	Tnfsf10	Mrpl24
Vmn1r38	Klk7	Hlx	Ptpre
Vmn1r20	1810007D17Rik	Zfp712	Rad54l2
Vmn1r36	Atp1a4	Mdfic	Slc9a8
Vmn1r10	2010016I18Rik	Adat3	Zfp869
LOC100042682	Mettl21c	Cidea	Mien1
LOC100861860	Gm11202	AU041133	Atg3
Olfr1303	Gm6531	Haus4	Lrrc3
Olfr490	Pon1	C4a	Uspl1
Taar7f	Mcoln2	Fam151b	Dus1l
LOC100040991	Oit1	Sntb2	Trim62
Gm7970	Mir105	Mr1	Topors
LOC100040429	Tnfsf4	Mgl2	Hcfc1r1
LOC100041223	4933406J08Rik	Asgr1	Clpp
Vmn1r151	Mir146	Gp9	Map6d1
LOC100862323	Mir194-2	Rmst	Tmem56
LOC100039614	B430010I23Rik	Slc35f2	Mrpl38
Gm4187	4930467D21Rik	Abcc9	Fam189b
LOC100861611	Guca2a	Poc1a	Ndufb2
Olfr239	7530420F21Rik	Endou	Eif2b4
LOC100861937	Mir344d-2	D130040H23Rik	Slc7a1
Vmn1r127	Lipf	Gm4285	Cox17
Gm8660	Mir344	F730043M19Rik	Inpp5e
LOC100862365	Taar8a	Stc1	Frmd6
LOC100042435	LOC100504608	Thsd1	Mtfp1
Amy2a3	1700007B14Rik	Erbb2	Smad5
Gm4172	Clca6	BC031361	Bri3
LOC101055806	Cmtm2b	Pgf	Stag1
LOC100040031	Ccl20	Ush1g	Ppp2r3a
LOC100862085	Leap2	Sfn	Rfwd3
Esp3	Crygn	Atf7	Dync1li1
Gm11756	Oog1	Pcdhb16	Me3
Gm8165	Akr1cl	Dtwd2	Prkab2
Mrgpra2a	Hist1h3h	Serping1	Mpv17
Vmn1r120	Olfr921	Gm10069	Ednrb
LOC100862394	1700019G24Rik	Tcf19	Ypel4
LOC380994	Mir137	Syde2	Mpv17l
LOC100862261	Mir452	Myo1a	Rin2
Olfr1294	Olfr874	Rad9b	Tjap1
Vmn1r122	Oas1f	Dnaic2	Fbxo22
Vmn1r119	Tomm20l	Ecm2	Trnt1
Vmn1r94	Gm4763	Oscar	Vps37b
S100a2	1700003D09Rik	Fgf7	Ptprm
Gm3685	Mir760	Fbxo16	Slc8a3
LOC100862345	Mir3068	Trim34a	Cdr2l
LOC100861667	Snord42a	Hfm1	Pik3c3
Scgb2b7	4921511I17Rik	4430402I18Rik	Ccdc91
LOC100862177	Ghrl	Thbs1	Dgcr6
Vmn1r81	4930542C21Rik	Sox18	Ddx25
Olfr8	Mir1949	Ebi3	Ndufa7
LOC100040160	Olfr965	Veph1	Zfp259
Vmn1r114	Snord16a	Glt8d2	Pank3
Vmn2r44	Gm8909	Avil	Mms19
LOC100040171	Vmn2r5	Spc24	Rab3il1
1700047I17Rik2	Slpi	Atp13a5	Glcci1
Olfr495	4933432G23Rik	A930004D18Rik	Ube2g2
Vmn2r47	Shbg	Nrtn	Mesdc1
5430401F13Rik	Awat1	Sult2b1	Zfyve1
LOC101055764	Gm11435	Spata5l1	Msl2
Olfr1431	Fam71b	Dnajc25	Agpat5
LOC100861987	9530002B09Rik	Gal	Ube2j2
LOC100040489	Crisp2	Gmnn	Mypop
Gm10142	Myot	Ctla2b	Tgfb1
Gm8453	1700017D01Rik	Akip1	Aldh9a1
Gm7233	Prss39	Ccbl2	Cldn12
Slc6a16	Fmo3	Nme6	Ankrd28
LOC100862389	Cypt12	Spata6	Mylip
Sult2a7	Hao2	4930451G09Rik	Spast
Tdpoz5	Ambp	Gm5126	Tyk2
LOC100042537	1600015I10Rik	Zfp78	Xrn2
LOC100861730	Lypd5	Ermap	Htra2
Olfr937	3830417A13Rik	Nudt6	Med23
Vmn1r170	Defb8	Ehhadh	Otud7a
Gm6509	Btg4	Fam35a	F3
Olfr474	Kap	Lrdd	Fam98b
Olfr237-ps1	Klra9	Pik3r6	Tmem87b
Vmn1r25	Cst10	Ugt1a7c	Ifngr2
LOC100861825	Rfpl4	Fam83h	Cnih
Vmn1r130	Tas2r108	Tle6	Rtn4r
LOC100042268	H2-M10.5	Hells	Plekhj1
LOC100862045	H2-M1	Rab7l1	Tmem242
LOC100861867	Obox6	Gm527	Fut8
Gm8159	Olfr131	H2-Oa	Sfmbt1
Olfr340	Olfr323	Ptpn7	Zfp251
Olfr951	Olfr922	Ppara	Top3b
Gm10922	Olfr1161	1600020E01Rik	Mapk1ip1
LOC100040418	Vmn1r70	Gpr115	Etfb
Vmn1r112	Olfr1499	Myl9	Bbs1
Olfr743	Mc2r	Casp7	Slit1
Vmn1r28	Olfr447	Neu3	Vezt
LOC100042321	Olfr1364	Oasl2	Gfm1
Gm6164	Olfr998	Bambi	4930506M07Rik
Olfr644	C87977	P2rx6	Sox2ot
Scgb2b20	Vmn1r67	Bbs10	Ammecr1l
Gmcl1l	Phgr1	Grb7	Dffa
Gm13275	Mageb16	Fbxo17	Herpud2
LOC100861871	Teddm1	Hist1h2be	5430417L22Rik
Olfr784	Olfr1495	Tek	Cd47
LOC100861928	Olfr616	Elmo3	U2af1
Gm2777	Stx19	Apol8	Uck1
LOC100862341	Olfr1349	Xpo4	Vps4b
LOC100505096	Olfr148	Cyp1b1	Steap2
Gm13278	Rfpl3s	Zfp273	Zfp532
Vmn1r202	Olfr1356	Sema3g	Fbxl6
Olfr904	Wfdc15a	Tmem17	Spg20
Vmn1r123	Mrgpra6	Shox2	Ralyl
LOC100862067	Mogat2	Tmem106a	Lta4h
Olfr1360	Defb40	Kcnk10	Lamtor3
LOC100862100	Ctsr	4931440F15Rik	Tenm4
Olfr205	Ces2a	Bfsp2	Lats2
LOC100041813	Olfr512	Comp	Faf2
Gm933	Ms4a13	Grin2a	Smg9
LOC100861988	Olfr910	Eda	Pck2
LOC100042475	Olfr1459	Tgif2	Cetn3
LOC100040335	Vmn1r21	Crb2	Epg5
Olfr700	Vmn1r6	C030034I22Rik	Klhl29
2700090O03Rik	Olfr482	Mad2l1	Nutf2
LOC100862383	Olfr15	Kcnj14	Rybp
LOC100862072	Olfr365	C1qtnf1	Galnt11
Gm4216	Olfr1265	Slco2a1	Trabd
Olfr850	Olfr748	Zcchc4	Lair1
Vmn1r149	Olfr980	Zfp524	Slc9a3r1
Gm8212	Krtap19-3	Polh	Fam192a
Vmn1r101	Serpina6	Rpa3	Gramd1b
LOC100861720	Olfr51	C230037L18Rik	Igfn1
Vmn1r50	Olfr1490	BC030307	Mapkapk5
Gm14346	Tas2r104	Lsr	Carhsp1
LOC100042594	Olfr149	Chst3	Col11a1
LOC382133	Prl2c1	Gm15417	Pcna
4921511M17Rik	Olfr114	Ccdc135	Psmd11
Gm13276	Olfr531	Perp	Sec14l2
Vmn1r41	Olfr298	Zfp128	Myo1e
Olfr898	Tas2r114	Krt12	Rab8b
Vmn1r118	Vmn1r83	Cd44	Emc2
Gm15140	Olfr132	Cenpo	Atg4d
Gm10921	Cnga1	Harbi1	Cnrip1
Vmn1r217	Cyp2c54	Tmco4	Tmeff2
Gm5926	Obp1a	Tfap2a	Fermt3
Vmn1r169	Lce1i	Mutyh	Magi3
Vmn2r50	Olfr338	Spin2	Tle4
LOC100861599	Vmn1r188	Hcn4	Gatad2a
LOC100041812	Olfr9	Skint4	Tbca
Gm4836	Krtap12-1	Pcdhb7	Naa20
Gm3252	Mrgprb5	Dsp	Cep63
LOC100861942	Csn1s1	Mum1l1	Gipc1
Gm10310	Olfr1339	Xkrx	Cecr6
LOC100041913	Ifna11	Dpyd	Slc29a3
Vmn1r204	Sdr16c6	Steap3	Bahd1
LOC100862406	Trim75	2700038G22Rik	Echs1
LOC100862330	Krtap26-1	AI467606	Ddx55
Gm13287	Rhox3a	Zfand4	Tiam2
Rbmy1a1	Gm806	St14	Nup85
LOC100862006	Gm13125	Trim12a	Elp5
LOC100862126	Olfr661	Gstt3	Vps13a
Olfr441	Olfr657	Bcdin3d	Slc7a4
Olfr1354	Olfr618	Slc16a9	Zfp687
Vmn1r121	Olfr592	Gm20337	Lmo2
Gm6902	Olfr572	Sema3d	Zfp827
Defa25	Gm15284	Ptges	Cd2ap
LOC100042509	Olfr1299	4732471J01Rik	Abi3
Vmn1r158	Olfr1275	Gbp5	Rnf214
Gm10338	Olfr1269	Abhd12b	Zfp46
Gm16430	Olfr1250	Pcdhb12	Tubgcp2
Gm2825	Olfr1242	Pcdhb18	Sphk2
Gm5416	Olfr1164	Gli2	Hiatl1
Olfr799	Olfr1157	Sstr2	Chmp2b
Vmn1r95	Olfr1055	Six3os1	Zmat4
LOC100039574	Olfr1043	Vangl1	Ermp1
LOC100861836	Olfr1040	Mcm9	Pfdn1
LOC100041117	Gm362	BC068281	Gfm2
Olfr954	Gm12887	Dynlt1f	Ngrn
LOC100042417	Gm3448	Sfmbt2	Reps1
Gm8677	Spag11a	Trim65	Rbm15b
Olfr1453	Vmn2r99	Micall2	Trp53bp2
Gm4498	Cdr1	Tubd1	Slc2a5
Gm10487	Olfr456	Birc3	Gpr153
LOC100862083	Vmn2r116	Nubpl	Fundc1
Gm10670	Vmn2r69	2210408F21Rik	Svip
Olfr346	Vmn2r14	Slc26a2	Ccl27a
Olfr143	Vmn1r69	Rnf113a1	Mllt10
LOC100862156	Vmn2r105	Nme5	Yipf6
LOC100862336	Vmn2r103	Pard6b	Naa35
Gm6625	Gm20516	Gata3	Tob2
Mup12	Vmn1r14	Ms4a6b	Aldh6a1
Gm9780	Vmn1r39	Agphd1	Abcd2
Olfr311	Olfr638	C230004F18Rik	Ift20
Olfr907	Gm15097	Chaf1a	Nbeal2
LOC100861646	Olfr1454	Hhipl1	Plxnc1
LOC665687	Olfr798	Adam12	Mrpl20
LOC100042649	Vmn1r198	Myo15	Rpusd1
Gm2104	Taar7b	Ccl25	Gtf2h1
Gm2135	Ifna9	Isoc2b	Myeov2
Gm15308	Krtap22-2	Olfr287	Prdx3
LOC100862147	Olfr510	AI450353	Katnb1
LOC100040187	Vmn2r26	Setmar	Il10ra
LOC100042395	Olfr1329	Susd5	Slc39a6
A630081J09Rik	4930521E06Rik	Myof	Lrrn1
LOC100039209	1700067G17Rik	Pla2g3	Fuca1
LOC100041168	1700019E08Rik	Ccna2	Pltp
Gm3763	Gm13580	Rasl11a	Insig2
Gm5072	Gm1322	C030029H02Rik	Abcb8
Gm14345	4930583P06Rik	Myc	Hpgds
Olfr130	C330008G21Rik	Zfp931	Shoc2
Vmn1r129	4931419H13Rik	Gm13446	Uggt2
Gm6026	4930509J09Rik	Kcnj5	Pde8b
Ott	Dear1	Zfp784	Arl14ep
Vmn1r201	4930425K10Rik	Kcnq4	Klhdc4
Gm14476	4930572K03Rik	Zfp599	Dtnb
Vmn1r155	1700065J11Rik	Zc3hav1l	Sdf2
LOC100042689	Gm4567	St6galnac3	Mrpl9
LOC100861873	4933402C06Rik	Moxd1	Ilvbl
Vmn1r160	4933405O20Rik	4930563E22Rik	1190002N15Rik
Vmn1r163	1700003G18Rik	Il1r1	Pllp
Gm15093	Gm11981	Eya1	Ccdc12
Olfr772	C87198	Pola1	Ptchd2
LOC100861640	D630010B17Rik	Dnahc9	Arsa
Scgb1b20	Gm5485	Ptafr	Acadm
Gm8653	0610038L08Rik	Ifih1	S100a16
Gm9524	1700071M16Rik	Erich1	Scamp3
LOC101056096	C330024C12Rik	Adra1a	Pmvk
LOC100039444	4930545E07Rik	Kcnk9	Ccdc25
Gm16434	5430428K19Rik	Tigd3	Mrpl41
LOC100861899	Mir450b	Lrrn4cl	Ralgps2
LOC100862225	1700018G05Rik	Egfem1	Slc30a4
LOC101055863	Olfr816	Sacs	Uap1
LOC100040714	Gja10	Itga8	Fam174a
LOC100041682	4921539E11Rik	D130020L05Rik	Polr1d
Gm3159	Olfr623	Pcdhb3	Tanc1
Slx	Vmn1r30	Map3k15	Abca5
Vmn1r135	Kera	Ranbp3l	Shfm1
Defa20	Lipn	4930431F12Rik	Gcsh
LOC100039294	4933436I01Rik	2310061J03Rik	Urod
Gm8693	Fam154a	Ptgs2	Mtmr2
Gm15091	Gnat3	Tube1	Fam189a1
LOC100862342	Serpini2	1110008L16Rik	Syt12
Gm13285	Tex19.2	Nudt1	Scaf8
LOC100861731	Olfr1288	Atp10d	Maneal
Gm9041	Olfr867	Pard3b	Gtf3c4
LOC100861817	Olfr609	Wnt10a	Oplah
Gm5709	Gsdmc2	Birc5	Scand1
Olfr781	Tas2r117	Tll1	Pim3
Hsd3b4	Olfr815	Gm166	Ppargc1a
LOC100041362	Spaca4	E430018J23Rik	C530008M17Rik
LOC100861637	Klk5	E130114P18Rik	Atxn7
LOC100862099	Olfr1058	Hcrt	Cdk5rap3
Gm4305	Alpi	Pcdh18	Cdc16
Gm4179	Fam71a	Gpc3	Gjb6
LOC100040022	Krtap15	Eltd1	Impad1
LOC100862315	Olfr115	Chat	Usp45
LOC100861850	Fam47c	Shpk	BC016423
Olfr1381	Il1f8	Rbm11	C1ql3
Gm10668	3010033K07Rik	Arl5b	Tmem35
Gm5725	Astl	Vwa5b1	Kansl2
LOC100044193	4931431F19Rik	Tmem215	Commd4
Olfr936	Olfr1419	Acta1	Rpl39
Vmn1r91	Gm11563	Rbm38	Tmem178
Gm14483	Wfdc9	Ankrd37	Rps6kl1
Olfr473	9130209A04Rik	Prorsd1	Nup153
LOC100041683	3300005D01Rik	Mansc1	Poglut1
Gm6468	4930434J06Rik	Pms1	Rnf168
LOC100042563	4930552P12Rik	2410004N09Rik	Vav1
Gm2784	Tspo2	Folh1	Cd68
Scgb1b19	Olfr985	Morc2b	Cbfa2t3
LOC100862247	Serpinb3d	Ntsr1	Mirg
Olfr38	Pramel6	Edn3	Leo1
LOC100862346	Gpr119	Clcn1	Rnf34
Olfr497	Ifna2	Tmem28	Ttc5
Cypt14	4930524O08Rik	Stat5a	Tex264
LOC100040263	Trpd52l3	Aard	Dtnbp1
Olfr681	Defb3	Arntl2	Smek2
Gm10697	Olfr571	4732491K20Rik	Lrp10
Scgb1b3	Defb9	Upp2	Atp5sl
Gm2913	Olfr791	Adamtsl2	Dscaml1
LOC100040400	Olfr630	Vwa3a	Lrrcc1
Vmn1r142	Nat3	Actn3	Rab28
Vmn1r107	Vmn1r229	Gstcd	Sema5a
Gm10058	Lce3f	Gm266	Vamp3
LOC100861668	Mrgprb3	Zkscan4	Rgag4
Gm906	Olfr1243	Gm216	Klhl18
Plac9	Olfr1233	Blm	Commd8
Vmn1r125	Olfr1220	Nkx2-2	Eny2
LOC100040083	4930468A15Rik	Agxt2l2	Rab43
LOC101056121	Olfr699	Myom1	Arhgap1
Zscan4b	Gm13539	Mob1b	Arhgap30
Gm428	4930568E12Rik	Hcrtr1	Adk
Vmn1r165	Mbd3l2	Cml3	1110037F02Rik
LOC100861828	4930546C10Rik	Atf3	Sqle
Gm3594	Olfr13	Sp7	Polr2e
Gm3012	Olfr670	Eya2	Ppp4r4
LOC101055779	Olfr1102	4933407K13Rik	Ubac1
Olfr91	Olfr462	4921508A21Rik	Pcyt1b
LOC100039523	Olfr576	Kcng2	Hiat1
Vmn1r152	Gm8096	2610306M01Rik	Med9
Gm10681	A430090L17Rik	Tbata	4931428F04Rik
Olfr229	Mrgprd	Zfp85-rs1	Tmem198
LOC100041789	Akp3	Pax2	Pkig
Olfr804	Gm6994	Zfp867	Zfyve9
LOC100861748	Gm9839	Gimap6	Acsl4
Gm5885	Fam162b	Cyb5d1	Gls2
Gm14484	Pga5	Zfp51	Mapkapk2
LOC100862162	Lipk	Gm6602	Rhog
LOC100862062	Dntt	Gm5086	Eif5a2
LOC100861868	Gm13178	Pomc	Maged2
LOC100862053	Lypd3	Zfp709	Alas1
Gm14475	Acnat2	Lrrc2	Med14
Olfr859	Olfr1100	Arl11	Chchd3
LOC100039034	Vmn2r92	F2r	Pex14
LOC100041776	Olfr792	Zfp438	Mpi
LOC100861677	Gm5833	Ttc12	Mog
Ifna1	4930517E11Rik	Catsper2	Ubxn7
Gm3147	Serpina5	Nrk	Taf2
LOC100039693	Foxd4	Pdp2	Afg3l1
Rhox3f	Cyp2d10	Cybrd1	Pcgf2
LOC100862283	Gpbar1	Psg23	Tmem63c
Gm8068	Mycs	Bank1	Nckap5l
LOC100041550	Foxi3	N4bp2	Fibp
Olfr834	Nr2e3	Fzd9	Irf8
Olfr888	Gm14718	Rttn	Pnma3
Gm10375	Agr3	Emilin2	Apmap
LOC100042619	Cldn4	Ceacam1	Gdpd5
Gm20580	Adam6b	1700030J22Rik	Mrps26
Gm10230	Prl2a1	Mboat1	Med1
LOC100862359	Olfr1415	Gm10432	Ube2w
Gm7980	Olfr749	Zfp786	Pelp1
Gm3415	Folr4	Ccdc62	Slc25a28
LOC100862369	Svs1	Agbl2	Ankib1
LOC100861821	Spz1	Nhlrc3	Scarb2
Taar7d	Olfr943	Dcdc2b	Maoa
Gm16501	Olfr594	Epb4.1l4b	A930013F10Rik
Olfr1287	Fbxw26	Thnsl2	Tmem9
LOC100040564	Tktl2	Slc18a3	Tor1aip2
LOC100861623	1700009N14Rik	Socs3	Akap7
LOC100861839	4921524L21Rik	Tmem241	Ankrd27
Olfr247	Cyp2b13	Hscb	Ehd1
LOC100042669	Vmn1r226	Amh	Vps8
LOC100861824	Tas2r118	Copz2	Ash2l
Vmn1r157	Olfr1018	Lama4	Isyna1
Gm15085	Olfr667	Zdhhc22	Pias1
LOC100862091	Gm6812	1700086L19Rik	Farsa
LOC100862274	Defb41	B3gntl1	Syn3
Olfr1433	Olfr356	AA388235	Ppox
Taar7a	Olfr1229	Xpnpep3	Klhl5
LOC100040911	Olfr1044	Col17a1	Timm17a
Gm14479	Serpina3m	Trim17	Cog3
LOC100862239	Vmn2r104	Gata2	Pwp2
Gm14482	Vmn1r224	Slc25a35	Erc1
Ccl21b	Vmn2r71	4933408B17Rik	Ric8
LOC100040636	9430069I07Rik	Mtbp	Txn1
Gm3099	Olfr393	S1pr3	Fgfr2
Gm13279	Nespas	Cd93	Gart
Gm13277	1700092E19Rik	Eif4ebp1	Shisa6
Olfr786	Krt74	Fam114a1	Pdia4
Rhox2d	Gm5091	Lhfpl5	Mthfr
Olfr209	4921533I20Rik	Creb3l2	Mlst8
LOC100041714	4930471G03Rik	Parp16	Vim
Gm14351	Il9	Fignl2	Gpr108
Gm6502	D730048I06Rik	Dnd1	Rabggta
Gm7137	1700031F05Rik	Pkmyt1	Ermn
LOC100861908	Trim31	S100a5	Col5a1
LOC100042550	Spag11b	A930012L18Rik	Bbs4
Rhox2f	Olfr761	Stag3	Tmx1
Gm4133	Gm4278	Cd209f	Eif4enif1
Vmn1r128	Apol10a	Sdk2	Ppp1r18
Vmn1r111	Vmn2r74	Ispd	Necab3
LOC100862314	4930563E18Rik	Gm4070	Ythdf3
Vmn2r38	4930444F02Rik	C030037D09Rik	Clic1
Olfr970	Dhrs9	Rsph9	Homer2
LOC100042337	Gm1082	E230016M11Rik	Fmnl2
LOC100039014	Pate4	Chrna7	Papd7
LOC100042512	Olfr284	Ltbp1	Ccrn4l
LOC100040963	Krtap3-2	Clec10a	A730017C20Rik
Gm8246	2310050C09Rik	Cdh5	Gga2
Olfr824	4930552N02Rik	C230052I12Rik	Kcnk2
Gm5728	Fam150a	Skida1	Zfp384
LOC100039732	Olfr125	G0s2	Nampt
Olfr1290	2310007B03Rik	Adamts6	Lypd1
Gm14478	Mov10l1	Vash2	Twf1
Gm14374	Aqp8	Pnma1	Usp37
Gm3238	Cxcl2	Fam69c	Fech
LOC100862009	Wfdc6a	Lingo4	Slc7a10
LOC100039659	Dpt	Scx	Nwd1
Olfr453	Cym	Nedd1	Sec23ip
Mgclh	Klk11	Lancl3	Gfra2
Gm3701	E130018N17Rik	Rrad	Rufy1
Gm4141	Olfr412	Rspo2	Ranbp1
LOC100041141	Stpg2	Xdh	Pura
Gm10256	Olfr1080	Itga2b	Lats1
LOC100861717	5033403H07Rik	Agbl3	Glrx5
LOC100042428	Gm5039	Flt3l	Bbs2
Lce1k	Olfr483	Brwd3	Arnt
Gm15128	Olfr617	Trim30d	Bop1
Gm10096	Olfr1205	Adam1b	Mnt
LOC100039876	5530400C23Rik	Zic3	Ttc17
Olfr884	Olfr597	Ppp1r3e	Fbxo42
LOC665301	Serpinb9e	Mme	Anapc16
Olfr538	Krt84	Gipr	Vasp
Vmn1r88	Spam1	Msx1	Susd4
Olfr469	Wdr20b	Oxtr	Iqce
Vmn2r48	Klri1	Ddx11	Esrrg
Vmn1r191	4933402N03Rik	Emid1	Tgs1
Olfr740	4933434I20Rik	Lpar6	G6pc3
Olfr204	Ceacam3	Mmp2	Unkl
Olfr487	Reg4	Accs	Creb3
Vmn1r159	Pdx1	Loxl2	Coq9
Vmn1r49	Gc	Zswim7	Aspscr1
Zscan4e	Ins1	Apool	Stat5b
LOC100862398	Pramel5	Gm15706	Prr14
LOC382131	Hand1	Abca4	Il11ra1
Gm3183	Olfr790	Sphk1	Smad3
[truncated: 13,357 more rows]
